# Supplementary material for: Transcriptional profiling of contrasting genotypes revealed key candidates and nucleotide variations for drought dissection in Camellia sinensis (L.) O. Kuntze
Source: Sci Rep. 2019 May 16;9:7487. doi: 10.1038/s41598-019-43925-w (PMC6522520; doi:10.1038/s41598-019-43925-w)
Supplement: Supplementary file 2 — Supplementary Table S3 [file 41598_2019_43925_MOESM2_ESM.xlsx]

## Sheet: Annotation with public database
Original Research Article
Transcriptional profiling of contrasting genotypes revealed key candidates and nucleotide variations for drought dissection in Camellia sinensis (L.) O. Kuntze
Rajni Parmar1,2, Romit Seth1,3, Pradeep Singh1,3, Gopal Singh1,2, Ram Kumar Sharma1,2*
1Biotechnology Department, CSIR-Institute of Himalayan Bioresource Technology (CSIR-IHBT), Palampur, Himachal Pradesh, 176061, India, 2Academy of Scientific and Innovative Research (AcSIR), CSIR-IHBT, Palampur, Himachal Pradesh, 176061, India, 3Department of Biotechnology, Guru Nanak Dev University, Amritsar, 143005, India
Supplementary Table S3: Functional annotation of assembled transcripts with multifarious databases and tea reference genome localisation of transcripts; Tab 2: GO annotation; Tab:3 KEGG annotation
S. No.	Transcript_Id	Tea Genome Locus	SwissProt_Annotation	TAIR_Annotation	TF	TF Family	KEGG	nr Blast
1	TRINITY_DN20952_c0_g1_i1	CSA021163.1 CSA021163|Sc0004294:33370-35006(-)	sp|P24805|TSJT1_TOBAC Stem-specific protein TSJT1 OS=Nicotiana tabacum OX=4097 GN=TSJT1 PE=2 SV=1	AT4G27450.1 | Symbols: | Aluminium induced protein with YGL and LRDR motifs | chr4:13727665-13728683 REVERSE LENGTH=250	Tp57577_TGAC_v2_mRNA39490 Trifolium pratense|NAC|NAC family protein	NAC family protein	#N/A	XP_018820201.1 PREDICTED: stem-specific protein TSJT1-like [Juglans regia]
2	TRINITY_DN22559_c4_g1_i1	#N/A	#N/A	AT1G68490.1 | Symbols: | unknown protein; FUNCTIONS IN: molecular_function unknown; INVOLVED IN: biological_process unknown; LOCATED IN: chloroplast; EXPRESSED IN: 22 plant structures; EXPRESSED DURING: 13 growth stages; BEST Arabidopsis thaliana protein match is: unknown protein (TAIR:AT1G13390.2); Has 125 Blast hits to 125 proteins in 18 species: Archae - 0; Bacteria - 0; Metazoa - 0; Fungi - 0…	Achn034361 Actinidia chinensis|LBD|LBD family protein	LBD family protein	#N/A	XP_006485792.1 PREDICTED: uncharacterized protein LOC102627691 [Citrus sinensis]
3	TRINITY_DN25491_c1_g4_i2	CSA024855.1 CSA024855|Sc0000171:427567-433006(+)	#N/A	AT3G26380.1 | Symbols: | Melibiase family protein | chr3:9660140-9663145 FORWARD LENGTH=647	Araip.16HZH Arachis ipaensis|M-type_MADS|M-type_MADS family protein	M-type_MADS family protein	#N/A	GAV87006.1 Melibiase domain-containing protein [Cephalotus follicularis]
4	TRINITY_DN25556_c1_g2_i1	CSA035382.1 CSA035382|Sc0001593:84564-85309(-)	sp|P49311|GRP2_SINAL Glycine-rich RNA-binding protein GRP2A OS=Sinapis alba OX=3728 PE=2 SV=1	AT2G21660.2 | Symbols: ATGRP7, CCR2 | cold, circadian rhythm, and rna binding 2 | chr2:9265477-9266316 REVERSE LENGTH=159	NNU_000625-RA Nelumbo nucifera|HSF|HSF family protein	HSF family protein	#N/A	#N/A
5	TRINITY_DN24100_c0_g1_i2	CSA003726.1 CSA003726|Sc0004843:25824-26424(-)	sp|Q39644|LEA5_CITSI Late embryogenesis abundant protein Lea5 OS=Citrus sinensis OX=2711 GN=LEA5 PE=2 SV=1	AT4G02380.1 | Symbols: SAG21, AtLEA5 | senescence-associated gene 21 | chr4:1046414-1046807 REVERSE LENGTH=97	#N/A	#N/A	#N/A	AEW24432.1 late embryogenesis abundant protein 3L-1 [Camellia sinensis]
6	TRINITY_DN24599_c0_g1_i1	CSA024162.1 CSA024162|Sc0005227:51299-53481(-)	sp|Q9M6E8|NCED1_PHAVU 9-cis-epoxycarotenoid dioxygenase NCED1, chloroplastic OS=Phaseolus vulgaris OX=3885 GN=NCED1 PE=2 SV=1	AT3G14440.1 | Symbols: NCED3, ATNCED3, STO1, SIS7 | nine-cis-epoxycarotenoid dioxygenase 3 | chr3:4831678-4833477 REVERSE LENGTH=599	#N/A	#N/A	K09840	XP_019072404.1 PREDICTED: 9-cis-epoxycarotenoid dioxygenase 1 isoform X1 [Vitis vinifera]
7	TRINITY_DN22568_c0_g1_i2	CSA028964.1 CSA028964|xfSc0000212:212081-213730(-)	sp|Q9ZW21|P2C24_ARATH Probable protein phosphatase 2C 24 OS=Arabidopsis thaliana OX=3702 GN=At2g29380 PE=2 SV=1	AT2G29380.1 | Symbols: HAI3 | highly ABA-induced PP2C gene 3 | chr2:12608855-12610124 FORWARD LENGTH=362	KZV22762.1 Dorcoceras hygrometricum|CAMTA|CAMTA family protein	CAMTA family protein	K14497	XP_017982505.1 PREDICTED: probable protein phosphatase 2C 24 isoform X2 [Theobroma cacao]
8	TRINITY_DN26774_c1_g1_i1	CSA029047.1 CSA029047|Sc0001381:79768-80448(+)	sp|E3SU11|ALL13_OLEEU Thaumatin-like protein OS=Olea europaea OX=4146 PE=1 SV=1	AT4G11650.1 | Symbols: ATOSM34, OSM34 | osmotin 34 | chr4:7025127-7026113 REVERSE LENGTH=244	#N/A	#N/A	#N/A	ABE01396.1 Thaumatin-like protein [Camellia sinensis] AGY30681.1 thaumatin-like protein [Camellia sinensis]
9	TRINITY_DN26389_c2_g2_i3	CSA017421.1 CSA017421|Sc0000551:167207-173970(-)	sp|Q54V77|PYRG_DICDI CTP synthase OS=Dictyostelium discoideum OX=44689 GN=ctps PE=3 SV=1	AT1G30820.1 | Symbols: | CTP synthase family protein | chr1:10945251-10948825 REVERSE LENGTH=600	PK16897.10 Cannabis sativa|YABBY|YABBY family protein	YABBY family protein	K01937	XP_017227133.1 PREDICTED: CTP synthase-like isoform X2 [Daucus carota subsp. sativus] KZN11073.1 hypothetical protein DCAR_003729 [Daucus carota subsp. sativus]
10	TRINITY_DN23503_c1_g4_i2	CSA005011.1 CSA005011|Sc0002975:130412-131560(+)	sp|P0CH33|UBQ11_ARATH Polyubiquitin 11 OS=Arabidopsis thaliana OX=3702 GN=UBQ11 PE=2 SV=1	AT4G05050.3 | Symbols: UBQ11 | ubiquitin 11 | chr4:2588271-2588960 REVERSE LENGTH=229	Achn077281 Actinidia chinensis|MYB_related|MYB_related family protein	MYB_related family protein	K02977	AET06143.1 ubiquitin [Papaver somniferum]
11	TRINITY_DN24733_c0_g1_i1	CSA034674.1 CSA034674|Sc0002990:28077-30075(+)	sp|O48923|C71DA_SOYBN Cytochrome P450 71D10 OS=Glycine max OX=3847 GN=CYP71D10 PE=2 SV=1	AT2G45570.1 | Symbols: CYP76C2 | cytochrome P450, family 76, subfamily C, polypeptide 2 | chr2:18779935-18781922 REVERSE LENGTH=512	OPUNC10G09700.4 Oryza punctata|E2F/DP|E2F/DP family protein	E2F/DP family protein	#N/A	XP_007022417.2 PREDICTED: cytochrome P450 71D10 [Theobroma cacao]
12	TRINITY_DN26082_c3_g3_i1	CSA010886.1 CSA010886|Sc0002385:1346-10345(+)	sp|Q9SIV0|SUR1_ARATH S-alkyl-thiohydroximate lyase SUR1 OS=Arabidopsis thaliana OX=3702 GN=SUR1 PE=1 SV=1	AT2G20610.2 | Symbols: SUR1, HLS3, RTY, ALF1, RTY1 | Tyrosine transaminase family protein | chr2:8878308-8880298 REVERSE LENGTH=436	#N/A	#N/A	#N/A	XP_002276551.1 PREDICTED: tyrosine aminotransferase isoform X1 [Vitis vinifera] CBI21892.3 unnamed protein product, partial [Vitis vinifera]
13	TRINITY_DN26881_c0_g1_i9	#N/A	sp|Q9M5X7|NLTP_MALDO Non-specific lipid-transfer protein OS=Malus domestica OX=3750 GN=MALD3 PE=1 SV=1	AT5G59320.1 | Symbols: LTP3 | lipid transfer protein 3 | chr5:23929051-23929492 FORWARD LENGTH=115	mrna28104.1-v1.0-hybrid Fragaria vesca|MYB_related|MYB_related family protein	MYB_related family protein	#N/A	KHL91133.1 hypothetical protein QW71_36410 [Paenibacillus sp. IHB B 3415]
14	TRINITY_DN26610_c0_g2_i3	CSA005284.1 CSA005284|Sc0001613:48498-49737(+)	sp|Q6PQJ9|5BPOR_DIGLA 3-oxo-Delta(4,5)-steroid 5-beta-reductase OS=Digitalis lanata OX=49450 PE=1 SV=1	AT4G24220.1 | Symbols: VEP1, AWI31 | NAD(P)-binding Rossmann-fold superfamily protein | chr4:12565219-12566474 FORWARD LENGTH=388	#N/A	#N/A	#N/A	CDO97253.1 unnamed protein product [Coffea canephora]
15	TRINITY_DN25635_c0_g1_i8	CSA010663.1 CSA010663|xfSc0004544:260-1096(+)	sp|Q9SN23|LBD38_ARATH LOB domain-containing protein 38 OS=Arabidopsis thaliana OX=3702 GN=LBD38 PE=1 SV=1	AT3G49940.1 | Symbols: LBD38 | LOB domain-containing protein 38 | chr3:18514465-18515302 FORWARD LENGTH=247	Achn373271 Actinidia chinensis|LBD|LBD family protein	LBD family protein	#N/A	XP_002525255.1 PREDICTED: LOB domain-containing protein 37 [Ricinus communis] EEF37083.1 LOB domain-containing protein, putative [Ricinus communis]
16	TRINITY_DN24568_c2_g1_i4	CSA016902.1 CSA016902|Sc0002114:269667-277698(-)	sp|Q8W4H1|GAT26_ARATH GATA transcription factor 26 OS=Arabidopsis thaliana OX=3702 GN=GATA26 PE=2 SV=1	AT4G17570.3 | Symbols: GATA26 | GATA transcription factor 26 | chr4:9784329-9786974 REVERSE LENGTH=514	XP_015870165.1 Ziziphus jujuba|GATA|GATA family protein	GATA family protein	#N/A	CAN76534.1 hypothetical protein VITISV_006083 [Vitis vinifera]
17	TRINITY_DN20952_c0_g1_i7	CSA021163.1 CSA021163|Sc0004294:33370-35006(-)	sp|P24805|TSJT1_TOBAC Stem-specific protein TSJT1 OS=Nicotiana tabacum OX=4097 GN=TSJT1 PE=2 SV=1	AT4G27450.1 | Symbols: | Aluminium induced protein with YGL and LRDR motifs | chr4:13727665-13728683 REVERSE LENGTH=250	Tp57577_TGAC_v2_mRNA39490 Trifolium pratense|NAC|NAC family protein	NAC family protein	#N/A	XP_018820201.1 PREDICTED: stem-specific protein TSJT1-like [Juglans regia]
18	TRINITY_DN20690_c0_g1_i6	#N/A	sp|P20238|MT1_ERYGU Metallothionein-like protein 1 OS=Erythranthe guttata OX=4155 PE=3 SV=1	AT5G02380.1 | Symbols: MT2B | metallothionein 2B | chr5:506755-507164 REVERSE LENGTH=77	#N/A	#N/A	#N/A	XP_011089462.1 PREDICTED: metallothionein-like protein 1 [Sesamum indicum]
19	TRINITY_DN23108_c0_g2_i1	CSA018231.1 CSA018231|xpSc0054340:54593-55962(-)	sp|Q9ZRA2|HGD_ARATH Homogentisate 1,2-dioxygenase OS=Arabidopsis thaliana OX=3702 GN=HGO PE=2 SV=2	AT5G54080.2 | Symbols: HGO | homogentisate 1,2-dioxygenase | chr5:21945920-21948070 FORWARD LENGTH=461	mrna27194.1-v1.0-hybrid Fragaria vesca|bZIP|bZIP family protein	bZIP family protein	#N/A	XP_011082726.1 PREDICTED: homogentisate 1,2-dioxygenase isoform X1 [Sesamum indicum]
20	TRINITY_DN23108_c0_g3_i4	CSA018231.1 CSA018231|xpSc0054340:54593-55962(-)	sp|Q9ZRA2|HGD_ARATH Homogentisate 1,2-dioxygenase OS=Arabidopsis thaliana OX=3702 GN=HGO PE=2 SV=2	AT5G54080.2 | Symbols: HGO | homogentisate 1,2-dioxygenase | chr5:21945920-21948070 FORWARD LENGTH=461	mrna27194.1-v1.0-hybrid Fragaria vesca|bZIP|bZIP family protein	bZIP family protein	K00451	XP_011082726.1 PREDICTED: homogentisate 1,2-dioxygenase isoform X1 [Sesamum indicum]
21	TRINITY_DN22443_c0_g1_i3	#N/A	#N/A	#N/A	#N/A	#N/A	#N/A	AET97664.1 late embryogenesis abundant protein [Camellia sinensis]
22	TRINITY_DN26981_c0_g1_i2	CSA002350.1 CSA002350|Sc0003210:238870-243999(+)	sp|Q9LIR6|BAM1_ARATH Beta-amylase 1, chloroplastic OS=Arabidopsis thaliana OX=3702 GN=BAM1 PE=1 SV=1	AT3G23920.1 | Symbols: BAM1, BMY7, TR-BAMY | beta-amylase 1 | chr3:8641722-8644199 FORWARD LENGTH=575	Pgl008855 Picea glauca|BES1|BES1 family protein	BES1 family protein	#N/A	AKQ62956.1 beta-amylase 4 [Camellia sinensis]
23	TRINITY_DN20050_c0_g1_i2	CSA032136.1 CSA032136|Sc0002118:12461-15114(+)	sp|P50346|RLA0_SOYBN 60S acidic ribosomal protein P0 OS=Glycine max OX=3847 PE=2 SV=1	AT2G40010.1 | Symbols: | Ribosomal protein L10 family protein | chr2:16708578-16710448 REVERSE LENGTH=317	#N/A	#N/A	K02941	XP_002268645.1 PREDICTED: 60S acidic ribosomal protein P0 [Vitis vinifera]
24	TRINITY_DN21354_c0_g1_i3	CSA028426.1 CSA028426|Sc0001168:334869-337369(-)	sp|Q43873|PER73_ARATH Peroxidase 73 OS=Arabidopsis thaliana OX=3702 GN=PER73 PE=1 SV=1	AT5G67400.1 | Symbols: RHS19 | root hair specific 19 | chr5:26894896-26896300 FORWARD LENGTH=329	EPS67213.1 Genlisea aurea|NAC|NAC family protein	NAC family protein	K00430	XP_002284278.1 PREDICTED: peroxidase 73 [Vitis vinifera]
25	TRINITY_DN22272_c0_g1_i2	CSA010340.1 CSA010340|Sc0000367:14647-17788(+)	sp|O82089|CCH_ARATH Copper transport protein CCH OS=Arabidopsis thaliana OX=3702 GN=CCH PE=1 SV=1	AT3G56240.1 | Symbols: CCH | copper chaperone | chr3:20863460-20864402 REVERSE LENGTH=121	Zjn_sc00020.1.g02760.1.am.mk Zoysia japonica|MYB_related|MYB_related family protein	MYB_related family protein	K07213	OAY45760.1 hypothetical protein MANES_07G089100 [Manihot esculenta]
26	TRINITY_DN26134_c0_g1_i3	CSA001654.1 CSA001654|Sc0007331:29-892(-)	sp|Q942D4|BURP3_ORYSJ BURP domain-containing protein 3 OS=Oryza sativa subsp. japonica OX=39947 GN=BURP3 PE=2 SV=1	AT5G25610.1 | Symbols: RD22, ATRD22 | BURP domain-containing protein | chr5:8914498-8916684 REVERSE LENGTH=392	#N/A	#N/A	#N/A	ACH97124.1 BURP domain-containing protein [Camellia sinensis]
27	TRINITY_DN23643_c1_g1_i8	CSA027154.1 CSA027154|Sc0000852:144760-151530(+)	sp|Q9S7U9|M2K2_ARATH Mitogen-activated protein kinase kinase 2 OS=Arabidopsis thaliana OX=3702 GN=MKK2 PE=1 SV=2	AT4G29810.1 | Symbols: ATMKK2, MKK2, MK1 | MAP kinase kinase 2 | chr4:14593299-14595241 REVERSE LENGTH=363	462864640 Eragrostis tef|MYB_related|MYB_related family protein	MYB_related family protein	K20603	XP_010656161.1 PREDICTED: mitogen-activated protein kinase kinase 2 [Vitis vinifera] AAQ96337.1 putative mitogen-activated protein kinase kinase [Vitis aestivalis] CBI27870.3 unnamed protein product, partial [Vitis vinifera]
28	TRINITY_DN25378_c1_g3_i3	CSA019710.1 CSA019710|Sc0005911:23627-28858(+)	sp|F4HT21|IAN9_ARATH Immune-associated nucleotide-binding protein 9 OS=Arabidopsis thaliana OX=3702 GN=IAN9 PE=2 SV=1	AT1G33970.5 | Symbols: | P-loop containing nucleoside triphosphate hydrolases superfamily protein | chr1:12349614-12350960 REVERSE LENGTH=342	Vradi0133s00220.1 Vigna radiata|ARF|ARF family protein	ARF family protein	#N/A	XP_010654616.1 PREDICTED: auxin-responsive protein IAA18 [Vitis vinifera]
29	TRINITY_DN25101_c1_g1_i1	#N/A	#N/A	#N/A	Achn140021 Actinidia chinensis|STAT|STAT family protein	STAT family protein	#N/A	#N/A
30	TRINITY_DN24993_c2_g1_i1	CSA017796.1 CSA017796|Sc0001308:35483-35767(-)	sp|Q43681|NLTP_VIGUN Probable non-specific lipid-transfer protein AKCS9 OS=Vigna unguiculata OX=3917 PE=2 SV=1	AT3G18280.1 | Symbols: | Bifunctional inhibitor/lipid-transfer protein/seed storage 2S albumin superfamily protein | chr3:6267102-6267392 FORWARD LENGTH=96	#N/A	#N/A	#N/A	NP_001334608.1 uncharacterized protein LOC109279843 precursor [Vitis vinifera]
31	TRINITY_DN26595_c0_g2_i1	CSA001890.1 CSA001890|Sc0002134:129031-131663(+)	sp|Q9KG32|Y283_BACHD Uncharacterized isomerase BH0283 OS=Bacillus halodurans (strain ATCC BAA-125 / DSM 18197 / FERM 7344 / JCM 9153 / C-125) OX=272558 GN=BH0283 PE=3 SV=1	AT4G02860.1 | Symbols: | Phenazine biosynthesis PhzC/PhzF protein | chr4:1268952-1270508 REVERSE LENGTH=313	#N/A	#N/A	#N/A	XP_006378618.1 hypothetical protein POPTR_0010s18320g [Populus trichocarpa] ERP56415.1 hypothetical protein POPTR_0010s18320g [Populus trichocarpa]
32	TRINITY_DN23496_c2_g2_i4	CSA025440.1 CSA025440|Sc0003557:152558-153540(+)	sp|Q9LZF1|HIP6_ARATH Heavy metal-associated isoprenylated plant protein 6 OS=Arabidopsis thaliana OX=3702 GN=HIPP06 PE=1 SV=1	AT5G03380.1 | Symbols: | Heavy metal transport/detoxification superfamily protein | chr5:832400-834301 REVERSE LENGTH=392	Zjn_sc00020.1.g02760.1.am.mk Zoysia japonica|MYB_related|MYB_related family protein	MYB_related family protein	#N/A	XP_012485916.1 PREDICTED: uncharacterized protein LOC105799754 [Gossypium raimondii] KJB36516.1 hypothetical protein B456_006G163200 [Gossypium raimondii]
33	TRINITY_DN19556_c0_g1_i11	CSA004114.1 CSA004114|xpSc0054695:57273-57823(+)	#N/A	#N/A	#N/A	#N/A	#N/A	KOM48406.1 hypothetical protein LR48_Vigan07g211000 [Vigna angularis]
34	TRINITY_DN26051_c1_g4_i6	CSA004488.1 CSA004488|Sc0000446:552172-558302(+)	sp|P24805|TSJT1_TOBAC Stem-specific protein TSJT1 OS=Nicotiana tabacum OX=4097 GN=TSJT1 PE=2 SV=1	AT5G19140.1 | Symbols: ATAILP1, AILP1 | Aluminium induced protein with YGL and LRDR motifs | chr5:6423398-6425785 FORWARD LENGTH=234	#N/A	#N/A	#N/A	XP_011090787.1 PREDICTED: stem-specific protein TSJT1-like [Sesamum indicum]
35	TRINITY_DN26133_c2_g1_i3	#N/A	#N/A	#N/A	#N/A	#N/A	#N/A	#N/A
36	TRINITY_DN24977_c0_g1_i1	CSA035370.1 CSA035370|Sc0000593:417298-425952(+)	sp|Q8LEV3|Y2060_ARATH BTB/POZ domain-containing protein At2g30600 OS=Arabidopsis thaliana OX=3702 GN=At2g30600/At2g30610 PE=2 SV=1	AT2G30600.5 | Symbols: | BTB/POZ domain-containing protein | chr2:13037410-13041475 FORWARD LENGTH=855	#N/A	#N/A	#N/A	XP_002270675.1 PREDICTED: BTB/POZ domain-containing protein At2g30600 [Vitis vinifera]
37	TRINITY_DN25483_c3_g2_i3	CSA020590.1 CSA020590|Sc0001357:101669-102148(-)	sp|P19037|HS181_ARATH 18.1 kDa class I heat shock protein OS=Arabidopsis thaliana OX=3702 GN=HSP18.1 PE=1 SV=1	AT5G59720.1 | Symbols: HSP18.2 | heat shock protein 18.2 | chr5:24062632-24063117 FORWARD LENGTH=161	WALNUT_00030998-RA Juglans regia|NF-YB|NF-YB family protein	NF-YB family protein	K13993	XP_002280821.1 PREDICTED: 18.1 kDa class I heat shock protein [Vitis vinifera]
38	TRINITY_DN25011_c0_g1_i1	CSA036671.1 CSA036671|Sc0002841:244902-246220(+)	sp|F8WKW0|UGT1_GARJA Crocetin glucosyltransferase, chloroplastic OS=Gardenia jasminoides OX=114476 GN=UGT75L6 PE=1 SV=1	AT1G05560.1 | Symbols: UGT1, UGT75B1 | UDP-glucosyltransferase 75B1 | chr1:1645674-1647083 REVERSE LENGTH=469	Tp57577_TGAC_v2_mRNA33215 Trifolium pratense|bHLH|bHLH family protein	bHLH family protein	K00699	ALO19892.1 UDP-glycosyltransferase 75L12 [Camellia sinensis]
39	TRINITY_DN25954_c3_g2_i2	CSA006866.1 CSA006866|Sc0000148:860631-877183(-)	sp|Q9LEB3|RBP47_NICPL Polyadenylate-binding protein RBP47 OS=Nicotiana plumbaginifolia OX=4092 GN=RBP47 PE=1 SV=1	AT3G19130.1 | Symbols: ATRBP47B, RBP47B | RNA-binding protein 47B | chr3:6611398-6613823 REVERSE LENGTH=435	CCG012479.1 Populus euphratica|MIKC_MADS|MIKC_MADS family protein	MIKC_MADS family protein	#N/A	XP_009794615.1 PREDICTED: polyadenylate-binding protein RBP47 isoform X1 [Nicotiana sylvestris]
40	TRINITY_DN24610_c3_g1_i9	#N/A	sp|Q3E813|YL154_YEAST Uncharacterized protein YLR154C-G OS=Saccharomyces cerevisiae (strain ATCC 204508 / S288c) OX=559292 GN=YLR154C-G PE=2 SV=1	#N/A	#N/A	#N/A	#N/A	XP_002484510.1 hypothetical protein TSTA_040370 [Talaromyces stipitatus ATCC 10500] EED14557.1 hypothetical protein TSTA_040370 [Talaromyces stipitatus ATCC 10500]
41	TRINITY_DN25420_c0_g2_i1	CSA018098.1 CSA018098|xpSc0054618:2828-7021(+)	sp|P25776|ORYA_ORYSJ Oryzain alpha chain OS=Oryza sativa subsp. japonica OX=39947 GN=Os04g0650000 PE=1 SV=2	AT5G43060.1 | Symbols: | Granulin repeat cysteine protease family protein | chr5:17269784-17272117 REVERSE LENGTH=463	FANhyb_rscf00000253.1.g00010.1 Fragaria x ananassa|BBR-BPC|BBR-BPC family protein	BBR-BPC family protein	#N/A	ABQ10204.1 cysteine protease Cp6 [Actinidia deliciosa]
42	TRINITY_DN18680_c0_g1_i1	CSA029625.1 CSA029625|Sc0000694:580569-586059(-)	#N/A	#N/A	#N/A	#N/A	#N/A	KRH17748.1 hypothetical protein GLYMA_13G012300 [Glycine max]
43	TRINITY_DN23384_c0_g2_i1	CSA022024.1 CSA022024|Sc0000974:448011-449813(-)	sp|P45731|PAL1_POPKI Phenylalanine ammonia-lyase G1 OS=Populus kitakamiensis OX=34292 GN=PALG1 PE=3 SV=1	AT3G53260.1 | Symbols: PAL2, ATPAL2 | phenylalanine ammonia-lyase 2 | chr3:19744256-19746619 REVERSE LENGTH=717	#N/A	#N/A	#N/A	AGH13333.1 phenylalanine ammonia-lyase [Rhus chinensis]
44	TRINITY_DN23923_c1_g1_i3	CSA002602.1 CSA002602|xpSc0056361:6616-7134(-)	sp|Q39613|CYPH_CATRO Peptidyl-prolyl cis-trans isomerase OS=Catharanthus roseus OX=4058 GN=PCKR1 PE=1 SV=1	AT4G34870.1 | Symbols: ROC5, ATCYP1 | rotamase cyclophilin 5 | chr4:16614451-16614969 FORWARD LENGTH=172	#N/A	#N/A	K01802	WP_039311101.1 peptidylprolyl isomerase [Paenibacillus sp. IHB B 3415] KHL91146.1 peptidylprolyl isomerase [Paenibacillus sp. IHB B 3415]
45	TRINITY_DN26335_c0_g1_i7	CSA015629.1 CSA015629|Sc0000049:272-6765(+)	sp|Q94A08|RFS2_ARATH Probable galactinol--sucrose galactosyltransferase 2 OS=Arabidopsis thaliana OX=3702 GN=RFS2 PE=2 SV=2	AT3G57520.1 | Symbols: AtSIP2, SIP2 | seed imbibition 2 | chr3:21288982-21292694 REVERSE LENGTH=773	#N/A	#N/A	#N/A	AJO70148.1 raffinose synthase 2 [Camellia sinensis]
46	TRINITY_DN22561_c0_g3_i4	CSA002778.1 CSA002778|Sc0001280:453702-457046(-)	#N/A	AT1G28140.1 | Symbols: | unknown protein; FUNCTIONS IN: molecular_function unknown; INVOLVED IN: biological_process unknown; LOCATED IN: chloroplast; EXPRESSED IN: 22 plant structures; EXPRESSED DURING: 13 growth stages; CONTAINS InterPro DOMAIN/s: Protein of unknown function DUF2301, transmembrane (InterPro:IPR019275); Has 140 Blast hits to 140 proteins in 72 species: Archae - 0; Bacteria - 86; …	#N/A	#N/A	#N/A	OMO64561.1 hypothetical protein CCACVL1_21671 [Corchorus capsularis]
47	TRINITY_DN23452_c3_g1_i2	CSA021126.1 CSA021126|Sc0000534:526906-530458(-)	sp|Q94KU2|6PGD2_SPIOL 6-phosphogluconate dehydrogenase, decarboxylating 2, chloroplastic OS=Spinacia oleracea OX=3562 GN=pgdP PE=1 SV=1	AT5G41670.2 | Symbols: | 6-phosphogluconate dehydrogenase family protein | chr5:16665647-16667110 REVERSE LENGTH=487	#N/A	#N/A	#N/A	XP_002275970.1 PREDICTED: 6-phosphogluconate dehydrogenase, decarboxylating 1, chloroplastic [Vitis vinifera]
48	TRINITY_DN26237_c1_g3_i7	CSA010369.1 CSA010369|Sc0000373:522410-528677(+)	sp|Q43116|PDI_RICCO Protein disulfide-isomerase OS=Ricinus communis OX=3988 PE=2 SV=1	AT1G21750.1 | Symbols: ATPDIL1-1, ATPDI5, PDI5, PDIL1-1 | PDI-like 1-1 | chr1:7645767-7648514 FORWARD LENGTH=501	GRMZM2G008647_P02 Zea mays|MYB_related|MYB_related family protein	MYB_related family protein	K09580	XP_010268974.1 PREDICTED: protein disulfide-isomerase [Nelumbo nucifera]
49	TRINITY_DN21840_c1_g1_i3	CSA027334.1 CSA027334|Sc0005280:39180-39781(-)	sp|P17642|PRS2_SOLTU Pathogenesis-related protein STH-2 OS=Solanum tuberosum OX=4113 GN=STH-2 PE=2 SV=1	AT1G24020.2 | Symbols: MLP423 | MLP-like protein 423 | chr1:8500653-8501458 REVERSE LENGTH=155	#N/A	#N/A	#N/A	XP_007051017.1 PREDICTED: pathogenesis-related protein STH-2 [Theobroma cacao] EOX95174.1 Uncharacterized protein TCM_004731 [Theobroma cacao]
50	TRINITY_DN26930_c1_g2_i2	CSA010252.1 CSA010252|Sc0002033:166682-167968(-)	sp|Q8RW96|2A5G_ARATH Serine/threonine protein phosphatase 2A 59 kDa regulatory subunit B' gamma isoform OS=Arabidopsis thaliana OX=3702 GN=B'GAMMA PE=1 SV=2	AT4G15415.1 | Symbols: ATB' GAMMA | Protein phosphatase 2A regulatory B subunit family protein | chr4:8817707-8819349 FORWARD LENGTH=522	Lus10043264 Linum usitatissimum|YABBY|YABBY family protein	YABBY family protein	#N/A	XP_007205214.1 hypothetical protein PRUPE_ppa005902mg [Prunus persica] ONI03914.1 hypothetical protein PRUPE_6G290700 [Prunus persica]
51	TRINITY_DN23496_c2_g2_i2	CSA025440.1 CSA025440|Sc0003557:152558-153540(+)	sp|Q9LZF1|HIP6_ARATH Heavy metal-associated isoprenylated plant protein 6 OS=Arabidopsis thaliana OX=3702 GN=HIPP06 PE=1 SV=1	AT5G03380.1 | Symbols: | Heavy metal transport/detoxification superfamily protein | chr5:832400-834301 REVERSE LENGTH=392	Zjn_sc00020.1.g02760.1.am.mk Zoysia japonica|MYB_related|MYB_related family protein	MYB_related family protein	#N/A	XP_012485916.1 PREDICTED: uncharacterized protein LOC105799754 [Gossypium raimondii] KJB36516.1 hypothetical protein B456_006G163200 [Gossypium raimondii]
52	TRINITY_DN22285_c0_g1_i1	#N/A	sp|Q9ZVJ6|ANXD4_ARATH Annexin D4 OS=Arabidopsis thaliana OX=3702 GN=ANN4 PE=1 SV=1	AT2G38750.1 | Symbols: ANNAT4 | annexin 4 | chr2:16196582-16198431 REVERSE LENGTH=319	Aan020124 Artemisia annua|MYB|MYB family protein	MYB family protein	K17098	XP_007218708.1 hypothetical protein PRUPE_ppa008922mg [Prunus persica] ONI20751.1 hypothetical protein PRUPE_2G031800 [Prunus persica]
53	TRINITY_DN18378_c0_g1_i1	CSA014660.1 CSA014660|Sc0003621:132874-137612(-)	sp|Q9SZJ2|GRDP2_ARATH Glycine-rich domain-containing protein 2 OS=Arabidopsis thaliana OX=3702 GN=GRDP2 PE=2 SV=1	AT4G37900.1 | Symbols: | Protein of unknown function (duplicated DUF1399) | chr4:17821737-17824445 REVERSE LENGTH=787	#N/A	#N/A	#N/A	XP_018826200.1 PREDICTED: glycine-rich domain-containing protein 1-like [Juglans regia]
54	TRINITY_DN22492_c3_g2_i4	#N/A	#N/A	#N/A	#N/A	#N/A	#N/A	#N/A
55	TRINITY_DN21506_c0_g2_i2	CSA019485.1 CSA019485|Sc0002661:63761-68509(-)	sp|P51413|RL172_ARATH 60S ribosomal protein L17-2 OS=Arabidopsis thaliana OX=3702 GN=RPL17B PE=2 SV=2	AT1G67430.1 | Symbols: | Ribosomal protein L22p/L17e family protein | chr1:25262209-25263627 FORWARD LENGTH=175	#N/A	#N/A	K02880	XP_015894398.1 PREDICTED: 60S ribosomal protein L17-2 [Ziziphus jujuba] XP_015900897.1 PREDICTED: 60S ribosomal protein L17-2 [Ziziphus jujuba]
56	TRINITY_DN22443_c0_g1_i6	#N/A	#N/A	#N/A	#N/A	#N/A	#N/A	AET97664.1 late embryogenesis abundant protein [Camellia sinensis]
57	TRINITY_DN24309_c0_g2_i1	CSA011354.1 CSA011354|Sc0002534:95714-100711(+)	sp|Q40518|MSK1_TOBAC Shaggy-related protein kinase NtK-1 OS=Nicotiana tabacum OX=4097 GN=NTK-1 PE=2 SV=1	AT5G26751.1 | Symbols: ATSK11, SK 11 | shaggy-related kinase 11 | chr5:9399582-9401839 REVERSE LENGTH=405	Neem_9897_f_1 Azadirachta indica|C3H|C3H family protein	C3H family protein	#N/A	XP_018857398.1 PREDICTED: shaggy-related protein kinase alpha-like [Juglans regia] XP_018857399.1 PREDICTED: shaggy-related protein kinase alpha-like [Juglans regia]
58	TRINITY_DN25954_c3_g1_i2	CSA019930.1 CSA019930|Sc0001862:379373-385034(-)	sp|Q9LEB3|RBP47_NICPL Polyadenylate-binding protein RBP47 OS=Nicotiana plumbaginifolia OX=4092 GN=RBP47 PE=1 SV=1	AT1G49600.1 | Symbols: ATRBP47A, RBP47A | RNA-binding protein 47A | chr1:18357236-18360150 REVERSE LENGTH=445	CCG012479.1 Populus euphratica|MIKC_MADS|MIKC_MADS family protein	MIKC_MADS family protein	#N/A	XP_018835583.1 PREDICTED: polyadenylate-binding protein RBP47-like isoform X1 [Juglans regia]
59	TRINITY_DN19068_c0_g1_i1	#N/A	#N/A	AT3G10020.1 | Symbols: | unknown protein; FUNCTIONS IN: molecular_function unknown; INVOLVED IN: response to oxidative stress, anaerobic respiration; LOCATED IN: cellular_component unknown; EXPRESSED IN: 23 plant structures; EXPRESSED DURING: 13 growth stages; Has 47 Blast hits to 47 proteins in 12 species: Archae - 0; Bacteria - 0; Metazoa - 1; Fungi - 0; Plants - 46; Viruses - 0; Other Eukaryot…	RrC4426_p1 Raphanus raphanistrum|Trihelix|Trihelix family protein	Trihelix family protein	#N/A	XP_016207672.1 PREDICTED: uncharacterized protein LOC107648223 [Arachis ipaensis]
60	TRINITY_DN25111_c1_g1_i2	CSA030053.1 CSA030053|xpSc0054415:25059-25427(-)	sp|Q9SZN7|HIP26_ARATH Heavy metal-associated isoprenylated plant protein 26 OS=Arabidopsis thaliana OX=3702 GN=HIPP26 PE=1 SV=1	AT4G38580.1 | Symbols: ATFP6, HIPP26, FP6 | farnesylated protein 6 | chr4:18034596-18035693 FORWARD LENGTH=153	678301159 Utricularia gibba|MIKC_MADS|MIKC_MADS family protein	MIKC_MADS family protein	#N/A	XP_007202938.1 hypothetical protein PRUPE_ppa016811mg [Prunus persica] ONH97144.1 hypothetical protein PRUPE_7G172000 [Prunus persica]
61	TRINITY_DN25192_c1_g1_i6	CSA022978.1 CSA022978|Sc0000930:33343-35174(+)	sp|P49332|GSTXC_TOBAC Probable glutathione S-transferase parC OS=Nicotiana tabacum OX=4097 GN=PARC PE=2 SV=1	AT1G17190.1 | Symbols: ATGSTU26, GSTU26 | glutathione S-transferase tau 26 | chr1:5875452-5876375 FORWARD LENGTH=220	#N/A	#N/A	K01800	ACH87175.1 glutathione S-transferase [Camellia sinensis]
62	TRINITY_DN21601_c0_g2_i2	CSA012148.1 CSA012148|xfSc0000836:63904-69818(+)	sp|O23264|SEBP1_ARATH Selenium-binding protein 1 OS=Arabidopsis thaliana OX=3702 GN=SBP1 PE=1 SV=1	AT4G14030.2 | Symbols: SBP1 | selenium-binding protein 1 | chr4:8098121-8100165 REVERSE LENGTH=490	#N/A	#N/A	K17285	XP_009373568.1 PREDICTED: selenium-binding protein 2 [Pyrus x bretschneideri]
63	TRINITY_DN23481_c3_g3_i2	#N/A	#N/A	#N/A	#N/A	#N/A	#N/A	#N/A
64	TRINITY_DN27039_c0_g1_i4	CSA022813.1 CSA022813|Sc0000858:266793-268078(+)	sp|Q9LS10|MT810_ARATH Probable S-adenosylmethionine-dependent methyltransferase At5g38100 OS=Arabidopsis thaliana OX=3702 GN=At5g38100 PE=2 SV=1	AT1G15125.1 | Symbols: | S-adenosyl-L-methionine-dependent methyltransferases superfamily protein | chr1:5204625-5205912 FORWARD LENGTH=351	EMT20798 Aegilops tauschii|MYB_related|MYB_related family protein	MYB_related family protein	#N/A	ONI31852.1 hypothetical protein PRUPE_1G334700 [Prunus persica]
65	TRINITY_DN16987_c0_g1_i1	CSA033083.1 CSA033083|Sc0000016:1524814-1526265(-)	sp|Q10DV7|ACT1_ORYSJ Actin-1 OS=Oryza sativa subsp. japonica OX=39947 GN=ACT1 PE=2 SV=1	AT5G09810.1 | Symbols: ACT7 | actin 7 | chr5:3052809-3054220 FORWARD LENGTH=377	Niben101Scf00646g07008.1 Nicotiana benthamiana|Trihelix|Trihelix family protein	Trihelix family protein	K10355	ABY19575.1 actin [Ipomoea batatas]
66	TRINITY_DN24571_c0_g2_i1	CSA019531.1 CSA019531|Sc0000535:741632-749917(-)	sp|Q9SB64|NBR1_ARATH Protein NBR1 homolog OS=Arabidopsis thaliana OX=3702 GN=NBR1 PE=1 SV=1	AT4G24690.1 | Symbols: | ubiquitin-associated (UBA)/TS-N domain-containing protein / octicosapeptide/Phox/Bemp1 (PB1) domain-containing protein | chr4:12741191-12744202 FORWARD LENGTH=704	#N/A	#N/A	K17987	XP_006439919.1 hypothetical protein CICLE_v10024152mg [Citrus clementina] ESR53159.1 hypothetical protein CICLE_v10024152mg [Citrus clementina]
67	TRINITY_DN27133_c2_g1_i5	CSA026982.1 CSA026982|Sc0002300:21082-29204(+)	sp|Q8H0S9|PSA_ARATH Puromycin-sensitive aminopeptidase OS=Arabidopsis thaliana OX=3702 GN=MPA1 PE=2 SV=1	AT1G63770.3 | Symbols: | Peptidase M1 family protein | chr1:23657791-23664243 REVERSE LENGTH=987	#N/A	#N/A	K01256	XP_010660547.1 PREDICTED: puromycin-sensitive aminopeptidase isoform X1 [Vitis vinifera] XP_010660552.1 PREDICTED: puromycin-sensitive aminopeptidase isoform X1 [Vitis vinifera]
68	TRINITY_DN23548_c2_g1_i1	CSA004197.1 CSA004197|Sc0000430:704820-707935(-)	sp|Q9FND9|RFS5_ARATH Probable galactinol--sucrose galactosyltransferase 5 OS=Arabidopsis thaliana OX=3702 GN=RFS5 PE=1 SV=1	AT5G40390.1 | Symbols: SIP1 | Raffinose synthase family protein | chr5:16161720-16165085 FORWARD LENGTH=783	#N/A	#N/A	K06617	XP_018842388.1 PREDICTED: probable galactinol--sucrose galactosyltransferase 5 [Juglans regia]
69	TRINITY_DN27185_c1_g2_i3	CSA027515.1 CSA027515|Sc0001228:487689-498693(+)	sp|Q9LV03|GLUT1_ARATH Glutamate synthase 1 [NADH], chloroplastic OS=Arabidopsis thaliana OX=3702 GN=GLT1 PE=1 SV=2	AT5G53460.3 | Symbols: GLT1 | NADH-dependent glutamate synthase 1 | chr5:21700518-21709629 FORWARD LENGTH=2208	448225 Selaginella moellendorffii|C3H|C3H family protein	C3H family protein	K00264	OAY48446.1 hypothetical protein MANES_06G159400 [Manihot esculenta]
70	TRINITY_DN27069_c0_g1_i2	CSA013239.1 CSA013239|Sc0001607:1172-3851(+)	sp|Q9SHY2|YSL7_ARATH Probable metal-nicotianamine transporter YSL7 OS=Arabidopsis thaliana OX=3702 GN=YSL7 PE=2 SV=1	AT1G65730.1 | Symbols: YSL7 | YELLOW STRIPE like 7 | chr1:24442639-24446122 FORWARD LENGTH=688	#N/A	#N/A	#N/A	XP_006363210.1 PREDICTED: probable metal-nicotianamine transporter YSL7 [Solanum tuberosum]
71	TRINITY_DN20841_c1_g2_i5	#N/A	#N/A	#N/A	#N/A	#N/A	#N/A	#N/A
72	TRINITY_DN19328_c0_g1_i6	CSA003757.1 CSA003757|Sc0000087:536862-543316(-)	sp|Q9FLH8|SCRK7_ARATH Probable fructokinase-7 OS=Arabidopsis thaliana OX=3702 GN=At5g51830 PE=1 SV=1	AT5G51830.1 | Symbols: | pfkB-like carbohydrate kinase family protein | chr5:21069709-21071450 FORWARD LENGTH=343	mrna13356.1-v1.0-hybrid Fragaria vesca|MIKC_MADS|MIKC_MADS family protein	MIKC_MADS family protein	K00847	AHE93348.1 fructokinase [Camellia sinensis]
73	TRINITY_DN18710_c0_g1_i2	#N/A	#N/A	AT4G05070.1 | Symbols: | Wound-responsive family protein | chr4:2593786-2594049 REVERSE LENGTH=87	#N/A	#N/A	#N/A	XP_002304995.1 hypothetical protein POPTR_0004s03330g [Populus trichocarpa] EEE85506.1 hypothetical protein POPTR_0004s03330g [Populus trichocarpa]
74	TRINITY_DN24329_c0_g1_i1	CSA010953.1 CSA010953|Sc0004191:498-10907(+)	sp|Q9XGH7|PP2A_TOBAC Serine/threonine-protein phosphatase PP2A catalytic subunit OS=Nicotiana tabacum OX=4097 PE=2 SV=1	AT3G58500.1 | Symbols: PP2A-4 | protein phosphatase 2A-4 | chr3:21635503-21638911 REVERSE LENGTH=313	Achn144111 Actinidia chinensis|bHLH|bHLH family protein	bHLH family protein	K04382	XP_002304866.1 type 2A protein phosphatase-3 [Populus trichocarpa] XP_006386056.1 hypothetical protein POPTR_0003s21320g [Populus trichocarpa] EEE79845.1 type 2A protein phosphatase-3 [Populus trichocarpa] ERP63853.1 hypothetical protein POPTR_0003s21320g [Populus trichocarpa]
75	TRINITY_DN26287_c0_g1_i2	#N/A	#N/A	#N/A	#N/A	#N/A	#N/A	#N/A
76	TRINITY_DN26120_c0_g2_i1	CSA021730.1 CSA021730|xfSc0001475:56211-63973(-)	sp|Q9STN3|SPT51_ARATH Putative transcription elongation factor SPT5 homolog 1 OS=Arabidopsis thaliana OX=3702 GN=At4g08350 PE=1 SV=2	AT4G08350.1 | Symbols: GTA02, GTA2 | global transcription factor group A2 | chr4:5286351-5292072 FORWARD LENGTH=1041	#N/A	#N/A	K15172	XP_006434368.1 hypothetical protein CICLE_v10000121mg [Citrus clementina] ESR47608.1 hypothetical protein CICLE_v10000121mg [Citrus clementina]
77	TRINITY_DN19024_c0_g1_i1	CSA004736.1 CSA004736|Sc0001929:265065-267165(-)	#N/A	AT3G29970.1 | Symbols: | B12D protein | chr3:11745299-11746481 FORWARD LENGTH=87	#N/A	#N/A	#N/A	XP_010257978.1 PREDICTED: uncharacterized protein LOC104597899 [Nelumbo nucifera]
78	TRINITY_DN26340_c0_g2_i2	CSA016203.1 CSA016203|Sc0000413:155169-156468(+)	sp|P43309|PPO_MALDO Polyphenol oxidase, chloroplastic OS=Malus domestica OX=3750 PE=2 SV=1	#N/A	#N/A	#N/A	#N/A	ACM43505.1 polyphenoloxidase [Camellia nitidissima]
79	TRINITY_DN25351_c2_g4_i3	CSA005538.1 CSA005538|Sc0004537:119917-121077(-)	sp|Q71H73|H33_VITVI Histone H3.3 OS=Vitis vinifera OX=29760 PE=2 SV=3	AT5G10980.1 | Symbols: | Histone superfamily protein | chr5:3472591-3473349 REVERSE LENGTH=136	676740550 Sisymbrium irio|B3|B3 family protein	B3 family protein	K11253	DAA45649.1 TPA: histone H3 [Zea mays]
80	TRINITY_DN26416_c2_g2_i1	CSA021713.1 CSA021713|xpSc0054297:5937-15468(-)	sp|Q0KBC7|LTND_CUPNH L-threonate dehydrogenase OS=Cupriavidus necator (strain ATCC 17699 / H16 / DSM 428 / Stanier 337) OX=381666 GN=ltnD PE=1 SV=1	AT1G18270.1 | Symbols: | ketose-bisphosphate aldolase class-II family protein | chr1:6283634-6293772 REVERSE LENGTH=1373	440731 Selaginella moellendorffii|ERF|ERF family protein	ERF family protein	#N/A	OMP07890.1 Ketose-bisphosphate aldolase, class-II [Corchorus olitorius]
81	TRINITY_DN21174_c0_g1_i1	#N/A	#N/A	#N/A	#N/A	#N/A	#N/A	#N/A
82	TRINITY_DN15093_c0_g1_i1	CSA031283.1 CSA031283|Sc0000665:534252-535589(+)	sp|Q39290|RPAB5_BRANA DNA-directed RNA polymerases I, II, and III subunit RPABC5 OS=Brassica napus OX=3708 PE=3 SV=1	AT1G61700.1 | Symbols: | RNA polymerases N / 8 kDa subunit | chr1:22787105-22788112 FORWARD LENGTH=71	#N/A	#N/A	K03007	EOY00528.1 RNA polymerases N / 8 kDa subunit [Theobroma cacao]
83	TRINITY_DN26656_c0_g1_i11	CSA035408.1 CSA035408|Sc0000812:564515-568751(+)	sp|P17598|CATA1_GOSHI Catalase isozyme 1 OS=Gossypium hirsutum OX=3635 GN=CAT1 PE=2 SV=2	AT4G35090.1 | Symbols: CAT2 | catalase 2 | chr4:16700937-16703215 REVERSE LENGTH=492	Achn343181 Actinidia chinensis|Nin-like|Nin-like family protein	Nin-like family protein	K03781	AKN10583.1 catalase [Camellia sinensis]
84	TRINITY_DN23303_c0_g1_i1	CSA030281.1 CSA030281|Sc0007416:2463-6903(-)	sp|O80763|NRX1_ARATH Probable nucleoredoxin 1 OS=Arabidopsis thaliana OX=3702 GN=At1g60420 PE=1 SV=1	AT1G60420.1 | Symbols: | DC1 domain-containing protein | chr1:22261978-22264243 FORWARD LENGTH=578	GRMZM2G396451_P01 Zea mays|GATA|GATA family protein	GATA family protein	K17609	XP_008340047.1 PREDICTED: probable nucleoredoxin 1 [Malus domestica]
85	TRINITY_DN24544_c0_g1_i3	#N/A	#N/A	AT3G03870.2 | Symbols: | unknown protein; BEST Arabidopsis thaliana protein match is: unknown protein (TAIR:AT5G18130.1); Has 47 Blast hits to 47 proteins in 13 species: Archae - 0; Bacteria - 0; Metazoa - 2; Fungi - 0; Plants - 45; Viruses - 0; Other Eukaryotes - 0 (source: NCBI BLink). | chr3:995520-997180 FORWARD LENGTH=266	#N/A	#N/A	#N/A	XP_011021472.1 PREDICTED: uncharacterized protein LOC105123545 [Populus euphratica]
86	TRINITY_DN14821_c0_g1_i1	CSA025406.1 CSA025406|Sc0004886:115412-116477(+)	#N/A	#N/A	#N/A	#N/A	#N/A	KHL91109.1 hypothetical protein QW71_36590, partial [Paenibacillus sp. IHB B 3415]
87	TRINITY_DN26569_c1_g1_i4	CSA012711.1 CSA012711|Sc0003333:7548-20396(+)	sp|Q9HCG7|GBA2_HUMAN Non-lysosomal glucosylceramidase OS=Homo sapiens OX=9606 GN=GBA2 PE=1 SV=2	AT3G24180.2 | Symbols: | Beta-glucosidase, GBA2 type family protein | chr3:8735011-8741147 REVERSE LENGTH=950	Aradu.C4WPP Arachis duranensis|MYB|MYB family protein	MYB family protein	K17108	XP_002285674.1 PREDICTED: non-lysosomal glucosylceramidase [Vitis vinifera]
88	TRINITY_DN25483_c3_g2_i2	CSA020590.1 CSA020590|Sc0001357:101669-102148(-)	sp|P27880|HSP12_MEDSA 18.2 kDa class I heat shock protein OS=Medicago sativa OX=3879 GN=HSP18.2 PE=2 SV=1	AT5G59720.1 | Symbols: HSP18.2 | heat shock protein 18.2 | chr5:24062632-24063117 FORWARD LENGTH=161	WALNUT_00030998-RA Juglans regia|NF-YB|NF-YB family protein	NF-YB family protein	K13993	ADU55789.1 HSP18.1A [Citrullus lanatus]
89	TRINITY_DN26340_c0_g1_i1	CSA027281.1 CSA027281|Sc0002867:286625-290324(-)	sp|P43309|PPO_MALDO Polyphenol oxidase, chloroplastic OS=Malus domestica OX=3750 PE=2 SV=1	#N/A	#N/A	#N/A	#N/A	ACM43505.1 polyphenoloxidase [Camellia nitidissima]
90	TRINITY_DN23280_c0_g1_i5	CSA034563.1 CSA034563|Sc0002294:149183-155680(-)	sp|Q9SLN8|DBR_TOBAC 2-alkenal reductase (NADP(+)-dependent) OS=Nicotiana tabacum OX=4097 GN=DBR PE=1 SV=1	AT5G16990.1 | Symbols: | Zinc-binding dehydrogenase family protein | chr5:5581831-5583849 REVERSE LENGTH=343	#N/A	#N/A	#N/A	ADO51748.1 alcohol dehydrogenase [Camellia sinensis]
91	TRINITY_DN26968_c0_g2_i5	CSA020447.1 CSA020447|xfSc0000455:11494-17110(+)	sp|Q93XX4|C2D61_ARATH C2 domain-containing protein At1g53590 OS=Arabidopsis thaliana OX=3702 GN=NTMC2T6.1 PE=1 SV=2	AT1G53590.1 | Symbols: NTMC2TYPE6.1, NTMC2T6.1 | Calcium-dependent lipid-binding (CaLB domain) family protein | chr1:19996556-20000127 FORWARD LENGTH=751	KZV56446.1 Dorcoceras hygrometricum|EIL|EIL family protein	EIL family protein	#N/A	XP_019072897.1 PREDICTED: C2 domain-containing protein At1g53590 isoform X1 [Vitis vinifera]
92	TRINITY_DN26757_c2_g1_i4	CSA020814.1 CSA020814|Sc0001447:199304-200338(-)	sp|Q42699|METE_CATRO 5-methyltetrahydropteroyltriglutamate--homocysteine methyltransferase OS=Catharanthus roseus OX=4058 GN=METE PE=2 SV=1	AT5G17920.2 | Symbols: ATCIMS | Cobalamin-independent synthase family protein | chr5:5935771-5939195 FORWARD LENGTH=765	#N/A	#N/A	#N/A	AEO86798.1 methionine synthase [Camellia sinensis]
93	TRINITY_DN23876_c0_g1_i4	#N/A	#N/A	AT5G04750.1 | Symbols: | F1F0-ATPase inhibitor protein, putative | chr5:1372202-1373361 FORWARD LENGTH=94	#N/A	#N/A	#N/A	XP_009795453.1 PREDICTED: uncharacterized protein At2g27730, mitochondrial-like isoform X1 [Nicotiana sylvestris]
94	TRINITY_DN17787_c0_g1_i2	#N/A	#N/A	#N/A	#N/A	#N/A	#N/A	#N/A
95	TRINITY_DN26908_c0_g1_i1	CSA035877.1 CSA035877|Sc0002935:170298-178352(+)	sp|Q9M0B8|WTR37_ARATH WAT1-related protein At4g30420 OS=Arabidopsis thaliana OX=3702 GN=At4g30420 PE=3 SV=1	AT4G30420.1 | Symbols: | nodulin MtN21 /EamA-like transporter family protein | chr4:14877069-14878914 FORWARD LENGTH=373	GSVIVT01019717001 Vitis vinifera|ERF|ERF family protein	ERF family protein	#N/A	XP_017983321.1 PREDICTED: WAT1-related protein At4g30420 isoform X2 [Theobroma cacao]
96	TRINITY_DN20773_c0_g1_i1	#N/A	#N/A	#N/A	#N/A	#N/A	#N/A	#N/A
97	TRINITY_DN25868_c2_g1_i3	CSA020674.1 CSA020674|Sc0002889:6247-12191(+)	sp|P35016|ENPL_CATRO Endoplasmin homolog OS=Catharanthus roseus OX=4058 GN=HSP90 PE=2 SV=1	AT4G24190.1 | Symbols: SHD, HSP90.7, AtHsp90.7, AtHsp90-7 | Chaperone protein htpG family protein | chr4:12551902-12555851 REVERSE LENGTH=823	OMERI06G27590.3 Oryza meridionalis|bZIP|bZIP family protein	bZIP family protein	K09487	XP_012073780.1 PREDICTED: endoplasmin homolog [Jatropha curcas] KDP36908.1 hypothetical protein JCGZ_08199 [Jatropha curcas]
98	TRINITY_DN22443_c0_g1_i1	#N/A	#N/A	#N/A	#N/A	#N/A	#N/A	AET97664.1 late embryogenesis abundant protein [Camellia sinensis]
99	TRINITY_DN25984_c0_g2_i3	CSA004543.1 CSA004543|Sc0001543:183980-194397(-)	sp|Q94AX4|DLD_ARATH D-lactate dehydrogenase [cytochrome], mitochondrial OS=Arabidopsis thaliana OX=3702 GN=DLD PE=1 SV=1	AT5G06580.1 | Symbols: | FAD-linked oxidases family protein | chr5:2011486-2016473 REVERSE LENGTH=567	#N/A	#N/A	K00102	XP_017977104.1 PREDICTED: D-lactate dehydrogenase [cytochrome], mitochondrial [Theobroma cacao]
100	TRINITY_DN26547_c1_g1_i3	CSA022304.1 CSA022304|Sc0000662:758952-762774(+)	sp|P93508|CALR_RICCO Calreticulin OS=Ricinus communis OX=3988 PE=2 SV=1	AT1G09210.1 | Symbols: CRT1b, AtCRT1b | calreticulin 1b | chr1:2973217-2976655 REVERSE LENGTH=424	#N/A	#N/A	K08057	NP_001310652.1 calreticulin precursor [Ricinus communis] P93508.1 RecName: Full=Calreticulin; Flags: Precursor AAB71419.1 calreticulin [Ricinus communis] AAB71420.1 calreticulin [Ricinus communis] EEF49953.1 calreticulin, putative [Ricinus communis]
101	TRINITY_DN18701_c0_g1_i1	CSA006839.1 CSA006839|Sc0005371:46711-50017(+)	#N/A	#N/A	#N/A	#N/A	#N/A	XP_019264144.1 PREDICTED: uncharacterized protein LOC109241807 [Nicotiana attenuata] OIT36647.1 hypothetical protein A4A49_19775 [Nicotiana attenuata]
102	TRINITY_DN25668_c1_g2_i1	CSA011972.1 CSA011972|Sc0005224:19834-22406(-)	sp|Q06611|PIP12_ARATH Aquaporin PIP1-2 OS=Arabidopsis thaliana OX=3702 GN=PIP1-2 PE=1 SV=1	AT4G00430.2 | Symbols: TMP-C, PIP1;4, PIP1E | plasma membrane intrinsic protein 1;4 | chr4:186569-187531 REVERSE LENGTH=219	#N/A	#N/A	#N/A	AGD98710.1 aquaporin protein 7 [Camellia sinensis]
103	TRINITY_DN21735_c3_g1_i4	CSA030953.1 CSA030953|Sc0001985:213783-221858(+)	sp|Q0J7U6|TPR2_ORYSJ Protein TPR2 OS=Oryza sativa subsp. japonica OX=39947 GN=TPR2 PE=1 SV=1	AT1G80490.2 | Symbols: TPR1 | TOPLESS-related 1 | chr1:30261094-30266446 REVERSE LENGTH=1120	MDP0000825712 Malus domestica|ERF|ERF family protein	ERF family protein	#N/A	XP_019257558.1 PREDICTED: protein TPR2-like isoform X2 [Nicotiana attenuata]
104	TRINITY_DN25787_c0_g1_i12	CSA007920.1 CSA007920|Sc0002819:33275-43610(+)	sp|P55034|PSMD4_ARATH 26S proteasome non-ATPase regulatory subunit 4 homolog OS=Arabidopsis thaliana OX=3702 GN=RPN10 PE=1 SV=1	AT4G38630.1 | Symbols: RPN10, MCB1, ATMCB1, MBP1 | regulatory particle non-ATPase 10 | chr4:18057357-18059459 REVERSE LENGTH=386	#N/A	#N/A	#N/A	XP_002264558.1 PREDICTED: 26S proteasome non-ATPase regulatory subunit 4 homolog [Vitis vinifera] CBI17356.3 unnamed protein product, partial [Vitis vinifera]
105	TRINITY_DN27197_c1_g4_i1	CSA029625.1 CSA029625|Sc0000694:580569-586059(-)	#N/A	#N/A	#N/A	#N/A	#N/A	GAO47202.1 hypothetical protein G7K_1412-t1 [Saitoella complicata NRRL Y-17804]
106	TRINITY_DN26908_c0_g1_i5	CSA035877.1 CSA035877|Sc0002935:170298-178352(+)	sp|Q9M0B8|WTR37_ARATH WAT1-related protein At4g30420 OS=Arabidopsis thaliana OX=3702 GN=At4g30420 PE=3 SV=1	AT4G30420.1 | Symbols: | nodulin MtN21 /EamA-like transporter family protein | chr4:14877069-14878914 FORWARD LENGTH=373	GSVIVT01019717001 Vitis vinifera|ERF|ERF family protein	ERF family protein	#N/A	XP_017983321.1 PREDICTED: WAT1-related protein At4g30420 isoform X2 [Theobroma cacao]
107	TRINITY_DN27100_c1_g1_i5	CSA018861.1 CSA018861|Sc0001644:449628-461795(-)	sp|Q9C5W3|NADK2_ARATH NAD kinase 2, chloroplastic OS=Arabidopsis thaliana OX=3702 GN=NADK2 PE=1 SV=1	AT1G21640.1 | Symbols: NADK2, ATNADK2 | NAD kinase 2 | chr1:7588726-7592669 FORWARD LENGTH=985	#N/A	#N/A	K00858	XP_002284607.2 PREDICTED: NAD kinase 2, chloroplastic [Vitis vinifera]
108	TRINITY_DN25252_c0_g1_i1	CSA016217.1 CSA016217|Sc0000413:744017-747609(+)	sp|Q7XUF4|CDKG2_ORYSJ Cyclin-dependent kinase G-2 OS=Oryza sativa subsp. japonica OX=39947 GN=CDKG-2 PE=2 SV=2	AT1G67580.2 | Symbols: | Protein kinase superfamily protein | chr1:25327727-25330965 REVERSE LENGTH=752	Aan015255 Artemisia annua|MYB|MYB family protein	MYB family protein	K08818	XP_019077364.1 PREDICTED: cyclin-dependent kinase G-2 isoform X1 [Vitis vinifera] XP_019077366.1 PREDICTED: cyclin-dependent kinase G-2 isoform X1 [Vitis vinifera] XP_019077368.1 PREDICTED: cyclin-dependent kinase G-2 isoform X1 [Vitis vinifera] XP_019077369.1 PREDICTED: cyclin-dependent kinase G-2 isoform X1 [Vitis vinifera] XP_019077370.1 PREDICTED: cyclin-dependent kinase G-2 isoform X1 [Vitis…
109	TRINITY_DN26607_c0_g2_i4	CSA010836.1 CSA010836|Sc0003879:181930-189186(+)	sp|Q8L706|SYT5_ARATH Synaptotagmin-5 OS=Arabidopsis thaliana OX=3702 GN=SYT5 PE=2 SV=1	AT1G05500.1 | Symbols: SYTE, ATSYTE, NTMC2TYPE2.1, NTMC2T2.1, SYT5 | Calcium-dependent lipid-binding (CaLB domain) family protein | chr1:1625098-1628940 FORWARD LENGTH=560	Oropetium_20150105_17443A Oropetium thomaeum|bZIP|bZIP family protein	bZIP family protein	#N/A	XP_011078421.1 PREDICTED: synaptotagmin-5-like [Sesamum indicum]
110	TRINITY_DN26442_c2_g1_i3	#N/A	sp|Q8TGM6|TAR1_YEAST Protein TAR1 OS=Saccharomyces cerevisiae (strain ATCC 204508 / S288c) OX=559292 GN=TAR1 PE=2 SV=1	#N/A	#N/A	#N/A	#N/A	WP_063096121.1 hypothetical protein [Thalassospira xiamenensis] KZD03406.1 hypothetical protein AUP45_22295 [Thalassospira xiamenensis]
111	TRINITY_DN21269_c1_g1_i1	#N/A	#N/A	AT2G37730.1 | Symbols: | Protein of unknown function (DUF604) | chr2:15822186-15824538 REVERSE LENGTH=532	NNU_007607-RA Nelumbo nucifera|C2H2|C2H2 family protein	C2H2 family protein	#N/A	XP_018842953.1 PREDICTED: uncharacterized protein LOC109007650 [Juglans regia]
112	TRINITY_DN21809_c0_g1_i4	CSA005817.1 CSA005817|Sc0001267:168836-176678(+)	sp|Q9C509|SGPL_ARATH Sphingosine-1-phosphate lyase OS=Arabidopsis thaliana OX=3702 GN=DPL1 PE=1 SV=1	AT1G27980.1 | Symbols: DPL1, ATDPL1 | dihydrosphingosine phosphate lyase | chr1:9748812-9752618 FORWARD LENGTH=544	MDP0000284588 Malus domestica|GeBP|GeBP family protein	GeBP family protein	#N/A	KVI05736.1 Pyridoxal phosphate-dependent decarboxylase [Cynara cardunculus var. scolymus]
113	TRINITY_DN23523_c4_g2_i2	CSA017560.1 CSA017560|Sc0004474:29905-40607(-)	sp|Q8R1R3|STAR7_MOUSE StAR-related lipid transfer protein 7, mitochondrial OS=Mus musculus OX=10090 GN=Stard7 PE=1 SV=2	AT4G14500.1 | Symbols: | Polyketide cyclase/dehydrase and lipid transport superfamily protein | chr4:8334391-8337022 FORWARD LENGTH=433	XP_011395720.1 Auxenochlorella protothecoides|HB-other|HB-other family protein	HB-other family protein	#N/A	XP_010274161.1 PREDICTED: stAR-related lipid transfer protein 7, mitochondrial-like [Nelumbo nucifera]
114	TRINITY_DN23304_c0_g1_i2	CSA021945.1 CSA021945|Sc0000004:1585207-1588037(+)	sp|Q39134|AAP3_ARATH Amino acid permease 3 OS=Arabidopsis thaliana OX=3702 GN=AAP3 PE=1 SV=2	AT1G77380.1 | Symbols: AAP3, ATAAP3 | amino acid permease 3 | chr1:29075201-29077252 REVERSE LENGTH=476	Sp_073850_ixmz.t1 Spinacia oleracea|MYB_related|MYB_related family protein	MYB_related family protein	#N/A	XP_011074825.1 PREDICTED: amino acid permease 3-like [Sesamum indicum]
115	TRINITY_DN26766_c0_g1_i1	CSA005992.1 CSA005992|xpSc0053875:111645-114980(-)	sp|E1U332|ALL12_OLEEU Isoflavone reductase-like protein OS=Olea europaea OX=4146 PE=1 SV=1	AT1G75280.1 | Symbols: | NmrA-like negative transcriptional regulator family protein | chr1:28252030-28253355 FORWARD LENGTH=310	Rsa1.0_00048.1_g00027.1 Raphanus sativus|bHLH|bHLH family protein	bHLH family protein	K23050	XP_007136605.1 hypothetical protein PHAVU_009G059000g [Phaseolus vulgaris] ESW08599.1 hypothetical protein PHAVU_009G059000g [Phaseolus vulgaris]
116	TRINITY_DN23425_c0_g3_i1	CSA001230.1 CSA001230|xpSc0056535:10572-11810(-)	sp|P24091|CHI2_TOBAC Endochitinase B OS=Nicotiana tabacum OX=4097 GN=CHN50 PE=1 SV=1	AT3G12500.1 | Symbols: ATHCHIB, PR3, PR-3, CHI-B, B-CHI, HCHIB | basic chitinase | chr3:3962501-3963984 REVERSE LENGTH=335	Peinf101Scf00562g09013.1 Petunia inflata|NAC|NAC family protein	NAC family protein	#N/A	OAY52212.1 hypothetical protein MANES_04G065800 [Manihot esculenta]
117	TRINITY_DN22352_c0_g1_i7	CSA030016.1 CSA030016|Sc0000901:35884-36627(-)	sp|Q39096|ERD15_ARATH Protein EARLY RESPONSIVE TO DEHYDRATION 15 OS=Arabidopsis thaliana OX=3702 GN=ERD15 PE=1 SV=1	AT2G41430.5 | Symbols: ERD15 | dehydration-induced protein (ERD15) | chr2:17269736-17270314 FORWARD LENGTH=163	#N/A	#N/A	#N/A	XP_017248258.1 PREDICTED: protein EARLY RESPONSIVE TO DEHYDRATION 15-like [Daucus carota subsp. sativus] KZM99018.1 hypothetical protein DCAR_013620 [Daucus carota subsp. sativus]
118	TRINITY_DN26561_c0_g1_i4	#N/A	#N/A	AT1G03290.2 | Symbols: | unknown protein; FUNCTIONS IN: molecular_function unknown; INVOLVED IN: biological_process unknown; LOCATED IN: cellular_component unknown; EXPRESSED IN: 22 plant structures; EXPRESSED DURING: 13 growth stages; BEST Arabidopsis thaliana protein match is: unknown protein (TAIR:AT4G02880.2). | chr1:807970-810680 FORWARD LENGTH=571	#N/A	#N/A	#N/A	XP_007050667.2 PREDICTED: golgin candidate 5 [Theobroma cacao]
119	TRINITY_DN23714_c3_g2_i1	CSA011083.1 CSA011083|Sc0000425:41701-43077(+)	sp|P55876|IF5_MAIZE Eukaryotic translation initiation factor 5 OS=Zea mays OX=4577 GN=EIF5 PE=2 SV=1	AT1G36730.1 | Symbols: | Translation initiation factor IF2/IF5 | chr1:13898706-13900025 REVERSE LENGTH=439	SMil_00012109-RA_Salv Salvia miltiorrhiza|bHLH|bHLH family protein	bHLH family protein	K03262	XP_011097445.1 PREDICTED: eukaryotic translation initiation factor 5 [Sesamum indicum]
120	TRINITY_DN25056_c0_g1_i3	CSA014989.1 CSA014989|xfSc0001120:13849-26020(-)	sp|Q8RXF8|MIRO1_ARATH Mitochondrial Rho GTPase 1 OS=Arabidopsis thaliana OX=3702 GN=MIRO1 PE=1 SV=1	AT5G27540.2 | Symbols: MIRO1 | MIRO-related GTP-ase 1 | chr5:9722816-9727112 FORWARD LENGTH=648	Itr_sc000455.1_g00007.1 Ipomoea trifida|bZIP|bZIP family protein	bZIP family protein	K07870	XP_002284757.1 PREDICTED: mitochondrial Rho GTPase 1 [Vitis vinifera] XP_010659842.1 PREDICTED: mitochondrial Rho GTPase 1 [Vitis vinifera]
121	TRINITY_DN25926_c1_g1_i2	CSA000860.1 CSA000860|Sc0001413:259875-261674(-)	sp|Q9FQA3|GST23_MAIZE Glutathione transferase GST 23 OS=Zea mays OX=4577 PE=2 SV=1	AT2G29420.1 | Symbols: ATGSTU7, GST25, GSTU7 | glutathione S-transferase tau 7 | chr2:12618111-12618871 REVERSE LENGTH=227	#N/A	#N/A	K00799	CAN78656.1 hypothetical protein VITISV_006850 [Vitis vinifera]
122	TRINITY_DN26787_c0_g5_i3	CSA028284.1 CSA028284|Sc0005154:42876-46333(+)	sp|P58223|Y4837_ARATH KH domain-containing protein At4g18375 OS=Arabidopsis thaliana OX=3702 GN=At4g18375 PE=2 SV=1	AT5G46190.1 | Symbols: | RNA-binding KH domain-containing protein | chr5:18723435-18725834 REVERSE LENGTH=644	Sme2.5_01230.1_g00009.1 Solanum melongena|GATA|GATA family protein	GATA family protein	K21444	XP_007211344.1 hypothetical protein PRUPE_ppa002887mg [Prunus persica] ONI11022.1 hypothetical protein PRUPE_4G083200 [Prunus persica] ONI11023.1 hypothetical protein PRUPE_4G083200 [Prunus persica] ONI11024.1 hypothetical protein PRUPE_4G083200 [Prunus persica]
123	TRINITY_DN26617_c0_g2_i6	CSA027953.1 CSA027953|Sc0000550:224578-225069(-)	sp|F4I171|MD15A_ARATH Mediator of RNA polymerase II transcription subunit 15a OS=Arabidopsis thaliana OX=3702 GN=MED15A PE=1 SV=1	AT1G15780.1 | Symbols: | unknown protein; BEST Arabidopsis thaliana protein match is: unknown protein (TAIR:AT2G10440.1); Has 103701 Blast hits to 43153 proteins in 1828 species: Archae - 30; Bacteria - 7385; Metazoa - 38639; Fungi - 11531; Plants - 7727; Viruses - 307; Other Eukaryotes - 38082 (source: NCBI BLink). | chr1:5430446-5435921 REVERSE LENGTH=1335	Peaxi162Scf00842g00021.1 Petunia axillaris|ERF|ERF family protein	ERF family protein	#N/A	XP_012073096.1 PREDICTED: mediator of RNA polymerase II transcription subunit 15a-like [Jatropha curcas] KDP37022.1 hypothetical protein JCGZ_06078 [Jatropha curcas]
124	TRINITY_DN21791_c0_g1_i4	CSA000019.1 CSA000019|xpSc0053869:93391-95853(-)	sp|Q84MC2|LOG8_ARATH Cytokinin riboside 5'-monophosphate phosphoribohydrolase LOG8 OS=Arabidopsis thaliana OX=3702 GN=LOG8 PE=1 SV=1	AT5G11950.2 | Symbols: | Putative lysine decarboxylase family protein | chr5:3855072-3856815 FORWARD LENGTH=216	Vang05g09490.1 Vigna angularis|WRKY|WRKY family protein	WRKY family protein	K22522	XP_015884430.1 PREDICTED: cytokinin riboside 5'-monophosphate phosphoribohydrolase LOG8-like isoform X1 [Ziziphus jujuba] XP_015902650.1 PREDICTED: cytokinin riboside 5'-monophosphate phosphoribohydrolase LOG8 isoform X1 [Ziziphus jujuba]
125	TRINITY_DN25661_c1_g1_i4	CSA000258.1 CSA000258|Sc0000394:723379-725100(-)	#N/A	#N/A	#N/A	#N/A	#N/A	#N/A
126	TRINITY_DN24219_c0_g1_i1	#N/A	#N/A	AT2G46630.1 | Symbols: | unknown protein; LOCATED IN: chloroplast; EXPRESSED IN: 22 plant structures; EXPRESSED DURING: 13 growth stages; Has 110095 Blast hits to 59224 proteins in 2216 species: Archae - 177; Bacteria - 15429; Metazoa - 38345; Fungi - 18843; Plants - 13341; Viruses - 3084; Other Eukaryotes - 20876 (source: NCBI BLink). | chr2:19145529-19146713 FORWARD LENGTH=394	#N/A	#N/A	#N/A	XP_002320216.2 hypothetical protein POPTR_0014s098101g, partial [Populus trichocarpa] EEE98531.2 hypothetical protein POPTR_0014s098101g, partial [Populus trichocarpa]
127	TRINITY_DN26563_c0_g3_i2	CSA001470.1 CSA001470|xpSc0053265:131710-138139(-)	sp|Q8VWZ7|C76B6_CATRO Geraniol 8-hydroxylase OS=Catharanthus roseus OX=4058 GN=CYP76B6 PE=1 SV=1	AT2G45570.1 | Symbols: CYP76C2 | cytochrome P450, family 76, subfamily C, polypeptide 2 | chr2:18779935-18781922 REVERSE LENGTH=512	Sme2.5_00297.1_g00019.1 Solanum melongena|MYB|MYB family protein	MYB family protein	K17955	BAP90522.1 geraniol 10-hydroxylase [Ophiorrhiza pumila]
128	TRINITY_DN25625_c2_g2_i3	CSA021296.1 CSA021296|Sc0003679:19598-20777(+)	sp|P22335|HSF24_SOLPE Heat shock factor protein HSF24 OS=Solanum peruvianum OX=4082 GN=HSF24 PE=2 SV=1	AT4G36990.1 | Symbols: HSF4, HSFB1, AT-HSFB1, ATHSF4 | heat shock factor 4 | chr4:17440660-17441706 FORWARD LENGTH=284	GSVIVT01022134001 Vitis vinifera|HSF|HSF family protein	HSF family protein	K09419	XP_019229441.1 PREDICTED: heat shock factor protein HSF24 [Nicotiana attenuata] OIT30090.1 heat shock factor protein hsf24 [Nicotiana attenuata]
129	TRINITY_DN24324_c0_g1_i2	#N/A	#N/A	#N/A	#N/A	#N/A	#N/A	#N/A
130	TRINITY_DN25392_c0_g1_i1	#N/A	#N/A	#N/A	#N/A	#N/A	#N/A	XP_002308901.1 embryo-abundant family protein [Populus trichocarpa] EEE92424.1 embryo-abundant family protein [Populus trichocarpa]
131	TRINITY_DN21840_c1_g1_i7	CSA027334.1 CSA027334|Sc0005280:39180-39781(-)	sp|P17642|PRS2_SOLTU Pathogenesis-related protein STH-2 OS=Solanum tuberosum OX=4113 GN=STH-2 PE=2 SV=1	AT1G24020.2 | Symbols: MLP423 | MLP-like protein 423 | chr1:8500653-8501458 REVERSE LENGTH=155	#N/A	#N/A	#N/A	XP_007051017.1 PREDICTED: pathogenesis-related protein STH-2 [Theobroma cacao] EOX95174.1 Uncharacterized protein TCM_004731 [Theobroma cacao]
132	TRINITY_DN24468_c2_g1_i1	CSA017698.1 CSA017698|Sc0000652:477999-486141(+)	sp|O24653|GDI2_ARATH Guanosine nucleotide diphosphate dissociation inhibitor 2 OS=Arabidopsis thaliana OX=3702 GN=GDI2 PE=2 SV=1	AT3G59920.1 | Symbols: ATGDI2, GDI2 | RAB GDP dissociation inhibitor 2 | chr3:22135157-22138221 FORWARD LENGTH=444	Itr_sc000074.1_g00018.1 Ipomoea trifida|MIKC_MADS|MIKC_MADS family protein	MIKC_MADS family protein	K17255	XP_002513702.1 PREDICTED: guanosine nucleotide diphosphate dissociation inhibitor 2 [Ricinus communis] EEF48649.1 protein with unknown function [Ricinus communis]
133	TRINITY_DN25507_c1_g1_i1	CSA015507.1 CSA015507|Sc0000134:591812-593121(+)	sp|Q04960|DNJH_CUCSA DnaJ protein homolog OS=Cucumis sativus OX=3659 GN=DNAJ1 PE=2 SV=1	AT3G44110.2 | Symbols: ATJ3, ATJ | DNAJ homologue 3 | chr3:15869179-15871059 REVERSE LENGTH=343	ONIVA04G19030.1 Oryza nivara|MYB|MYB family protein	MYB family protein	#N/A	AGY48885.1 MIP1.3 [Nicotiana benthamiana]
134	TRINITY_DN23857_c0_g1_i1	CSA027594.1 CSA027594|Sc0001287:199736-206218(+)	sp|Q9SHJ8|HIBC8_ARATH 3-hydroxyisobutyryl-CoA hydrolase-like protein 5 OS=Arabidopsis thaliana OX=3702 GN=At1g06550 PE=1 SV=2	AT1G06550.1 | Symbols: | ATP-dependent caseinolytic (Clp) protease/crotonase family protein | chr1:2003834-2006564 REVERSE LENGTH=387	#N/A	#N/A	K05605	GAV88114.1 ECH_C domain-containing protein [Cephalotus follicularis]
135	TRINITY_DN21684_c0_g1_i13	#N/A	sp|Q05349|12KD_FRAAN Auxin-repressed 12.5 kDa protein OS=Fragaria ananassa OX=3747 PE=2 SV=1	AT1G28330.1 | Symbols: DRM1, DYL1 | dormancy-associated protein-like 1 | chr1:9934252-9935216 REVERSE LENGTH=122	#N/A	#N/A	#N/A	ADO32740.1 auxin-repressed protein [Camellia sinensis]
136	TRINITY_DN27056_c0_g1_i3	CSA021858.1 CSA021858|Sc0000073:1354181-1360045(-)	sp|P37117|C71A4_SOLME Cytochrome P450 71A4 OS=Solanum melongena OX=4111 GN=CYP71A4 PE=2 SV=1	AT3G48270.1 | Symbols: CYP71A26 | cytochrome P450, family 71, subfamily A, polypeptide 26 | chr3:17876571-17878173 FORWARD LENGTH=489	OPUNC10G09700.4 Oryza punctata|E2F/DP|E2F/DP family protein	E2F/DP family protein	#N/A	OAY30793.1 hypothetical protein MANES_14G059400 [Manihot esculenta]
137	TRINITY_DN27190_c3_g1_i9	#N/A	sp|Q6L403|R1B17_SOLDE Putative late blight resistance protein homolog R1B-17 OS=Solanum demissum OX=50514 GN=R1B-17 PE=3 SV=1	AT3G46530.1 | Symbols: RPP13 | NB-ARC domain-containing disease resistance protein | chr3:17130739-17133246 REVERSE LENGTH=835	CA09g17320 Capsicum annuum|C3H|C3H family protein	C3H family protein	#N/A	XP_017239556.1 PREDICTED: putative late blight resistance protein homolog R1A-10 [Daucus carota subsp. sativus]
138	TRINITY_DN23894_c0_g5_i2	CSA025650.1 CSA025650|Sc0001865:24530-25376(+)	sp|Q9FN30|TAT2_ARATH Probable aminotransferase TAT2 OS=Arabidopsis thaliana OX=3702 GN=At5g53970 PE=2 SV=1	AT5G53970.1 | Symbols: | Tyrosine transaminase family protein | chr5:21910676-21912594 FORWARD LENGTH=414	Achn093911 Actinidia chinensis|M-type_MADS|M-type_MADS family protein	M-type_MADS family protein	K00815	XP_002317481.1 hypothetical protein POPTR_0011s11570g [Populus trichocarpa] EEE98093.1 hypothetical protein POPTR_0011s11570g [Populus trichocarpa]
139	TRINITY_DN24740_c0_g1_i1	CSA033796.1 CSA033796|xpSc0054323:21154-25402(-)	sp|Q9STH1|HSOP3_ARATH Hsp70-Hsp90 organizing protein 3 OS=Arabidopsis thaliana OX=3702 GN=HOP3 PE=2 SV=1	AT4G12400.2 | Symbols: Hop3 | stress-inducible protein, putative | chr4:7338866-7341239 REVERSE LENGTH=558	Sphfalx0091s0015.1.p Sphagnum fallax|ERF|ERF family protein	ERF family protein	K09553	XP_012087126.1 PREDICTED: hsp70-Hsp90 organizing protein 3-like [Jatropha curcas] KDP25621.1 hypothetical protein JCGZ_20777 [Jatropha curcas]
140	TRINITY_DN26182_c0_g3_i3	CSA025959.1 CSA025959|Sc0000473:560125-569661(-)	sp|Q94BZ1|ZIFL1_ARATH Protein ZINC INDUCED FACILITATOR-LIKE 1 OS=Arabidopsis thaliana OX=3702 GN=ZIFL1 PE=2 SV=1	AT5G13750.1 | Symbols: ZIFL1 | zinc induced facilitator-like 1 | chr5:4438318-4441289 FORWARD LENGTH=478	DCAR_009102 Daucus carota|LBD|LBD family protein	LBD family protein	#N/A	CBI29172.3 unnamed protein product, partial [Vitis vinifera]
141	TRINITY_DN26464_c0_g1_i2	CSA030848.1 CSA030848|xpSc0054190:15742-16329(-)	#N/A	AT1G64160.1 | Symbols: | Disease resistance-responsive (dirigent-like protein) family protein | chr1:23814063-23814611 FORWARD LENGTH=182	#N/A	#N/A	#N/A	XP_008393464.1 PREDICTED: dirigent protein 19-like [Malus domestica]
142	TRINITY_DN24106_c0_g1_i4	CSA030401.1 CSA030401|Sc0004691:110913-113665(-)	sp|P17859|AMYA_VIGMU Alpha-amylase OS=Vigna mungo OX=3915 GN=AMY1.1 PE=2 SV=1	AT4G25000.1 | Symbols: ATAMY1, AMY1 | alpha-amylase-like | chr4:12852109-12853825 REVERSE LENGTH=423	Zmw_sc00816.1.g00110.1 Zoysia matrella|ERF|ERF family protein	ERF family protein	K01176	AKQ62961.1 alpha-amylase 1 [Camellia sinensis]
143	TRINITY_DN20949_c0_g1_i2	#N/A	sp|Q9SB37|PMEI7_ARATH Pectinesterase inhibitor 7 OS=Arabidopsis thaliana OX=3702 GN=PMEI7 PE=2 SV=1	AT1G14890.1 | Symbols: | Plant invertase/pectin methylesterase inhibitor superfamily protein | chr1:5137045-5137704 FORWARD LENGTH=219	Vang03g11510.1 Vigna angularis|Trihelix|Trihelix family protein	Trihelix family protein	#N/A	KVH97678.1 Pectinesterase inhibitor [Cynara cardunculus var. scolymus]
144	TRINITY_DN21896_c2_g4_i4	CSA016656.1 CSA016656|Sc0000096:69789-70374(-)	sp|O81826|H2A3_ARATH Probable histone H2A.3 OS=Arabidopsis thaliana OX=3702 GN=At4g27230 PE=1 SV=1	AT4G27230.2 | Symbols: HTA2 | histone H2A 2 | chr4:13637515-13638325 REVERSE LENGTH=131	Thecc1EG030078t1 Theobroma cacao|NF-YC|NF-YC family protein	NF-YC family protein	K11251	XP_017256904.1 PREDICTED: probable histone H2A.3 [Daucus carota subsp. sativus] KZM90119.1 hypothetical protein DCAR_022516 [Daucus carota subsp. sativus]
145	TRINITY_DN24523_c0_g1_i3	CSA010838.1 CSA010838|Sc0002557:227758-228252(+)	sp|P05477|HSP21_SOYBN 17.9 kDa class II heat shock protein OS=Glycine max OX=3847 GN=HSP17.9-D PE=3 SV=1	AT5G12020.1 | Symbols: HSP17.6II | 17.6 kDa class II heat shock protein | chr5:3882409-3882876 REVERSE LENGTH=155	WALNUT_00030998-RA Juglans regia|NF-YB|NF-YB family protein	NF-YB family protein	#N/A	XP_019237100.1 PREDICTED: 17.3 kDa class II heat shock protein-like [Nicotiana attenuata] OIT22659.1 17.3 kda class ii heat shock protein [Nicotiana attenuata]
146	TRINITY_DN25678_c1_g1_i8	CSA032904.1 CSA032904|Sc0000640:498922-507656(-)	sp|Q9FGK3|MO25N_ARATH Putative MO25-like protein At5g47540 OS=Arabidopsis thaliana OX=3702 GN=At5g47540 PE=2 SV=1	AT5G47540.1 | Symbols: | Mo25 family protein | chr5:19283265-19285328 REVERSE LENGTH=343	#N/A	#N/A	K08272	EOY28899.1 Mo25 family protein [Theobroma cacao]
147	TRINITY_DN22272_c0_g1_i1	CSA010340.1 CSA010340|Sc0000367:14647-17788(+)	sp|O82089|CCH_ARATH Copper transport protein CCH OS=Arabidopsis thaliana OX=3702 GN=CCH PE=1 SV=1	AT3G56240.1 | Symbols: CCH | copper chaperone | chr3:20863460-20864402 REVERSE LENGTH=121	Zjn_sc00020.1.g02760.1.am.mk Zoysia japonica|MYB_related|MYB_related family protein	MYB_related family protein	K07213	OAY45760.1 hypothetical protein MANES_07G089100 [Manihot esculenta]
148	TRINITY_DN23523_c4_g2_i3	CSA017560.1 CSA017560|Sc0004474:29905-40607(-)	sp|Q8R1R3|STAR7_MOUSE StAR-related lipid transfer protein 7, mitochondrial OS=Mus musculus OX=10090 GN=Stard7 PE=1 SV=2	AT4G14500.1 | Symbols: | Polyketide cyclase/dehydrase and lipid transport superfamily protein | chr4:8334391-8337022 FORWARD LENGTH=433	XP_011395720.1 Auxenochlorella protothecoides|HB-other|HB-other family protein	HB-other family protein	#N/A	XP_010274161.1 PREDICTED: stAR-related lipid transfer protein 7, mitochondrial-like [Nelumbo nucifera]
149	TRINITY_DN23271_c2_g1_i7	CSA023412.1 CSA023412|Sc0004271:101778-102510(-)	sp|Q0ZIW0|TI214_VITVI Protein TIC 214 OS=Vitis vinifera OX=29760 GN=TIC214 PE=3 SV=1	ATCG01130.1 | Symbols: YCF1.2 | Ycf1 protein | chrC:123884-129244 REVERSE LENGTH=1786	Niben101Scf06207g01008.1 Nicotiana benthamiana|G2-like|G2-like family protein	G2-like family protein	#N/A	AEK71706.1 hypothetical chloroplast RF1, partial (plastid) [Berberidopsis corallina]
150	TRINITY_DN20659_c0_g1_i1	CSA020217.1 CSA020217|Sc0000672:295852-299776(+)	sp|Q07423|HEX6_RICCO Hexose carrier protein HEX6 OS=Ricinus communis OX=3988 GN=HEX6 PE=2 SV=1	AT5G61520.1 | Symbols: | Major facilitator superfamily protein | chr5:24739358-24741175 REVERSE LENGTH=514	Bv5_101120_supk.t1 Beta vulgaris|ERF|ERF family protein	ERF family protein	#N/A	OAY48120.1 hypothetical protein MANES_06G132700 [Manihot esculenta]
151	TRINITY_DN26433_c0_g1_i4	CSA015454.1 CSA015454|xfSc0000131:90287-92243(-)	sp|Q8VYK6|RS43_ARATH 40S ribosomal protein S4-3 OS=Arabidopsis thaliana OX=3702 GN=RPS4D PE=2 SV=2	AT5G58420.1 | Symbols: | Ribosomal protein S4 (RPS4A) family protein | chr5:23619599-23620896 FORWARD LENGTH=262	PEQU_11640 Phalaenopsis equestris|NAC|NAC family protein	NAC family protein	K02987	XP_009368564.1 PREDICTED: 40S ribosomal protein S4-3-like [Pyrus x bretschneideri]
152	TRINITY_DN26000_c1_g1_i2	CSA024718.1 CSA024718|Sc0006172:36197-37679(+)	sp|P48387|CHS2_CAMSI Chalcone synthase 2 OS=Camellia sinensis OX=4442 GN=CHS2 PE=2 SV=1	AT5G13930.1 | Symbols: CHS, TT4, ATCHS | Chalcone and stilbene synthase family protein | chr5:4488762-4490035 FORWARD LENGTH=395	#N/A	#N/A	K16233	ADW11243.1 chalcone synthase 2 [Camellia chekiangoleosa] AFC37243.1 chalcone synthase 2 [Camellia chekiangoleosa]
153	TRINITY_DN18369_c0_g1_i4	CSA015024.1 CSA015024|Sc0000721:79575-80782(-)	#N/A	AT5G46060.1 | Symbols: | Protein of unknown function, DUF599 | chr5:18681533-18682459 FORWARD LENGTH=248	#N/A	#N/A	#N/A	XP_007213024.1 hypothetical protein PRUPE_ppa023086mg [Prunus persica] ONI12585.1 hypothetical protein PRUPE_4G173300 [Prunus persica]
154	TRINITY_DN25438_c1_g3_i1	CSA036194.1 CSA036194|Sc0000244:19396-26691(-)	sp|Q4FE47|XB35_ARATH Putative E3 ubiquitin-protein ligase XBAT35 OS=Arabidopsis thaliana OX=3702 GN=XBAT35 PE=2 SV=1	AT3G23280.2 | Symbols: XBAT35 | XB3 ortholog 5 in Arabidopsis thaliana | chr3:8321588-8324109 FORWARD LENGTH=438	Gh_A06G1167 Gossypium hirsutum|WRKY|WRKY family protein	WRKY family protein	#N/A	XP_009764908.1 PREDICTED: putative E3 ubiquitin-protein ligase XBAT35 isoform X2 [Nicotiana sylvestris]
155	TRINITY_DN24575_c3_g1_i1	#N/A	sp|Q9SW80|BLH2_ARATH BEL1-like homeodomain protein 2 OS=Arabidopsis thaliana OX=3702 GN=BLH2 PE=1 SV=3	AT4G36870.2 | Symbols: BLH2, SAW1 | BEL1-like homeodomain 2 | chr4:17369423-17373723 FORWARD LENGTH=739	Thecc1EG000479t1 Theobroma cacao|TALE|TALE family protein	TALE family protein	#N/A	XP_002269670.2 PREDICTED: BEL1-like homeodomain protein 2 [Vitis vinifera] XP_019075099.1 PREDICTED: BEL1-like homeodomain protein 2 [Vitis vinifera]
156	TRINITY_DN20841_c1_g2_i4	CSA009395.1 CSA009395|Sc0002735:272714-278068(+)	#N/A	AT3G09925.1 | Symbols: | Pollen Ole e 1 allergen and extensin family protein | chr3:3051868-3052784 REVERSE LENGTH=171	#N/A	#N/A	#N/A	CDP14664.1 unnamed protein product [Coffea canephora]
157	TRINITY_DN25589_c3_g2_i2	CSA023849.1 CSA023849|Sc0000914:107963-117640(+)	sp|Q9FMA3|PEX5_ARATH Peroxisome biogenesis protein 5 OS=Arabidopsis thaliana OX=3702 GN=PEX5 PE=1 SV=1	AT5G56290.1 | Symbols: PEX5, ATPEX5 | peroxin 5 | chr5:22786655-22791972 FORWARD LENGTH=728	TRIUR3_16344-P1 Triticum urartu|HB-other|HB-other family protein	HB-other family protein	K13342	XP_011095665.1 PREDICTED: peroxisome biogenesis protein 5 [Sesamum indicum]
158	TRINITY_DN26032_c1_g1_i2	CSA018116.1 CSA018116|Sc0000921:679877-681466(-)	sp|Q9SVG5|BBE18_ARATH Berberine bridge enzyme-like 18 OS=Arabidopsis thaliana OX=3702 GN=At4g20820 PE=3 SV=1	AT4G20820.1 | Symbols: | FAD-binding Berberine family protein | chr4:11150160-11151758 FORWARD LENGTH=532	FANhyb_rscf00000362.1.g00002.1 Fragaria x ananassa|CPP|CPP family protein	CPP family protein	#N/A	BAL46501.1 carbohydrate [Diospyros kaki]
159	TRINITY_DN24338_c0_g1_i2	#N/A	#N/A	AT1G65720.1 | Symbols: | unknown protein; FUNCTIONS IN: molecular_function unknown; INVOLVED IN: biological_process unknown; LOCATED IN: endomembrane system; EXPRESSED IN: 24 plant structures; EXPRESSED DURING: 15 growth stages; Has 44 Blast hits to 44 proteins in 14 species: Archae - 0; Bacteria - 0; Metazoa - 0; Fungi - 0; Plants - 44; Viruses - 0; Other Eukaryotes - 0 (source: NCBI BLink). | c…	#N/A	#N/A	#N/A	XP_010277330.1 PREDICTED: uncharacterized protein LOC104611804 [Nelumbo nucifera]
160	TRINITY_DN26326_c1_g1_i5	CSA001667.1 CSA001667|Sc0000955:395378-397000(+)	sp|O49169|EF1A_MANES Elongation factor 1-alpha OS=Manihot esculenta OX=3983 GN=EF1 PE=3 SV=1	AT1G07930.2 | Symbols: | GTP binding Elongation factor Tu family protein | chr1:2459014-2460458 FORWARD LENGTH=372	KZV46390.1 Dorcoceras hygrometricum|LBD|LBD family protein	LBD family protein	#N/A	AAX54511.1 elongation factor 1 alpha [Actinidia deliciosa]
161	TRINITY_DN19522_c0_g1_i5	CSA031208.1 CSA031208|Sc0001157:78130-78923(+)	sp|Q9FIJ4|RD522_ARATH DNA repair RAD52-like protein 2, chloroplastic OS=Arabidopsis thaliana OX=3702 GN=RAD52-2 PE=1 SV=1	AT5G47870.1 | Symbols: | FUNCTIONS IN: molecular_function unknown; INVOLVED IN: biological_process unknown; LOCATED IN: chloroplast; EXPRESSED IN: 22 plant structures; EXPRESSED DURING: 13 growth stages; BEST Arabidopsis thaliana protein match is: cobalt ion binding (TAIR:AT1G71310.1); Has 1807 Blast hits to 1807 proteins in 277 species: Archae - 0; Bacteria - 0; Metazoa - 736; Fungi - 347; Plant…	#N/A	#N/A	#N/A	XP_015898309.1 PREDICTED: uncharacterized protein LOC107431818 [Ziziphus jujuba]
162	TRINITY_DN27068_c3_g1_i1	CSA013578.1 CSA013578|Sc0001827:378018-382375(+)	sp|Q8H1H9|AMO_ARATH Primary amine oxidase OS=Arabidopsis thaliana OX=3702 GN=At1g62810 PE=2 SV=1	AT4G12290.1 | Symbols: | Copper amine oxidase family protein | chr4:7304434-7306973 FORWARD LENGTH=741	FANhyb_rscf00000253.1.g00010.1 Fragaria x ananassa|BBR-BPC|BBR-BPC family protein	BBR-BPC family protein	K00276	XP_018847851.1 PREDICTED: primary amine oxidase-like [Juglans regia]
163	TRINITY_DN26524_c1_g1_i3	CSA034878.1 CSA034878|xpSc0053427:236114-238904(+)	sp|Q9LQ73|PX11C_ARATH Peroxisomal membrane protein 11C OS=Arabidopsis thaliana OX=3702 GN=PEX11C PE=1 SV=1	AT1G01820.1 | Symbols: PEX11C | peroxin 11c | chr1:296213-297723 REVERSE LENGTH=235	Do008687.1 Dichanthelium oligosanthes|ERF|ERF family protein	ERF family protein	#N/A	XP_010091543.1 Peroxisomal membrane protein 11C [Morus notabilis] EXB44728.1 Peroxisomal membrane protein 11C [Morus notabilis]
164	TRINITY_DN26774_c1_g1_i5	CSA029047.1 CSA029047|Sc0001381:79768-80448(+)	sp|E3SU11|ALL13_OLEEU Thaumatin-like protein OS=Olea europaea OX=4146 PE=1 SV=1	AT4G11650.1 | Symbols: ATOSM34, OSM34 | osmotin 34 | chr4:7025127-7026113 REVERSE LENGTH=244	#N/A	#N/A	#N/A	ABE01396.1 Thaumatin-like protein [Camellia sinensis] AGY30681.1 thaumatin-like protein [Camellia sinensis]
165	TRINITY_DN25131_c0_g1_i6	CSA003788.1 CSA003788|Sc0000060:9810-12574(+)	#N/A	AT1G13480.1 | Symbols: | Protein of unknown function (DUF1262) | chr1:4622783-4624043 REVERSE LENGTH=387	#N/A	#N/A	#N/A	XP_017217853.1 PREDICTED: uncharacterized protein LOC108195405 [Daucus carota subsp. sativus]
166	TRINITY_DN24275_c0_g1_i3	CSA017761.1 CSA017761|Sc0000461:204706-207538(+)	sp|Q8GW61|STP14_ARATH Sugar transport protein 14 OS=Arabidopsis thaliana OX=3702 GN=STP14 PE=2 SV=2	AT1G77210.2 | Symbols: STP14 | sugar transporter 14 | chr1:29009036-29010980 REVERSE LENGTH=504	Bv5_101120_supk.t1 Beta vulgaris|ERF|ERF family protein	ERF family protein	#N/A	XP_008465463.1 PREDICTED: sugar transport protein 14-like [Cucumis melo]
167	TRINITY_DN26055_c0_g1_i1	CSA032902.1 CSA032902|Sc0000640:89331-90342(+)	sp|Q22799|DYL1_CAEEL Dynein light chain 1, cytoplasmic OS=Caenorhabditis elegans OX=6239 GN=dlc-1 PE=1 SV=1	AT4G27360.1 | Symbols: | Dynein light chain type 1 family protein | chr4:13694032-13694517 FORWARD LENGTH=103	MDP0000264827 Malus domestica|bHLH|bHLH family protein	bHLH family protein	K10418	XP_015896682.1 PREDICTED: dynein light chain LC6, flagellar outer arm [Ziziphus jujuba]
168	TRINITY_DN26776_c0_g1_i3	CSA034414.1 CSA034414|Sc0006023:2615-16057(-)	sp|Q8GSA7|CMTA3_ARATH Calmodulin-binding transcription activator 3 OS=Arabidopsis thaliana OX=3702 GN=CAMTA3 PE=1 SV=1	AT2G22300.2 | Symbols: CAMTA3, SR1 | signal responsive 1 | chr2:9471599-9476472 FORWARD LENGTH=1032	Achn048091 Actinidia chinensis|CAMTA|CAMTA family protein	CAMTA family protein	K21596	XP_019073077.1 PREDICTED: calmodulin-binding transcription activator 3 isoform X2 [Vitis vinifera]
169	TRINITY_DN23529_c0_g1_i2	CSA001893.1 CSA001893|Sc0002134:283317-294242(+)	sp|Q94AI6|SEC6_ARATH Exocyst complex component SEC6 OS=Arabidopsis thaliana OX=3702 GN=SEC6 PE=1 SV=1	AT1G71820.1 | Symbols: SEC6 | SEC6 | chr1:27010022-27016745 FORWARD LENGTH=752	#N/A	#N/A	K06110	XP_002264732.1 PREDICTED: exocyst complex component SEC6 [Vitis vinifera] CBI35451.3 unnamed protein product, partial [Vitis vinifera]
170	TRINITY_DN27197_c3_g2_i6	#N/A	#N/A	#N/A	#N/A	#N/A	#N/A	KOS36147.1 hypothetical protein ACN38_g13144 [Penicillium nordicum]
171	TRINITY_DN20763_c0_g1_i3	#N/A	sp|Q9ZNS6|RCI2B_ARATH Hydrophobic protein RCI2B OS=Arabidopsis thaliana OX=3702 GN=RCI2B PE=2 SV=1	AT3G05890.1 | Symbols: RCI2B | Low temperature and salt responsive protein family | chr3:1758179-1758452 REVERSE LENGTH=54	#N/A	#N/A	#N/A	XP_007206183.1 hypothetical protein PRUPE_ppa013857mg [Prunus persica]
172	TRINITY_DN26800_c0_g1_i3	#N/A	sp|Q9XID0|FAB1D_ARATH Putative 1-phosphatidylinositol-3-phosphate 5-kinase FAB1D OS=Arabidopsis thaliana OX=3702 GN=FAB1D PE=3 SV=1	AT1G34260.1 | Symbols: FAB1D | FORMS APLOID AND BINUCLEATE CELLS 1A | chr1:12485967-12491799 FORWARD LENGTH=1456	MDP0000286589 Malus domestica|bHLH|bHLH family protein	bHLH family protein	K00921	XP_010665036.1 PREDICTED: putative 1-phosphatidylinositol-3-phosphate 5-kinase FAB1D [Vitis vinifera]
173	TRINITY_DN24085_c0_g1_i3	#N/A	#N/A	#N/A	#N/A	#N/A	#N/A	#N/A
174	TRINITY_DN26709_c4_g1_i3	CSA008255.1 CSA008255|Sc0000881:104028-106343(+)	sp|Q9STX1|ACBP3_ARATH Acyl-CoA-binding domain-containing protein 3 OS=Arabidopsis thaliana OX=3702 GN=ACBP3 PE=1 SV=1	AT4G24230.5 | Symbols: ACBP3 | acyl-CoA-binding domain 3 | chr4:12567240-12568754 REVERSE LENGTH=362	#N/A	#N/A	#N/A	GAV58737.1 ACBP domain-containing protein [Cephalotus follicularis]
175	TRINITY_DN22488_c0_g1_i7	CSA000658.1 CSA000658|Sc0003515:5764-15228(+)	sp|Q8L7A0|TAUE3_ARATH Sulfite exporter TauE/SafE family protein 3 OS=Arabidopsis thaliana OX=3702 GN=At2g25737 PE=2 SV=1	AT2G25737.1 | Symbols: | Sulfite exporter TauE/SafE family protein | chr2:10977174-10979677 FORWARD LENGTH=476	Zmw_sc06582.1.g00020.1 Zoysia matrella|C2H2|C2H2 family protein	C2H2 family protein	#N/A	XP_010249715.1 PREDICTED: uncharacterized protein LOC104592187 [Nelumbo nucifera]
176	TRINITY_DN26594_c0_g1_i4	CSA002780.1 CSA002780|Sc0001280:507879-513988(-)	sp|Q64M78|OML4_ORYSJ Protein MEI2-like 4 OS=Oryza sativa subsp. japonica OX=39947 GN=ML4 PE=2 SV=1	AT5G61960.2 | Symbols: AML1, ML1 | MEI2-like protein 1 | chr5:24879001-24883483 REVERSE LENGTH=915	Achn169731 Actinidia chinensis|ERF|ERF family protein	ERF family protein	#N/A	CBI29257.3 unnamed protein product, partial [Vitis vinifera]
177	TRINITY_DN16829_c0_g1_i1	CSA010594.1 CSA010594|Sc0000363:932538-934215(+)	sp|Q6VBB2|HFA2B_ORYSJ Heat stress transcription factor A-2b OS=Oryza sativa subsp. japonica OX=39947 GN=HSFA2B PE=2 SV=1	AT3G22830.1 | Symbols: AT-HSFA6B, HSFA6B | heat shock transcription factor A6B | chr3:8078981-8080895 FORWARD LENGTH=406	Cc01_g19020 Coffea canephora|HSF|HSF family protein	HSF family protein	#N/A	XP_015891386.1 PREDICTED: heat stress transcription factor A-7a-like [Ziziphus jujuba] XP_015891434.1 PREDICTED: heat stress transcription factor A-7a-like [Ziziphus jujuba] XP_015891435.1 PREDICTED: heat stress transcription factor A-7a-like [Ziziphus jujuba]
178	TRINITY_DN27002_c1_g2_i3	CSA014170.1 CSA014170|Sc0001633:316199-321247(+)	sp|P48981|BGAL_MALDO Beta-galactosidase OS=Malus domestica OX=3750 PE=1 SV=1	AT4G26140.2 | Symbols: BGAL12 | beta-galactosidase 12 | chr4:13243674-13247823 REVERSE LENGTH=636	676751308 Sisymbrium irio|LBD|LBD family protein	LBD family protein	K12309	AHG94613.1 beta-galactosidase [Camellia sinensis]
179	TRINITY_DN23513_c0_g2_i4	CSA014092.1 CSA014092|Sc0006453:18569-24951(-)	sp|Q39033|PLCD2_ARATH Phosphoinositide phospholipase C 2 OS=Arabidopsis thaliana OX=3702 GN=PLC2 PE=1 SV=1	AT3G08510.3 | Symbols: | phospholipase C 2 | chr3:2582626-2585556 REVERSE LENGTH=552	RrC2946_p1 Raphanus raphanistrum|C3H|C3H family protein	C3H family protein	K05858	XP_002269949.1 PREDICTED: phosphoinositide phospholipase C 2 [Vitis vinifera] CAN64084.1 hypothetical protein VITISV_006935 [Vitis vinifera]
180	TRINITY_DN23322_c0_g1_i1	#N/A	#N/A	AT3G26510.5 | Symbols: | Octicosapeptide/Phox/Bem1p family protein | chr3:9711886-9712542 REVERSE LENGTH=218	#N/A	#N/A	#N/A	XP_016692825.1 PREDICTED: uncharacterized protein LOC107909705 [Gossypium hirsutum]
181	TRINITY_DN23538_c0_g2_i2	CSA013663.1 CSA013663|xfSc0000218:48754-50408(+)	sp|P33629|TBA_PRUDU Tubulin alpha chain OS=Prunus dulcis OX=3755 GN=TUBA PE=2 SV=1	AT1G50010.1 | Symbols: TUA2 | tubulin alpha-2 chain | chr1:18517737-18519729 FORWARD LENGTH=450	KN539001.1_FGP003 Oryza longistaminata|NAC|NAC family protein	NAC family protein	#N/A	KHL91192.1 hypothetical protein QW71_36085, partial [Paenibacillus sp. IHB B 3415]
182	TRINITY_DN26910_c0_g2_i3	CSA019962.1 CSA019962|xfSc0000264:44843-50070(-)	sp|Q43191|LOX15_SOLTU Probable linoleate 9S-lipoxygenase 5 OS=Solanum tuberosum OX=4113 GN=LOX1.5 PE=2 SV=1	AT1G55020.1 | Symbols: LOX1, ATLOX1 | lipoxygenase 1 | chr1:20525798-20530143 FORWARD LENGTH=859	Lus10031505 Linum usitatissimum|NF-YA|NF-YA family protein	NF-YA family protein	K18684	ADL41189.1 lipoxygenase [Camellia sinensis]
183	TRINITY_DN22352_c0_g1_i4	CSA030016.1 CSA030016|Sc0000901:35884-36627(-)	sp|Q39096|ERD15_ARATH Protein EARLY RESPONSIVE TO DEHYDRATION 15 OS=Arabidopsis thaliana OX=3702 GN=ERD15 PE=1 SV=1	AT2G41430.5 | Symbols: ERD15 | dehydration-induced protein (ERD15) | chr2:17269736-17270314 FORWARD LENGTH=163	#N/A	#N/A	#N/A	XP_017248258.1 PREDICTED: protein EARLY RESPONSIVE TO DEHYDRATION 15-like [Daucus carota subsp. sativus] KZM99018.1 hypothetical protein DCAR_013620 [Daucus carota subsp. sativus]
184	TRINITY_DN25510_c2_g1_i4	CSA009927.1 CSA009927|Sc0003357:231135-235599(-)	sp|Q9M8L4|GLPK_ARATH Glycerol kinase OS=Arabidopsis thaliana OX=3702 GN=GLPK PE=1 SV=1	AT1G80460.1 | Symbols: NHO1, GLI1 | Actin-like ATPase superfamily protein | chr1:30246960-30249055 REVERSE LENGTH=522	#N/A	#N/A	K00864	XP_009758692.1 PREDICTED: glycerol kinase [Nicotiana sylvestris]
185	TRINITY_DN22868_c0_g1_i2	#N/A	sp|B9RXW0|TPS7_RICCO Alpha-farnesene synthase OS=Ricinus communis OX=3988 GN=TPS7 PE=1 SV=2	AT3G25830.1 | Symbols: ATTPS-CIN, TPS-CIN | terpene synthase-like sequence-1,8-cineole | chr3:9447545-9450316 FORWARD LENGTH=600	MDP0000245233 Malus domestica|bHLH|bHLH family protein	bHLH family protein	#N/A	ANB66345.1 terpene synthase [Camellia sinensis]
186	TRINITY_DN26252_c0_g2_i2	CSA003133.1 CSA003133|Sc0003708:146663-155755(+)	sp|Q9FK07|CLPX1_ARATH CLP protease regulatory subunit CLPX1, mitochondrial OS=Arabidopsis thaliana OX=3702 GN=CLPX1 PE=2 SV=1	AT5G53350.1 | Symbols: CLPX | CLP protease regulatory subunit X | chr5:21644060-21647503 FORWARD LENGTH=579	#N/A	#N/A	K03544	XP_002272792.1 PREDICTED: CLP protease regulatory subunit CLPX1, mitochondrial [Vitis vinifera]
187	TRINITY_DN25954_c3_g2_i3	CSA006866.1 CSA006866|Sc0000148:860631-877183(-)	sp|Q9LEB3|RBP47_NICPL Polyadenylate-binding protein RBP47 OS=Nicotiana plumbaginifolia OX=4092 GN=RBP47 PE=1 SV=1	AT3G19130.1 | Symbols: ATRBP47B, RBP47B | RNA-binding protein 47B | chr3:6611398-6613823 REVERSE LENGTH=435	CCG012479.1 Populus euphratica|MIKC_MADS|MIKC_MADS family protein	MIKC_MADS family protein	#N/A	XP_009794615.1 PREDICTED: polyadenylate-binding protein RBP47 isoform X1 [Nicotiana sylvestris]
188	TRINITY_DN26241_c0_g1_i3	CSA009460.1 CSA009460|xpSc0053356:140419-149170(-)	sp|Q5SN75|P2C08_ORYSJ Probable protein phosphatase 2C 8 OS=Oryza sativa subsp. japonica OX=39947 GN=Os01g0656200 PE=2 SV=1	AT5G59220.1 | Symbols: HAI1 | highly ABA-induced PP2C gene 1 | chr5:23894672-23896497 REVERSE LENGTH=413	Zpz_sc04699.1.g00010.1.am.mk Zoysia pacifica|HB-other|HB-other family protein	HB-other family protein	K14497	XP_012090097.1 PREDICTED: probable protein phosphatase 2C 8 [Jatropha curcas] KDP22158.1 hypothetical protein JCGZ_25989 [Jatropha curcas]
189	TRINITY_DN27117_c1_g4_i1	CSA027565.1 CSA027565|xfSc0000204:21895-24272(+)	sp|P37707|B2_DAUCA B2 protein OS=Daucus carota OX=4039 PE=2 SV=1	AT5G42050.1 | Symbols: | DCD (Development and Cell Death) domain protein | chr5:16815630-16816932 FORWARD LENGTH=349	#N/A	#N/A	#N/A	XP_004148988.1 PREDICTED: uncharacterized protein DDB_G0283357 [Cucumis sativus]
190	TRINITY_DN25291_c0_g1_i3	CSA020768.1 CSA020768|Sc0000405:107722-114364(-)	sp|Q9LMX8|6PGL1_ARATH Probable 6-phosphogluconolactonase 1 OS=Arabidopsis thaliana OX=3702 GN=At1g13700 PE=2 SV=1	AT1G13700.1 | Symbols: PGL1 | 6-phosphogluconolactonase 1 | chr1:4694475-4695600 REVERSE LENGTH=268	#N/A	#N/A	K01057	XP_018818519.1 PREDICTED: probable 6-phosphogluconolactonase 1 isoform X1 [Juglans regia]
191	TRINITY_DN20236_c0_g1_i1	CSA031127.1 CSA031127|Sc0004391:106408-110900(-)	sp|Q9ZV36|UXS6_ARATH UDP-glucuronic acid decarboxylase 6 OS=Arabidopsis thaliana OX=3702 GN=UXS6 PE=2 SV=1	AT2G28760.3 | Symbols: UXS6 | UDP-XYL synthase 6 | chr2:12336469-12338642 REVERSE LENGTH=343	MDP0000247737 Malus domestica|FAR1|FAR1 family protein	FAR1 family protein	K08678	AEH04658.1 UDP-glucuronate decarboxylase [Camellia oleifera]
192	TRINITY_DN24025_c0_g2_i2	CSA026013.1 CSA026013|Sc0002680:47905-60110(-)	sp|O70511|ANK3_RAT Ankyrin-3 OS=Rattus norvegicus OX=10116 GN=Ank3 PE=1 SV=3	AT5G14230.1 | Symbols: | CONTAINS InterPro DOMAIN/s: Ankyrin repeat-containing domain (InterPro:IPR020683), Ankyrin repeat (InterPro:IPR002110); BEST Arabidopsis thaliana protein match is: XB3 ortholog 2 in Arabidopsis thaliana (TAIR:AT5G57740.1); Has 66374 Blast hits to 25358 proteins in 1201 species: Archae - 121; Bacteria - 8133; Metazoa - 29530; Fungi - 5885; Plants - 3349; Viruses - 785; Oth…	Zpz_sc01105.1.g00140.1.sm.mk Zoysia pacifica|FAR1|FAR1 family protein	FAR1 family protein	#N/A	CAN68422.1 hypothetical protein VITISV_018267 [Vitis vinifera]
193	TRINITY_DN20553_c0_g1_i2	CSA021726.1 CSA021726|Sc0000677:511338-522678(-)	sp|Q9AST6|VSP55_ARATH Vacuolar protein sorting-associated protein 55 homolog OS=Arabidopsis thaliana OX=3702 GN=At1g32410 PE=2 SV=1	AT3G11530.2 | Symbols: | Vacuolar protein sorting 55 (VPS55) family protein | chr3:3628801-3629885 REVERSE LENGTH=113	#N/A	#N/A	#N/A	ABK93704.1 unknown [Populus trichocarpa]
194	TRINITY_DN24969_c1_g1_i2	CSA024657.1 CSA024657|Sc0003509:212923-223172(-)	#N/A	AT1G29370.1 | Symbols: | Kinase-related protein of unknown function (DUF1296) | chr1:10278080-10283024 REVERSE LENGTH=831	#N/A	#N/A	#N/A	XP_010655630.1 PREDICTED: protein lingerer isoform X1 [Vitis vinifera]
195	TRINITY_DN24085_c1_g2_i3	CSA009996.1 CSA009996|Sc0001561:386689-404206(-)	sp|O80386|CIP7_ARATH COP1-interacting protein 7 OS=Arabidopsis thaliana OX=3702 GN=CIP7 PE=1 SV=1	AT3G14172.1 | Symbols: | FUNCTIONS IN: molecular_function unknown; INVOLVED IN: biological_process unknown; LOCATED IN: cellular_component unknown; BEST Arabidopsis thaliana protein match is: COP1-interacting protein-related (TAIR:AT1G72410.1); Has 30201 Blast hits to 17322 proteins in 780 species: Archae - 12; Bacteria - 1396; Metazoa - 17338; Fungi - 3422; Plants - 5037; Viruses - 0; Other Euka…	#N/A	#N/A	#N/A	XP_002271999.1 PREDICTED: uncharacterized protein LOC100251482 isoform X1 [Vitis vinifera] XP_010654397.1 PREDICTED: uncharacterized protein LOC100251482 isoform X1 [Vitis vinifera] XP_010654398.1 PREDICTED: uncharacterized protein LOC100251482 isoform X1 [Vitis vinifera] XP_019077779.1 PREDICTED: uncharacterized protein LOC100251482 isoform X1 [Vitis vinifera] XP_019077780.1 PREDICTED: uncharact…
196	TRINITY_DN26016_c1_g2_i1	#N/A	sp|Q93ZT5|EDL3_ARATH EID1-like F-box protein 3 OS=Arabidopsis thaliana OX=3702 GN=EDL3 PE=2 SV=1	AT3G63060.1 | Symbols: EDL3 | EID1-like 3 | chr3:23300638-23301456 REVERSE LENGTH=272	#N/A	#N/A	#N/A	XP_002276328.2 PREDICTED: EID1-like F-box protein 3 [Vitis vinifera]
197	TRINITY_DN26335_c0_g1_i6	CSA015629.1 CSA015629|Sc0000049:272-6765(+)	sp|Q94A08|RFS2_ARATH Probable galactinol--sucrose galactosyltransferase 2 OS=Arabidopsis thaliana OX=3702 GN=RFS2 PE=2 SV=2	AT3G57520.1 | Symbols: AtSIP2, SIP2 | seed imbibition 2 | chr3:21288982-21292694 REVERSE LENGTH=773	#N/A	#N/A	#N/A	AJO70148.1 raffinose synthase 2 [Camellia sinensis]
198	TRINITY_DN25529_c0_g2_i4	CSA000795.1 CSA000795|xpSc0055745:14623-19415(+)	sp|P26302|KPPR_WHEAT Phosphoribulokinase, chloroplastic OS=Triticum aestivum OX=4565 PE=2 SV=1	AT1G32060.1 | Symbols: PRK | phosphoribulokinase | chr1:11532668-11534406 FORWARD LENGTH=395	Niben101Scf12623g00009.1 Nicotiana benthamiana|BBR-BPC|BBR-BPC family protein	BBR-BPC family protein	K00855	XP_010276766.1 PREDICTED: phosphoribulokinase, chloroplastic-like [Nelumbo nucifera]
199	TRINITY_DN27187_c0_g1_i7	CSA012962.1 CSA012962|Sc0000366:124657-125852(+)	sp|Q940A2|P2C31_ARATH Protein kinase and PP2C-like domain-containing protein OS=Arabidopsis thaliana OX=3702 GN=At2g40860/At2g40870 PE=2 SV=1	AT2G40860.1 | Symbols: | protein kinase family protein / protein phosphatase 2C ( PP2C) family protein | chr2:17053747-17057108 REVERSE LENGTH=658	mrna32207.1-v1.0-hybrid Fragaria vesca|TALE|TALE family protein	TALE family protein	#N/A	XP_018856771.1 PREDICTED: protein kinase and PP2C-like domain-containing protein [Juglans regia] XP_018856772.1 PREDICTED: protein kinase and PP2C-like domain-containing protein [Juglans regia]
200	TRINITY_DN26756_c0_g2_i1	CSA032686.1 CSA032686|Sc0000899:664816-668072(+)	sp|Q9FJL3|FKB65_ARATH Peptidyl-prolyl cis-trans isomerase FKBP65 OS=Arabidopsis thaliana OX=3702 GN=FKBP65 PE=1 SV=1	AT5G48570.1 | Symbols: ROF2, ATFKBP65, FKBP65 | FKBP-type peptidyl-prolyl cis-trans isomerase family protein | chr5:19690746-19693656 REVERSE LENGTH=578	Pahal.F00649.1 Panicum hallii|MYB_related|MYB_related family protein	MYB_related family protein	K09571	XP_015886778.1 PREDICTED: 70 kDa peptidyl-prolyl isomerase-like [Ziziphus jujuba]
201	TRINITY_DN21840_c1_g4_i1	CSA021639.1 CSA021639|Sc0000278:629183-633151(+)	#N/A	AT3G23600.2 | Symbols: | alpha/beta-Hydrolases superfamily protein | chr3:8473833-8475655 FORWARD LENGTH=236	#N/A	#N/A	#N/A	XP_010649854.1 PREDICTED: endo-1,3;1,4-beta-D-glucanase [Vitis vinifera] CBI26171.3 unnamed protein product, partial [Vitis vinifera]
202	TRINITY_DN26751_c1_g2_i6	CSA008187.1 CSA008187|Sc0001918:252785-253802(-)	#N/A	AT3G28880.1 | Symbols: | Ankyrin repeat family protein | chr3:10892435-10895895 FORWARD LENGTH=772	#N/A	#N/A	#N/A	GAV91032.1 hypothetical protein CFOL_v3_34432 [Cephalotus follicularis]
203	TRINITY_DN22564_c0_g2_i3	CSA019495.1 CSA019495|Sc0005210:28297-30198(+)	sp|Q0JIL1|NRX2_ORYSJ Probable nucleoredoxin 2 OS=Oryza sativa subsp. japonica OX=39947 GN=Os01g0794400 PE=2 SV=1	AT1G60420.1 | Symbols: | DC1 domain-containing protein | chr1:22261978-22264243 FORWARD LENGTH=578	GRMZM2G396451_P01 Zea mays|GATA|GATA family protein	GATA family protein	K17609	XP_002285895.1 PREDICTED: probable nucleoredoxin 2 isoform X1 [Vitis vinifera]
204	TRINITY_DN24530_c0_g1_i1	CSA011749.1 CSA011749|Sc0000003:1936207-1937058(+)	sp|O64733|U87A2_ARATH UDP-glycosyltransferase 87A2 OS=Arabidopsis thaliana OX=3702 GN=UGT87A2 PE=1 SV=1	AT2G30140.1 | Symbols: | UDP-Glycosyltransferase superfamily protein | chr2:12872200-12873691 FORWARD LENGTH=455	TRIUR3_17264-P1 Triticum urartu|GRAS|GRAS family protein	GRAS family protein	#N/A	XP_004294773.1 PREDICTED: UDP-glycosyltransferase 87A1-like [Fragaria vesca subsp. vesca]
205	TRINITY_DN23883_c1_g2_i1	CSA011972.1 CSA011972|Sc0005224:19834-22406(-)	#N/A	#N/A	#N/A	#N/A	#N/A	AGD98710.1 aquaporin protein 7 [Camellia sinensis]
206	TRINITY_DN26882_c1_g1_i2	CSA021996.1 CSA021996|Sc0003038:50251-59296(-)	sp|Q9NUJ3|T11L1_HUMAN T-complex protein 11-like protein 1 OS=Homo sapiens OX=9606 GN=TCP11L1 PE=1 SV=1	AT1G22930.1 | Symbols: | T-complex protein 11 | chr1:8117521-8121854 FORWARD LENGTH=1131	#N/A	#N/A	#N/A	XP_010657651.1 PREDICTED: uncharacterized protein LOC100253141 [Vitis vinifera]
207	TRINITY_DN17603_c0_g2_i1	CSA003921.1 CSA003921|xfSc0001367:50631-53673(-)	sp|Q65WT0|BD31B_ORYSJ Protein BUD31 homolog 2 OS=Oryza sativa subsp. japonica OX=39947 GN=Os05g0446300 PE=2 SV=1	AT4G21110.1 | Symbols: | G10 family protein | chr4:11267673-11268774 FORWARD LENGTH=145	#N/A	#N/A	K12873	CBI26078.3 unnamed protein product, partial [Vitis vinifera]
208	TRINITY_DN26209_c1_g1_i6	CSA011455.1 CSA011455|Sc0004990:103591-108809(-)	sp|Q9LSC2|Y3589_ARATH PTI1-like tyrosine-protein kinase At3g15890 OS=Arabidopsis thaliana OX=3702 GN=At3g15890 PE=2 SV=1	AT1G52540.1 | Symbols: | Protein kinase superfamily protein | chr1:19570298-19571884 REVERSE LENGTH=350	mrna13364.1-v1.0-hybrid Fragaria vesca|bHLH|bHLH family protein	bHLH family protein	#N/A	XP_007215581.1 hypothetical protein PRUPE_ppa007548mg [Prunus persica] ONI16262.1 hypothetical protein PRUPE_3G088100 [Prunus persica]
209	TRINITY_DN23272_c2_g1_i4	CSA024580.1 CSA024580|Sc0000102:1404245-1414560(+)	sp|Q3SZK1|AAMP_BOVIN Angio-associated migratory cell protein OS=Bos taurus OX=9913 GN=AAMP PE=2 SV=1	AT1G71840.1 | Symbols: | transducin family protein / WD-40 repeat family protein | chr1:27022424-27024380 FORWARD LENGTH=407	462935287 Eragrostis tef|YABBY|YABBY family protein	YABBY family protein	#N/A	XP_015899338.1 PREDICTED: angio-associated migratory cell protein [Ziziphus jujuba]
210	TRINITY_DN24748_c0_g2_i1	CSA016804.1 CSA016804|Sc0000854:524028-531219(-)	sp|Q9FGY9|PNG1_ARATH Peptide-N(4)-(N-acetyl-beta-glucosaminyl)asparagine amidase OS=Arabidopsis thaliana OX=3702 GN=PNG1 PE=2 SV=1	AT5G49570.1 | Symbols: AtPNG1, PNG1 | peptide-N-glycanase 1 | chr5:20112071-20116125 REVERSE LENGTH=721	#N/A	#N/A	K01456	XP_011091953.1 PREDICTED: peptide-N(4)-(N-acetyl-beta-glucosaminyl)asparagine amidase isoform X1 [Sesamum indicum]
211	TRINITY_DN24605_c0_g2_i3	CSA018763.1 CSA018763|Sc0002565:279028-285702(-)	sp|P36444|MAOC_FLAPR NADP-dependent malic enzyme, chloroplastic OS=Flaveria pringlei OX=4226 GN=MODA PE=2 SV=1	AT1G79750.1 | Symbols: ATNADP-ME4, NADP-ME4 | NADP-malic enzyme 4 | chr1:30007655-30011179 REVERSE LENGTH=646	DCAR_007584 Daucus carota|MYB_related|MYB_related family protein	MYB_related family protein	K00027	CBI36068.3 unnamed protein product, partial [Vitis vinifera]
212	TRINITY_DN22834_c2_g1_i8	CSA023329.1 CSA023329|Sc0000026:347600-351161(+)	sp|Q9FMR9|RIN1_ARATH RuvB-like protein 1 OS=Arabidopsis thaliana OX=3702 GN=RIN1 PE=1 SV=1	AT5G22330.1 | Symbols: ATTIP49A, RIN1 | P-loop containing nucleoside triphosphate hydrolases superfamily protein | chr5:7391026-7394071 REVERSE LENGTH=458	Tp57577_TGAC_v2_mRNA26222 Trifolium pratense|bHLH|bHLH family protein	bHLH family protein	K04499	XP_006583068.1 PREDICTED: ruvB-like protein 1 [Glycine max] XP_014633140.1 PREDICTED: ruvB-like protein 1 [Glycine max] KHN04219.1 RuvB-like 1 [Glycine soja] KRH47264.1 hypothetical protein GLYMA_07G019000 [Glycine max] KRH47265.1 hypothetical protein GLYMA_07G019000 [Glycine max]
213	TRINITY_DN23029_c0_g2_i1	CSA010083.1 CSA010083|Sc0001166:225002-227170(+)	sp|Q40466|IF413_TOBAC Eukaryotic initiation factor 4A-13 (Fragment) OS=Nicotiana tabacum OX=4097 PE=2 SV=1	AT1G54270.1 | Symbols: EIF4A-2 | eif4a-2 | chr1:20260495-20262018 FORWARD LENGTH=412	GSBRNA2T00069970001 Brassica napus|MYB_related|MYB_related family protein	MYB_related family protein	#N/A	XP_011081667.1 PREDICTED: eukaryotic initiation factor 4A-2 [Sesamum indicum]
214	TRINITY_DN18079_c0_g1_i1	CSA020480.1 CSA020480|Sc0005399:42409-45690(-)	sp|Q5RJV0|COQ9_XENTR Ubiquinone biosynthesis protein COQ9, mitochondrial OS=Xenopus tropicalis OX=8364 GN=coq9 PE=2 SV=1	AT1G19140.1 | Symbols: | FUNCTIONS IN: molecular_function unknown; INVOLVED IN: ubiquinone biosynthetic process; LOCATED IN: mitochondrion; EXPRESSED IN: 24 plant structures; EXPRESSED DURING: 15 growth stages; CONTAINS InterPro DOMAIN/s: COQ9 (InterPro:IPR013718), Ubiquinone biosynthesis protein COQ9 (InterPro:IPR012762); Has 748 Blast hits to 748 proteins in 260 species: Archae - 0; Bacteria - …	#N/A	#N/A	K18587	CBI27781.3 unnamed protein product, partial [Vitis vinifera]
215	TRINITY_DN26603_c3_g1_i2	CSA020996.1 CSA020996|xfSc0000031:182516-189725(+)	sp|Q96AE4|FUBP1_HUMAN Far upstream element-binding protein 1 OS=Homo sapiens OX=9606 GN=FUBP1 PE=1 SV=3	AT2G25970.1 | Symbols: | KH domain-containing protein | chr2:11071844-11075604 REVERSE LENGTH=632	Pavir.6KG056200.5.p Panicum virgatum|C3H|C3H family protein	C3H family protein	K13210	XP_002278761.1 PREDICTED: far upstream element-binding protein 2 [Vitis vinifera]
216	TRINITY_DN26638_c3_g1_i1	CSA033427.1 CSA033427|Sc0000084:48439-57538(-)	sp|Q8RWY3|ISW2_ARATH ISWI chromatin-remodeling complex ATPase CHR11 OS=Arabidopsis thaliana OX=3702 GN=CHR11 PE=1 SV=4	AT3G06400.2 | Symbols: CHR11 | chromatin-remodeling protein 11 | chr3:1941066-1946700 FORWARD LENGTH=1056	Bathy05g04020 Bathycoccus prasinos|G2-like|G2-like family protein	G2-like family protein	K11654	CDO98902.1 unnamed protein product [Coffea canephora]
217	TRINITY_DN26851_c0_g2_i1	CSA033803.1 CSA033803|Sc0000553:788741-794929(-)	sp|Q9LVD2|C71BA_ARATH Cytochrome P450 71B10 OS=Arabidopsis thaliana OX=3702 GN=CYP71B10 PE=3 SV=1	AT5G57260.1 | Symbols: CYP71B10 | cytochrome P450, family 71, subfamily B, polypeptide 10 | chr5:23198694-23200273 REVERSE LENGTH=502	GSBRNA2T00116056001 Brassica napus|GeBP|GeBP family protein	GeBP family protein	#N/A	XP_002279272.2 PREDICTED: 2-methylbutanal oxime monooxygenase [Vitis vinifera] CBI15967.3 unnamed protein product, partial [Vitis vinifera]
218	TRINITY_DN26700_c1_g1_i1	#N/A	sp|Q65XV8|RK176_ORYSJ Receptor-like cytoplasmic kinase 176 OS=Oryza sativa subsp. japonica OX=39947 GN=RLCK176 PE=1 SV=1	AT2G28930.3 | Symbols: APK1B, PK1B | protein kinase 1B | chr2:12424551-12426565 FORWARD LENGTH=415	FANhyb_rscf00000217.1.g00006.1 Fragaria x ananassa|WRKY|WRKY family protein	WRKY family protein	#N/A	XP_010264446.1 PREDICTED: protein kinase APK1A, chloroplastic [Nelumbo nucifera]
219	TRINITY_DN26561_c2_g2_i1	CSA026484.1 CSA026484|xpSc0053209:299204-303386(+)	sp|Q9C658|DCP5_ARATH Protein decapping 5 OS=Arabidopsis thaliana OX=3702 GN=DCP5 PE=1 SV=1	AT1G26110.1 | Symbols: DCP5 | decapping 5 | chr1:9024616-9027556 REVERSE LENGTH=611	#N/A	#N/A	K18749	XP_019072571.1 PREDICTED: protein decapping 5 isoform X2 [Vitis vinifera]
220	TRINITY_DN24385_c1_g3_i5	#N/A	sp|P93047|HMGB3_ARATH High mobility group B protein 3 OS=Arabidopsis thaliana OX=3702 GN=HMGB3 PE=1 SV=1	AT1G20696.3 | Symbols: HMGB3, NFD3, NFD03 | high mobility group B3 | chr1:7179825-7181170 FORWARD LENGTH=140	Manes.08G091800.1.p Manihot esculenta|YABBY|YABBY family protein	YABBY family protein	#N/A	XP_011096978.1 PREDICTED: HMG1/2-like protein [Sesamum indicum]
221	TRINITY_DN26474_c2_g2_i2	CSA032720.1 CSA032720|Sc0000162:785303-785617(+)	#N/A	AT3G02790.1 | Symbols: | zinc finger (C2H2 type) family protein | chr3:604926-605243 FORWARD LENGTH=105	MDP0000184044 Malus domestica|WRKY|WRKY family protein	WRKY family protein	#N/A	XP_016751047.1 PREDICTED: uncharacterized protein LOC107959487 [Gossypium hirsutum] XP_017614192.1 PREDICTED: uncharacterized protein LOC108459345 [Gossypium arboreum]
222	TRINITY_DN22467_c0_g1_i2	CSA032576.1 CSA032576|Sc0000094:1155417-1168636(+)	sp|Q43621|GSHRC_PEA Glutathione reductase, cytosolic OS=Pisum sativum OX=3888 PE=2 SV=1	AT3G24170.3 | Symbols: ATGR1, GR1 | glutathione-disulfide reductase | chr3:8729762-8734115 REVERSE LENGTH=499	GRMZM2G304840_P01 Zea mays|MYB_related|MYB_related family protein	MYB_related family protein	K00383	AHJ09601.1 glutathione reductase cytosolic-like protein [Camellia sinensis]
223	TRINITY_DN20640_c0_g2_i1	CSA001463.1 CSA001463|xfSc0001362:25154-32280(-)	sp|Q9BRT8|CBWD1_HUMAN COBW domain-containing protein 1 OS=Homo sapiens OX=9606 GN=CBWD1 PE=2 SV=1	AT1G15730.1 | Symbols: | Cobalamin biosynthesis CobW-like protein | chr1:5407535-5409937 REVERSE LENGTH=448	#N/A	#N/A	#N/A	XP_002268800.2 PREDICTED: uncharacterized protein LOC100249806 [Vitis vinifera] CBI36422.3 unnamed protein product, partial [Vitis vinifera]
224	TRINITY_DN23180_c0_g2_i6	#N/A	#N/A	#N/A	#N/A	#N/A	#N/A	#N/A
225	TRINITY_DN23235_c2_g1_i2	#N/A	#N/A	#N/A	#N/A	#N/A	#N/A	#N/A
226	TRINITY_DN25972_c0_g1_i1	CSA031169.1 CSA031169|Sc0004046:172019-178211(+)	#N/A	AT2G44970.2 | Symbols: | alpha/beta-Hydrolases superfamily protein | chr2:18548999-18552019 REVERSE LENGTH=502	#N/A	#N/A	#N/A	KDO66503.1 hypothetical protein CISIN_1g009067mg [Citrus sinensis]
227	TRINITY_DN22223_c1_g1_i1	CSA036189.1 CSA036189|Sc0000888:546640-548830(-)	sp|O49453|Y4844_ARATH Uncharacterized protein At4g28440 OS=Arabidopsis thaliana OX=3702 GN=At4g28440 PE=1 SV=1	AT2G33845.1 | Symbols: | Nucleic acid-binding, OB-fold-like protein | chr2:14317781-14318712 FORWARD LENGTH=182	mrna24978.1-v1.0-hybrid Fragaria vesca|MIKC_MADS|MIKC_MADS family protein	MIKC_MADS family protein	K07466	XP_011096347.1 PREDICTED: uncharacterized protein At4g28440-like [Sesamum indicum]
228	TRINITY_DN25988_c2_g2_i1	CSA027238.1 CSA027238|Sc0000230:832555-844786(+)	sp|Q9LX20|ASPL1_ARATH Aspartic proteinase-like protein 1 OS=Arabidopsis thaliana OX=3702 GN=At5g10080 PE=2 SV=1	AT5G10080.1 | Symbols: | Eukaryotic aspartyl protease family protein | chr5:3150843-3153380 FORWARD LENGTH=528	mrna24179.1-v1.0-hybrid Fragaria vesca|NAC|NAC family protein	NAC family protein	#N/A	XP_002281243.2 PREDICTED: aspartic proteinase-like protein 1 isoform X1 [Vitis vinifera] CBI21469.3 unnamed protein product, partial [Vitis vinifera]
229	TRINITY_DN23478_c0_g1_i2	CSA009717.1 CSA009717|Sc0003583:25080-32808(+)	#N/A	#N/A	#N/A	#N/A	#N/A	XP_018815121.1 PREDICTED: probable plastidic glucose transporter 2 [Juglans regia]
230	TRINITY_DN21572_c0_g1_i1	CSA015146.1 CSA015146|xfSc0000862:76560-79858(+)	#N/A	#N/A	#N/A	#N/A	#N/A	#N/A
231	TRINITY_DN26844_c0_g1_i6	CSA026621.1 CSA026621|Sc0000447:75815-86224(-)	#N/A	AT5G44250.1 | Symbols: | Protein of unknown function DUF829, transmembrane 53 | chr5:17823876-17825620 REVERSE LENGTH=403	XP_010107958.1 Morus notabilis|B3|B3 family protein	B3 family protein	#N/A	CDP01346.1 unnamed protein product [Coffea canephora]
232	TRINITY_DN26200_c3_g3_i1	CSA029845.1 CSA029845|Sc0004968:13184-22067(+)	sp|O80977|VSR3_ARATH Vacuolar-sorting receptor 3 OS=Arabidopsis thaliana OX=3702 GN=VSR3 PE=2 SV=1	AT2G14740.2 | Symbols: ATVSR3, VSR3, VSR2;2, BP80-2;2 | vaculolar sorting receptor 3 | chr2:6308895-6312303 FORWARD LENGTH=628	OB11G10730.1 Oryza brachyantha|WRKY|WRKY family protein	WRKY family protein	#N/A	XP_007042633.1 PREDICTED: vacuolar-sorting receptor 3 [Theobroma cacao] EOX98464.1 Vaculolar sorting receptor 3 isoform 1 [Theobroma cacao]
233	TRINITY_DN20086_c0_g1_i5	CSA026161.1 CSA026161|Sc0000178:486421-487008(+)	sp|Q9M8T3|Y2910_ARATH Putative gamma-glutamylcyclotransferase At3g02910 OS=Arabidopsis thaliana OX=3702 GN=At3g02910 PE=2 SV=2	AT3G02910.1 | Symbols: | AIG2-like (avirulence induced gene) family protein | chr3:649986-650549 FORWARD LENGTH=187	#N/A	#N/A	#N/A	XP_019263225.1 PREDICTED: putative gamma-glutamylcyclotransferase At3g02910 [Nicotiana attenuata] OIT37293.1 putative gamma-glutamylcyclotransferase [Nicotiana attenuata]
234	TRINITY_DN25374_c0_g1_i2	CSA026302.1 CSA026302|Sc0000116:473175-476285(-)	sp|Q9C7A2|ITN1_ARATH Ankyrin repeat-containing protein ITN1 OS=Arabidopsis thaliana OX=3702 GN=ITN1 PE=1 SV=1	AT3G12360.1 | Symbols: ITN1 | Ankyrin repeat family protein | chr3:3934146-3936495 FORWARD LENGTH=590	MDP0000315270 Malus domestica|GRAS|GRAS family protein	GRAS family protein	#N/A	XP_018836507.1 PREDICTED: ankyrin repeat-containing protein ITN1-like [Juglans regia]
235	TRINITY_DN25776_c0_g2_i1	CSA001819.1 CSA001819|xpSc0053726:75664-78335(+)	sp|O48676|U74B1_ARATH UDP-glycosyltransferase 74B1 OS=Arabidopsis thaliana OX=3702 GN=UGT74B1 PE=1 SV=1	AT1G24100.1 | Symbols: UGT74B1 | UDP-glucosyl transferase 74B1 | chr1:8525547-8527010 REVERSE LENGTH=460	TRIUR3_17264-P1 Triticum urartu|GRAS|GRAS family protein	GRAS family protein	#N/A	ALO19896.1 UDP-glycosyltransferase 74B5 [Camellia sinensis]
236	TRINITY_DN27001_c0_g2_i2	CSA031881.1 CSA031881|Sc0000485:39515-41724(+)	sp|Q66PF4|CGT_FRAAN Cinnamate beta-D-glucosyltransferase OS=Fragaria ananassa OX=3747 GN=GT2 PE=1 SV=1	AT3G21560.1 | Symbols: UGT84A2 | UDP-Glycosyltransferase superfamily protein | chr3:7595884-7597374 FORWARD LENGTH=496	TRIUR3_17264-P1 Triticum urartu|GRAS|GRAS family protein	GRAS family protein	#N/A	ALO19890.1 UDP-glycosyltransferase 84A22 [Camellia sinensis]
237	TRINITY_DN18957_c0_g1_i2	CSA033455.1 CSA033455|Sc0004152:48681-49280(-)	#N/A	AT3G44735.2 | Symbols: PSK3 | PHYTOSULFOKINE 3 PRECURSOR | chr3:16291388-16292118 REVERSE LENGTH=81	#N/A	#N/A	#N/A	XP_003632753.1 PREDICTED: putative phytosulfokines 6 [Vitis vinifera] CBI30250.3 unnamed protein product, partial [Vitis vinifera]
238	TRINITY_DN18040_c0_g1_i1	CSA012208.1 CSA012208|xpSc0056292:3418-7178(-)	sp|D4N502|DIOX3_PAPSO Codeine O-demethylase OS=Papaver somniferum OX=3469 GN=CODM PE=1 SV=1	AT5G20400.1 | Symbols: | 2-oxoglutarate (2OG) and Fe(II)-dependent oxygenase superfamily protein | chr5:6894871-6896185 FORWARD LENGTH=348	676709864 Sisymbrium irio|STAT|STAT family protein	STAT family protein	#N/A	XP_017982227.1 PREDICTED: protein SRG1 [Theobroma cacao]
239	TRINITY_DN15689_c0_g1_i1	CSA020236.1 CSA020236|Sc0000849:213343-235716(-)	#N/A	#N/A	#N/A	#N/A	#N/A	KDR65247.1 hypothetical protein GALMADRAFT_82099, partial [Galerina marginata CBS 339.88]
240	TRINITY_DN26025_c0_g6_i1	CSA010672.1 CSA010672|Sc0001591:284363-285295(+)	sp|Q93Y92|HBL2_GOSHI Non-symbiotic hemoglobin 2 OS=Gossypium hirsutum OX=3635 GN=HB2 PE=3 SV=1	AT3G10520.1 | Symbols: AHB2, GLB2, ARATH GLB2, NSHB2, ATGLB2, HB2 | haemoglobin 2 | chr3:3276516-3277765 REVERSE LENGTH=158	#N/A	#N/A	#N/A	XP_009605782.1 PREDICTED: non-symbiotic hemoglobin 2 [Nicotiana tomentosiformis]
241	TRINITY_DN26082_c3_g2_i2	CSA033628.1 CSA033628|Sc0001688:158494-191852(-)	sp|P26518|G3PC_MAGLI Glyceraldehyde-3-phosphate dehydrogenase, cytosolic OS=Magnolia liliiflora OX=3403 GN=GAPC PE=2 SV=1	AT1G13440.1 | Symbols: GAPC-2, GAPC2 | glyceraldehyde-3-phosphate dehydrogenase C2 | chr1:4608465-4610494 REVERSE LENGTH=338	MDP0000275412 Malus domestica|Trihelix|Trihelix family protein	Trihelix family protein	#N/A	XP_014494377.1 PREDICTED: glyceraldehyde-3-phosphate dehydrogenase GAPC1, cytosolic [Vigna radiata var. radiata]
242	TRINITY_DN25510_c2_g1_i2	CSA018655.1 CSA018655|Sc0001148:483624-487475(+)	sp|Q9M8L4|GLPK_ARATH Glycerol kinase OS=Arabidopsis thaliana OX=3702 GN=GLPK PE=1 SV=1	AT1G80460.1 | Symbols: NHO1, GLI1 | Actin-like ATPase superfamily protein | chr1:30246960-30249055 REVERSE LENGTH=522	#N/A	#N/A	#N/A	EOY25916.1 Actin-like ATPase superfamily protein isoform 1 [Theobroma cacao]
243	TRINITY_DN26644_c0_g1_i1	CSA007058.1 CSA007058|Sc0001868:318050-320049(+)	sp|Q9SQT8|DHQSD_ARATH Bifunctional 3-dehydroquinate dehydratase/shikimate dehydrogenase, chloroplastic OS=Arabidopsis thaliana OX=3702 GN=EMB3004 PE=1 SV=1	AT3G06350.1 | Symbols: EMB3004, MEE32 | dehydroquinate dehydratase, putative / shikimate dehydrogenase, putative | chr3:1924536-1927701 REVERSE LENGTH=603	XP_013629268.1 Brassica oleracea|C3H|C3H family protein	C3H family protein	K03785	AIZ93902.1 3-dehydroquinate dehydratase/shikimate dehydrogenase 1 [Camellia sinensis] AJA40946.1 3-dehydroquinate dehydratase/shikimate dehydrogenase 1 [Camellia sinensis]
244	TRINITY_DN24924_c1_g2_i1	CSA031365.1 CSA031365|Sc0003032:58269-64356(+)	sp|Q96540|FRI1_BRANA Ferritin-1, chloroplastic OS=Brassica napus OX=3708 GN=LSC30 PE=2 SV=1	AT5G01600.1 | Symbols: ATFER1, FER1 | ferretin 1 | chr5:228149-229594 REVERSE LENGTH=255	676727980 Sisymbrium irio|B3|B3 family protein	B3 family protein	K00522	XP_007026593.2 PREDICTED: ferritin-3, chloroplastic [Theobroma cacao]
245	TRINITY_DN26266_c2_g2_i3	#N/A	sp|Q9M0N1|PUX10_ARATH Plant UBX domain-containing protein 10 OS=Arabidopsis thaliana OX=3702 GN=PUX10 PE=2 SV=1	AT4G10790.1 | Symbols: | UBX domain-containing protein | chr4:6640752-6643035 REVERSE LENGTH=480	#N/A	#N/A	K18726	#N/A
246	TRINITY_DN25449_c0_g2_i1	CSA020656.1 CSA020656|Sc0000529:149683-152157(+)	sp|Q8LER3|XTH7_ARATH Probable xyloglucan endotransglucosylase/hydrolase protein 7 OS=Arabidopsis thaliana OX=3702 GN=XTH7 PE=2 SV=2	AT4G37800.1 | Symbols: XTH7 | xyloglucan endotransglucosylase/hydrolase 7 | chr4:17775703-17777372 REVERSE LENGTH=293	Cotton_A_39858_BGI-A2_v1.0 Gossypium arboreum|ERF|ERF family protein	ERF family protein	K08235	AEQ37177.1 xyloglucan endotransglucosylase/hydrolase [Diospyros kaki]
247	TRINITY_DN25346_c1_g3_i4	CSA014234.1 CSA014234|Sc0000932:100732-109623(+)	sp|Q8RY59|RCD1_ARATH Inactive poly [ADP-ribose] polymerase RCD1 OS=Arabidopsis thaliana OX=3702 GN=RCD1 PE=1 SV=1	AT1G32230.2 | Symbols: RCD1, CEO, CEO1, ATP8, AtRCD1 | WWE protein-protein interaction domain protein family | chr1:11613427-11615894 FORWARD LENGTH=588	#N/A	#N/A	#N/A	XP_019259381.1 PREDICTED: inactive poly [ADP-ribose] polymerase RCD1-like isoform X2 [Nicotiana attenuata] OIT39886.1 inactive poly [adp-ribose] polymerase rcd1 [Nicotiana attenuata]
248	TRINITY_DN18680_c0_g1_i2	CSA029625.1 CSA029625|Sc0000694:580569-586059(-)	#N/A	#N/A	#N/A	#N/A	#N/A	KRG68574.1 hypothetical protein GLYMA_U007300 [Glycine max]
249	TRINITY_DN24379_c1_g1_i3	CSA034007.1 CSA034007|Sc0004111:46229-51986(+)	sp|B7KWT4|RUTD_METC4 Putative aminoacrylate hydrolase RutD OS=Methylobacterium extorquens (strain CM4 / NCIMB 13688) OX=440085 GN=rutD PE=3 SV=1	AT5G53050.3 | Symbols: | alpha/beta-Hydrolases superfamily protein | chr5:21510534-21513432 REVERSE LENGTH=396	#N/A	#N/A	#N/A	XP_018842839.1 PREDICTED: uncharacterized protein LOC109007568 isoform X2 [Juglans regia]
250	TRINITY_DN26805_c0_g1_i1	CSA020057.1 CSA020057|Sc0001372:161362-163758(+)	sp|Q84MB3|ACCH1_ARATH 1-aminocyclopropane-1-carboxylate oxidase homolog 1 OS=Arabidopsis thaliana OX=3702 GN=At1g06620 PE=2 SV=1	AT1G06620.1 | Symbols: | 2-oxoglutarate (2OG) and Fe(II)-dependent oxygenase superfamily protein | chr1:2025618-2027094 FORWARD LENGTH=365	Achn004841 Actinidia chinensis|NAC|NAC family protein	NAC family protein	#N/A	XP_019075635.1 PREDICTED: 1-aminocyclopropane-1-carboxylate oxidase homolog 1 [Vitis vinifera] XP_019075636.1 PREDICTED: 1-aminocyclopropane-1-carboxylate oxidase homolog 1 [Vitis vinifera] XP_019075637.1 PREDICTED: 1-aminocyclopropane-1-carboxylate oxidase homolog 1 [Vitis vinifera] XP_019075638.1 PREDICTED: 1-aminocyclopropane-1-carboxylate oxidase homolog 1 [Vitis vinifera] CAN66433.1 hypothet…
251	TRINITY_DN27034_c1_g1_i2	CSA013356.1 CSA013356|xpSc0055164:16262-20985(-)	sp|P93841|ISPE_SOLLC 4-diphosphocytidyl-2-C-methyl-D-erythritol kinase, chloroplastic/chromoplastic (Fragment) OS=Solanum lycopersicum OX=4081 GN=ISPE PE=1 SV=1	AT2G26930.1 | Symbols: ATCDPMEK, PDE277, ISPE, CDPMEK | 4-(cytidine 5'-phospho)-2-C-methyl-D-erithritol kinase | chr2:11491829-11494229 REVERSE LENGTH=383	DCAR_006325 Daucus carota|NF-YB|NF-YB family protein	NF-YB family protein	K00919	CDP09704.1 unnamed protein product [Coffea canephora]
252	TRINITY_DN27002_c1_g2_i1	CSA014170.1 CSA014170|Sc0001633:316199-321247(+)	sp|P48981|BGAL_MALDO Beta-galactosidase OS=Malus domestica OX=3750 PE=1 SV=1	AT4G26140.1 | Symbols: BGAL12 | beta-galactosidase 12 | chr4:13243219-13247823 REVERSE LENGTH=728	676751308 Sisymbrium irio|LBD|LBD family protein	LBD family protein	K12309	AHG94613.1 beta-galactosidase [Camellia sinensis]
253	TRINITY_DN25546_c1_g1_i2	CSA025789.1 CSA025789|Sc0002794:297156-298730(-)	sp|P38279|YPQ3_YEAST Probable vacuolar amino acid transporter YPQ3 OS=Saccharomyces cerevisiae (strain ATCC 204508 / S288c) OX=559292 GN=RTC2 PE=1 SV=1	AT4G36850.1 | Symbols: | PQ-loop repeat family protein / transmembrane family protein | chr4:17353415-17355822 REVERSE LENGTH=392	676708970 Sisymbrium irio|ERF|ERF family protein	ERF family protein	#N/A	XP_012079099.1 PREDICTED: probable vacuolar amino acid transporter YPQ1 isoform X1 [Jatropha curcas] KDP31815.1 hypothetical protein JCGZ_12276 [Jatropha curcas]
254	TRINITY_DN21641_c0_g1_i4	CSA025704.1 CSA025704|xfSc0000003:83475-97351(-)	sp|Q9SIB9|ACO3M_ARATH Aconitate hydratase 3, mitochondrial OS=Arabidopsis thaliana OX=3702 GN=ACO3 PE=1 SV=2	AT2G05710.1 | Symbols: ACO3 | aconitase 3 | chr2:2141591-2146350 FORWARD LENGTH=990	EMT03129 Aegilops tauschii|bHLH|bHLH family protein	bHLH family protein	K01681	XP_019159045.1 PREDICTED: aconitate hydratase, cytoplasmic [Ipomoea nil]
255	TRINITY_DN25829_c0_g1_i1	CSA005132.1 CSA005132|xfSc0008994:48-2436(-)	sp|Q93V61|LCAT3_ARATH Phospholipase A(1) LCAT3 OS=Arabidopsis thaliana OX=3702 GN=LCAT3 PE=1 SV=1	AT3G03310.1 | Symbols: ATLCAT3, LCAT3 | lecithin:cholesterol acyltransferase 3 | chr3:778767-781488 REVERSE LENGTH=447	Gh_D08G2402 Gossypium hirsutum|AP2|AP2 family protein	AP2 family protein	#N/A	XP_007029217.1 PREDICTED: phospholipase A(1) LCAT3 isoform X2 [Theobroma cacao] EOY09719.1 Lecithin:cholesterol acyltransferase 3 [Theobroma cacao]
256	TRINITY_DN24964_c1_g2_i4	CSA015066.1 CSA015066|Sc0000865:167325-168337(-)	#N/A	#N/A	#N/A	#N/A	#N/A	ACD99685.1 histone H1-like protein [Camellia sinensis]
257	TRINITY_DN24571_c0_g1_i2	CSA027244.1 CSA027244|Sc0002211:14355-18156(-)	sp|O22527|CLH1_ARATH Chlorophyllase-1 OS=Arabidopsis thaliana OX=3702 GN=CLH1 PE=1 SV=1	AT1G19670.1 | Symbols: ATCLH1, CORI1, ATHCOR1, CLH1 | chlorophyllase 1 | chr1:6803796-6804923 REVERSE LENGTH=324	#N/A	#N/A	K08099	APO15138.1 chlorophyllase-1 [Camellia sinensis]
258	TRINITY_DN22747_c1_g3_i1	CSA000306.1 CSA000306|Sc0001058:280090-283347(+)	sp|P27322|HSP72_SOLLC Heat shock cognate 70 kDa protein 2 OS=Solanum lycopersicum OX=4081 GN=HSC-2 PE=2 SV=1	AT5G02500.2 | Symbols: HSC70-1, HSP70-1, AT-HSC70-1, HSC70 | heat shock cognate protein 70-1 | chr5:554055-556334 REVERSE LENGTH=521	FANhyb_rscf00000233.1.g00002.1 Fragaria x ananassa|GATA|GATA family protein	GATA family protein	#N/A	WP_039310754.1 molecular chaperone DnaK [Paenibacillus sp. IHB B 3415] AHL69785.1 heat shock protein [Camellia sinensis] KHL91223.1 molecular chaperone DnaK [Paenibacillus sp. IHB B 3415]
259	TRINITY_DN25546_c1_g1_i6	CSA025789.1 CSA025789|Sc0002794:297156-298730(-)	sp|Q12010|YPQ1_YEAST Probable vacuolar amino acid transporter YPQ1 OS=Saccharomyces cerevisiae (strain ATCC 204508 / S288c) OX=559292 GN=YPQ1 PE=1 SV=1	AT4G36850.1 | Symbols: | PQ-loop repeat family protein / transmembrane family protein | chr4:17353415-17355822 REVERSE LENGTH=392	676708970 Sisymbrium irio|ERF|ERF family protein	ERF family protein	#N/A	XP_012079099.1 PREDICTED: probable vacuolar amino acid transporter YPQ1 isoform X1 [Jatropha curcas] KDP31815.1 hypothetical protein JCGZ_12276 [Jatropha curcas]
260	TRINITY_DN22443_c0_g1_i5	#N/A	#N/A	#N/A	#N/A	#N/A	#N/A	AET97664.1 late embryogenesis abundant protein [Camellia sinensis]
261	TRINITY_DN23655_c1_g2_i4	CSA020719.1 CSA020719|Sc0000630:632697-634259(-)	sp|Q8VYF4|GATL7_ARATH Probable galacturonosyltransferase-like 7 OS=Arabidopsis thaliana OX=3702 GN=GATL7 PE=2 SV=1	AT3G62660.1 | Symbols: GATL7 | galacturonosyltransferase-like 7 | chr3:23173419-23174504 FORWARD LENGTH=361	Rsa1.0_06292.1_g00001.1 Raphanus sativus|C2H2|C2H2 family protein	C2H2 family protein	#N/A	XP_006359884.1 PREDICTED: probable galacturonosyltransferase-like 7 [Solanum tuberosum] XP_015170075.1 PREDICTED: probable galacturonosyltransferase-like 7 [Solanum tuberosum]
262	TRINITY_DN24946_c1_g2_i3	CSA031578.1 CSA031578|xfSc0000860:92675-100123(-)	sp|O24145|4CL1_TOBAC 4-coumarate--CoA ligase 1 OS=Nicotiana tabacum OX=4097 GN=4CL1 PE=2 SV=1	AT3G21240.1 | Symbols: 4CL2, AT4CL2 | 4-coumarate:CoA ligase 2 | chr3:7454497-7457314 REVERSE LENGTH=556	Zmw_sc02382.1.g00020.1 Zoysia matrella|bHLH|bHLH family protein	bHLH family protein	#N/A	AEO52694.1 4-coumarate:CoA ligase [Petunia x hybrida]
263	TRINITY_DN25635_c1_g5_i1	CSA007781.1 CSA007781|Sc0002157:288684-291932(-)	sp|Q23892|GLUA_DICDI Lysosomal beta glucosidase OS=Dictyostelium discoideum OX=44689 GN=gluA PE=1 SV=2	AT5G20950.2 | Symbols: | Glycosyl hydrolase family protein | chr5:7107609-7110775 REVERSE LENGTH=624	mrna03614.1-v1.0-hybrid Fragaria vesca|C2H2|C2H2 family protein	C2H2 family protein	#N/A	CDP21297.1 unnamed protein product [Coffea canephora]
264	TRINITY_DN27009_c1_g1_i3	CSA006556.1 CSA006556|Sc0002280:221630-224323(-)	sp|Q10M18|TRL12_ORYSJ Thioredoxin-like 1-2, chloroplastic OS=Oryza sativa subsp. japonica OX=39947 GN=Os03g0326500 PE=2 SV=1	AT1G08570.4 | Symbols: ACHT4 | atypical CYS HIS rich thioredoxin 4 | chr1:2713604-2714312 FORWARD LENGTH=177	AA81G00050 Aethionema arabicum|HRT-like|HRT-like family protein	HRT-like family protein	#N/A	XP_002284847.1 PREDICTED: thioredoxin-like 1-2, chloroplastic [Vitis vinifera] CAN64194.1 hypothetical protein VITISV_027123 [Vitis vinifera]
265	TRINITY_DN27046_c1_g2_i4	CSA032793.1 CSA032793|Sc0003029:157653-162355(-)	sp|Q03685|BIP5_TOBAC Luminal-binding protein 5 OS=Nicotiana tabacum OX=4097 GN=BIP5 PE=2 SV=1	AT5G28540.1 | Symbols: BIP1 | heat shock protein 70 (Hsp 70) family protein | chr5:10540665-10543274 REVERSE LENGTH=669	FANhyb_rscf00000233.1.g00002.1 Fragaria x ananassa|GATA|GATA family protein	GATA family protein	K09490	XP_007040596.2 PREDICTED: luminal-binding protein 5 [Theobroma cacao]
266	TRINITY_DN24401_c0_g1_i2	CSA015960.1 CSA015960|Sc0000129:1229919-1233269(+)	sp|Q0JNR2|CYT12_ORYSJ Cysteine proteinase inhibitor 12 OS=Oryza sativa subsp. japonica OX=39947 GN=Os01g0270100 PE=2 SV=1	AT3G12490.2 | Symbols: ATCYSB, ATCYS6, CYSB | cystatin B | chr3:3960523-3961876 REVERSE LENGTH=234	#N/A	#N/A	#N/A	XP_007010774.1 PREDICTED: cysteine proteinase inhibitor 6 [Theobroma cacao] EOY19584.1 Cysteine proteinase inhibitor 12 [Theobroma cacao]
267	TRINITY_DN21159_c0_g1_i1	CSA001890.1 CSA001890|Sc0002134:129031-131663(+)	sp|Q9KG32|Y283_BACHD Uncharacterized isomerase BH0283 OS=Bacillus halodurans (strain ATCC BAA-125 / DSM 18197 / FERM 7344 / JCM 9153 / C-125) OX=272558 GN=BH0283 PE=3 SV=1	AT1G03210.1 | Symbols: | Phenazine biosynthesis PhzC/PhzF protein | chr1:782948-784240 FORWARD LENGTH=286	#N/A	#N/A	#N/A	CDP03645.1 unnamed protein product [Coffea canephora]
268	TRINITY_DN24915_c4_g1_i3	CSA005033.1 CSA005033|Sc0002291:195709-196890(-)	sp|A7NVX9|METK2_VITVI S-adenosylmethionine synthase 2 OS=Vitis vinifera OX=29760 GN=METK2 PE=3 SV=1	AT1G02500.2 | Symbols: SAM1, SAM-1, MAT1, AtSAM1 | S-adenosylmethionine synthetase 1 | chr1:519037-520218 FORWARD LENGTH=393	#N/A	#N/A	K00789	WP_039310884.1 methionine adenosyltransferase [Paenibacillus sp. IHB B 3415] KHL91193.1 S-adenosylmethionine synthetase [Paenibacillus sp. IHB B 3415]
269	TRINITY_DN24931_c0_g1_i1	CSA031999.1 CSA031999|Sc0004102:53579-57810(+)	#N/A	AT5G07240.1 | Symbols: IQD24 | IQ-domain 24 | chr5:2272028-2274051 FORWARD LENGTH=401	mrna13309.1-v1.0-hybrid Fragaria vesca|FAR1|FAR1 family protein	FAR1 family protein	#N/A	CDP05236.1 unnamed protein product [Coffea canephora]
270	TRINITY_DN26774_c1_g1_i7	CSA029047.1 CSA029047|Sc0001381:79768-80448(+)	sp|E3SU11|ALL13_OLEEU Thaumatin-like protein OS=Olea europaea OX=4146 PE=1 SV=1	AT4G11650.1 | Symbols: ATOSM34, OSM34 | osmotin 34 | chr4:7025127-7026113 REVERSE LENGTH=244	#N/A	#N/A	#N/A	ABE01396.1 Thaumatin-like protein [Camellia sinensis] AGY30681.1 thaumatin-like protein [Camellia sinensis]
271	TRINITY_DN23495_c2_g1_i1	CSA015343.1 CSA015343|Sc0000818:56821-61076(+)	sp|O23252|IF4E1_ARATH Eukaryotic translation initiation factor 4E-1 OS=Arabidopsis thaliana OX=3702 GN=EIF4E1 PE=1 SV=1	AT4G18040.1 | Symbols: EIF4E, CUM1, AT.EIF4E1, eIF4E1 | eukaryotic translation initiation factor 4E | chr4:10016724-10018151 REVERSE LENGTH=235	Rsa1.0_00156.1_g00008.1 Raphanus sativus|C3H|C3H family protein	C3H family protein	K03259	XP_011085302.1 PREDICTED: eukaryotic translation initiation factor 4E-1-like [Sesamum indicum]
272	TRINITY_DN23265_c0_g1_i2	CSA018489.1 CSA018489|Sc0000062:814495-823150(-)	sp|Q6P819|CNOT9_XENTR CCR4-NOT transcription complex subunit 9 OS=Xenopus tropicalis OX=8364 GN=cnot9 PE=2 SV=1	AT3G20800.1 | Symbols: | Cell differentiation, Rcd1-like protein | chr3:7271412-7273897 REVERSE LENGTH=316	#N/A	#N/A	K12606	XP_011095434.1 PREDICTED: cell differentiation protein RCD1 homolog [Sesamum indicum]
273	TRINITY_DN26161_c0_g1_i3	CSA013341.1 CSA013341|Sc0000400:223740-227308(-)	sp|P27141|CAHC_TOBAC Carbonic anhydrase, chloroplastic OS=Nicotiana tabacum OX=4097 PE=2 SV=1	AT3G01500.1 | Symbols: CA1, ATBCA1, SABP3, ATSABP3 | carbonic anhydrase 1 | chr3:194853-196716 REVERSE LENGTH=270	Jcr4S00223.20 Jatropha curcas|bHLH|bHLH family protein	bHLH family protein	K01673	XP_006476774.1 PREDICTED: carbonic anhydrase 2-like [Citrus sinensis]
274	TRINITY_DN26449_c0_g2_i3	CSA005252.1 CSA005252|Sc0002994:40134-41171(+)	sp|Q8VZ80|PLT5_ARATH Polyol transporter 5 OS=Arabidopsis thaliana OX=3702 GN=PLT5 PE=1 SV=2	AT3G18830.1 | Symbols: ATPLT5, PMT5, ATPMT5 | polyol/monosaccharide transporter 5 | chr3:6489000-6491209 REVERSE LENGTH=539	Achn111201 Actinidia chinensis|MYB_related|MYB_related family protein	MYB_related family protein	#N/A	AFI61955.1 polyol transporter [Camellia sinensis]
275	TRINITY_DN26840_c0_g2_i1	CSA011449.1 CSA011449|Sc0004990:81187-98722(+)	sp|Q9SSD2|PRP8A_ARATH Pre-mRNA-processing-splicing factor 8A OS=Arabidopsis thaliana OX=3702 GN=PRP8A PE=1 SV=1	AT1G80070.1 | Symbols: SUS2, EMB33, EMB177, EMB14 | Pre-mRNA-processing-splicing factor | chr1:30118052-30127574 FORWARD LENGTH=2359	#N/A	#N/A	K12856	XP_010250171.1 PREDICTED: pre-mRNA-processing-splicing factor 8A [Nelumbo nucifera]
276	TRINITY_DN24446_c0_g1_i3	CSA031231.1 CSA031231|Sc0000233:203862-205859(-)	sp|Q9XES0|DXR_MENPI 1-deoxy-D-xylulose 5-phosphate reductoisomerase, chloroplastic OS=Mentha piperita OX=34256 GN=DXR PE=2 SV=2	AT5G62790.1 | Symbols: DXR, PDE129 | 1-deoxy-D-xylulose 5-phosphate reductoisomerase | chr5:25214358-25217292 REVERSE LENGTH=477	PSME_00009357-RA Pseudotsuga menziesii|HB-other|HB-other family protein	HB-other family protein	K00099	AKE33276.1 1-deoxy-d-xylulose 5-phosphate reductoisomerase [Camellia sinensis]
277	TRINITY_DN24141_c0_g2_i5	CSA005651.1 CSA005651|Sc0001401:386767-414269(-)	sp|Q9LKJ1|HIBC1_ARATH 3-hydroxyisobutyryl-CoA hydrolase 1 OS=Arabidopsis thaliana OX=3702 GN=CHY1 PE=1 SV=1	AT5G65940.1 | Symbols: CHY1 | beta-hydroxyisobutyryl-CoA hydrolase 1 | chr5:26376830-26379161 REVERSE LENGTH=378	#N/A	#N/A	#N/A	XP_018818624.1 PREDICTED: 3-hydroxyisobutyryl-CoA hydrolase 1-like [Juglans regia]
278	TRINITY_DN24584_c1_g1_i7	#N/A	#N/A	AT5G02020.1 | Symbols: SIS | Encodes a protein involved in salt tolerance, names SIS (Salt Induced Serine rich). | chr5:386557-387921 REVERSE LENGTH=149	#N/A	#N/A	#N/A	#N/A
279	TRINITY_DN24746_c0_g2_i1	CSA024549.1 CSA024549|Sc0003857:4310-5241(+)	sp|O82225|GGP5_ARATH Gamma-glutamyl peptidase 5 OS=Arabidopsis thaliana OX=3702 GN=GGP5 PE=2 SV=1	AT2G23970.1 | Symbols: | Class I glutamine amidotransferase-like superfamily protein | chr2:10199698-10201081 FORWARD LENGTH=251	#N/A	#N/A	K22314	XP_009767796.1 PREDICTED: putative glutamine amidotransferase YLR126C [Nicotiana sylvestris] XP_016490138.1 PREDICTED: gamma-glutamyl peptidase 5-like [Nicotiana tabacum]
280	TRINITY_DN24443_c1_g1_i2	CSA026278.1 CSA026278|xfSc0000050:449198-456871(+)	sp|Q8S4F6|SQD2_ARATH Sulfoquinovosyl transferase SQD2 OS=Arabidopsis thaliana OX=3702 GN=SQD2 PE=1 SV=1	AT5G01220.1 | Symbols: SQD2 | sulfoquinovosyldiacylglycerol 2 | chr5:86907-89885 REVERSE LENGTH=510	#N/A	#N/A	#N/A	XP_011094980.1 PREDICTED: uncharacterized protein LOC105174543 [Sesamum indicum]
281	TRINITY_DN24800_c0_g1_i9	CSA014912.1 CSA014912|xpSc0054963:4057-9550(-)	sp|O64587|ACD11_ARATH Accelerated cell death 11 OS=Arabidopsis thaliana OX=3702 GN=ACD11 PE=1 SV=1	AT2G34690.1 | Symbols: ACD11 | Glycolipid transfer protein (GLTP) family protein | chr2:14630425-14631779 FORWARD LENGTH=206	#N/A	#N/A	#N/A	XP_011048042.1 PREDICTED: ceramide-1-phosphate transfer protein-like [Populus euphratica]
282	TRINITY_DN27123_c1_g1_i3	CSA015592.1 CSA015592|xfSc0000193:102935-104329(+)	#N/A	AT3G22970.1 | Symbols: | Protein of unknown function (DUF506) | chr3:8152592-8153881 FORWARD LENGTH=370	#N/A	#N/A	#N/A	XP_002283882.1 PREDICTED: uncharacterized protein LOC100251040 [Vitis vinifera] XP_010649979.1 PREDICTED: uncharacterized protein LOC100251040 [Vitis vinifera]
283	TRINITY_DN23264_c1_g3_i2	CSA014653.1 CSA014653|Sc0003119:194472-195756(+)	sp|Q9XF88|CB4B_ARATH Chlorophyll a-b binding protein CP29.2, chloroplastic OS=Arabidopsis thaliana OX=3702 GN=LHCB4.2 PE=1 SV=1	AT3G08940.2 | Symbols: LHCB4.2 | light harvesting complex photosystem II | chr3:2717717-2718665 FORWARD LENGTH=287	#N/A	#N/A	#N/A	XP_002528105.1 PREDICTED: chlorophyll a-b binding protein CP29.1, chloroplastic [Ricinus communis] EEF34284.1 chlorophyll A/B binding protein, putative [Ricinus communis]
284	TRINITY_DN24531_c0_g1_i6	#N/A	#N/A	#N/A	#N/A	#N/A	#N/A	#N/A
285	TRINITY_DN27158_c1_g2_i2	CSA032139.1 CSA032139|Sc0002118:338823-352869(+)	sp|Q8RY18|TRF1A_ARATH TNF receptor-associated factor homolog 1a OS=Arabidopsis thaliana OX=3702 GN=TRAF1A PE=1 SV=1	AT1G04300.1 | Symbols: | TRAF-like superfamily protein | chr1:1148818-1153895 REVERSE LENGTH=1074	mrna10891.1-v1.0-hybrid Fragaria vesca|CAMTA|CAMTA family protein	CAMTA family protein	#N/A	CAN81930.1 hypothetical protein VITISV_031499 [Vitis vinifera]
286	TRINITY_DN23840_c2_g1_i2	CSA000367.1 CSA000367|Sc0002027:362401-363361(+)	sp|Q9LHN8|F6H1_ARATH Feruloyl CoA ortho-hydroxylase 1 OS=Arabidopsis thaliana OX=3702 GN=F6'H1 PE=1 SV=1	AT3G13610.1 | Symbols: | 2-oxoglutarate (2OG) and Fe(II)-dependent oxygenase superfamily protein | chr3:4449448-4450616 FORWARD LENGTH=361	Achn004841 Actinidia chinensis|NAC|NAC family protein	NAC family protein	K06892	XP_009764115.1 PREDICTED: feruloyl CoA ortho-hydroxylase 1-like [Nicotiana sylvestris]
287	TRINITY_DN17536_c0_g1_i2	CSA013982.1 CSA013982|Sc0005930:1302-2395(-)	#N/A	AT3G07150.1 | Symbols: | unknown protein; Has 19 Blast hits to 19 proteins in 8 species: Archae - 0; Bacteria - 0; Metazoa - 0; Fungi - 0; Plants - 19; Viruses - 0; Other Eukaryotes - 0 (source: NCBI BLink). | chr3:2263806-2264576 REVERSE LENGTH=199	#N/A	#N/A	#N/A	CDP03891.1 unnamed protein product [Coffea canephora]
288	TRINITY_DN22320_c0_g1_i2	CSA030616.1 CSA030616|Sc0003248:241969-243705(-)	sp|P46423|GSTF_HYOMU Glutathione S-transferase OS=Hyoscyamus muticus OX=35626 PE=1 SV=1	AT2G47730.1 | Symbols: ATGSTF8, ATGSTF5, GST6, GSTF8 | glutathione S-transferase phi 8 | chr2:19558213-19559266 FORWARD LENGTH=263	TRIUR3_23040-P1 Triticum urartu|CAMTA|CAMTA family protein	CAMTA family protein	K00799	XP_011079702.1 PREDICTED: glutathione S-transferase-like [Sesamum indicum]
289	TRINITY_DN24498_c0_g3_i4	CSA012949.1 CSA012949|Sc0000716:349122-350539(+)	sp|Q94JX5|WLIM1_ARATH LIM domain-containing protein WLIM1 OS=Arabidopsis thaliana OX=3702 GN=WLIM1 PE=1 SV=1	AT1G10200.1 | Symbols: WLIM1 | GATA type zinc finger transcription factor family protein | chr1:3346677-3347763 REVERSE LENGTH=190	#N/A	#N/A	#N/A	XP_002285355.1 PREDICTED: LIM domain-containing protein WLIM1 [Vitis vinifera] CAN72849.1 hypothetical protein VITISV_013939 [Vitis vinifera] CBI19396.3 unnamed protein product, partial [Vitis vinifera]
290	TRINITY_DN26633_c3_g1_i1	CSA028981.1 CSA028981|Sc0001189:438751-440904(+)	sp|Q9LS43|PCR7_ARATH Protein PLANT CADMIUM RESISTANCE 7 OS=Arabidopsis thaliana OX=3702 GN=PCR7 PE=2 SV=1	AT1G11380.1 | Symbols: | PLAC8 family protein | chr1:3832695-3833921 FORWARD LENGTH=254	DCAR_025729 Daucus carota|B3|B3 family protein	B3 family protein	#N/A	CBI40873.3 unnamed protein product, partial [Vitis vinifera]
291	TRINITY_DN24366_c1_g1_i5	CSA016421.1 CSA016421|Sc0000806:199500-203377(+)	sp|Q2QNG7|ACLA3_ORYSJ ATP-citrate synthase alpha chain protein 3 OS=Oryza sativa subsp. japonica OX=39947 GN=ACLA-3 PE=2 SV=1	AT1G09430.1 | Symbols: ACLA-3 | ATP-citrate lyase A-3 | chr1:3042135-3044978 FORWARD LENGTH=424	#N/A	#N/A	#N/A	AFB82642.1 ATP-citrate synthase [Camellia sinensis]
292	TRINITY_DN25935_c0_g3_i2	CSA033066.1 CSA033066|Sc0003542:99155-104604(+)	sp|Q9ZQ31|STY13_ARATH Serine/threonine-protein kinase STY13 OS=Arabidopsis thaliana OX=3702 GN=STY13 PE=1 SV=2	AT3G22750.1 | Symbols: | Protein kinase superfamily protein | chr3:8037364-8039096 REVERSE LENGTH=378	mrna27940.1-v1.0-hybrid Fragaria vesca|NAC|NAC family protein	NAC family protein	#N/A	CDO99092.1 unnamed protein product [Coffea canephora]
293	TRINITY_DN20879_c0_g1_i3	CSA021074.1 CSA021074|Sc0000648:154295-155111(+)	sp|Q8LCA1|CUT1B_ARATH Protein CURVATURE THYLAKOID 1B, chloroplastic OS=Arabidopsis thaliana OX=3702 GN=CURT1B PE=1 SV=2	AT2G46820.2 | Symbols: PTAC8, TMP14, PSAP, PSI-P | photosystem I P subunit | chr2:19243729-19244870 FORWARD LENGTH=174	#N/A	#N/A	#N/A	XP_006444716.1 hypothetical protein CICLE_v10022571mg [Citrus clementina] XP_006491387.1 PREDICTED: protein CURVATURE THYLAKOID 1B, chloroplastic [Citrus sinensis] ESR57956.1 hypothetical protein CICLE_v10022571mg [Citrus clementina] KDO86629.1 hypothetical protein CISIN_1g030898mg [Citrus sinensis]
294	TRINITY_DN24571_c0_g1_i7	CSA027244.1 CSA027244|Sc0002211:14355-18156(-)	sp|O22527|CLH1_ARATH Chlorophyllase-1 OS=Arabidopsis thaliana OX=3702 GN=CLH1 PE=1 SV=1	AT1G19670.1 | Symbols: ATCLH1, CORI1, ATHCOR1, CLH1 | chlorophyllase 1 | chr1:6803796-6804923 REVERSE LENGTH=324	#N/A	#N/A	K08099	APO15138.1 chlorophyllase-1 [Camellia sinensis]
295	TRINITY_DN25622_c4_g1_i2	CSA002261.1 CSA002261|Sc0000870:110624-113098(+)	sp|F8WKW1|UGT2_GARJA 7-deoxyloganetin glucosyltransferase OS=Gardenia jasminoides OX=114476 GN=UGT85A24 PE=1 SV=1	AT1G22340.1 | Symbols: AtUGT85A7, UGT85A7 | UDP-glucosyl transferase 85A7 | chr1:7890464-7892090 REVERSE LENGTH=487	#N/A	#N/A	#N/A	AIL51400.1 glycosyltransferase [Actinidia deliciosa]
296	TRINITY_DN25454_c1_g1_i2	CSA018526.1 CSA018526|xpSc0053630:160560-167758(-)	sp|Q0WRC9|SKI17_ARATH F-box protein SKIP17 OS=Arabidopsis thaliana OX=3702 GN=SKIP17 PE=1 SV=1	AT4G02740.1 | Symbols: | F-box/RNI-like superfamily protein | chr4:1217756-1220834 REVERSE LENGTH=479	#N/A	#N/A	K10268	XP_010651968.1 PREDICTED: F-box protein SKIP17 [Vitis vinifera] CBI28700.3 unnamed protein product, partial [Vitis vinifera]
297	TRINITY_DN24841_c0_g1_i3	#N/A	sp|Q9M276|ATB12_ARATH Homeobox-leucine zipper protein ATHB-12 OS=Arabidopsis thaliana OX=3702 GN=ATHB-12 PE=1 SV=1	AT3G61890.1 | Symbols: ATHB-12, ATHB12, HB-12 | homeobox 12 | chr3:22914346-22915239 REVERSE LENGTH=235	maker-scaffold01546-augustus-gene-0.28-mRNA-1 Castanea mollissima|HD-ZIP|HD-ZIP family protein	HD-ZIP family protein	K09338	XP_018805268.1 PREDICTED: homeobox-leucine zipper protein ATHB-12-like [Juglans regia]
298	TRINITY_DN26950_c0_g1_i3	CSA034575.1 CSA034575|Sc0003719:116952-138284(+)	sp|O81644|VILI2_ARATH Villin-2 OS=Arabidopsis thaliana OX=3702 GN=VLN2 PE=1 SV=2	AT2G41740.1 | Symbols: VLN2, ATVLN2 | villin 2 | chr2:17410962-17416878 REVERSE LENGTH=976	#N/A	#N/A	#N/A	XP_015898196.1 PREDICTED: villin-2 isoform X2 [Ziziphus jujuba]
299	TRINITY_DN13969_c0_g1_i1	CSA026158.1 CSA026158|Sc0000178:23756-24990(-)	sp|P93257|MTDH_MESCR Probable mannitol dehydrogenase OS=Mesembryanthemum crystallinum OX=3544 GN=ELI3 PE=2 SV=1	AT4G37970.1 | Symbols: ATCAD6, CAD6 | cinnamyl alcohol dehydrogenase 6 | chr4:17849672-17852145 FORWARD LENGTH=363	#N/A	#N/A	#N/A	XP_010095885.1 putative mannitol dehydrogenase [Morus notabilis] EXB62435.1 putative mannitol dehydrogenase [Morus notabilis]
300	TRINITY_DN26966_c1_g3_i2	CSA030186.1 CSA030186|Sc0003463:33060-39683(+)	sp|Q94AH6|CUL1_ARATH Cullin-1 OS=Arabidopsis thaliana OX=3702 GN=CUL1 PE=1 SV=1	AT4G02570.4 | Symbols: CUL1 | cullin 1 | chr4:1129315-1133435 FORWARD LENGTH=738	MDP0000304904 Malus domestica|TCP|TCP family protein	TCP family protein	K03347	XP_009757793.1 PREDICTED: cullin-1-like [Nicotiana sylvestris] XP_016480117.1 PREDICTED: cullin-1-like [Nicotiana tabacum]
301	TRINITY_DN19252_c0_g1_i1	CSA008336.1 CSA008336|Sc0001302:505914-517584(+)	#N/A	AT5G04080.1 | Symbols: | unknown protein; FUNCTIONS IN: molecular_function unknown; INVOLVED IN: biological_process unknown; LOCATED IN: plasma membrane; EXPRESSED IN: 16 plant structures; EXPRESSED DURING: 9 growth stages; Has 115 Blast hits to 115 proteins in 16 species: Archae - 0; Bacteria - 0; Metazoa - 0; Fungi - 5; Plants - 110; Viruses - 0; Other Eukaryotes - 0 (source: NCBI BLink). | chr…	#N/A	#N/A	#N/A	XP_006421267.1 hypothetical protein CICLE_v10006402mg [Citrus clementina] ESR34507.1 hypothetical protein CICLE_v10006402mg [Citrus clementina]
302	TRINITY_DN22529_c0_g1_i1	CSA012500.1 CSA012500|Sc0001414:436819-437681(+)	sp|Q8GX77|FB316_ARATH F-box protein At1g61340 OS=Arabidopsis thaliana OX=3702 GN=At1g61340 PE=2 SV=1	AT1G61340.1 | Symbols: | F-box family protein | chr1:22628526-22629741 FORWARD LENGTH=185	#N/A	#N/A	#N/A	XP_006467897.1 PREDICTED: F-box protein At1g61340 [Citrus sinensis] KDO75717.1 hypothetical protein CISIN_1g029717mg [Citrus sinensis]
303	TRINITY_DN17787_c0_g1_i1	#N/A	#N/A	#N/A	#N/A	#N/A	#N/A	#N/A
304	TRINITY_DN21039_c0_g2_i1	CSA028153.1 CSA028153|xfSc0009221:1087-1853(+)	#N/A	AT5G24890.1 | Symbols: | unknown protein; FUNCTIONS IN: molecular_function unknown; INVOLVED IN: biological_process unknown; LOCATED IN: cellular_component unknown; EXPRESSED IN: 24 plant structures; EXPRESSED DURING: 13 growth stages; BEST Arabidopsis thaliana protein match is: unknown protein (TAIR:AT2G24550.1); Has 1807 Blast hits to 1807 proteins in 277 species: Archae - 0; Bacteria - 0; Meta…	#N/A	#N/A	#N/A	XP_015890282.1 PREDICTED: SUMO-conjugating enzyme SCE1 [Ziziphus jujuba]
305	TRINITY_DN25616_c0_g3_i2	CSA011546.1 CSA011546|Sc0001780:138161-140822(+)	sp|P52408|E13B_PRUPE Glucan endo-1,3-beta-glucosidase, basic isoform OS=Prunus persica OX=3760 GN=GNS1 PE=3 SV=1	AT3G57270.1 | Symbols: BG1 | beta-1,3-glucanase 1 | chr3:21191336-21193118 REVERSE LENGTH=340	Itr_sc004833.1_g00001.1 Ipomoea trifida|FAR1|FAR1 family protein	FAR1 family protein	#N/A	XP_008240769.1 PREDICTED: glucan endo-1,3-beta-glucosidase, basic isoform-like [Prunus mume]
306	TRINITY_DN24799_c1_g1_i3	CSA000238.1 CSA000238|Sc0000568:296804-304343(+)	sp|A5UCY0|TAL_HAEIE Transaldolase OS=Haemophilus influenzae (strain PittEE) OX=374930 GN=tal PE=3 SV=1	AT1G12230.1 | Symbols: | Aldolase superfamily protein | chr1:4148050-4150708 FORWARD LENGTH=405	#N/A	#N/A	K00616	XP_019171391.1 PREDICTED: uncharacterized protein LOC109166943 [Ipomoea nil]
307	TRINITY_DN24472_c1_g4_i1	CSA025984.1 CSA025984|xfSc0000014:651561-654517(-)	sp|Q9SCQ7|AN32_ARATH Acidic leucine-rich nuclear phosphoprotein 32-related protein OS=Arabidopsis thaliana OX=3702 GN=At3g50690 PE=2 SV=1	AT3G50690.1 | Symbols: | Leucine-rich repeat (LRR) family protein | chr3:18835271-18837097 REVERSE LENGTH=447	#N/A	#N/A	#N/A	XP_019173089.1 PREDICTED: acidic leucine-rich nuclear phosphoprotein 32-related protein [Ipomoea nil] XP_019173090.1 PREDICTED: acidic leucine-rich nuclear phosphoprotein 32-related protein [Ipomoea nil] XP_019173091.1 PREDICTED: acidic leucine-rich nuclear phosphoprotein 32-related protein [Ipomoea nil]
308	TRINITY_DN23904_c1_g5_i6	CSA016785.1 CSA016785|xfSc0000055:90476-91746(-)	#N/A	#N/A	#N/A	#N/A	#N/A	CBI17183.3 unnamed protein product, partial [Vitis vinifera]
309	TRINITY_DN24176_c0_g1_i2	CSA035429.1 CSA035429|Sc0001491:184754-188552(-)	sp|Q9FJZ3|MAN7_ARATH Mannan endo-1,4-beta-mannosidase 7 OS=Arabidopsis thaliana OX=3702 GN=MAN7 PE=2 SV=1	AT5G66460.1 | Symbols: MAN7, AtMAN7 | Glycosyl hydrolase superfamily protein | chr5:26538911-26540837 REVERSE LENGTH=431	Zmw_sc05871.1.g00020.1 Zoysia matrella|bZIP|bZIP family protein	bZIP family protein	K19355	ACN78662.1 endo-beta-mannanase [Actinidia arguta]
310	TRINITY_DN23621_c2_g3_i2	CSA023703.1 CSA023703|Sc0000133:723303-728909(-)	#N/A	#N/A	#N/A	#N/A	#N/A	#N/A
311	TRINITY_DN21836_c0_g1_i2	CSA034932.1 CSA034932|Sc0005214:97680-98720(+)	sp|Q8H1E4|RAP24_ARATH Ethylene-responsive transcription factor RAP2-4 OS=Arabidopsis thaliana OX=3702 GN=RAP2-4 PE=1 SV=1	AT1G78080.1 | Symbols: RAP2.4 | related to AP2 4 | chr1:29364790-29365794 FORWARD LENGTH=334	Achn266591 Actinidia chinensis|ERF|ERF family protein	ERF family protein	K09286	XP_002285802.1 PREDICTED: ethylene-responsive transcription factor RAP2-4 [Vitis vinifera]
312	TRINITY_DN21508_c0_g3_i1	CSA000042.1 CSA000042|Sc0006051:19955-28110(+)	sp|Q9XI36|MBD10_ARATH Methyl-CpG-binding domain-containing protein 10 OS=Arabidopsis thaliana OX=3702 GN=MBD10 PE=1 SV=1	AT1G15340.1 | Symbols: MBD10 | methyl-CPG-binding domain 10 | chr1:5275895-5277474 REVERSE LENGTH=384	#N/A	#N/A	#N/A	XP_006465326.1 PREDICTED: methyl-CpG-binding domain-containing protein 11 [Citrus sinensis]
313	TRINITY_DN27187_c0_g1_i4	CSA012962.1 CSA012962|Sc0000366:124657-125852(+)	sp|Q5JJY4|P2C04_ORYSJ Protein kinase and PP2C-like domain-containing protein OS=Oryza sativa subsp. japonica OX=39947 GN=Os01g0541900 PE=2 SV=1	AT2G40860.1 | Symbols: | protein kinase family protein / protein phosphatase 2C ( PP2C) family protein | chr2:17053747-17057108 REVERSE LENGTH=658	KZV22762.1 Dorcoceras hygrometricum|CAMTA|CAMTA family protein	CAMTA family protein	#N/A	XP_018856771.1 PREDICTED: protein kinase and PP2C-like domain-containing protein [Juglans regia] XP_018856772.1 PREDICTED: protein kinase and PP2C-like domain-containing protein [Juglans regia]
314	TRINITY_DN26950_c0_g1_i10	CSA034575.1 CSA034575|Sc0003719:116952-138284(+)	sp|O81644|VILI2_ARATH Villin-2 OS=Arabidopsis thaliana OX=3702 GN=VLN2 PE=1 SV=2	AT2G41740.1 | Symbols: VLN2, ATVLN2 | villin 2 | chr2:17410962-17416878 REVERSE LENGTH=976	#N/A	#N/A	#N/A	XP_010653770.1 PREDICTED: villin-2 [Vitis vinifera] CBI29827.3 unnamed protein product, partial [Vitis vinifera]
315	TRINITY_DN23326_c0_g1_i4	CSA028053.1 CSA028053|Sc0001693:142138-147259(-)	sp|Q9SQT8|DHQSD_ARATH Bifunctional 3-dehydroquinate dehydratase/shikimate dehydrogenase, chloroplastic OS=Arabidopsis thaliana OX=3702 GN=EMB3004 PE=1 SV=1	AT3G06350.1 | Symbols: EMB3004, MEE32 | dehydroquinate dehydratase, putative / shikimate dehydrogenase, putative | chr3:1924536-1927701 REVERSE LENGTH=603	XP_013629268.1 Brassica oleracea|C3H|C3H family protein	C3H family protein	K13832	XP_017220069.1 PREDICTED: bifunctional 3-dehydroquinate dehydratase/shikimate dehydrogenase, chloroplastic-like isoform X1 [Daucus carota subsp. sativus]
316	TRINITY_DN23449_c0_g1_i1	CSA014397.1 CSA014397|Sc0000154:539628-540143(-)	sp|P42495|CADH1_ARACO Probable cinnamyl alcohol dehydrogenase 1 OS=Aralia cordata OX=29746 GN=CAD1 PE=2 SV=1	AT4G34230.1 | Symbols: CAD5, ATCAD5, CAD-5 | cinnamyl alcohol dehydrogenase 5 | chr4:16386898-16388666 REVERSE LENGTH=357	#N/A	#N/A	K00083	AEE69007.1 cinnamyl alcohol dehydrogenase 1 [Camellia sinensis]
317	TRINITY_DN26776_c0_g1_i2	CSA017335.1 CSA017335|Sc0000089:410748-431598(-)	sp|Q8GSA7|CMTA3_ARATH Calmodulin-binding transcription activator 3 OS=Arabidopsis thaliana OX=3702 GN=CAMTA3 PE=1 SV=1	AT2G22300.2 | Symbols: CAMTA3, SR1 | signal responsive 1 | chr2:9471599-9476472 FORWARD LENGTH=1032	Achn048091 Actinidia chinensis|CAMTA|CAMTA family protein	CAMTA family protein	K21596	XP_010645223.1 PREDICTED: calmodulin-binding transcription activator 3 isoform X3 [Vitis vinifera]
318	TRINITY_DN23408_c0_g1_i2	CSA025276.1 CSA025276|xfSc0000424:104888-106503(+)	sp|Q6GQN4|FA32A_DANRE Protein FAM32A-like OS=Danio rerio OX=7955 GN=fam32al PE=3 SV=1	AT1G16810.2 | Symbols: | unknown protein; CONTAINS InterPro DOMAIN/s: Protein of unknown function DUF1754, eukaryotic (InterPro:IPR013865); Has 35333 Blast hits to 34131 proteins in 2444 species: Archae - 798; Bacteria - 22429; Metazoa - 974; Fungi - 991; Plants - 531; Viruses - 0; Other Eukaryotes - 9610 (source: NCBI BLink). | chr1:5756150-5756694 FORWARD LENGTH=144	#N/A	#N/A	K13120	XP_010655266.1 PREDICTED: protein FAM32A-like isoform X1 [Vitis vinifera] XP_010655267.1 PREDICTED: protein FAM32A-like isoform X1 [Vitis vinifera] XP_019077837.1 PREDICTED: protein FAM32A-like isoform X1 [Vitis vinifera] CBI18436.3 unnamed protein product, partial [Vitis vinifera]
319	TRINITY_DN21452_c0_g1_i3	CSA001522.1 CSA001522|Sc0001925:120781-129595(+)	sp|B9DHT4|ARIA_ARATH ARM REPEAT PROTEIN INTERACTING WITH ABF2 OS=Arabidopsis thaliana OX=3702 GN=ARIA PE=1 SV=2	AT5G19330.1 | Symbols: ARIA | ARM repeat protein interacting with ABF2 | chr5:6508095-6512701 REVERSE LENGTH=710	Pp3c14_18250V3.2.p Physcomitrella patens|Trihelix|Trihelix family protein	Trihelix family protein	#N/A	KJB38104.1 hypothetical protein B456_006G237100 [Gossypium raimondii]
320	TRINITY_DN22634_c1_g1_i2	CSA002676.1 CSA002676|Sc0002958:38116-39895(+)	sp|Q6NQK2|NAC8_ARATH SUPPRESSOR OF GAMMA RESPONSE 1 OS=Arabidopsis thaliana OX=3702 GN=SOG1 PE=1 SV=1	AT1G25580.1 | Symbols: SOG1, ANAC008 | NAC (No Apical Meristem) domain transcriptional regulator superfamily protein | chr1:8997064-8999600 REVERSE LENGTH=449	WALNUT_00015965-RA Juglans regia|NAC|NAC family protein	NAC family protein	#N/A	APB08589.1 NAC [Rhododendron molle]
321	TRINITY_DN17531_c0_g1_i2	CSA031047.1 CSA031047|Sc0000333:955337-955795(+)	sp|P24076|BGIA_MOMCH Glu S.griseus protease inhibitor OS=Momordica charantia OX=3673 PE=1 SV=1	AT5G43580.1 | Symbols: | Serine protease inhibitor, potato inhibitor I-type family protein | chr5:17508098-17508668 REVERSE LENGTH=99	#N/A	#N/A	#N/A	XP_007009890.1 PREDICTED: glu S.griseus protease inhibitor [Theobroma cacao] EOY18700.1 Serine protease inhibitor [Theobroma cacao]
322	TRINITY_DN24088_c0_g1_i2	CSA017318.1 CSA017318|Sc0000158:368936-376201(+)	sp|Q03411|SUT_SPIOL Sucrose transport protein OS=Spinacia oleracea OX=3562 PE=2 SV=1	AT1G22710.1 | Symbols: SUC2, SUT1, ATSUC2 | sucrose-proton symporter 2 | chr1:8030911-8032970 REVERSE LENGTH=512	Achn143971 Actinidia chinensis|HD-ZIP|HD-ZIP family protein	HD-ZIP family protein	#N/A	AJO70161.1 sucrose transporter 3 [Camellia sinensis]
323	TRINITY_DN25185_c0_g1_i3	CSA029500.1 CSA029500|Sc0000309:435304-439394(-)	sp|Q8RWU5|FBL3_ARATH F-box/LRR-repeat protein 3 OS=Arabidopsis thaliana OX=3702 GN=FBL3 PE=2 SV=1	AT5G01720.1 | Symbols: | RNI-like superfamily protein | chr5:267118-270391 REVERSE LENGTH=665	XP_011095229.1 Sesamum indicum|WRKY|WRKY family protein	WRKY family protein	K10268	CDP19947.1 unnamed protein product [Coffea canephora]
324	TRINITY_DN25264_c0_g1_i2	CSA018066.1 CSA018066|Sc0002101:240030-248777(+)	sp|Q9FNX5|DRP1E_ARATH Dynamin-related protein 1E OS=Arabidopsis thaliana OX=3702 GN=DRP1E PE=1 SV=1	AT3G60190.1 | Symbols: ADL4, ADLP2, EDR3, DRP1E, ADL1E, DL1E | DYNAMIN-like 1E | chr3:22244367-22247651 REVERSE LENGTH=624	CCG012114.2 Populus euphratica|bZIP|bZIP family protein	bZIP family protein	#N/A	OAY62540.1 hypothetical protein MANES_01G275100 [Manihot esculenta]
325	TRINITY_DN24573_c2_g1_i8	CSA010503.1 CSA010503|Sc0001025:381021-419347(+)	sp|I1SSI5|MAX2A_PETHY F-box/LRR-repeat MAX2 homolog A OS=Petunia hybrida OX=4102 GN=MAX2A PE=1 SV=1	AT3G58640.2 | Symbols: | Mitogen activated protein kinase kinase kinase-related | chr3:21687153-21692675 REVERSE LENGTH=809	mrna27940.1-v1.0-hybrid Fragaria vesca|NAC|NAC family protein	NAC family protein	#N/A	XP_006446798.1 hypothetical protein CICLE_v10014293mg [Citrus clementina] XP_006446799.1 hypothetical protein CICLE_v10014293mg [Citrus clementina] ESR60038.1 hypothetical protein CICLE_v10014293mg [Citrus clementina] ESR60039.1 hypothetical protein CICLE_v10014293mg [Citrus clementina]
326	TRINITY_DN26041_c0_g2_i1	CSA029632.1 CSA029632|Sc0001066:542987-546546(-)	sp|Q9SW96|SYNC1_ARATH Asparagine--tRNA ligase, cytoplasmic 1 OS=Arabidopsis thaliana OX=3702 GN=SYNC1 PE=1 SV=1	AT5G56680.1 | Symbols: SYNC1, EMB2755, SYNC1 ARATH | Class II aminoacyl-tRNA and biotin synthetases superfamily protein | chr5:22936645-22938841 FORWARD LENGTH=572	#N/A	#N/A	K01893	XP_003633115.1 PREDICTED: asparagine--tRNA ligase, cytoplasmic 1 [Vitis vinifera]
327	TRINITY_DN26305_c0_g1_i2	CSA005437.1 CSA005437|Sc0000027:786651-791624(+)	sp|Q0WMJ8|SIPL4_ARATH Signal peptide peptidase-like 4 OS=Arabidopsis thaliana OX=3702 GN=SPPL4 PE=2 SV=1	AT1G01650.1 | Symbols: SPPL4, ATSPPL4 | SIGNAL PEPTIDE PEPTIDASE-LIKE 4 | chr1:233188-237647 REVERSE LENGTH=540	Jcr4S00100.10 Jatropha curcas|C2H2|C2H2 family protein	C2H2 family protein	K09597	XP_002274726.1 PREDICTED: signal peptide peptidase-like 4 [Vitis vinifera] CBI40384.3 unnamed protein product, partial [Vitis vinifera]
328	TRINITY_DN26811_c0_g2_i4	CSA027118.1 CSA027118|Sc0001875:391820-399340(-)	sp|Q8VYW1|PAPS4_ARATH Nuclear poly(A) polymerase 4 OS=Arabidopsis thaliana OX=3702 GN=PAPS4 PE=1 SV=1	AT4G32850.6 | Symbols: nPAP | nuclear poly(a) polymerase | chr4:15850134-15854351 FORWARD LENGTH=738	#N/A	#N/A	K14376	XP_017603779.1 PREDICTED: nuclear poly(A) polymerase 4-like isoform X1 [Gossypium arboreum]
329	TRINITY_DN24421_c0_g1_i3	CSA027740.1 CSA027740|xpSc0053568:78885-79574(+)	sp|Q8W3M4|Y4744_ARATH Uncharacterized protein At4g06744 OS=Arabidopsis thaliana OX=3702 GN=At4g06744 PE=2 SV=1	AT3G19320.1 | Symbols: | Leucine-rich repeat (LRR) family protein | chr3:6696395-6698073 REVERSE LENGTH=493	Seita.3G354900.1.p Setaria italica|MYB_related|MYB_related family protein	MYB_related family protein	#N/A	XP_016558893.1 PREDICTED: uncharacterized protein At4g06744-like [Capsicum annuum]
330	TRINITY_DN24007_c0_g1_i2	CSA023688.1 CSA023688|Sc0001671:208889-217044(-)	sp|Q9XIN0|LHW_ARATH Transcription factor LHW OS=Arabidopsis thaliana OX=3702 GN=LHW PE=1 SV=1	AT2G27230.2 | Symbols: LHW | transcription factor-related | chr2:11650895-11653840 FORWARD LENGTH=650	XP_010931062.1 Elaeis guineensis|bHLH|bHLH family protein	bHLH family protein	#N/A	AOY34378.1 transcription factor BHLH007, partial [Vaccinium corymbosum]
331	TRINITY_DN20616_c0_g1_i4	#N/A	#N/A	#N/A	#N/A	#N/A	#N/A	#N/A
332	TRINITY_DN24398_c1_g2_i2	CSA023509.1 CSA023509|Sc0000000:1065726-1068751(+)	sp|Q9C5U3|PRS8A_ARATH 26S proteasome regulatory subunit 8 homolog A OS=Arabidopsis thaliana OX=3702 GN=RPT6A PE=1 SV=1	AT5G19990.1 | Symbols: RPT6A, ATSUG1 | regulatory particle triple-A ATPase 6A | chr5:6752144-6754918 FORWARD LENGTH=419	EMT26392 Aegilops tauschii|FAR1|FAR1 family protein	FAR1 family protein	K03066	XP_002284747.1 PREDICTED: 26S protease regulatory subunit 8 homolog A [Vitis vinifera] CBI20968.3 unnamed protein product, partial [Vitis vinifera]
333	TRINITY_DN24716_c2_g2_i2	#N/A	#N/A	#N/A	#N/A	#N/A	#N/A	EOY01535.1 Uncharacterized protein TCM_011399 [Theobroma cacao]
334	TRINITY_DN25992_c0_g4_i1	CSA010557.1 CSA010557|Sc0000052:738975-742126(-)	sp|Q8VYA5|RSZ33_ARATH Serine/arginine-rich splicing factor RS2Z33 OS=Arabidopsis thaliana OX=3702 GN=RS2Z33 PE=1 SV=1	AT2G37340.1 | Symbols: RSZ33, ATRSZ33, RS2Z33, AT-RS2Z33 | arginine/serine-rich zinc knuckle-containing protein 33 | chr2:15670372-15672331 REVERSE LENGTH=290	Pbr032279.2 Pyrus bretschneideri|FAR1|FAR1 family protein	FAR1 family protein	#N/A	GAV64991.1 RRM_1 domain-containing protein/zf-CCHC domain-containing protein [Cephalotus follicularis]
335	TRINITY_DN24662_c1_g1_i3	#N/A	sp|O80683|CAB25_ARATH Calmodulin-binding protein 25 OS=Arabidopsis thaliana OX=3702 GN=CAMBP25 PE=1 SV=1	AT3G56880.1 | Symbols: | VQ motif-containing protein | chr3:21060044-21060781 FORWARD LENGTH=245	#N/A	#N/A	#N/A	CAN76136.1 hypothetical protein VITISV_034276 [Vitis vinifera]
336	TRINITY_DN23623_c0_g1_i1	CSA035522.1 CSA035522|Sc0001635:230315-240257(-)	sp|A8MS85|SPT61_ARATH Transcription elongation factor SPT6 homolog OS=Arabidopsis thaliana OX=3702 GN=SPT6 PE=1 SV=1	AT1G65440.2 | Symbols: GTB1 | global transcription factor group B1 | chr1:24306908-24314327 REVERSE LENGTH=1642	Achn273621 Actinidia chinensis|B3|B3 family protein	B3 family protein	K11292	XP_010653659.1 PREDICTED: transcription elongation factor SPT6 homolog [Vitis vinifera]
337	TRINITY_DN26539_c0_g2_i2	#N/A	#N/A	AT4G02715.1 | Symbols: | unknown protein; Has 30201 Blast hits to 17322 proteins in 780 species: Archae - 12; Bacteria - 1396; Metazoa - 17338; Fungi - 3422; Plants - 5037; Viruses - 0; Other Eukaryotes - 2996 (source: NCBI BLink). | chr4:1202170-1202787 REVERSE LENGTH=205	#N/A	#N/A	#N/A	CDP03647.1 unnamed protein product [Coffea canephora]
338	TRINITY_DN22619_c0_g3_i1	CSA008886.1 CSA008886|Sc0002664:262923-269519(-)	sp|Q93VB2|AT18A_ARATH Autophagy-related protein 18a OS=Arabidopsis thaliana OX=3702 GN=ATG18A PE=1 SV=1	AT3G62770.3 | Symbols: AtATG18a | Transducin/WD40 repeat-like superfamily protein | chr3:23219091-23221110 REVERSE LENGTH=396	#N/A	#N/A	K17908	XP_002283982.1 PREDICTED: autophagy-related protein 18a [Vitis vinifera] XP_019080830.1 PREDICTED: autophagy-related protein 18a [Vitis vinifera]
339	TRINITY_DN27082_c0_g1_i3	CSA002070.1 CSA002070|xfSc0001236:8744-21381(+)	sp|Q9M8Y0|SEC_ARATH Probable UDP-N-acetylglucosamine--peptide N-acetylglucosaminyltransferase SEC OS=Arabidopsis thaliana OX=3702 GN=SEC PE=2 SV=1	AT3G04240.1 | Symbols: SEC | Tetratricopeptide repeat (TPR)-like superfamily protein | chr3:1114187-1120722 REVERSE LENGTH=977	TRIUR3_16344-P1 Triticum urartu|HB-other|HB-other family protein	HB-other family protein	K09667	XP_011084145.1 PREDICTED: probable UDP-N-acetylglucosamine--peptide N-acetylglucosaminyltransferase SEC [Sesamum indicum]
340	TRINITY_DN18551_c0_g2_i1	#N/A	#N/A	#N/A	#N/A	#N/A	#N/A	#N/A
341	TRINITY_DN21966_c0_g1_i1	#N/A	sp|Q8LFR2|DRE2C_ARATH Dehydration-responsive element-binding protein 2C OS=Arabidopsis thaliana OX=3702 GN=DREB2C PE=2 SV=2	AT2G40340.1 | Symbols: DREB2C, AtERF48 | Integrase-type DNA-binding superfamily protein | chr2:16848665-16850357 REVERSE LENGTH=341	Achn054961 Actinidia chinensis|ERF|ERF family protein	ERF family protein	#N/A	AGG39692.1 ERF transcription factor ERF1 [Camellia sinensis]
342	TRINITY_DN26540_c0_g2_i5	CSA015989.1 CSA015989|Sc0004586:43207-55136(-)	sp|Q84L31|RD23C_ARATH Ubiquitin receptor RAD23c OS=Arabidopsis thaliana OX=3702 GN=RAD23C PE=1 SV=2	AT3G02540.3 | Symbols: RAD23C | Rad23 UV excision repair protein family | chr3:533095-536151 REVERSE LENGTH=418	Rsa1.0_04342.1_g00002.1 Raphanus sativus|LBD|LBD family protein	LBD family protein	K10839	CDP19777.1 unnamed protein product [Coffea canephora]
343	TRINITY_DN23889_c0_g1_i1	CSA010349.1 CSA010349|Sc0000367:497403-498951(+)	sp|P49598|P2C37_ARATH Protein phosphatase 2C 37 OS=Arabidopsis thaliana OX=3702 GN=PP2CA PE=1 SV=1	AT3G11410.1 | Symbols: ATPP2CA, AHG3, PP2CA | protein phosphatase 2CA | chr3:3584181-3585649 REVERSE LENGTH=399	XP_010536267.1 Tarenaya hassleriana|NAC|NAC family protein	NAC family protein	K14497	XP_004239911.1 PREDICTED: protein phosphatase 2C 37 [Solanum lycopersicum]
344	TRINITY_DN26952_c0_g1_i3	CSA008508.1 CSA008508|Sc0003528:104311-113175(+)	sp|Q8VZG7|TSN1_ARATH Ribonuclease TUDOR 1 OS=Arabidopsis thaliana OX=3702 GN=TSN1 PE=1 SV=1	AT5G07350.1 | Symbols: Tudor1, AtTudor1, TSN1 | TUDOR-SN protein 1 | chr5:2320344-2324892 REVERSE LENGTH=991	#N/A	#N/A	K15979	CDO98283.1 unnamed protein product [Coffea canephora]
345	TRINITY_DN25261_c0_g1_i3	CSA027623.1 CSA027623|Sc0002855:52336-58321(+)	sp|Q6NQB7|B3GT7_ARATH Beta-1,3-galactosyltransferase 7 OS=Arabidopsis thaliana OX=3702 GN=B3GALT7 PE=2 SV=1	AT1G77810.1 | Symbols: | Galactosyltransferase family protein | chr1:29260899-29263001 REVERSE LENGTH=393	evm.TU.contig_30133.1 Carica papaya|ERF|ERF family protein	ERF family protein	#N/A	KHN26051.1 Beta-1,3-galactosyltransferase 7 [Glycine soja]
346	TRINITY_DN26825_c0_g3_i7	CSA004611.1 CSA004611|Sc0002239:138670-148218(-)	sp|Q9C5J3|RRC1_ARATH Protein RRC1 OS=Arabidopsis thaliana OX=3702 GN=RRC1 PE=1 SV=1	AT5G25060.1 | Symbols: | RNA recognition motif (RRM)-containing protein | chr5:8634219-8639984 REVERSE LENGTH=946	GSBRNA2T00136766001 Brassica napus|NAC|NAC family protein	NAC family protein	K12842	XP_010648761.1 PREDICTED: protein RRC1 isoform X1 [Vitis vinifera] XP_010648762.1 PREDICTED: protein RRC1 isoform X1 [Vitis vinifera]
347	TRINITY_DN25084_c1_g2_i1	CSA024389.1 CSA024389|Sc0003838:156747-167353(+)	sp|Q8VZN9|P2C11_ARATH Probable protein phosphatase 2C 11 OS=Arabidopsis thaliana OX=3702 GN=At1g43900 PE=2 SV=1	AT1G43900.1 | Symbols: | Protein phosphatase 2C family protein | chr1:16654045-16655810 FORWARD LENGTH=371	Zpz_sc04699.1.g00010.1.am.mk Zoysia pacifica|HB-other|HB-other family protein	HB-other family protein	#N/A	XP_015575386.1 PREDICTED: probable protein phosphatase 2C 11 [Ricinus communis]
348	TRINITY_DN14695_c0_g1_i1	#N/A	#N/A	AT1G07985.1 | Symbols: | Expressed protein | chr1:2475508-2475942 FORWARD LENGTH=144	#N/A	#N/A	#N/A	XP_009776930.1 PREDICTED: uncharacterized protein LOC104226597 [Nicotiana sylvestris] XP_016512732.1 PREDICTED: uncharacterized protein LOC107829776 [Nicotiana tabacum]
349	TRINITY_DN23691_c2_g1_i2	#N/A	#N/A	AT4G33467.2 | Symbols: | unknown protein; Has 25 Blast hits to 25 proteins in 9 species: Archae - 0; Bacteria - 0; Metazoa - 0; Fungi - 0; Plants - 25; Viruses - 0; Other Eukaryotes - 0 (source: NCBI BLink). | chr4:16101691-16102084 REVERSE LENGTH=101	#N/A	#N/A	#N/A	XP_010270423.1 PREDICTED: uncharacterized protein LOC104606757 [Nelumbo nucifera]
350	TRINITY_DN26454_c1_g1_i2	#N/A	sp|Q68CM3|TCS2_CAMSI Probable caffeine synthase 2 OS=Camellia sinensis OX=4442 GN=TCS2 PE=2 SV=1	AT3G11480.1 | Symbols: BSMT1, ATBSMT1 | S-adenosyl-L-methionine-dependent methyltransferases superfamily protein | chr3:3614544-3617137 FORWARD LENGTH=379	EMT20798 Aegilops tauschii|MYB_related|MYB_related family protein	MYB_related family protein	#N/A	ALP01720.1 caffeine synthase [Camellia crassicolumna]
351	TRINITY_DN26779_c1_g3_i3	CSA029864.1 CSA029864|Sc0000025:1000687-1006436(+)	sp|Q9C6A8|RLP15_ARATH Receptor-like protein 15 OS=Arabidopsis thaliana OX=3702 GN=RLP15 PE=3 SV=1	AT1G74190.1 | Symbols: AtRLP15, RLP15 | receptor like protein 15 | chr1:27902590-27906158 REVERSE LENGTH=965	676753166 Sisymbrium irio|M-type_MADS|M-type_MADS family protein	M-type_MADS family protein	#N/A	XP_018839852.1 PREDICTED: LRR receptor-like serine/threonine-protein kinase GSO1 isoform X2 [Juglans regia]
352	TRINITY_DN27155_c2_g1_i4	CSA006687.1 CSA006687|Sc0000338:103853-113634(+)	sp|O04974|LEU1B_SOLPN 2-isopropylmalate synthase B OS=Solanum pennellii OX=28526 GN=IPMSB PE=2 SV=1	AT1G74040.1 | Symbols: IMS1, MAML-3, IPMS2 | 2-isopropylmalate synthase 1 | chr1:27842258-27845566 FORWARD LENGTH=631	#N/A	#N/A	#N/A	XP_002268942.2 PREDICTED: 2-isopropylmalate synthase A [Vitis vinifera]
353	TRINITY_DN15093_c0_g1_i2	CSA031283.1 CSA031283|Sc0000665:534252-535589(+)	sp|Q39290|RPAB5_BRANA DNA-directed RNA polymerases I, II, and III subunit RPABC5 OS=Brassica napus OX=3708 PE=3 SV=1	AT1G61700.1 | Symbols: | RNA polymerases N / 8 kDa subunit | chr1:22787105-22788112 FORWARD LENGTH=71	#N/A	#N/A	K03007	EOY00528.1 RNA polymerases N / 8 kDa subunit [Theobroma cacao]
354	TRINITY_DN26621_c1_g1_i2	CSA033597.1 CSA033597|xfSc0000589:125785-127775(+)	sp|Q02283|HAT5_ARATH Homeobox-leucine zipper protein HAT5 OS=Arabidopsis thaliana OX=3702 GN=HAT5 PE=1 SV=1	AT3G01470.1 | Symbols: ATHB-1, ATHB1, HD-ZIP-1, HAT5, HB-1 | homeobox 1 | chr3:182648-184034 REVERSE LENGTH=272	WALNUT_00001657-RA Juglans regia|HD-ZIP|HD-ZIP family protein	HD-ZIP family protein	K09338	XP_018831127.1 PREDICTED: homeobox-leucine zipper protein HAT5-like [Juglans regia]
355	TRINITY_DN26675_c1_g1_i1	CSA011064.1 CSA011064|Sc0000484:530197-540260(+)	sp|P41380|IF4A3_NICPL Eukaryotic initiation factor 4A-3 OS=Nicotiana plumbaginifolia OX=4092 PE=2 SV=1	AT3G19760.1 | Symbols: EIF4A-III | eukaryotic initiation factor 4A-III | chr3:6863790-6866242 FORWARD LENGTH=408	GSBRNA2T00069970001 Brassica napus|MYB_related|MYB_related family protein	MYB_related family protein	K13025	XP_002275011.1 PREDICTED: eukaryotic initiation factor 4A-3 [Vitis vinifera]
356	TRINITY_DN25522_c1_g1_i3	CSA003511.1 CSA003511|Sc0004567:77073-89128(+)	#N/A	#N/A	#N/A	#N/A	#N/A	AET25429.1 class IV chitinase [Actinidia chinensis]
357	TRINITY_DN21467_c0_g4_i4	CSA014683.1 CSA014683|Sc0000058:187062-191336(-)	sp|Q9LHA4|VA0D2_ARATH V-type proton ATPase subunit d2 OS=Arabidopsis thaliana OX=3702 GN=VHA-d2 PE=2 SV=1	AT3G28715.1 | Symbols: | ATPase, V0/A0 complex, subunit C/D | chr3:10778025-10780350 FORWARD LENGTH=351	#N/A	#N/A	K02146	XP_017237534.1 PREDICTED: V-type proton ATPase subunit d2-like [Daucus carota subsp. sativus] KZN02400.1 hypothetical protein DCAR_011154 [Daucus carota subsp. sativus]
358	TRINITY_DN26610_c0_g2_i1	CSA005284.1 CSA005284|Sc0001613:48498-49737(+)	sp|Q6PQJ9|5BPOR_DIGLA 3-oxo-Delta(4,5)-steroid 5-beta-reductase OS=Digitalis lanata OX=49450 PE=1 SV=1	AT4G24220.2 | Symbols: VEP1, AWI31 | NAD(P)-binding Rossmann-fold superfamily protein | chr4:12565219-12566474 FORWARD LENGTH=387	#N/A	#N/A	K22419	CDO97253.1 unnamed protein product [Coffea canephora]
359	TRINITY_DN17758_c0_g1_i3	CSA002970.1 CSA002970|xpSc0053215:518202-533048(+)	sp|O04421|SRP14_ARATH Signal recognition particle 14 kDa protein OS=Arabidopsis thaliana OX=3702 GN=SRP14 PE=2 SV=2	AT2G43640.2 | Symbols: | Signal recognition particle, SRP9/SRP14 subunit | chr2:18097614-18098619 REVERSE LENGTH=121	#N/A	#N/A	K03104	XP_015877690.1 PREDICTED: signal recognition particle 14 kDa protein [Ziziphus jujuba]
360	TRINITY_DN20477_c0_g1_i2	CSA029175.1 CSA029175|Sc0000856:331300-333962(-)	#N/A	#N/A	#N/A	#N/A	#N/A	#N/A
361	TRINITY_DN21443_c0_g1_i2	CSA008253.1 CSA008253|Sc0000881:49650-50484(+)	#N/A	AT5G67390.2 | Symbols: | unknown protein; BEST Arabidopsis thaliana protein match is: Plant protein of unknown function (DUF863) (TAIR:AT1G69360.1); Has 186 Blast hits to 186 proteins in 18 species: Archae - 0; Bacteria - 0; Metazoa - 0; Fungi - 0; Plants - 170; Viruses - 0; Other Eukaryotes - 16 (source: NCBI BLink). | chr5:26887883-26888512 REVERSE LENGTH=176	Zjn_sc00038.1.g00780.1.am.mk Zoysia japonica|M-type_MADS|M-type_MADS family protein	M-type_MADS family protein	#N/A	CBI33714.3 unnamed protein product, partial [Vitis vinifera]
362	TRINITY_DN24110_c0_g1_i8	CSA034251.1 CSA034251|Sc0001059:483781-484839(-)	sp|Q9FFD2|RGP5_ARATH Probable UDP-arabinopyranose mutase 5 OS=Arabidopsis thaliana OX=3702 GN=RGP5 PE=1 SV=1	AT5G16510.2 | Symbols: | Alpha-1,4-glucan-protein synthase family protein | chr5:5393296-5394342 FORWARD LENGTH=348	#N/A	#N/A	K13379	XP_010649270.1 PREDICTED: probable UDP-arabinopyranose mutase 5 isoform X2 [Vitis vinifera]
363	TRINITY_DN16593_c0_g1_i2	CSA009320.1 CSA009320|Sc0000940:87333-90619(+)	sp|Q9SA63|LFG4_ARATH Protein LIFEGUARD 4 OS=Arabidopsis thaliana OX=3702 GN=LFG4 PE=2 SV=1	AT1G03070.2 | Symbols: | Bax inhibitor-1 family protein | chr1:730148-731379 FORWARD LENGTH=247	#N/A	#N/A	K06890	XP_015892042.1 PREDICTED: BI1-like protein [Ziziphus jujuba]
364	TRINITY_DN26729_c0_g1_i1	CSA023437.1 CSA023437|Sc0003441:114523-120536(-)	sp|Q94A94|DCDA2_ARATH Diaminopimelate decarboxylase 2, chloroplastic OS=Arabidopsis thaliana OX=3702 GN=LYSA2 PE=1 SV=1	AT5G11880.1 | Symbols: | Pyridoxal-dependent decarboxylase family protein | chr5:3827806-3829942 REVERSE LENGTH=489	#N/A	#N/A	K01586	XP_002283712.1 PREDICTED: diaminopimelate decarboxylase 2, chloroplastic [Vitis vinifera]
365	TRINITY_DN20591_c0_g1_i3	CSA012667.1 CSA012667|Sc0000923:640894-648872(+)	sp|O24370|LOX21_SOLTU Linoleate 13S-lipoxygenase 2-1, chloroplastic OS=Solanum tuberosum OX=4113 GN=LOX2.1 PE=1 SV=1	AT3G45140.1 | Symbols: LOX2, ATLOX2 | lipoxygenase 2 | chr3:16525437-16529233 FORWARD LENGTH=896	Lus10031505 Linum usitatissimum|NF-YA|NF-YA family protein	NF-YA family protein	#N/A	ADO51752.1 lipoxygenase [Camellia sinensis]
366	TRINITY_DN25046_c1_g5_i8	CSA000442.1 CSA000442|Sc0000444:713596-721409(+)	sp|Q9SFU6|CALS9_ARATH Callose synthase 9 OS=Arabidopsis thaliana OX=3702 GN=CALS9 PE=2 SV=2	AT3G07160.1 | Symbols: ATGSL10, gsl10, CALS9 | glucan synthase-like 10 | chr3:2265142-2279383 REVERSE LENGTH=1890	#N/A	#N/A	K11000	XP_012093236.1 PREDICTED: callose synthase 9 [Jatropha curcas] KDP44403.1 hypothetical protein JCGZ_19418 [Jatropha curcas]
367	TRINITY_DN23631_c1_g3_i3	CSA035290.1 CSA035290|Sc0000355:624609-626385(-)	#N/A	AT1G68490.1 | Symbols: | unknown protein; FUNCTIONS IN: molecular_function unknown; INVOLVED IN: biological_process unknown; LOCATED IN: chloroplast; EXPRESSED IN: 22 plant structures; EXPRESSED DURING: 13 growth stages; BEST Arabidopsis thaliana protein match is: unknown protein (TAIR:AT1G13390.2); Has 125 Blast hits to 125 proteins in 18 species: Archae - 0; Bacteria - 0; Metazoa - 0; Fungi - 0…	Achn034361 Actinidia chinensis|LBD|LBD family protein	LBD family protein	#N/A	XP_010094753.1 hypothetical protein L484_019963 [Morus notabilis] EXB56918.1 hypothetical protein L484_019963 [Morus notabilis]
368	TRINITY_DN26899_c1_g1_i2	CSA021247.1 CSA021247|Sc0004140:105951-113695(-)	sp|Q6IVC2|TGAL1_ORYSJ Transcription factor TGAL1 OS=Oryza sativa subsp. japonica OX=39947 GN=TGAL1 PE=1 SV=2	AT5G06950.4 | Symbols: AHBP-1B, TGA2 | bZIP transcription factor family protein | chr5:2152323-2154174 FORWARD LENGTH=330	cra_locus_4867_iso_1 Catharanthus roseus|bZIP|bZIP family protein	bZIP family protein	K14431	AGD98703.1 bZIP transcription factor family protein 5 [Camellia sinensis]
369	TRINITY_DN23515_c0_g2_i4	CSA022742.1 CSA022742|Sc0000295:464785-467818(+)	sp|Q9LSP7|UBC32_ARATH Ubiquitin-conjugating enzyme E2 32 OS=Arabidopsis thaliana OX=3702 GN=UBC32 PE=2 SV=1	AT3G17000.1 | Symbols: UBC32 | ubiquitin-conjugating enzyme 32 | chr3:5797296-5799467 FORWARD LENGTH=309	676773256 Sisymbrium irio|B3|B3 family protein	B3 family protein	K10578	XP_002312335.1 ubiquitin-conjugating enzyme family protein [Populus trichocarpa] EEE89702.1 ubiquitin-conjugating enzyme family protein [Populus trichocarpa]
370	TRINITY_DN24198_c1_g5_i1	CSA009209.1 CSA009209|Sc0003701:178298-179443(+)	sp|P0CH33|UBQ11_ARATH Polyubiquitin 11 OS=Arabidopsis thaliana OX=3702 GN=UBQ11 PE=2 SV=1	AT4G05050.3 | Symbols: UBQ11 | ubiquitin 11 | chr4:2588271-2588960 REVERSE LENGTH=229	Achn077281 Actinidia chinensis|MYB_related|MYB_related family protein	MYB_related family protein	K02977	XP_003574865.1 PREDICTED: polyubiquitin [Brachypodium distachyon] KQJ93343.1 hypothetical protein BRADI_3g03957 [Brachypodium distachyon]
371	TRINITY_DN22079_c0_g2_i4	#N/A	#N/A	#N/A	#N/A	#N/A	#N/A	#N/A
372	TRINITY_DN21543_c0_g1_i1	CSA034340.1 CSA034340|Sc0000069:918576-924793(-)	sp|P93338|GAPN_NICPL NADP-dependent glyceraldehyde-3-phosphate dehydrogenase OS=Nicotiana plumbaginifolia OX=4092 GN=GAPN PE=2 SV=1	AT2G24270.4 | Symbols: ALDH11A3 | aldehyde dehydrogenase 11A3 | chr2:10327109-10329601 REVERSE LENGTH=503	MDP0000606021 Malus domestica|bHLH|bHLH family protein	bHLH family protein	K00131	XP_018839601.1 PREDICTED: NADP-dependent glyceraldehyde-3-phosphate dehydrogenase [Juglans regia]
373	TRINITY_DN25265_c0_g2_i3	CSA030945.1 CSA030945|Sc0000043:1470471-1474290(-)	sp|Q9LQU4|PCR2_ARATH Protein PLANT CADMIUM RESISTANCE 2 OS=Arabidopsis thaliana OX=3702 GN=PCR2 PE=1 SV=1	AT1G14870.1 | Symbols: PCR2 | PLANT CADMIUM RESISTANCE 2 | chr1:5128591-5129458 REVERSE LENGTH=152	DCAR_025729 Daucus carota|B3|B3 family protein	B3 family protein	#N/A	XP_016690703.1 PREDICTED: protein PLANT CADMIUM RESISTANCE 2-like [Gossypium hirsutum]
374	TRINITY_DN26580_c0_g3_i2	CSA031778.1 CSA031778|Sc0003624:78261-79682(+)	sp|H2DH21|C7A29_PANGI Cytochrome P450 CYP72A219 OS=Panax ginseng OX=4054 PE=2 SV=1	AT3G14690.1 | Symbols: CYP72A15 | cytochrome P450, family 72, subfamily A, polypeptide 15 | chr3:4937410-4939310 FORWARD LENGTH=512	Bradi2g44117.4.p Brachypodium distachyon|bHLH|bHLH family protein	bHLH family protein	K17692	GAV60857.1 p450 domain-containing protein [Cephalotus follicularis]
375	TRINITY_DN25690_c2_g3_i2	CSA028688.1 CSA028688|Sc0002625:241234-242711(+)	sp|Q8LBB7|LOG5_ARATH Cytokinin riboside 5'-monophosphate phosphoribohydrolase LOG5 OS=Arabidopsis thaliana OX=3702 GN=LOG5 PE=1 SV=1	AT4G35190.1 | Symbols: | Putative lysine decarboxylase family protein | chr4:16746724-16748090 FORWARD LENGTH=228	Vang05g09490.1 Vigna angularis|WRKY|WRKY family protein	WRKY family protein	K22522	XP_010266115.1 PREDICTED: cytokinin riboside 5'-monophosphate phosphoribohydrolase LOG5-like [Nelumbo nucifera]
376	TRINITY_DN18915_c0_g1_i1	#N/A	#N/A	#N/A	#N/A	#N/A	#N/A	#N/A
377	TRINITY_DN19761_c0_g1_i1	#N/A	#N/A	#N/A	#N/A	#N/A	#N/A	#N/A
378	TRINITY_DN26465_c0_g1_i2	CSA003970.1 CSA003970|Sc0002545:291308-311139(+)	sp|Q5CZL1|GDAP2_XENTR Ganglioside-induced differentiation-associated protein 2 OS=Xenopus tropicalis OX=8364 PE=2 SV=1	AT1G69340.1 | Symbols: | appr-1-p processing enzyme family protein | chr1:26066298-26069644 FORWARD LENGTH=562	#N/A	#N/A	#N/A	CDP00397.1 unnamed protein product [Coffea canephora]
379	TRINITY_DN21862_c2_g1_i1	CSA018065.1 CSA018065|Sc0002101:27550-28467(+)	#N/A	AT3G55240.1 | Symbols: | Plant protein 1589 of unknown function | chr3:20473876-20474705 REVERSE LENGTH=95	#N/A	#N/A	#N/A	XP_019191637.1 PREDICTED: uncharacterized protein LOC109186168 isoform X1 [Ipomoea nil]
380	TRINITY_DN23825_c1_g3_i6	CSA011902.1 CSA011902|Sc0001313:341653-347300(+)	sp|Q9SVD7|UEV1D_ARATH Ubiquitin-conjugating enzyme E2 variant 1D OS=Arabidopsis thaliana OX=3702 GN=UEV1D PE=1 SV=1	AT3G52560.1 | Symbols: UEV1D-4, MMZ4, UEV1D | ubiquitin E2 variant 1D-4 | chr3:19494678-19495954 REVERSE LENGTH=146	OMERI12G12970.2 Oryza meridionalis|CPP|CPP family protein	CPP family protein	K10704	XP_011094259.1 PREDICTED: ubiquitin-conjugating enzyme E2 variant 1D [Sesamum indicum] CDP10625.1 unnamed protein product [Coffea canephora]
381	TRINITY_DN22792_c0_g1_i1	CSA027948.1 CSA027948|Sc0002252:268426-274829(+)	#N/A	AT1G34630.1 | Symbols: | BEST Arabidopsis thaliana protein match is: Mitochondrial import inner membrane translocase subunit Tim17/Tim22/Tim23 family protein (TAIR:AT5G51150.1); Has 323 Blast hits to 315 proteins in 124 species: Archae - 0; Bacteria - 0; Metazoa - 95; Fungi - 110; Plants - 73; Viruses - 0; Other Eukaryotes - 45 (source: NCBI BLink). | chr1:12685317-12687435 FORWARD LENGTH=481	#N/A	#N/A	#N/A	XP_019153394.1 PREDICTED: uncharacterized protein LOC109149841 [Ipomoea nil]
382	TRINITY_DN25616_c0_g1_i2	CSA034028.1 CSA034028|Sc0000095:262705-263790(-)	sp|P07979|GUB_NICPL Lichenase OS=Nicotiana plumbaginifolia OX=4092 GN=GN1 PE=2 SV=3	AT3G57260.1 | Symbols: BGL2, PR2, BG2, PR-2 | beta-1,3-glucanase 2 | chr3:21188709-21189822 REVERSE LENGTH=339	Itr_sc004833.1_g00001.1 Ipomoea trifida|FAR1|FAR1 family protein	FAR1 family protein	#N/A	XP_010090235.1 Glucan endo-1,3-beta-glucosidase, basic isoform [Morus notabilis] EXB39104.1 Glucan endo-1,3-beta-glucosidase, basic isoform [Morus notabilis]
383	TRINITY_DN21806_c1_g1_i2	CSA003379.1 CSA003379|xfSc0001314:67681-68281(-)	sp|Q9ZQ70|WRKY3_ARATH Probable WRKY transcription factor 3 OS=Arabidopsis thaliana OX=3702 GN=WRKY3 PE=2 SV=1	AT2G03340.1 | Symbols: WRKY3 | WRKY DNA-binding protein 3 | chr2:1014724-1016936 REVERSE LENGTH=513	Achn182751 Actinidia chinensis|WRKY|WRKY family protein	WRKY family protein	#N/A	XP_009794188.1 PREDICTED: probable WRKY transcription factor 4 [Nicotiana sylvestris]
384	TRINITY_DN25669_c0_g1_i1	CSA023956.1 CSA023956|Sc0002712:159894-161258(-)	sp|O64470|SHT_ARATH Spermidine hydroxycinnamoyl transferase OS=Arabidopsis thaliana OX=3702 GN=SHT PE=1 SV=1	AT2G19070.1 | Symbols: SHT | spermidine hydroxycinnamoyl transferase | chr2:8260185-8261958 REVERSE LENGTH=451	678433664 Utricularia gibba|ARF|ARF family protein	ARF family protein	#N/A	XP_010265516.1 PREDICTED: spermidine hydroxycinnamoyl transferase [Nelumbo nucifera]
385	TRINITY_DN27009_c1_g1_i5	CSA006556.1 CSA006556|Sc0002280:221630-224323(-)	sp|Q10M18|TRL12_ORYSJ Thioredoxin-like 1-2, chloroplastic OS=Oryza sativa subsp. japonica OX=39947 GN=Os03g0326500 PE=2 SV=1	AT1G08570.4 | Symbols: ACHT4 | atypical CYS HIS rich thioredoxin 4 | chr1:2713604-2714312 FORWARD LENGTH=177	AA81G00050 Aethionema arabicum|HRT-like|HRT-like family protein	HRT-like family protein	#N/A	XP_002284847.1 PREDICTED: thioredoxin-like 1-2, chloroplastic [Vitis vinifera] CAN64194.1 hypothetical protein VITISV_027123 [Vitis vinifera]
386	TRINITY_DN24083_c0_g1_i2	CSA020867.1 CSA020867|Sc0000841:23604-29304(+)	#N/A	#N/A	#N/A	#N/A	#N/A	#N/A
387	TRINITY_DN27053_c0_g1_i17	#N/A	#N/A	#N/A	#N/A	#N/A	#N/A	#N/A
388	TRINITY_DN25252_c0_g2_i1	CSA006063.1 CSA006063|Sc0000024:1241693-1245870(-)	sp|Q7XUF4|CDKG2_ORYSJ Cyclin-dependent kinase G-2 OS=Oryza sativa subsp. japonica OX=39947 GN=CDKG-2 PE=2 SV=2	AT1G67580.2 | Symbols: | Protein kinase superfamily protein | chr1:25327727-25330965 REVERSE LENGTH=752	Aan015255 Artemisia annua|MYB|MYB family protein	MYB family protein	#N/A	XP_019077375.1 PREDICTED: cyclin-dependent kinase G-2 isoform X2 [Vitis vinifera]
389	TRINITY_DN24172_c1_g1_i1	CSA029570.1 CSA029570|Sc0003460:107241-119622(+)	sp|Q9FHI1|MOB1A_ARATH MOB kinase activator-like 1A OS=Arabidopsis thaliana OX=3702 GN=MOB1A PE=2 SV=1	AT5G45550.1 | Symbols: | Mob1/phocein family protein | chr5:18462284-18464840 FORWARD LENGTH=215	#N/A	#N/A	#N/A	XP_003631858.1 PREDICTED: MOB kinase activator-like 1A isoform X2 [Vitis vinifera]
390	TRINITY_DN25098_c0_g1_i2	CSA010797.1 CSA010797|Sc0000240:36836-38278(+)	sp|Q9LF33|UGDH3_ARATH UDP-glucose 6-dehydrogenase 3 OS=Arabidopsis thaliana OX=3702 GN=UGD3 PE=1 SV=1	AT5G15490.1 | Symbols: | UDP-glucose 6-dehydrogenase family protein | chr5:5027872-5029314 REVERSE LENGTH=480	OGLUM03G34520.2 Oryza glumaepatula|WRKY|WRKY family protein	WRKY family protein	K00012	GAV65703.1 UDPG_MGDP_dh domain-containing protein/UDPG_MGDP_dh_C domain-containing protein/UDPG_MGDP_dh_N domain-containing protein [Cephalotus follicularis]
391	TRINITY_DN23596_c1_g2_i1	CSA018689.1 CSA018689|Sc0000106:879573-880730(+)	#N/A	AT4G32480.1 | Symbols: | Protein of unknown function (DUF506) | chr4:15676488-15677776 FORWARD LENGTH=287	#N/A	#N/A	#N/A	XP_007043610.1 PREDICTED: uncharacterized protein LOC18608721 [Theobroma cacao] EOX99441.1 Sugar phosphate exchanger 2, putative [Theobroma cacao]
392	TRINITY_DN26380_c0_g2_i1	CSA012186.1 CSA012186|Sc0002570:48405-53505(-)	sp|P83344|XYNB_PRUPE Putative beta-D-xylosidase (Fragment) OS=Prunus persica OX=3760 PE=2 SV=1	AT1G02640.1 | Symbols: BXL2, ATBXL2 | beta-xylosidase 2 | chr1:564293-567580 FORWARD LENGTH=768	#N/A	#N/A	#N/A	ACD93208.1 beta xylosidase [Camellia sinensis]
393	TRINITY_DN26804_c0_g1_i1	CSA010204.1 CSA010204|Sc0001791:404791-411570(-)	sp|K4DF01|ARF2B_SOLLC Auxin response factor 2B OS=Solanum lycopersicum OX=4081 GN=ARF2B PE=2 SV=1	AT5G62000.3 | Symbols: ARF2, ARF1-BP, HSS, ORE14 | auxin response factor 2 | chr5:24910859-24914680 FORWARD LENGTH=859	GSVIVT01008639001 Vitis vinifera|ARF|ARF family protein	ARF family protein	#N/A	XP_002284543.1 PREDICTED: auxin response factor 2 [Vitis vinifera] CBI15749.3 unnamed protein product, partial [Vitis vinifera]
394	TRINITY_DN22367_c0_g2_i2	CSA016130.1 CSA016130|Sc0000184:8595-12960(-)	sp|Q62785|HAP28_RAT 28 kDa heat- and acid-stable phosphoprotein OS=Rattus norvegicus OX=10116 GN=Pdap1 PE=1 SV=1	AT5G46020.1 | Symbols: | CONTAINS InterPro DOMAIN/s: Casein kinase substrate, phosphoprotein PP28 (InterPro:IPR019380); Has 30201 Blast hits to 17322 proteins in 780 species: Archae - 12; Bacteria - 1396; Metazoa - 17338; Fungi - 3422; Plants - 5037; Viruses - 0; Other Eukaryotes - 2996 (source: NCBI BLink). | chr5:18663075-18664629 REVERSE LENGTH=164	GSVIVT01009892001 Vitis vinifera|C2H2|C2H2 family protein	C2H2 family protein	#N/A	XP_002277729.1 PREDICTED: 28 kDa heat- and acid-stable phosphoprotein [Vitis vinifera] CBI30632.3 unnamed protein product, partial [Vitis vinifera]
395	TRINITY_DN25101_c1_g1_i6	CSA012097.1 CSA012097|Sc0000079:286062-294452(+)	#N/A	#N/A	Achn140021 Actinidia chinensis|STAT|STAT family protein	STAT family protein	#N/A	AGD98702.1 bZIP transcription factor family protein 4 [Camellia sinensis]
396	TRINITY_DN27162_c1_g1_i1	CSA005253.1 CSA005253|Sc0002994:60471-62113(+)	sp|Q8VZ80|PLT5_ARATH Polyol transporter 5 OS=Arabidopsis thaliana OX=3702 GN=PLT5 PE=1 SV=2	AT3G18830.1 | Symbols: ATPLT5, PMT5, ATPMT5 | polyol/monosaccharide transporter 5 | chr3:6489000-6491209 REVERSE LENGTH=539	Bv5_101120_supk.t1 Beta vulgaris|ERF|ERF family protein	ERF family protein	#N/A	AFI61955.1 polyol transporter [Camellia sinensis]
397	TRINITY_DN24028_c0_g1_i5	CSA020547.1 CSA020547|Sc0001444:148502-151293(-)	#N/A	AT3G19540.1 | Symbols: | Protein of unknown function (DUF620) | chr3:6780762-6782633 FORWARD LENGTH=485	Tp57577_TGAC_v2_mRNA7789 Trifolium pratense|ARR-B|ARR-B family protein	ARR-B family protein	#N/A	XP_009795274.1 PREDICTED: uncharacterized protein LOC104241996 [Nicotiana sylvestris]
398	TRINITY_DN20122_c0_g1_i2	CSA032743.1 CSA032743|Sc0000247:705015-709244(+)	sp|Q9SUT5|SGT1B_ARATH Protein SGT1 homolog B OS=Arabidopsis thaliana OX=3702 GN=SGT1B PE=1 SV=1	AT4G11260.1 | Symbols: ATSGT1B, ETA3, RPR1, EDM1, SGT1B | phosphatase-related | chr4:6851515-6853719 REVERSE LENGTH=358	MDP0000238848 Malus domestica|ERF|ERF family protein	ERF family protein	K12795	XP_012086816.1 PREDICTED: protein SGT1 homolog A-like [Jatropha curcas] KDP25376.1 hypothetical protein JCGZ_20532 [Jatropha curcas]
399	TRINITY_DN27118_c0_g1_i10	CSA015716.1 CSA015716|Sc0000600:445931-457325(-)	sp|Q9FPT1|UBP12_ARATH Ubiquitin carboxyl-terminal hydrolase 12 OS=Arabidopsis thaliana OX=3702 GN=UBP12 PE=1 SV=2	AT5G06600.2 | Symbols: UBP12 | ubiquitin-specific protease 12 | chr5:2019545-2027834 REVERSE LENGTH=1115	XP_016480696.1 Nicotiana tabacum|ERF|ERF family protein	ERF family protein	K11838	XP_002263912.2 PREDICTED: ubiquitin carboxyl-terminal hydrolase 12 isoform X1 [Vitis vinifera] CBI24991.3 unnamed protein product, partial [Vitis vinifera]
400	TRINITY_DN20594_c0_g2_i3	CSA024317.1 CSA024317|Sc0006401:29887-32451(-)	sp|P31237|ACCO_ACTDE 1-aminocyclopropane-1-carboxylate oxidase OS=Actinidia deliciosa OX=3627 GN=ACO PE=2 SV=1	AT1G05010.1 | Symbols: EFE, ACO4, EAT1 | ethylene-forming enzyme | chr1:1431419-1432695 REVERSE LENGTH=323	676709864 Sisymbrium irio|STAT|STAT family protein	STAT family protein	K05933	AEM62885.1 ACC oxidase 6 [Actinidia chinensis]
401	TRINITY_DN26113_c2_g1_i3	#N/A	sp|Q9SDN0|DNJ20_ARATH Chaperone protein dnaJ 20, chloroplastic OS=Arabidopsis thaliana OX=3702 GN=ATJ20 PE=1 SV=2	AT4G13830.2 | Symbols: J20 | DNAJ-like 20 | chr4:8011518-8012577 FORWARD LENGTH=197	GSMUA_Achr10P17130_001 Musa acuminata|bHLH|bHLH family protein	bHLH family protein	#N/A	XP_019180408.1 PREDICTED: chaperone protein dnaJ 20, chloroplastic [Ipomoea nil]
402	TRINITY_DN26899_c0_g2_i1	#N/A	#N/A	#N/A	#N/A	#N/A	#N/A	#N/A
403	TRINITY_DN23528_c4_g2_i7	#N/A	#N/A	#N/A	#N/A	#N/A	#N/A	#N/A
404	TRINITY_DN27082_c0_g1_i7	CSA002070.1 CSA002070|xfSc0001236:8744-21381(+)	sp|Q9M8Y0|SEC_ARATH Probable UDP-N-acetylglucosamine--peptide N-acetylglucosaminyltransferase SEC OS=Arabidopsis thaliana OX=3702 GN=SEC PE=2 SV=1	AT3G04240.1 | Symbols: SEC | Tetratricopeptide repeat (TPR)-like superfamily protein | chr3:1114187-1120722 REVERSE LENGTH=977	#N/A	#N/A	#N/A	XP_011084145.1 PREDICTED: probable UDP-N-acetylglucosamine--peptide N-acetylglucosaminyltransferase SEC [Sesamum indicum]
405	TRINITY_DN23907_c0_g2_i1	CSA036063.1 CSA036063|Sc0004857:110899-117251(-)	sp|F4KCE9|KNL2_ARATH Kinetochore-associated protein KNL-2 homolog OS=Arabidopsis thaliana OX=3702 GN=KNL2 PE=1 SV=1	AT5G02520.1 | Symbols: | CONTAINS InterPro DOMAIN/s: SANT associated (InterPro:IPR015216); BEST Arabidopsis thaliana protein match is: kinase interacting family protein (TAIR:AT1G58210.1); Has 842 Blast hits to 736 proteins in 154 species: Archae - 2; Bacteria - 99; Metazoa - 236; Fungi - 52; Plants - 90; Viruses - 0; Other Eukaryotes - 363 (source: NCBI BLink). | chr5:561325-563840 FORWARD LENGT…	#N/A	#N/A	#N/A	XP_003632712.2 PREDICTED: uncharacterized protein LOC100854566 isoform X6 [Vitis vinifera]
406	TRINITY_DN26245_c1_g1_i2	CSA004165.1 CSA004165|Sc0000666:379818-383318(-)	sp|Q38846|ERS1_ARATH Ethylene response sensor 1 OS=Arabidopsis thaliana OX=3702 GN=ERS1 PE=1 SV=1	AT2G40940.1 | Symbols: ERS1, ERS | ethylene response sensor 1 | chr2:17084635-17086819 REVERSE LENGTH=613	#N/A	#N/A	K14509	ABY28263.1 ethylene receptor ERS1b [Actinidia deliciosa]
407	TRINITY_DN24640_c0_g3_i2	CSA024643.1 CSA024643|Sc0001957:364047-367191(+)	sp|Q9FLG2|MRS22_ARATH Magnesium transporter MRS2-2 OS=Arabidopsis thaliana OX=3702 GN=MRS2-2 PE=2 SV=1	AT5G64560.1 | Symbols: MGT9, MRS2-2, ATMGT9 | magnesium transporter 9 | chr5:25807025-25809395 REVERSE LENGTH=394	Lus10022218 Linum usitatissimum|bHLH|bHLH family protein	bHLH family protein	K16075	XP_010274191.1 PREDICTED: magnesium transporter MRS2-I-like isoform X1 [Nelumbo nucifera]
408	TRINITY_DN19399_c0_g1_i2	CSA030934.1 CSA030934|Sc0000043:907050-907967(+)	sp|Q9ZNR6|PDX12_ARATH Pyridoxal 5'-phosphate synthase-like subunit PDX1.2 OS=Arabidopsis thaliana OX=3702 GN=PDX12 PE=1 SV=1	AT3G16050.1 | Symbols: A37, ATPDX1.2, PDX1.2 | pyridoxine biosynthesis 1.2 | chr3:5444121-5445065 REVERSE LENGTH=314	#N/A	#N/A	K06215	XP_009591291.1 PREDICTED: pyridoxal 5'-phosphate synthase-like subunit PDX1.2 [Nicotiana tomentosiformis]
409	TRINITY_DN20340_c1_g2_i1	#N/A	sp|A0A109QYD3|RMS3_PEA Strigolactone esterase RMS3 OS=Pisum sativum OX=3888 GN=RMS3 PE=1 SV=1	AT3G24420.1 | Symbols: | alpha/beta-Hydrolases superfamily protein | chr3:8863111-8864883 REVERSE LENGTH=273	#N/A	#N/A	#N/A	XP_018822871.1 PREDICTED: strigolactone esterase D14 [Juglans regia]
410	TRINITY_DN20762_c0_g1_i1	CSA001315.1 CSA001315|Sc0001037:162006-164585(-)	sp|Q9M1K1|ORG2_ARATH Transcription factor ORG2 OS=Arabidopsis thaliana OX=3702 GN=ORG2 PE=1 SV=1	AT3G56970.1 | Symbols: BHLH038, ORG2 | basic helix-loop-helix (bHLH) DNA-binding superfamily protein | chr3:21084204-21085094 REVERSE LENGTH=253	GSVIVT01033618001 Vitis vinifera|bHLH|bHLH family protein	bHLH family protein	#N/A	CAN79614.1 hypothetical protein VITISV_027441 [Vitis vinifera]
411	TRINITY_DN27079_c1_g2_i1	CSA009344.1 CSA009344|Sc0002021:225597-243541(-)	sp|F4JKK0|SUD1_ARATH Probable E3 ubiquitin ligase SUD1 OS=Arabidopsis thaliana OX=3702 GN=SUD1 PE=1 SV=1	AT4G34100.2 | Symbols: | RING/U-box superfamily protein | chr4:16330590-16334864 FORWARD LENGTH=1107	#N/A	#N/A	#N/A	XP_007042477.2 PREDICTED: probable E3 ubiquitin ligase SUD1 isoform X1 [Theobroma cacao]
412	TRINITY_DN26093_c2_g2_i3	CSA016339.1 CSA016339|Sc0003675:144554-148167(+)	sp|O49485|SERA1_ARATH D-3-phosphoglycerate dehydrogenase 1, chloroplastic OS=Arabidopsis thaliana OX=3702 GN=PGDH1 PE=1 SV=1	AT4G34200.1 | Symbols: EDA9 | D-3-phosphoglycerate dehydrogenase | chr4:16374041-16376561 REVERSE LENGTH=603	Zmw_sc02593.1.g00110.1 Zoysia matrella|CO-like|CO-like family protein	CO-like family protein	K00058	XP_017256153.1 PREDICTED: D-3-phosphoglycerate dehydrogenase 1, chloroplastic-like [Daucus carota subsp. sativus]
413	TRINITY_DN26699_c1_g1_i1	CSA008502.1 CSA008502|Sc0002255:221845-229071(-)	#N/A	AT5G06610.1 | Symbols: | Protein of unknown function (DUF620) | chr5:2029953-2033620 FORWARD LENGTH=368	Tp57577_TGAC_v2_mRNA7789 Trifolium pratense|ARR-B|ARR-B family protein	ARR-B family protein	#N/A	XP_016669410.1 PREDICTED: uncharacterized protein LOC107889481 isoform X2 [Gossypium hirsutum] XP_017608350.1 PREDICTED: uncharacterized protein LOC108454409 isoform X2 [Gossypium arboreum]
414	TRINITY_DN22556_c0_g2_i1	CSA013335.1 CSA013335|Sc0006516:7687-14766(+)	sp|Q8BKC5|IPO5_MOUSE Importin-5 OS=Mus musculus OX=10090 GN=Ipo5 PE=1 SV=3	AT5G19820.1 | Symbols: emb2734 | ARM repeat superfamily protein | chr5:6695731-6701247 REVERSE LENGTH=1116	Achn239411 Actinidia chinensis|ERF|ERF family protein	ERF family protein	K20222	XP_002285720.1 PREDICTED: importin-5 [Vitis vinifera]
415	TRINITY_DN20041_c0_g1_i4	#N/A	sp|Q94DM8|UFM1_ORYSJ Ubiquitin-fold modifier 1 OS=Oryza sativa subsp. japonica OX=39947 GN=Os01g0962400 PE=3 SV=1	AT1G77710.1 | Symbols: | CONTAINS InterPro DOMAIN/s: Ubiquitin-like, Ufm1 (InterPro:IPR005375); Has 244 Blast hits to 244 proteins in 106 species: Archae - 0; Bacteria - 0; Metazoa - 149; Fungi - 0; Plants - 47; Viruses - 0; Other Eukaryotes - 48 (source: NCBI BLink). | chr1:29206750-29207895 FORWARD LENGTH=93	#N/A	#N/A	K12162	XP_003614786.1 ubiquitin-fold modifier 1 [Medicago truncatula] AES97744.1 ubiquitin-fold modifier 1 [Medicago truncatula] AFK35669.1 unknown [Medicago truncatula]
416	TRINITY_DN25399_c1_g2_i9	CSA003662.1 CSA003662|Sc0000011:2085177-2088089(-)	sp|Q40281|RCA_MALDO Ribulose bisphosphate carboxylase/oxygenase activase, chloroplastic OS=Malus domestica OX=3750 GN=RCA PE=2 SV=1	AT2G39730.3 | Symbols: RCA | rubisco activase | chr2:16571174-16573345 REVERSE LENGTH=441	GSBRNA2T00086041001 Brassica napus|ARF|ARF family protein	ARF family protein	#N/A	XP_003632187.1 PREDICTED: ribulose bisphosphate carboxylase/oxygenase activase, chloroplastic isoform X2 [Vitis vinifera]
417	TRINITY_DN21407_c3_g1_i1	CSA024238.1 CSA024238|Sc0000175:555310-559691(-)	sp|Q9LSW8|ETFB_ARATH Electron transfer flavoprotein subunit beta, mitochondrial OS=Arabidopsis thaliana OX=3702 GN=ETFB PE=1 SV=1	AT5G43430.1 | Symbols: ETFBETA | electron transfer flavoprotein beta | chr5:17453656-17455111 FORWARD LENGTH=251	#N/A	#N/A	K03521	XP_015887899.1 PREDICTED: electron transfer flavoprotein subunit beta, mitochondrial [Ziziphus jujuba]
418	TRINITY_DN25815_c0_g2_i4	CSA012626.1 CSA012626|Sc0000784:451274-454395(-)	sp|U3U992|UGT8_CATRO 7-deoxyloganetic acid glucosyltransferase OS=Catharanthus roseus OX=4058 GN=UGT709C2 PE=1 SV=1	AT1G22400.1 | Symbols: UGT85A1, ATUGT85A1 | UDP-Glycosyltransferase superfamily protein | chr1:7903851-7906607 REVERSE LENGTH=489	TRIUR3_17264-P1 Triticum urartu|GRAS|GRAS family protein	GRAS family protein	K00699	AIE12477.1 UGT4 [Panax ginseng]
419	TRINITY_DN26557_c0_g2_i1	CSA003471.1 CSA003471|Sc0000032:1474306-1476901(-)	sp|O80852|GSTF9_ARATH Glutathione S-transferase F9 OS=Arabidopsis thaliana OX=3702 GN=GSTF9 PE=1 SV=1	AT2G30860.2 | Symbols: ATGSTF9, GLUTTR, ATGSTF7, GSTF9 | glutathione S-transferase PHI 9 | chr2:13139132-13140079 FORWARD LENGTH=166	#N/A	#N/A	#N/A	XP_002530205.1 PREDICTED: glutathione S-transferase F9 [Ricinus communis] EEF32179.1 glutathione-s-transferase theta, gst, putative [Ricinus communis]
420	TRINITY_DN21918_c0_g1_i1	#N/A	sp|Q9M158|STR4_ARATH Rhodanese-like domain-containing protein 4, chloroplastic OS=Arabidopsis thaliana OX=3702 GN=STR4 PE=1 SV=2	AT4G01050.1 | Symbols: TROL | thylakoid rhodanese-like | chr4:455874-458175 FORWARD LENGTH=466	#N/A	#N/A	#N/A	KCW71521.1 hypothetical protein EUGRSUZ_E00068 [Eucalyptus grandis]
421	TRINITY_DN27060_c0_g1_i4	CSA021512.1 CSA021512|xpSc0053792:84827-91167(-)	sp|C8VK14|HXNY_EMENI 2-oxoglutarate-Fe(II) type oxidoreductase hxnY OS=Emericella nidulans (strain FGSC A4 / ATCC 38163 / CBS 112.46 / NRRL 194 / M139) OX=227321 GN=hxnY PE=2 SV=1	AT1G35190.1 | Symbols: | 2-oxoglutarate (2OG) and Fe(II)-dependent oxygenase superfamily protein | chr1:12890544-12892632 FORWARD LENGTH=329	MDP0000255970 Malus domestica|MYB_related|MYB_related family protein	MYB_related family protein	#N/A	XP_016719525.1 PREDICTED: probable 2-oxoglutarate-dependent dioxygenase At3g49630 isoform X2 [Gossypium hirsutum]
422	TRINITY_DN24574_c0_g1_i2	CSA022796.1 CSA022796|Sc0000092:53038-55470(-)	sp|Q9C9X3|ANXD5_ARATH Annexin D5 OS=Arabidopsis thaliana OX=3702 GN=ANN5 PE=2 SV=2	AT1G68090.1 | Symbols: ANNAT5, ANN5 | annexin 5 | chr1:25519442-25520774 REVERSE LENGTH=316	Aan020124 Artemisia annua|MYB|MYB family protein	MYB family protein	K17098	OMP09801.1 Annexin [Corchorus olitorius]
423	TRINITY_DN22357_c0_g1_i2	CSA013922.1 CSA013922|Sc0000512:113588-123008(-)	sp|O22925|VSR2_ARATH Vacuolar-sorting receptor 2 OS=Arabidopsis thaliana OX=3702 GN=VSR2 PE=2 SV=1	AT2G30290.2 | Symbols: VSR2, AtVSR2 | VACUOLAR SORTING RECEPTOR 2 | chr2:12912569-12915781 REVERSE LENGTH=641	OB11G10730.1 Oryza brachyantha|WRKY|WRKY family protein	WRKY family protein	#N/A	XP_002267833.2 PREDICTED: vacuolar-sorting receptor 1 [Vitis vinifera] CBI18031.3 unnamed protein product, partial [Vitis vinifera]
424	TRINITY_DN22857_c0_g2_i1	CSA021790.1 CSA021790|Sc0000636:2629-5177(+)	sp|A2XAZ3|ADHX_ORYSI Alcohol dehydrogenase class-3 OS=Oryza sativa subsp. indica OX=39946 GN=ADHIII PE=3 SV=1	AT5G43940.1 | Symbols: HOT5, ADH2, GSNOR, ATGSNOR1, PAR2 | GroES-like zinc-binding dehydrogenase family protein | chr5:17684265-17686379 FORWARD LENGTH=379	Vun006436 Vigna unguiculata|MYB_related|MYB_related family protein	MYB_related family protein	K00121	XP_010936050.1 PREDICTED: alcohol dehydrogenase class-3 [Elaeis guineensis]
425	TRINITY_DN26540_c0_g2_i3	CSA015989.1 CSA015989|Sc0004586:43207-55136(-)	sp|Q84L31|RD23C_ARATH Ubiquitin receptor RAD23c OS=Arabidopsis thaliana OX=3702 GN=RAD23C PE=1 SV=2	AT3G02540.3 | Symbols: RAD23C | Rad23 UV excision repair protein family | chr3:533095-536151 REVERSE LENGTH=418	Rsa1.0_04342.1_g00002.1 Raphanus sativus|LBD|LBD family protein	LBD family protein	K10839	CDP19777.1 unnamed protein product [Coffea canephora]
426	TRINITY_DN25903_c2_g2_i1	CSA014655.1 CSA014655|Sc0003119:187324-189334(-)	#N/A	#N/A	#N/A	#N/A	#N/A	#N/A
427	TRINITY_DN26019_c1_g1_i21	CSA033283.1 CSA033283|Sc0006046:22702-24867(+)	sp|Q9FXA2|PABP8_ARATH Polyadenylate-binding protein 8 OS=Arabidopsis thaliana OX=3702 GN=PAB8 PE=1 SV=1	AT1G49760.2 | Symbols: PAB8 | poly(A) binding protein 8 | chr1:18416740-18419753 FORWARD LENGTH=671	GSBRNA2T00136766001 Brassica napus|NAC|NAC family protein	NAC family protein	K13126	XP_002300227.1 polyadenylate-binding family protein [Populus trichocarpa] EEE85032.1 polyadenylate-binding family protein [Populus trichocarpa]
428	TRINITY_DN27152_c3_g2_i6	CSA009436.1 CSA009436|Sc0007098:4710-15248(-)	#N/A	#N/A	#N/A	#N/A	#N/A	#N/A
429	TRINITY_DN26479_c1_g1_i2	CSA035702.1 CSA035702|Sc0002944:110664-114048(+)	sp|Q9ZV48|TPS11_ARATH Probable alpha,alpha-trehalose-phosphate synthase [UDP-forming] 11 OS=Arabidopsis thaliana OX=3702 GN=TPS11 PE=2 SV=1	AT2G18700.1 | Symbols: ATTPS11, TPS11, ATTPSB | trehalose phosphatase/synthase 11 | chr2:8109043-8111799 FORWARD LENGTH=862	#N/A	#N/A	K16055	AGD98700.1 trehalose-6-phosphate synthase [Camellia sinensis]
430	TRINITY_DN24997_c0_g2_i3	CSA002623.1 CSA002623|Sc0000361:200530-201996(+)	sp|O23487|BH003_ARATH Transcription factor bHLH3 OS=Arabidopsis thaliana OX=3702 GN=BHLH3 PE=1 SV=1	AT4G16430.1 | Symbols: | basic helix-loop-helix (bHLH) DNA-binding superfamily protein | chr4:9267599-9269002 FORWARD LENGTH=467	Achn017831 Actinidia chinensis|bHLH|bHLH family protein	bHLH family protein	#N/A	XP_006352746.1 PREDICTED: transcription factor bHLH3 [Solanum tuberosum]
431	TRINITY_DN19079_c0_g1_i1	CSA003432.1 CSA003432|Sc0000339:618274-622565(+)	sp|Q94AH9|MD36A_ARATH Mediator of RNA polymerase II transcription subunit 36a OS=Arabidopsis thaliana OX=3702 GN=MED36A PE=1 SV=2	AT4G25630.1 | Symbols: FIB2, ATFIB2 | fibrillarin 2 | chr4:13074239-13076205 FORWARD LENGTH=320	#N/A	#N/A	K14563	KZV28687.1 putative mediator of RNA polymerase II transcription subunit 36b [Dorcoceras hygrometricum]
432	TRINITY_DN23257_c0_g1_i4	CSA017603.1 CSA017603|Sc0001109:45233-48842(-)	sp|A5F5U6|BGAL_VIBC3 Beta-galactosidase OS=Vibrio cholerae serotype O1 (strain ATCC 39541 / Classical Ogawa 395 / O395) OX=345073 GN=lacZ PE=3 SV=2	AT3G54440.1 | Symbols: | glycoside hydrolase family 2 protein | chr3:20148494-20157019 REVERSE LENGTH=1107	RrC2198_p1 Raphanus raphanistrum|SRS|SRS family protein	SRS family protein	K01190	XP_002266400.1 PREDICTED: uncharacterized protein LOC100241220 [Vitis vinifera] XP_010645604.1 PREDICTED: uncharacterized protein LOC100241220 [Vitis vinifera] CBI40151.3 unnamed protein product, partial [Vitis vinifera]
433	TRINITY_DN21840_c1_g1_i2	CSA027334.1 CSA027334|Sc0005280:39180-39781(-)	sp|O50001|PRU1_PRUAR Major allergen Pru ar 1 OS=Prunus armeniaca OX=36596 PE=1 SV=1	AT1G24020.2 | Symbols: MLP423 | MLP-like protein 423 | chr1:8500653-8501458 REVERSE LENGTH=155	#N/A	#N/A	#N/A	XP_010245449.1 PREDICTED: major allergen Pru ar 1-like [Nelumbo nucifera]
434	TRINITY_DN24782_c0_g2_i1	#N/A	sp|Q8VYZ2|PPA8_ARATH Purple acid phosphatase 8 OS=Arabidopsis thaliana OX=3702 GN=PAP8 PE=2 SV=1	AT2G01890.1 | Symbols: PAP8, ATPAP8 | purple acid phosphatase 8 | chr2:396985-399168 REVERSE LENGTH=335	GRMZM2G404769_P01 Zea mays|E2F/DP|E2F/DP family protein	E2F/DP family protein	K14379	XP_002285160.1 PREDICTED: purple acid phosphatase 3 [Vitis vinifera] CBI26783.3 unnamed protein product, partial [Vitis vinifera]
435	TRINITY_DN23429_c0_g1_i1	CSA032056.1 CSA032056|Sc0000732:285245-291198(+)	#N/A	AT1G34320.1 | Symbols: | Protein of unknown function (DUF668) | chr1:12520713-12524046 FORWARD LENGTH=657	#N/A	#N/A	#N/A	OMO53948.1 hypothetical protein CCACVL1_28184 [Corchorus capsularis]
436	TRINITY_DN21158_c0_g4_i1	CSA004105.1 CSA004105|Sc0002007:339976-344693(+)	sp|Q06396|ARF1_ORYSJ ADP-ribosylation factor 1 OS=Oryza sativa subsp. japonica OX=39947 GN=Os01g0813400 PE=2 SV=3	AT1G10630.1 | Symbols: ATARFA1F, ARFA1F | ADP-ribosylation factor A1F | chr1:3513189-3514230 REVERSE LENGTH=181	#N/A	#N/A	#N/A	KDO66124.1 hypothetical protein CISIN_1g029675mg [Citrus sinensis]
437	TRINITY_DN24233_c2_g1_i3	CSA012243.1 CSA012243|Sc0000191:1021956-1022342(-)	#N/A	#N/A	#N/A	#N/A	#N/A	#N/A
438	TRINITY_DN26148_c1_g2_i1	#N/A	#N/A	#N/A	#N/A	#N/A	#N/A	XP_011040285.1 PREDICTED: programmed cell death protein 4-like [Populus euphratica]
439	TRINITY_DN21556_c0_g2_i1	CSA029106.1 CSA029106|Sc0000564:16629-17183(+)	sp|Q8VWZ7|C76B6_CATRO Geraniol 8-hydroxylase OS=Catharanthus roseus OX=4058 GN=CYP76B6 PE=1 SV=1	AT2G45550.1 | Symbols: CYP76C4 | cytochrome P450, family 76, subfamily C, polypeptide 4 | chr2:18773541-18775654 REVERSE LENGTH=511	Sme2.5_00297.1_g00019.1 Solanum melongena|MYB|MYB family protein	MYB family protein	K20556	AOE22894.1 cytochrome P450 CYP76F14 [Vitis vinifera]
440	TRINITY_DN24816_c1_g2_i1	CSA036387.1 CSA036387|Sc0000180:1035167-1040682(+)	sp|Q96329|ACOX4_ARATH Acyl-coenzyme A oxidase 4, peroxisomal OS=Arabidopsis thaliana OX=3702 GN=ACX4 PE=1 SV=1	AT3G51840.1 | Symbols: ACX4, ATSCX, ATG6 | acyl-CoA oxidase 4 | chr3:19225653-19229008 REVERSE LENGTH=436	MDP0000136874 Malus domestica|MYB|MYB family protein	MYB family protein	K00232	OAY43730.1 hypothetical protein MANES_08G093200 [Manihot esculenta]
441	TRINITY_DN23631_c1_g3_i2	CSA035290.1 CSA035290|Sc0000355:624609-626385(-)	#N/A	AT1G68490.1 | Symbols: | unknown protein; FUNCTIONS IN: molecular_function unknown; INVOLVED IN: biological_process unknown; LOCATED IN: chloroplast; EXPRESSED IN: 22 plant structures; EXPRESSED DURING: 13 growth stages; BEST Arabidopsis thaliana protein match is: unknown protein (TAIR:AT1G13390.2); Has 125 Blast hits to 125 proteins in 18 species: Archae - 0; Bacteria - 0; Metazoa - 0; Fungi - 0…	Achn034361 Actinidia chinensis|LBD|LBD family protein	LBD family protein	#N/A	XP_010094753.1 hypothetical protein L484_019963 [Morus notabilis] EXB56918.1 hypothetical protein L484_019963 [Morus notabilis]
442	TRINITY_DN25868_c1_g1_i1	#N/A	#N/A	#N/A	#N/A	#N/A	#N/A	#N/A
443	TRINITY_DN20232_c0_g4_i5	CSA008637.1 CSA008637|Sc0005834:40190-40861(-)	sp|Q9FKQ1|DTX27_ARATH Protein DETOXIFICATION 27 OS=Arabidopsis thaliana OX=3702 GN=DTX27 PE=2 SV=1	AT5G65380.1 | Symbols: | MATE efflux family protein | chr5:26123241-26126352 REVERSE LENGTH=486	TRIUR3_11943-P1 Triticum urartu|ERF|ERF family protein	ERF family protein	#N/A	XP_018807250.1 PREDICTED: protein DETOXIFICATION 27-like [Juglans regia]
444	TRINITY_DN20329_c0_g1_i1	CSA035915.1 CSA035915|xfSc0000268:97520-98143(-)	sp|Q6Z1Y6|SNAT2_ORYSJ Serotonin N-acetyltransferase 2, chloroplastic OS=Oryza sativa subsp. japonica OX=39947 GN=SNAT2 PE=1 SV=1	AT1G26220.1 | Symbols: | Acyl-CoA N-acyltransferases (NAT) superfamily protein | chr1:9071157-9071750 FORWARD LENGTH=197	#N/A	#N/A	K22450	XP_010257855.1 PREDICTED: uncharacterized N-acetyltransferase ycf52 [Nelumbo nucifera]
445	TRINITY_DN22204_c1_g1_i1	CSA011248.1 CSA011248|xfSc0000155:143826-146102(+)	sp|Q39211|NRPB3_ARATH DNA-directed RNA polymerases II, IV and V subunit 3 OS=Arabidopsis thaliana OX=3702 GN=NRPB3 PE=1 SV=1	AT2G15430.1 | Symbols: RBP36A, RPB35.5A, NRPB3, NRPD3, NRPE3A | DNA-directed RNA polymerase family protein | chr2:6733661-6735482 FORWARD LENGTH=319	MDP0000315270 Malus domestica|GRAS|GRAS family protein	GRAS family protein	K03011	XP_007042502.1 PREDICTED: DNA-directed RNA polymerases II, IV and V subunit 3 [Theobroma cacao] EOX98333.1 DNA-directed RNA polymerase family protein [Theobroma cacao]
446	TRINITY_DN24570_c1_g1_i1	CSA020913.1 CSA020913|Sc0000344:891765-895004(-)	sp|Q9XFM6|MSBP1_ARATH Membrane steroid-binding protein 1 OS=Arabidopsis thaliana OX=3702 GN=MSBP1 PE=1 SV=2	AT5G52240.1 | Symbols: MSBP1, ATMP1, AtMAPR5 | membrane steroid binding protein 1 | chr5:21213121-21214557 FORWARD LENGTH=220	#N/A	#N/A	K17278	XP_015967434.1 PREDICTED: membrane steroid-binding protein 2-like [Arachis duranensis]
447	TRINITY_DN7651_c0_g1_i1	CSA036329.1 CSA036329|xfSc0039504:464-664(-)	#N/A	AT3G19660.1 | Symbols: | unknown protein; Has 16 Blast hits to 16 proteins in 6 species: Archae - 0; Bacteria - 0; Metazoa - 0; Fungi - 0; Plants - 16; Viruses - 0; Other Eukaryotes - 0 (source: NCBI BLink). | chr3:6825678-6825872 REVERSE LENGTH=64	#N/A	#N/A	#N/A	OAY39334.1 hypothetical protein MANES_10G086400 [Manihot esculenta]
448	TRINITY_DN24194_c0_g1_i2	#N/A	sp|Q9SKU1|CLC1_ARATH Clathrin light chain 1 OS=Arabidopsis thaliana OX=3702 GN=At2g20760 PE=2 SV=1	AT2G20760.1 | Symbols: | Clathrin light chain protein | chr2:8943279-8945108 REVERSE LENGTH=338	Kalax.1731s0001.1.p Kalanchoe marnieriana|C3H|C3H family protein	C3H family protein	#N/A	XP_010242969.1 PREDICTED: clathrin light chain 2 [Nelumbo nucifera]
449	TRINITY_DN26715_c5_g1_i7	#N/A	#N/A	#N/A	#N/A	#N/A	#N/A	EQG74591.1 hypothetical protein QKA_3524 [Clostridioides difficile DA00165] EQJ20122.1 hypothetical protein QS3_0132 [Clostridioides difficile P13] EQJ85959.1 hypothetical protein QU7_0117 [Clostridioides difficile P46] ERM50695.1 hypothetical protein QUG_0137 [Clostridioides difficile P53] ERM52323.1 hypothetical protein QUQ_0118 [Clostridioides difficile P68]
450	TRINITY_DN23652_c0_g3_i5	CSA036762.1 CSA036762|Sc0000587:243072-246566(+)	sp|Q8LGF7|PEX4_ARATH Protein PEROXIN-4 OS=Arabidopsis thaliana OX=3702 GN=PEX4 PE=1 SV=1	AT5G25770.1 | Symbols: | alpha/beta-Hydrolases superfamily protein | chr5:8969308-8971389 REVERSE LENGTH=360	Jcr4S01385.100 Jatropha curcas|CPP|CPP family protein	CPP family protein	#N/A	CBI20877.3 unnamed protein product, partial [Vitis vinifera]
451	TRINITY_DN25078_c1_g2_i6	CSA013809.1 CSA013809|Sc0000283:974568-979232(+)	sp|Q8LAS7|CNBL2_ARATH Calcineurin B-like protein 2 OS=Arabidopsis thaliana OX=3702 GN=CBL2 PE=1 SV=2	AT5G55990.1 | Symbols: CBL2, ATCBL2 | calcineurin B-like protein 2 | chr5:22672189-22673579 FORWARD LENGTH=226	Pbr010446.1 Pyrus bretschneideri|EIL|EIL family protein	EIL family protein	K06268	XP_019183144.1 PREDICTED: calcineurin B-like protein 3 [Ipomoea nil] XP_019183145.1 PREDICTED: calcineurin B-like protein 3 [Ipomoea nil] XP_019183146.1 PREDICTED: calcineurin B-like protein 3 [Ipomoea nil]
452	TRINITY_DN22297_c1_g1_i2	#N/A	sp|Q8H5T6|LTI6A_ORYSJ Hydrophobic protein LTI6A OS=Oryza sativa subsp. japonica OX=39947 GN=LTI6A PE=2 SV=1	AT3G05890.1 | Symbols: RCI2B | Low temperature and salt responsive protein family | chr3:1758179-1758452 REVERSE LENGTH=54	#N/A	#N/A	#N/A	KYP71682.1 Hydrophobic protein LTI6A [Cajanus cajan]
453	TRINITY_DN24610_c3_g1_i4	#N/A	sp|Q3E813|YL154_YEAST Uncharacterized protein YLR154C-G OS=Saccharomyces cerevisiae (strain ATCC 204508 / S288c) OX=559292 GN=YLR154C-G PE=2 SV=1	#N/A	#N/A	#N/A	#N/A	XP_002484510.1 hypothetical protein TSTA_040370 [Talaromyces stipitatus ATCC 10500] EED14557.1 hypothetical protein TSTA_040370 [Talaromyces stipitatus ATCC 10500]
454	TRINITY_DN17539_c0_g1_i1	#N/A	#N/A	AT3G15180.1 | Symbols: | ARM repeat superfamily protein | chr3:5111952-5115803 FORWARD LENGTH=519	676784632 Sisymbrium irio|NAC|NAC family protein	NAC family protein	K06692	XP_010644175.1 PREDICTED: uncharacterized protein LOC100260719 isoform X1 [Vitis vinifera] CBI20260.3 unnamed protein product, partial [Vitis vinifera]
455	TRINITY_DN24596_c0_g1_i3	CSA033457.1 CSA033457|Sc0001520:22625-31138(-)	#N/A	AT4G10970.4 | Symbols: | unknown protein; FUNCTIONS IN: molecular_function unknown; INVOLVED IN: biological_process unknown; LOCATED IN: cellular_component unknown; EXPRESSED IN: 25 plant structures; EXPRESSED DURING: 14 growth stages; BEST Arabidopsis thaliana protein match is: unknown protein (TAIR:AT4G23910.2); Has 30201 Blast hits to 17322 proteins in 780 species: Archae - 12; Bacteria - 1396…	#N/A	#N/A	#N/A	CBI34489.3 unnamed protein product, partial [Vitis vinifera]
456	TRINITY_DN26243_c1_g1_i1	#N/A	sp|Q49KX2|PSBB_EUCGG Photosystem II CP47 reaction center protein OS=Eucalyptus globulus subsp. globulus OX=71271 GN=psbB PE=3 SV=1	ATCG00680.1 | Symbols: PSBB | photosystem II reaction center protein B | chrC:72371-73897 FORWARD LENGTH=508	KN540122.1_FGP005 Oryza longistaminata|bHLH|bHLH family protein	bHLH family protein	K02704	XP_016719338.1 PREDICTED: LOW QUALITY PROTEIN: photosystem II CP47 reaction center protein-like [Gossypium hirsutum] XP_016719360.1 PREDICTED: LOW QUALITY PROTEIN: photosystem II CP47 reaction center protein-like [Gossypium hirsutum] XP_016719361.1 PREDICTED: LOW QUALITY PROTEIN: photosystem II CP47 reaction center protein-like [Gossypium hirsutum]
457	TRINITY_DN24376_c0_g2_i5	CSA026763.1 CSA026763|Sc0003482:207218-213034(+)	sp|Q9LUV4|FRL4A_ARATH FRIGIDA-like protein 4a OS=Arabidopsis thaliana OX=3702 GN=FRL4A PE=2 SV=1	AT3G22440.1 | Symbols: | FRIGIDA-like protein | chr3:7959854-7961886 FORWARD LENGTH=532	Lj4g3v0654370.1 Lotus japonicus|FAR1|FAR1 family protein	FAR1 family protein	#N/A	XP_002282465.1 PREDICTED: FRIGIDA-like protein 4a [Vitis vinifera]
458	TRINITY_DN20697_c1_g2_i1	CSA021155.1 CSA021155|xfSc0000475:69985-73488(-)	sp|O82528|RL15_PETHY 60S ribosomal protein L15 OS=Petunia hybrida OX=4102 GN=RPL15 PE=2 SV=1	AT4G16720.1 | Symbols: | Ribosomal protein L23/L15e family protein | chr4:9400156-9401315 REVERSE LENGTH=204	#N/A	#N/A	K02877	KVI07606.1 Ribosomal protein L15e [Cynara cardunculus var. scolymus]
459	TRINITY_DN25002_c0_g2_i1	CSA034087.1 CSA034087|Sc0001394:279652-298856(-)	sp|Q9SAK4|SSDH_ARATH Succinate-semialdehyde dehydrogenase, mitochondrial OS=Arabidopsis thaliana OX=3702 GN=ALDH5F1 PE=1 SV=2	AT1G79440.1 | Symbols: ALDH5F1, SSADH1, SSADH | aldehyde dehydrogenase 5F1 | chr1:29882525-29887275 REVERSE LENGTH=528	MDP0000606021 Malus domestica|bHLH|bHLH family protein	bHLH family protein	K17761	XP_015890074.1 PREDICTED: succinate-semialdehyde dehydrogenase, mitochondrial [Ziziphus jujuba]
460	TRINITY_DN21463_c0_g1_i1	CSA028184.1 CSA028184|Sc0001592:324898-326167(-)	sp|Q9T0D3|HFB2B_ARATH Heat stress transcription factor B-2b OS=Arabidopsis thaliana OX=3702 GN=HSFB2B PE=2 SV=1	AT4G11660.1 | Symbols: AT-HSFB2B, HSFB2B | winged-helix DNA-binding transcription factor family protein | chr4:7043006-7044227 FORWARD LENGTH=377	Peaxi162Scf00714g00331.1 Petunia axillaris|HSF|HSF family protein	HSF family protein	K09419	ADC94861.1 HSP transcription factor [Vitis pseudoreticulata] ALV82483.1 transcription factor HsfB2b [Vitis pseudoreticulata]
461	TRINITY_DN22192_c0_g1_i3	CSA030515.1 CSA030515|Sc0000067:1062246-1064947(-)	#N/A	AT5G52980.1 | Symbols: | CONTAINS InterPro DOMAIN/s: ATPase, vacuolar ER assembly factor, Vma12 (InterPro:IPR021013); Has 1807 Blast hits to 1807 proteins in 277 species: Archae - 0; Bacteria - 0; Metazoa - 736; Fungi - 347; Plants - 385; Viruses - 0; Other Eukaryotes - 339 (source: NCBI BLink). | chr5:21482329-21483642 REVERSE LENGTH=222	#N/A	#N/A	#N/A	XP_010256404.1 PREDICTED: uncharacterized protein LOC104596808 [Nelumbo nucifera]
462	TRINITY_DN26921_c1_g1_i2	CSA009575.1 CSA009575|Sc0001072:536887-538035(-)	sp|P69309|UBIQP_AVEFA Polyubiquitin OS=Avena fatua OX=4499 PE=2 SV=2	AT5G20620.1 | Symbols: UBQ4 | ubiquitin 4 | chr5:6973315-6974463 REVERSE LENGTH=382	Achn077281 Actinidia chinensis|MYB_related|MYB_related family protein	MYB_related family protein	K08770	KXG20648.1 hypothetical protein SORBI_010G232100 [Sorghum bicolor]
463	TRINITY_DN26025_c0_g3_i1	CSA027664.1 CSA027664|Sc0000144:94673-95701(+)	sp|Q9XGN1|TTG1_ARATH Protein TRANSPARENT TESTA GLABRA 1 OS=Arabidopsis thaliana OX=3702 GN=TTG1 PE=1 SV=1	AT5G24520.2 | Symbols: TTG1, TTG | Transducin/WD40 repeat-like superfamily protein | chr5:8371708-8372733 REVERSE LENGTH=341	#N/A	#N/A	K11805	AIU98520.1 WD40 protein [Paeonia suffruticosa]
464	TRINITY_DN22813_c0_g1_i2	#N/A	#N/A	#N/A	#N/A	#N/A	#N/A	#N/A
465	TRINITY_DN23772_c0_g1_i4	CSA004714.1 CSA004714|Sc0002459:57041-68257(-)	sp|Q9LEW8|FN3KR_ARATH Protein-ribulosamine 3-kinase, chloroplastic OS=Arabidopsis thaliana OX=3702 GN=At3g61080 PE=1 SV=2	AT3G61080.1 | Symbols: | Protein kinase superfamily protein | chr3:22607152-22608883 FORWARD LENGTH=326	#N/A	#N/A	K15523	XP_012083489.1 PREDICTED: protein-ribulosamine 3-kinase, chloroplastic [Jatropha curcas] KDP28694.1 hypothetical protein JCGZ_14465 [Jatropha curcas]
466	TRINITY_DN26135_c1_g2_i1	CSA019281.1 CSA019281|Sc0000119:543989-544520(+)	#N/A	#N/A	#N/A	#N/A	#N/A	#N/A
467	TRINITY_DN25522_c1_g1_i2	CSA003511.1 CSA003511|Sc0004567:77073-89128(+)	#N/A	#N/A	#N/A	#N/A	#N/A	AET25429.1 class IV chitinase [Actinidia chinensis]
468	TRINITY_DN24201_c0_g1_i2	CSA032793.1 CSA032793|Sc0003029:157653-162355(-)	sp|Q03685|BIP5_TOBAC Luminal-binding protein 5 OS=Nicotiana tabacum OX=4097 GN=BIP5 PE=2 SV=1	AT5G42020.1 | Symbols: BIP, BIP2 | Heat shock protein 70 (Hsp 70) family protein | chr5:16807697-16810480 REVERSE LENGTH=668	#N/A	#N/A	#N/A	XP_007040596.2 PREDICTED: luminal-binding protein 5 [Theobroma cacao]
469	TRINITY_DN25278_c0_g2_i2	CSA017867.1 CSA017867|Sc0003641:143521-146554(+)	#N/A	#N/A	#N/A	#N/A	#N/A	CDP05793.1 unnamed protein product [Coffea canephora]
470	TRINITY_DN25108_c0_g5_i7	CSA022978.1 CSA022978|Sc0000930:33343-35174(+)	sp|P49332|GSTXC_TOBAC Probable glutathione S-transferase parC OS=Nicotiana tabacum OX=4097 GN=PARC PE=2 SV=1	AT1G17180.1 | Symbols: ATGSTU25, GSTU25 | glutathione S-transferase TAU 25 | chr1:5872208-5872958 FORWARD LENGTH=221	#N/A	#N/A	#N/A	ACH87175.1 glutathione S-transferase [Camellia sinensis]
471	TRINITY_DN18194_c0_g1_i1	#N/A	#N/A	AT1G52720.1 | Symbols: | unknown protein; BEST Arabidopsis thaliana protein match is: unknown protein (TAIR:AT3G15630.1); Has 61 Blast hits to 61 proteins in 13 species: Archae - 0; Bacteria - 0; Metazoa - 0; Fungi - 0; Plants - 61; Viruses - 0; Other Eukaryotes - 0 (source: NCBI BLink). | chr1:19641007-19641360 FORWARD LENGTH=117	#N/A	#N/A	#N/A	XP_009598171.1 PREDICTED: uncharacterized protein LOC104094022 [Nicotiana tomentosiformis]
472	TRINITY_DN24599_c0_g1_i4	CSA025493.1 CSA025493|Sc0002199:75345-77159(+)	sp|Q9M6E8|NCED1_PHAVU 9-cis-epoxycarotenoid dioxygenase NCED1, chloroplastic OS=Phaseolus vulgaris OX=3885 GN=NCED1 PE=2 SV=1	AT3G14440.1 | Symbols: NCED3, ATNCED3, STO1, SIS7 | nine-cis-epoxycarotenoid dioxygenase 3 | chr3:4831678-4833477 REVERSE LENGTH=599	#N/A	#N/A	K09840	OMO92680.1 Carotenoid oxygenase [Corchorus olitorius]
473	TRINITY_DN20121_c0_g1_i1	CSA023373.1 CSA023373|Sc0000026:1606551-1611747(-)	#N/A	#N/A	#N/A	#N/A	#N/A	XP_002280819.1 PREDICTED: ABC transporter C family member 2 [Vitis vinifera] XP_010655706.1 PREDICTED: ABC transporter C family member 2 [Vitis vinifera] CBI30977.3 unnamed protein product, partial [Vitis vinifera]
474	TRINITY_DN17568_c0_g1_i2	CSA031871.1 CSA031871|Sc0000138:1309555-1311489(+)	sp|Q8LDI5|CXXS1_ARATH Thioredoxin-like protein CXXS1 OS=Arabidopsis thaliana OX=3702 GN=CXXS1 PE=2 SV=2	AT1G11530.1 | Symbols: ATCXXS1, CXXS1 | C-terminal cysteine residue is changed to a serine 1 | chr1:3874518-3875311 FORWARD LENGTH=118	Neem_16119_f_2 Azadirachta indica|bHLH|bHLH family protein	bHLH family protein	#N/A	XP_015897996.1 PREDICTED: thioredoxin-like protein CXXS1 [Ziziphus jujuba]
475	TRINITY_DN20040_c0_g1_i2	CSA006731.1 CSA006731|Sc0000114:1226909-1227227(+)	sp|Q9FK81|Y5258_ARATH Stress-response A/B barrel domain-containing protein At5g22580 OS=Arabidopsis thaliana OX=3702 GN=At5g22580 PE=1 SV=1	AT5G22580.1 | Symbols: | Stress responsive A/B Barrel Domain | chr5:7502709-7503137 FORWARD LENGTH=111	Vradi02g06710.1 Vigna radiata|ERF|ERF family protein	ERF family protein	#N/A	XP_004291550.1 PREDICTED: uncharacterized protein At5g22580 [Fragaria vesca subsp. vesca]
476	TRINITY_DN21975_c0_g1_i1	CSA027285.1 CSA027285|Sc0003068:232233-235035(+)	sp|Q9LFD5|BPA1_ARATH Binding partner of ACD11 1 OS=Arabidopsis thaliana OX=3702 GN=BPA1 PE=1 SV=1	AT4G17720.1 | Symbols: | RNA-binding (RRM/RBD/RNP motifs) family protein | chr4:9862660-9864498 REVERSE LENGTH=313	Oropetium_20150105_16901A Oropetium thomaeum|B3|B3 family protein	B3 family protein	#N/A	XP_016504333.1 PREDICTED: binding partner of ACD11 1-like [Nicotiana tabacum]
477	TRINITY_DN24253_c0_g1_i1	CSA013260.1 CSA013260|Sc0000250:1051708-1062363(-)	sp|Q9ZU35|AB7G_ARATH ABC transporter G family member 7 OS=Arabidopsis thaliana OX=3702 GN=ABCG7 PE=2 SV=1	AT2G01320.3 | Symbols: | ABC-2 type transporter family protein | chr2:154487-158063 REVERSE LENGTH=728	MDP0000265619 Malus domestica|Nin-like|Nin-like family protein	Nin-like family protein	#N/A	XP_010659096.1 PREDICTED: ABC transporter G family member 7 [Vitis vinifera] CBI26926.3 unnamed protein product, partial [Vitis vinifera] APP91592.1 ABC transporter G family member 7 [Vitis vinifera]
478	TRINITY_DN27177_c1_g1_i2	CSA013383.1 CSA013383|Sc0003495:24164-26626(-)	sp|O64477|Y2913_ARATH G-type lectin S-receptor-like serine/threonine-protein kinase At2g19130 OS=Arabidopsis thaliana OX=3702 GN=At2g19130 PE=2 SV=1	AT2G19130.1 | Symbols: | S-locus lectin protein kinase family protein | chr2:8293789-8296275 FORWARD LENGTH=828	Itr_sc000748.1_g00024.1 Ipomoea trifida|MYB_related|MYB_related family protein	MYB_related family protein	#N/A	EOX99255.1 S-locus lectin protein kinase family protein isoform 1 [Theobroma cacao]
479	TRINITY_DN16935_c0_g1_i1	CSA025786.1 CSA025786|Sc0005351:81750-82661(-)	sp|P51614|CHIT3_VITVI Acidic endochitinase OS=Vitis vinifera OX=29760 GN=CHIT3 PE=2 SV=1	AT5G24090.1 | Symbols: ATCHIA, CHIA | chitinase A | chr5:8143805-8145153 REVERSE LENGTH=302	Zjn_sc00096.1.g00310.1.sm.mk Zoysia japonica|C2H2|C2H2 family protein	C2H2 family protein	K01183	OAY48392.1 hypothetical protein MANES_06G155300 [Manihot esculenta]
480	TRINITY_DN19917_c0_g1_i1	CSA035180.1 CSA035180|Sc0004041:96439-97270(+)	sp|Q9LVQ8|P2C80_ARATH Probable protein phosphatase 2C 80 OS=Arabidopsis thaliana OX=3702 GN=At5g66720 PE=2 SV=1	AT5G66720.2 | Symbols: | Protein phosphatase 2C family protein | chr5:26639015-26640545 REVERSE LENGTH=411	676752188 Sisymbrium irio|C2H2|C2H2 family protein	C2H2 family protein	#N/A	XP_017255265.1 PREDICTED: probable protein phosphatase 2C 55 isoform X2 [Daucus carota subsp. sativus]
481	TRINITY_DN21787_c0_g1_i1	CSA036055.1 CSA036055|Sc0001603:272583-274468(+)	sp|C7G304|GOLS2_SOLLC Galactinol synthase 2 OS=Solanum lycopersicum OX=4081 GN=GOLS2 PE=2 SV=1	AT2G47180.1 | Symbols: AtGolS1, GolS1 | galactinol synthase 1 | chr2:19369049-19370372 REVERSE LENGTH=344	#N/A	#N/A	K18819	NP_001313004.1 galactinol synthase 2 [Nicotiana tabacum] XP_009792096.1 PREDICTED: galactinol synthase 2 [Nicotiana sylvestris] AIE16185.1 galactinol synthase 2 [Nicotiana tabacum]
482	TRINITY_DN22250_c1_g1_i3	CSA036609.1 CSA036609|xpSc0053953:70342-74834(+)	sp|Q9MAA2|AT74_ARATH Phosphoglycerate mutase-like protein AT74 OS=Arabidopsis thaliana OX=3702 GN=At3g05170 PE=2 SV=1	AT3G05170.1 | Symbols: | Phosphoglycerate mutase family protein | chr3:1466738-1468219 FORWARD LENGTH=316	#N/A	#N/A	#N/A	XP_011078746.1 PREDICTED: phosphoglycerate mutase-like protein AT74 [Sesamum indicum]
483	TRINITY_DN27057_c0_g1_i5	CSA020754.1 CSA020754|Sc0002405:163773-172816(+)	#N/A	#N/A	#N/A	#N/A	#N/A	XP_002321568.2 hypothetical protein POPTR_0015s08320g [Populus trichocarpa] EEF05695.2 hypothetical protein POPTR_0015s08320g [Populus trichocarpa]
484	TRINITY_DN23547_c2_g1_i1	CSA025082.1 CSA025082|Sc0002939:256174-259684(-)	sp|Q9LZ06|GSTL3_ARATH Glutathione S-transferase L3 OS=Arabidopsis thaliana OX=3702 GN=GSTL3 PE=2 SV=1	AT5G02790.1 | Symbols: GSTL3 | Glutathione S-transferase family protein | chr5:632877-634858 FORWARD LENGTH=235	#N/A	#N/A	K00799	XP_002275882.1 PREDICTED: glutathione S-transferase L3 [Vitis vinifera]
485	TRINITY_DN21235_c0_g1_i4	CSA031314.1 CSA031314|Sc0004671:76215-92124(-)	sp|A0JMW6|T214A_XENLA Transmembrane protein 214-A OS=Xenopus laevis OX=8355 GN=tmem214-a PE=2 SV=1	AT1G23170.2 | Symbols: | Protein of unknown function DUF2359, transmembrane | chr1:8212724-8215516 FORWARD LENGTH=615	#N/A	#N/A	#N/A	XP_008229201.1 PREDICTED: uncharacterized protein LOC103328581 [Prunus mume]
486	TRINITY_DN26389_c2_g2_i4	CSA017421.1 CSA017421|Sc0000551:167207-173970(-)	sp|Q54V77|PYRG_DICDI CTP synthase OS=Dictyostelium discoideum OX=44689 GN=ctps PE=3 SV=1	AT1G30820.1 | Symbols: | CTP synthase family protein | chr1:10945251-10948825 REVERSE LENGTH=600	PK16897.10 Cannabis sativa|YABBY|YABBY family protein	YABBY family protein	#N/A	XP_017227133.1 PREDICTED: CTP synthase-like isoform X2 [Daucus carota subsp. sativus] KZN11073.1 hypothetical protein DCAR_003729 [Daucus carota subsp. sativus]
487	TRINITY_DN24828_c1_g2_i2	CSA029566.1 CSA029566|Sc0000871:213722-228513(+)	sp|F4JTP5|STY46_ARATH Serine/threonine-protein kinase STY46 OS=Arabidopsis thaliana OX=3702 GN=STY46 PE=1 SV=1	AT4G38470.1 | Symbols: | ACT-like protein tyrosine kinase family protein | chr4:17999432-18003551 FORWARD LENGTH=575	mrna27940.1-v1.0-hybrid Fragaria vesca|NAC|NAC family protein	NAC family protein	#N/A	XP_017230485.1 PREDICTED: serine/threonine-protein kinase STY46-like [Daucus carota subsp. sativus]
488	TRINITY_DN23971_c0_g1_i8	CSA005315.1 CSA005315|Sc0001106:448081-448740(-)	sp|Q9ASS4|Y5838_ARATH Probably inactive leucine-rich repeat receptor-like protein kinase At5g48380 OS=Arabidopsis thaliana OX=3702 GN=At5g48380 PE=1 SV=1	AT5G48380.1 | Symbols: BIR1 | BAK1-interacting receptor-like kinase 1 | chr5:19604584-19606532 REVERSE LENGTH=620	Seita.3G354900.1.p Setaria italica|MYB_related|MYB_related family protein	MYB_related family protein	#N/A	XP_011089586.1 PREDICTED: probably inactive leucine-rich repeat receptor-like protein kinase At5g48380 [Sesamum indicum] XP_011089587.1 PREDICTED: probably inactive leucine-rich repeat receptor-like protein kinase At5g48380 [Sesamum indicum]
489	TRINITY_DN21463_c0_g1_i2	CSA028184.1 CSA028184|Sc0001592:324898-326167(-)	sp|Q9T0D3|HFB2B_ARATH Heat stress transcription factor B-2b OS=Arabidopsis thaliana OX=3702 GN=HSFB2B PE=2 SV=1	AT4G11660.1 | Symbols: AT-HSFB2B, HSFB2B | winged-helix DNA-binding transcription factor family protein | chr4:7043006-7044227 FORWARD LENGTH=377	Peaxi162Scf00714g00331.1 Petunia axillaris|HSF|HSF family protein	HSF family protein	K09419	ADC94861.1 HSP transcription factor [Vitis pseudoreticulata] ALV82483.1 transcription factor HsfB2b [Vitis pseudoreticulata]
490	TRINITY_DN22141_c0_g1_i1	#N/A	sp|Q54SW1|Y2179_DICDI Putative phosphatidylglycerol/phosphatidylinositol transfer protein DDB_G0282179 OS=Dictyostelium discoideum OX=44689 GN=DDB_G0282179 PE=3 SV=2	AT3G11780.1 | Symbols: | MD-2-related lipid recognition domain-containing protein / ML domain-containing protein | chr3:3724326-3725476 REVERSE LENGTH=153	#N/A	#N/A	#N/A	AEC10983.1 phosphatidylglycerol/phosphatidylinositol transfer protein precursor [Camellia sinensis]
491	TRINITY_DN25622_c4_g1_i1	CSA002261.1 CSA002261|Sc0000870:110624-113098(+)	sp|F8WKW1|UGT2_GARJA 7-deoxyloganetin glucosyltransferase OS=Gardenia jasminoides OX=114476 GN=UGT85A24 PE=1 SV=1	AT1G22340.1 | Symbols: AtUGT85A7, UGT85A7 | UDP-glucosyl transferase 85A7 | chr1:7890464-7892090 REVERSE LENGTH=487	#N/A	#N/A	#N/A	AIL51400.1 glycosyltransferase [Actinidia deliciosa]
492	TRINITY_DN23683_c1_g1_i2	#N/A	#N/A	#N/A	#N/A	#N/A	#N/A	KVH95919.1 hypothetical protein Ccrd_001987 [Cynara cardunculus var. scolymus]
493	TRINITY_DN26452_c0_g1_i3	CSA004046.1 CSA004046|Sc0003888:38544-44543(+)	sp|Q94JQ3|GLYP3_ARATH Serine hydroxymethyltransferase 3, chloroplastic OS=Arabidopsis thaliana OX=3702 GN=SHM3 PE=1 SV=2	AT4G32520.2 | Symbols: SHM3 | serine hydroxymethyltransferase 3 | chr4:15689642-15692334 REVERSE LENGTH=529	Csa11g010730.1 Camelina sativa|HSF|HSF family protein	HSF family protein	K00600	AHB32114.1 serine hydroxymethyltransferase [Camellia sinensis]
494	TRINITY_DN25231_c1_g2_i3	CSA023967.1 CSA023967|Sc0006535:18867-25176(+)	sp|B5X8M4|BRCC3_SALSA Lys-63-specific deubiquitinase BRCC36 OS=Salmo salar OX=8030 GN=brcc3 PE=2 SV=1	AT1G80210.1 | Symbols: BRCC36A, AtBRCC36A | Mov34/MPN/PAD-1 family protein | chr1:30163357-30165628 REVERSE LENGTH=406	#N/A	#N/A	K11864	XP_002285369.1 PREDICTED: uncharacterized protein LOC100253140 [Vitis vinifera]
495	TRINITY_DN19798_c0_g2_i1	CSA027699.1 CSA027699|Sc0001345:91360-92389(-)	sp|P49098|CYB5_TOBAC Cytochrome b5 OS=Nicotiana tabacum OX=4097 PE=2 SV=1	AT2G32720.1 | Symbols: B5 #4, ATCB5-B, CB5-B | cytochrome B5 isoform B | chr2:13877013-13878447 REVERSE LENGTH=134	#N/A	#N/A	#N/A	ALE65998.1 cytochrome b5 [Camellia sinensis var. sinensis]
496	TRINITY_DN19645_c0_g1_i3	CSA008754.1 CSA008754|Sc0002127:253054-259681(+)	sp|Q9Y805|CWC25_SCHPO Pre-mRNA-splicing factor cwf25 OS=Schizosaccharomyces pombe (strain 972 / ATCC 24843) OX=284812 GN=cwf25 PE=1 SV=1	AT2G44200.1 | Symbols: | CBF1-interacting co-repressor CIR, N-terminal;Pre-mRNA splicing factor | chr2:18276302-18278240 FORWARD LENGTH=493	#N/A	#N/A	#N/A	XP_018813229.1 PREDICTED: pre-mRNA-splicing factor CWC25 homolog [Juglans regia]
497	TRINITY_DN25193_c0_g1_i2	CSA028585.1 CSA028585|Sc0003947:69425-69694(-)	sp|Q9ZVQ6|P2B10_ARATH F-box protein PP2-B10 OS=Arabidopsis thaliana OX=3702 GN=PP2B10 PE=1 SV=1	AT2G02360.1 | Symbols: AtPP2-B10, PP2-B10 | phloem protein 2-B10 | chr2:619699-620736 REVERSE LENGTH=272	Tp57577_TGAC_v2_mRNA19884 Trifolium pratense|GRAS|GRAS family protein	GRAS family protein	#N/A	XP_009757437.1 PREDICTED: F-box protein PP2-B10-like [Nicotiana sylvestris] XP_016439793.1 PREDICTED: F-box protein PP2-B10-like [Nicotiana tabacum]
498	TRINITY_DN23033_c1_g2_i1	CSA022622.1 CSA022622|Sc0000673:297875-299845(+)	sp|Q9LYP4|BAG3_ARATH BAG family molecular chaperone regulator 3 OS=Arabidopsis thaliana OX=3702 GN=BAG3 PE=1 SV=1	AT5G07220.1 | Symbols: ATBAG3, BAG3 | BCL-2-associated athanogene 3 | chr5:2265545-2266720 REVERSE LENGTH=303	Achn132541 Actinidia chinensis|ERF|ERF family protein	ERF family protein	#N/A	XP_011076229.1 PREDICTED: LOW QUALITY PROTEIN: BAG family molecular chaperone regulator 2 [Sesamum indicum]
499	TRINITY_DN18489_c0_g1_i2	CSA024654.1 CSA024654|Sc0003509:162468-171078(-)	sp|Q5RBT0|PDCD5_PONAB Programmed cell death protein 5 OS=Pongo abelii OX=9601 GN=PDCD5 PE=2 SV=3	AT1G29850.1 | Symbols: | double-stranded DNA-binding family protein | chr1:10447866-10449630 FORWARD LENGTH=129	#N/A	#N/A	K06875	XP_002274043.1 PREDICTED: DNA-binding protein DDB_G0278111 [Vitis vinifera]
500	TRINITY_DN19442_c0_g1_i4	CSA025445.1 CSA025445|Sc0001558:277265-278219(-)	sp|P32024|JI23_HORVU 23 kDa jasmonate-induced protein OS=Hordeum vulgare OX=4513 PE=2 SV=1	#N/A	#N/A	#N/A	#N/A	ACV60356.1 hypothetical protein [Camellia sinensis]
501	TRINITY_DN26918_c1_g1_i3	CSA008472.1 CSA008472|Sc0000770:22481-26839(+)	sp|Q6K669|AMPL2_ORYSJ Leucine aminopeptidase 2, chloroplastic OS=Oryza sativa subsp. japonica OX=39947 GN=Os02g0794700 PE=2 SV=1	AT2G24200.3 | Symbols: | Cytosol aminopeptidase family protein | chr2:10287017-10289450 REVERSE LENGTH=484	#N/A	#N/A	#N/A	JAT67169.1 Leucine aminopeptidase 2, chloroplastic, partial [Anthurium amnicola]
502	TRINITY_DN26048_c1_g2_i6	#N/A	#N/A	#N/A	Sopen10g005940.1 Solanum pennellii|M-type_MADS|M-type_MADS family protein	M-type_MADS family protein	#N/A	XP_019081910.1 PREDICTED: uncharacterized protein LOC109124290 [Vitis vinifera] CAN63682.1 hypothetical protein VITISV_027698 [Vitis vinifera]
503	TRINITY_DN24773_c0_g1_i5	CSA017018.1 CSA017018|Sc0001637:236230-238511(-)	#N/A	#N/A	#N/A	#N/A	#N/A	#N/A
504	TRINITY_DN20979_c0_g1_i2	#N/A	#N/A	#N/A	#N/A	#N/A	#N/A	#N/A
505	TRINITY_DN26657_c0_g2_i7	CSA033665.1 CSA033665|Sc0000174:573553-574020(-)	sp|Q6RYA0|SABP2_TOBAC Salicylic acid-binding protein 2 OS=Nicotiana tabacum OX=4097 GN=SABP2 PE=1 SV=1	AT2G23610.1 | Symbols: ATMES3, MES3 | methyl esterase 3 | chr2:10044410-10046403 REVERSE LENGTH=263	OPUNC01G42220.1 Oryza punctata|NF-YB|NF-YB family protein	NF-YB family protein	#N/A	XP_007047144.2 PREDICTED: salicylic acid-binding protein 2 [Theobroma cacao]
506	TRINITY_DN23748_c1_g2_i2	CSA007496.1 CSA007496|xpSc0053361:7755-10523(-)	sp|Q8W034|RNP1_ARATH Heterogeneous nuclear ribonucleoprotein 1 OS=Arabidopsis thaliana OX=3702 GN=RNP1 PE=1 SV=1	AT3G13224.1 | Symbols: | RNA-binding (RRM/RBD/RNP motifs) family protein | chr3:4254848-4256014 FORWARD LENGTH=231	Achn013161 Actinidia chinensis|bHLH|bHLH family protein	bHLH family protein	K12741	CDP14410.1 unnamed protein product [Coffea canephora]
507	TRINITY_DN22148_c0_g1_i3	CSA000761.1 CSA000761|Sc0001369:420879-461779(+)	sp|Q93YU5|SEC8_ARATH Exocyst complex component SEC8 OS=Arabidopsis thaliana OX=3702 GN=SEC8 PE=1 SV=1	AT3G10380.1 | Symbols: SEC8, ATSEC8 | subunit of exocyst complex 8 | chr3:3219922-3228356 REVERSE LENGTH=1053	#N/A	#N/A	K06111	XP_002269663.1 PREDICTED: exocyst complex component SEC8 [Vitis vinifera] XP_010658367.1 PREDICTED: exocyst complex component SEC8 [Vitis vinifera] XP_010658368.1 PREDICTED: exocyst complex component SEC8 [Vitis vinifera] XP_010658369.1 PREDICTED: exocyst complex component SEC8 [Vitis vinifera] XP_010658370.1 PREDICTED: exocyst complex component SEC8 [Vitis vinifera]
508	TRINITY_DN23652_c0_g1_i1	CSA022219.1 CSA022219|xfSc0000094:116502-119727(+)	sp|Q8LGF7|PEX4_ARATH Protein PEROXIN-4 OS=Arabidopsis thaliana OX=3702 GN=PEX4 PE=1 SV=1	AT5G25760.2 | Symbols: PEX4 | peroxin4 | chr5:8967983-8969173 FORWARD LENGTH=157	#N/A	#N/A	#N/A	XP_019197100.1 PREDICTED: protein PEROXIN-4 [Ipomoea nil]
509	TRINITY_DN26667_c0_g2_i1	CSA025125.1 CSA025125|Sc0002862:112526-115599(+)	sp|Q9SS87|SEOB_ARATH Protein SIEVE ELEMENT OCCLUSION B OS=Arabidopsis thaliana OX=3702 GN=SEOB PE=1 SV=1	AT3G01680.1 | Symbols: | CONTAINS InterPro DOMAIN/s: Mediator complex subunit Med28 (InterPro:IPR021640); BEST Arabidopsis thaliana protein match is: unknown protein (TAIR:AT3G01670.1); Has 122 Blast hits to 112 proteins in 13 species: Archae - 0; Bacteria - 0; Metazoa - 0; Fungi - 0; Plants - 122; Viruses - 0; Other Eukaryotes - 0 (source: NCBI BLink). | chr3:252033-255246 FORWARD LENGTH=740	Dca61174.1 Dianthus caryophyllus|bHLH|bHLH family protein	bHLH family protein	#N/A	XP_018845783.1 PREDICTED: protein SIEVE ELEMENT OCCLUSION B-like [Juglans regia]
510	TRINITY_DN23337_c0_g1_i2	CSA034470.1 CSA034470|Sc0002512:37881-43222(-)	sp|Q93YS4|AB22G_ARATH ABC transporter G family member 22 OS=Arabidopsis thaliana OX=3702 GN=ABCG22 PE=1 SV=1	AT5G06530.1 | Symbols: | ABC-2 type transporter family protein | chr5:1990060-1994605 REVERSE LENGTH=751	MDP0000265619 Malus domestica|Nin-like|Nin-like family protein	Nin-like family protein	#N/A	XP_002322764.1 ABC transporter family protein [Populus trichocarpa] EEF04525.1 ABC transporter family protein [Populus trichocarpa]
511	TRINITY_DN24450_c1_g1_i1	CSA014322.1 CSA014322|Sc0001713:299453-309061(-)	sp|Q9SVM9|CER26_ARATH Protein ECERIFERUM 26 OS=Arabidopsis thaliana OX=3702 GN=CER26 PE=2 SV=1	AT4G13840.1 | Symbols: | HXXXD-type acyl-transferase family protein | chr4:8014088-8016326 REVERSE LENGTH=428	678433664 Utricularia gibba|ARF|ARF family protein	ARF family protein	#N/A	CDP11175.1 unnamed protein product [Coffea canephora]
512	TRINITY_DN23663_c2_g1_i3	CSA030308.1 CSA030308|Sc0003706:1415-2115(+)	sp|Q71H73|H33_VITVI Histone H3.3 OS=Vitis vinifera OX=29760 PE=2 SV=3	AT4G40030.2 | Symbols: | Histone superfamily protein | chr4:18555840-18556827 REVERSE LENGTH=164	676740550 Sisymbrium irio|B3|B3 family protein	B3 family protein	K11253	GAV83258.1 Histone domain-containing protein, partial [Cephalotus follicularis]
513	TRINITY_DN24958_c0_g1_i2	#N/A	sp|Q8H1G5|REIL1_ARATH Cytoplasmic 60S subunit biogenesis factor REI1 homolog 1 OS=Arabidopsis thaliana OX=3702 GN=REIL1 PE=1 SV=1	AT4G31420.1 | Symbols: | Zinc finger protein 622 | chr4:15245987-15247763 REVERSE LENGTH=404	Gorai.009G068400.1 Gossypium raimondii|C2H2|C2H2 family protein	C2H2 family protein	K14816	XP_010049815.1 PREDICTED: cytoplasmic 60S subunit biogenesis factor REI1 homolog 1 [Eucalyptus grandis] KCW82616.1 hypothetical protein EUGRSUZ_C04005 [Eucalyptus grandis]
514	TRINITY_DN26017_c0_g1_i2	CSA005086.1 CSA005086|Sc0000245:271518-280963(-)	sp|Q9SWR3|MMT1_WEDBI Methionine S-methyltransferase OS=Wedelia biflora OX=101473 GN=MMT1 PE=1 SV=1	AT5G49810.1 | Symbols: MMT | methionine S-methyltransferase | chr5:20239418-20246046 FORWARD LENGTH=1071	#N/A	#N/A	K08247	XP_002270977.1 PREDICTED: methionine S-methyltransferase isoform X1 [Vitis vinifera]
515	TRINITY_DN27003_c1_g1_i2	CSA012199.1 CSA012199|xpSc0055233:1970-7986(+)	sp|Q8LB01|DAPB2_ARATH 4-hydroxy-tetrahydrodipicolinate reductase 2, chloroplastic OS=Arabidopsis thaliana OX=3702 GN=DAPB2 PE=1 SV=1	AT3G59890.2 | Symbols: | Dihydrodipicolinate reductase, bacterial/plant | chr3:22124497-22126369 REVERSE LENGTH=343	#N/A	#N/A	#N/A	XP_010261595.1 PREDICTED: 4-hydroxy-tetrahydrodipicolinate reductase 1, chloroplastic-like isoform X1 [Nelumbo nucifera] XP_010261608.1 PREDICTED: 4-hydroxy-tetrahydrodipicolinate reductase 1, chloroplastic-like isoform X1 [Nelumbo nucifera] XP_019054022.1 PREDICTED: 4-hydroxy-tetrahydrodipicolinate reductase 1, chloroplastic-like isoform X1 [Nelumbo nucifera]
516	TRINITY_DN23792_c0_g1_i1	CSA020318.1 CSA020318|Sc0001384:290929-330259(+)	sp|Q55GS2|SCY1_DICDI Probable inactive serine/threonine-protein kinase scy1 OS=Dictyostelium discoideum OX=44689 GN=scy1 PE=3 SV=1	AT2G40730.1 | Symbols: | Protein kinase family protein with ARM repeat domain | chr2:16990083-16996072 REVERSE LENGTH=798	Gh_A05G2378 Gossypium hirsutum|WRKY|WRKY family protein	WRKY family protein	K08876	XP_015875700.1 PREDICTED: probable inactive serine/threonine-protein kinase scy1 [Ziziphus jujuba]
517	TRINITY_DN26056_c0_g1_i5	CSA005189.1 CSA005189|Sc0000795:40474-48374(+)	sp|Q9ZVD5|AGO4_ARATH Protein argonaute 4 OS=Arabidopsis thaliana OX=3702 GN=AGO4 PE=1 SV=2	AT2G27040.2 | Symbols: AGO4 | Argonaute family protein | chr2:11536795-11541503 REVERSE LENGTH=924	MDP0000285251 Malus domestica|C3H|C3H family protein	C3H family protein	K11593	XP_018818948.1 PREDICTED: protein argonaute 4-like isoform X2 [Juglans regia]
518	TRINITY_DN9081_c0_g1_i1	CSA022269.1 CSA022269|Sc0001916:358885-363167(+)	sp|Q9ARD5|LT02_HORVU Low temperature-induced protein lt101.2 OS=Hordeum vulgare OX=4513 GN=LT101.2 PE=2 SV=1	AT2G38905.1 | Symbols: | Low temperature and salt responsive protein family | chr2:16244218-16244472 REVERSE LENGTH=54	#N/A	#N/A	#N/A	XP_002278351.2 PREDICTED: salt stress-induced hydrophobic peptide ESI3 [Vitis vinifera]
519	TRINITY_DN26998_c0_g1_i1	CSA023174.1 CSA023174|Sc0000160:1105944-1107281(-)	sp|P93376|ACT6_TOBAC Actin-103 (Fragment) OS=Nicotiana tabacum OX=4097 PE=3 SV=1	AT5G09810.1 | Symbols: ACT7 | actin 7 | chr5:3052809-3054220 FORWARD LENGTH=377	Niben101Scf00646g07008.1 Nicotiana benthamiana|Trihelix|Trihelix family protein	Trihelix family protein	#N/A	BAK53379.1 actin, partial [Rhododendron x pulchrum]
520	TRINITY_DN26702_c0_g1_i1	CSA009106.1 CSA009106|Sc0000987:59919-66684(+)	sp|Q9LYS2|AB10C_ARATH ABC transporter C family member 10 OS=Arabidopsis thaliana OX=3702 GN=ABCC10 PE=2 SV=2	AT3G59140.1 | Symbols: ATMRP14, MRP14, ABCC10 | multidrug resistance-associated protein 14 | chr3:21863519-21868701 REVERSE LENGTH=1453	Tp57577_TGAC_v2_mRNA22346 Trifolium pratense|M-type_MADS|M-type_MADS family protein	M-type_MADS family protein	#N/A	XP_006422095.1 hypothetical protein CICLE_v10004145mg [Citrus clementina] ESR35335.1 hypothetical protein CICLE_v10004145mg [Citrus clementina]
521	TRINITY_DN24746_c0_g1_i4	CSA024549.1 CSA024549|Sc0003857:4310-5241(+)	sp|O82225|GGP5_ARATH Gamma-glutamyl peptidase 5 OS=Arabidopsis thaliana OX=3702 GN=GGP5 PE=2 SV=1	AT2G23970.1 | Symbols: | Class I glutamine amidotransferase-like superfamily protein | chr2:10199698-10201081 FORWARD LENGTH=251	#N/A	#N/A	K22314	OAY39471.1 hypothetical protein MANES_10G096900 [Manihot esculenta]
522	TRINITY_DN25069_c0_g1_i1	CSA025514.1 CSA025514|Sc0000082:1267919-1268963(-)	sp|Q8GWI5|Y4826_ARATH Uncharacterized protein At4g18257 OS=Arabidopsis thaliana OX=3702 GN=At4g18257 PE=1 SV=1	AT4G18260.1 | Symbols: | Cytochrome b561/ferric reductase transmembrane protein family | chr4:10093524-10097337 REVERSE LENGTH=545	#N/A	#N/A	#N/A	XP_008225461.1 PREDICTED: uncharacterized protein At4g18257 [Prunus mume]
523	TRINITY_DN20684_c1_g1_i3	CSA002153.1 CSA002153|Sc0002834:115199-122465(+)	#N/A	AT1G51560.1 | Symbols: | Pyridoxamine 5'-phosphate oxidase family protein | chr1:19119900-19121859 REVERSE LENGTH=392	KN540155.1_FGP001 Oryza longistaminata|GATA|GATA family protein	GATA family protein	#N/A	XP_018810921.1 PREDICTED: uncharacterized protein LOC108983664 [Juglans regia]
524	TRINITY_DN27099_c2_g1_i2	CSA024019.1 CSA024019|Sc0000251:976458-983080(-)	sp|Q8L7S8|RH3_ARATH DEAD-box ATP-dependent RNA helicase 3, chloroplastic OS=Arabidopsis thaliana OX=3702 GN=RH3 PE=1 SV=2	AT5G26742.2 | Symbols: emb1138 | DEAD box RNA helicase (RH3) | chr5:9285540-9288871 REVERSE LENGTH=748	GSBRNA2T00069970001 Brassica napus|MYB_related|MYB_related family protein	MYB_related family protein	#N/A	XP_002278318.1 PREDICTED: DEAD-box ATP-dependent RNA helicase 3, chloroplastic [Vitis vinifera] CBI39694.3 unnamed protein product, partial [Vitis vinifera]
525	TRINITY_DN25343_c0_g2_i14	#N/A	sp|Q94KL7|SILD_FORIN Secoisolariciresinol dehydrogenase (Fragment) OS=Forsythia intermedia OX=55183 PE=1 SV=1	AT1G52340.1 | Symbols: ABA2, SIS4, GIN1, SDR1, ISI4, SRE1, ATABA2, ATSDR1 | NAD(P)-binding Rossmann-fold superfamily protein | chr1:19489997-19491527 REVERSE LENGTH=285	Cc01_g08720 Coffea canephora|NAC|NAC family protein	NAC family protein	K09841	XP_003554453.1 PREDICTED: secoisolariciresinol dehydrogenase-like [Glycine max] KHN02190.1 Momilactone A synthase [Glycine soja] KRG96228.1 hypothetical protein GLYMA_19G197100 [Glycine max]
526	TRINITY_DN17933_c0_g1_i1	CSA001448.1 CSA001448|Sc0002903:67033-68021(+)	sp|P11890|HS23C_OXYRB Small heat shock protein, chloroplastic OS=Oxybasis rubra OX=3560 GN=HSP23 PE=2 SV=1	AT4G25200.1 | Symbols: ATHSP23.6-MITO, HSP23.6-MITO | mitochondrion-localized small heat shock protein 23.6 | chr4:12917089-12917858 FORWARD LENGTH=210	Csa11g019380.1 Camelina sativa|GeBP|GeBP family protein	GeBP family protein	K13993	XP_010264261.1 PREDICTED: small heat shock protein, chloroplastic-like isoform X2 [Nelumbo nucifera]
527	TRINITY_DN22375_c1_g2_i2	CSA017935.1 CSA017935|Sc0001576:431624-439522(+)	sp|Q38997|KIN10_ARATH SNF1-related protein kinase catalytic subunit alpha KIN10 OS=Arabidopsis thaliana OX=3702 GN=KIN10 PE=1 SV=2	AT3G01090.2 | Symbols: AKIN10, KIN10 | SNF1 kinase homolog 10 | chr3:31437-34143 REVERSE LENGTH=535	Csa11g091210.1 Camelina sativa|bHLH|bHLH family protein	bHLH family protein	K07198	AHE93341.1 sucrose non-fermenting 1 [Camellia sinensis]
528	TRINITY_DN22955_c0_g1_i7	CSA006273.1 CSA006273|xpSc0053738:29394-30478(-)	sp|Q9LI74|CHUP1_ARATH Protein CHUP1, chloroplastic OS=Arabidopsis thaliana OX=3702 GN=CHUP1 PE=1 SV=1	AT1G48280.1 | Symbols: | hydroxyproline-rich glycoprotein family protein | chr1:17835196-17837553 FORWARD LENGTH=558	Tp1g05870 Thellungiella parvula|MYB_related|MYB_related family protein	MYB_related family protein	#N/A	XP_002275219.2 PREDICTED: protein CHUP1, chloroplastic isoform X2 [Vitis vinifera]
529	TRINITY_DN26922_c0_g1_i2	CSA028487.1 CSA028487|Sc0004200:45728-52305(+)	sp|Q96321|IMPA1_ARATH Importin subunit alpha-1 OS=Arabidopsis thaliana OX=3702 GN=IMPA1 PE=1 SV=2	AT3G06720.2 | Symbols: AT-IMP, ATKAP ALPHA, AIMP ALPHA | importin alpha isoform 1 | chr3:2120559-2123555 FORWARD LENGTH=532	MDP0000309902 Malus domestica|GATA|GATA family protein	GATA family protein	#N/A	XP_010259399.1 PREDICTED: importin subunit alpha-1 [Nelumbo nucifera]
530	TRINITY_DN26964_c0_g3_i2	CSA034454.1 CSA034454|xfSc0000505:40543-42516(+)	sp|Q9SSQ4|FRS6_ARATH Protein FAR1-RELATED SEQUENCE 6 OS=Arabidopsis thaliana OX=3702 GN=FRS6 PE=2 SV=1	AT1G52520.1 | Symbols: FRS6 | FAR1-related sequence 6 | chr1:19565933-19568248 FORWARD LENGTH=703	Achn100281 Actinidia chinensis|FAR1|FAR1 family protein	FAR1 family protein	#N/A	XP_002263391.2 PREDICTED: protein FAR1-RELATED SEQUENCE 8 isoform X2 [Vitis vinifera]
531	TRINITY_DN26440_c2_g1_i4	CSA002121.1 CSA002121|Sc0002413:297514-303663(-)	sp|Q93Z92|RING4_ARATH E3 ubiquitin-protein ligase At4g11680 OS=Arabidopsis thaliana OX=3702 GN=At4g11680 PE=2 SV=1	AT4G11680.1 | Symbols: | Zinc finger, C3HC4 type (RING finger) family protein | chr4:7053737-7055516 REVERSE LENGTH=390	Peinf101Scf01969g06011.1 Petunia inflata|Dof|Dof family protein	Dof family protein	#N/A	XP_016575694.1 PREDICTED: E3 ubiquitin-protein ligase At1g12760-like [Capsicum annuum]
532	TRINITY_DN26680_c1_g1_i3	CSA036433.1 CSA036433|Sc0000883:38061-49762(-)	sp|Q8LGH4|CUL4_ARATH Cullin-4 OS=Arabidopsis thaliana OX=3702 GN=CUL4 PE=1 SV=1	AT5G46210.1 | Symbols: CUL4, ATCUL4 | cullin4 | chr5:18731569-18736653 REVERSE LENGTH=792	MDP0000304904 Malus domestica|TCP|TCP family protein	TCP family protein	K10609	XP_015066399.1 PREDICTED: cullin-4-like [Solanum pennellii]
533	TRINITY_DN23228_c0_g1_i1	CSA003611.1 CSA003611|Sc0001173:602437-603802(-)	sp|O22633|NOI4_ARATH Protein NOI4 OS=Arabidopsis thaliana OX=3702 GN=NOI4 PE=1 SV=1	AT2G04410.1 | Symbols: | RPM1-interacting protein 4 (RIN4) family protein | chr2:1534012-1535040 REVERSE LENGTH=73	Tp57577_TGAC_v2_mRNA24971 Trifolium pratense|GATA|GATA family protein	GATA family protein	#N/A	CBI28462.3 unnamed protein product, partial [Vitis vinifera]
534	TRINITY_DN25835_c0_g1_i2	CSA027260.1 CSA027260|Sc0000173:967314-969968(+)	sp|O64793|Y1675_ARATH G-type lectin S-receptor-like serine/threonine-protein kinase At1g67520 OS=Arabidopsis thaliana OX=3702 GN=At1g67520 PE=2 SV=3	AT3G16030.1 | Symbols: CES101 | lectin protein kinase family protein | chr3:5439609-5442802 FORWARD LENGTH=850	Itr_sc000748.1_g00024.1 Ipomoea trifida|MYB_related|MYB_related family protein	MYB_related family protein	#N/A	CDP11734.1 unnamed protein product [Coffea canephora]
535	TRINITY_DN25354_c1_g4_i1	CSA020336.1 CSA020336|Sc0004259:158974-160467(+)	sp|Q9XF43|KCS6_ARATH 3-ketoacyl-CoA synthase 6 OS=Arabidopsis thaliana OX=3702 GN=CUT1 PE=1 SV=1	AT1G68530.1 | Symbols: CUT1, POP1, CER6, G2, KCS6 | 3-ketoacyl-CoA synthase 6 | chr1:25712881-25714733 REVERSE LENGTH=497	#N/A	#N/A	K15397	CDP02779.1 unnamed protein product [Coffea canephora]
536	TRINITY_DN24566_c4_g1_i1	CSA015373.1 CSA015373|Sc0000817:227726-238225(-)	#N/A	#N/A	#N/A	#N/A	#N/A	XP_010252492.1 PREDICTED: calcium permeable stress-gated cation channel 1 [Nelumbo nucifera]
537	TRINITY_DN21766_c0_g3_i1	#N/A	#N/A	#N/A	#N/A	#N/A	#N/A	#N/A
538	TRINITY_DN22038_c3_g1_i4	#N/A	sp|Q9FYB5|DNJ11_ARATH Chaperone protein dnaJ 11, chloroplastic OS=Arabidopsis thaliana OX=3702 GN=ATJ11 PE=1 SV=2	AT2G17880.1 | Symbols: | Chaperone DnaJ-domain superfamily protein | chr2:7767176-7767658 REVERSE LENGTH=160	GSMUA_Achr10P17130_001 Musa acuminata|bHLH|bHLH family protein	bHLH family protein	#N/A	XP_002274505.1 PREDICTED: chaperone protein dnaJ 11, chloroplastic [Vitis vinifera]
539	TRINITY_DN26274_c1_g1_i1	CSA016772.1 CSA016772|Sc0001379:459886-463421(-)	sp|Q8RUF8|NILP3_ARATH Omega-amidase, chloroplastic OS=Arabidopsis thaliana OX=3702 GN=NLP3 PE=1 SV=1	AT5G12040.1 | Symbols: | Nitrilase/cyanide hydratase and apolipoprotein N-acyltransferase family protein | chr5:3885162-3887772 FORWARD LENGTH=369	CCG013012.1 Populus euphratica|TCP|TCP family protein	TCP family protein	K13566	XP_016503905.1 PREDICTED: omega-amidase, chloroplastic-like [Nicotiana tabacum]
540	TRINITY_DN23453_c0_g3_i1	#N/A	sp|P50165|TRNH_DATST Tropinone reductase homolog OS=Datura stramonium OX=4076 PE=2 SV=1	AT2G29260.1 | Symbols: | NAD(P)-binding Rossmann-fold superfamily protein | chr2:12582523-12583954 FORWARD LENGTH=322	XP_010558920.1 Tarenaya hassleriana|C2H2|C2H2 family protein	C2H2 family protein	K17742	XP_019225659.1 PREDICTED: tropinone reductase homolog [Nicotiana attenuata] OIT32517.1 tropinone reductase-like protein [Nicotiana attenuata]
541	TRINITY_DN23483_c0_g3_i1	#N/A	sp|Q978J0|Y1425_THEVO Putative ankyrin repeat protein TV1425 OS=Thermoplasma volcanium (strain ATCC 51530 / DSM 4299 / JCM 9571 / NBRC 15438 / GSS1) OX=273116 GN=TV1425 PE=1 SV=1	AT2G26210.1 | Symbols: | Ankyrin repeat family protein | chr2:11157654-11159016 FORWARD LENGTH=190	#N/A	#N/A	#N/A	XP_018824108.1 PREDICTED: hepatocyte growth factor-regulated tyrosine kinase substrate isoform X3 [Juglans regia]
542	TRINITY_DN24253_c0_g1_i3	CSA013260.1 CSA013260|Sc0000250:1051708-1062363(-)	sp|Q9ZU35|AB7G_ARATH ABC transporter G family member 7 OS=Arabidopsis thaliana OX=3702 GN=ABCG7 PE=2 SV=1	AT2G01320.2 | Symbols: | ABC-2 type transporter family protein | chr2:154487-158063 REVERSE LENGTH=727	MDP0000265619 Malus domestica|Nin-like|Nin-like family protein	Nin-like family protein	#N/A	XP_010659096.1 PREDICTED: ABC transporter G family member 7 [Vitis vinifera] CBI26926.3 unnamed protein product, partial [Vitis vinifera] APP91592.1 ABC transporter G family member 7 [Vitis vinifera]
543	TRINITY_DN23406_c0_g1_i5	CSA015686.1 CSA015686|Sc0000398:499182-500751(+)	sp|Q9M1C2|CH101_ARATH 10 kDa chaperonin 1, chloroplastic OS=Arabidopsis thaliana OX=3702 GN=CPN10-1 PE=2 SV=1	AT3G60210.1 | Symbols: | GroES-like family protein | chr3:22251443-22252709 REVERSE LENGTH=138	#N/A	#N/A	#N/A	XP_019245143.1 PREDICTED: 10 kDa chaperonin 1, chloroplastic [Nicotiana attenuata] OIT07865.1 hypothetical protein A4A49_37865 [Nicotiana attenuata]
544	TRINITY_DN23048_c1_g1_i4	CSA018101.1 CSA018101|Sc0001365:164219-167229(+)	sp|O80763|NRX1_ARATH Probable nucleoredoxin 1 OS=Arabidopsis thaliana OX=3702 GN=At1g60420 PE=1 SV=1	AT1G60420.1 | Symbols: | DC1 domain-containing protein | chr1:22261978-22264243 FORWARD LENGTH=578	GRMZM2G396451_P01 Zea mays|GATA|GATA family protein	GATA family protein	K17609	XP_015894708.1 PREDICTED: probable nucleoredoxin 1 [Ziziphus jujuba]
545	TRINITY_DN16609_c0_g2_i5	CSA021270.1 CSA021270|Sc0002244:187633-195516(-)	sp|Q8LE10|HA22I_ARATH HVA22-like protein i OS=Arabidopsis thaliana OX=3702 GN=HVA22I PE=2 SV=2	AT5G42560.1 | Symbols: | Abscisic acid-responsive (TB2/DP1, HVA22) family protein | chr5:17015573-17016969 FORWARD LENGTH=296	Thecc1EG000435t1 Theobroma cacao|GRAS|GRAS family protein	GRAS family protein	#N/A	XP_002276474.1 PREDICTED: putative HVA22-like protein g isoform X1 [Vitis vinifera] CBI19848.3 unnamed protein product, partial [Vitis vinifera]
546	TRINITY_DN24951_c0_g2_i4	CSA012097.1 CSA012097|Sc0000079:286062-294452(+)	sp|Q9FUD3|BZIP9_ARATH Basic leucine zipper 9 OS=Arabidopsis thaliana OX=3702 GN=BZIP9 PE=1 SV=1	AT5G24800.1 | Symbols: ATBZIP9, BZO2H2, BZIP9 | basic leucine zipper 9 | chr5:8515259-8516541 FORWARD LENGTH=277	Achn096961 Actinidia chinensis|bZIP|bZIP family protein	bZIP family protein	#N/A	AGD98702.1 bZIP transcription factor family protein 4 [Camellia sinensis]
547	TRINITY_DN25305_c1_g2_i3	CSA027483.1 CSA027483|Sc0001674:223081-233467(-)	sp|Q5HZ38|GRIK2_ARATH Serine/threonine-protein kinase GRIK2 OS=Arabidopsis thaliana OX=3702 GN=GRIK2 PE=1 SV=1	AT5G60550.1 | Symbols: GRIK2, ATSNAK1 | geminivirus rep interacting kinase 2 | chr5:24340135-24342356 FORWARD LENGTH=407	GRMZM2G062651_P01 Zea mays|VOZ|VOZ family protein	VOZ family protein	#N/A	XP_011089311.1 PREDICTED: serine/threonine-protein kinase GRIK2 [Sesamum indicum] XP_011089312.1 PREDICTED: serine/threonine-protein kinase GRIK2 [Sesamum indicum] XP_011089313.1 PREDICTED: serine/threonine-protein kinase GRIK2 [Sesamum indicum] XP_011089314.1 PREDICTED: serine/threonine-protein kinase GRIK2 [Sesamum indicum]
548	TRINITY_DN19639_c0_g2_i1	CSA006042.1 CSA006042|Sc0001451:56429-57037(-)	sp|Q9LMR3|TYRA2_ARATH Arogenate dehydrogenase 2, chloroplastic OS=Arabidopsis thaliana OX=3702 GN=TYRAAT2 PE=1 SV=1	AT1G15710.1 | Symbols: | prephenate dehydrogenase family protein | chr1:5404505-5405581 FORWARD LENGTH=358	#N/A	#N/A	K15227	XP_017244114.1 PREDICTED: arogenate dehydrogenase 2, chloroplastic-like [Daucus carota subsp. sativus] KZM97728.1 hypothetical protein DCAR_014910 [Daucus carota subsp. sativus]
549	TRINITY_DN24006_c0_g3_i3	CSA012501.1 CSA012501|Sc0001414:519259-525665(+)	sp|Q94BV7|NDB2_ARATH External alternative NAD(P)H-ubiquinone oxidoreductase B2, mitochondrial OS=Arabidopsis thaliana OX=3702 GN=NDB2 PE=1 SV=1	AT4G05020.1 | Symbols: NDB2 | NAD(P)H dehydrogenase B2 | chr4:2572752-2576222 FORWARD LENGTH=582	#N/A	#N/A	K03885	XP_004146581.1 PREDICTED: external alternative NAD(P)H-ubiquinone oxidoreductase B2, mitochondrial [Cucumis sativus] KGN64627.1 hypothetical protein Csa_1G071890 [Cucumis sativus]
550	TRINITY_DN20413_c1_g1_i1	CSA030870.1 CSA030870|Sc0001056:174293-177918(-)	sp|Q9LVS0|KUA1_ARATH Transcription factor KUA1 OS=Arabidopsis thaliana OX=3702 GN=KUA1 PE=1 SV=1	AT5G56840.1 | Symbols: | myb-like transcription factor family protein | chr5:22980789-22982152 FORWARD LENGTH=233	augustus_masked-scaffold05815-abinit-gene-0.3-mRNA-1 Castanea mollissima|MYB_related|MYB_related family protein	MYB_related family protein	#N/A	AJF46887.1 Myb-like transcription factor family protein [Camellia sinensis]
551	TRINITY_DN24746_c0_g5_i1	CSA014852.1 CSA014852|Sc0000989:70948-80940(-)	sp|Q24WI0|SURE_DESHY 5'-nucleotidase SurE OS=Desulfitobacterium hafniense (strain Y51) OX=138119 GN=surE PE=3 SV=1	AT1G72880.1 | Symbols: | Survival protein SurE-like phosphatase/nucleotidase | chr1:27423678-27425928 REVERSE LENGTH=385	GSVIVT01015183001 Vitis vinifera|HSF|HSF family protein	HSF family protein	K03787	XP_002276942.1 PREDICTED: uncharacterized protein LOC100242981 [Vitis vinifera] CBI35904.3 unnamed protein product, partial [Vitis vinifera]
552	TRINITY_DN26572_c3_g2_i2	CSA004403.1 CSA004403|Sc0000378:72950-74172(+)	#N/A	#N/A	#N/A	#N/A	#N/A	ACT10283.1 dehydrin [Camellia sinensis]
553	TRINITY_DN26709_c4_g1_i1	CSA008255.1 CSA008255|Sc0000881:104028-106343(+)	sp|Q9STX1|ACBP3_ARATH Acyl-CoA-binding domain-containing protein 3 OS=Arabidopsis thaliana OX=3702 GN=ACBP3 PE=1 SV=1	AT4G24230.1 | Symbols: ACBP3 | acyl-CoA-binding domain 3 | chr4:12567122-12568754 REVERSE LENGTH=364	#N/A	#N/A	#N/A	GAV58737.1 ACBP domain-containing protein [Cephalotus follicularis]
554	TRINITY_DN20439_c0_g1_i2	CSA011091.1 CSA011091|xfSc0003419:1778-2304(-)	#N/A	AT5G22280.1 | Symbols: | unknown protein; FUNCTIONS IN: molecular_function unknown; INVOLVED IN: biological_process unknown; LOCATED IN: endomembrane system; EXPRESSED IN: 22 plant structures; EXPRESSED DURING: 13 growth stages; BEST Arabidopsis thaliana protein match is: unknown protein (TAIR:AT3G44280.1); Has 82 Blast hits to 82 proteins in 13 species: Archae - 0; Bacteria - 0; Metazoa - 0; Fun…	XP_010102025.1 Morus notabilis|NAC|NAC family protein	NAC family protein	#N/A	EOY33350.1 Peptidyl-prolyl cis-trans isomerase G [Theobroma cacao]
555	TRINITY_DN26371_c1_g1_i2	CSA034637.1 CSA034637|xfSc0001586:21714-23968(+)	sp|Q8RWH3|YAK1_ARATH Dual specificity protein kinase YAK1 homolog OS=Arabidopsis thaliana OX=3702 GN=YAK1 PE=1 SV=1	AT5G35980.1 | Symbols: YAK1 | yeast YAK1-related gene 1 | chr5:14128551-14135984 FORWARD LENGTH=956	GSMUA_Achr7P11320_001 Musa acuminata|MYB|MYB family protein	MYB family protein	K18670	XP_002267912.1 PREDICTED: serine/threonine-protein kinase minibrain isoform X1 [Vitis vinifera]
556	TRINITY_DN26526_c0_g1_i6	#N/A	sp|Q9FVQ0|YUC10_ARATH Probable indole-3-pyruvate monooxygenase YUCCA10 OS=Arabidopsis thaliana OX=3702 GN=YUC10 PE=2 SV=1	AT1G48910.1 | Symbols: YUC10 | Flavin-containing monooxygenase family protein | chr1:18091681-18093774 FORWARD LENGTH=383	MDP0000266051 Malus domestica|B3|B3 family protein	B3 family protein	K11816	XP_010245350.1 PREDICTED: probable indole-3-pyruvate monooxygenase YUCCA10 isoform X1 [Nelumbo nucifera]
557	TRINITY_DN24806_c0_g1_i2	CSA030435.1 CSA030435|Sc0002448:219344-223361(-)	sp|Q93YV6|2A5K_ARATH Serine/threonine protein phosphatase 2A 57 kDa regulatory subunit B' kappa isoform OS=Arabidopsis thaliana OX=3702 GN=B'KAPPA PE=2 SV=1	AT5G25510.1 | Symbols: | Protein phosphatase 2A regulatory B subunit family protein | chr5:8882728-8884325 REVERSE LENGTH=500	Oropetium_20150105_02254A Oropetium thomaeum|bHLH|bHLH family protein	bHLH family protein	K11584	XP_017983168.1 PREDICTED: serine/threonine protein phosphatase 2A 57 kDa regulatory subunit B' iota isoform [Theobroma cacao] EOY31366.1 Phosphatase 2A regulatory B subunit family protein [Theobroma cacao]
558	TRINITY_DN24575_c0_g2_i1	#N/A	sp|Q8S8A0|GDU4_ARATH Protein GLUTAMINE DUMPER 4 OS=Arabidopsis thaliana OX=3702 GN=GDU4 PE=2 SV=1	AT2G24762.1 | Symbols: AtGDU4, GDU4 | glutamine dumper 4 | chr2:10559479-10559949 FORWARD LENGTH=156	#N/A	#N/A	#N/A	XP_007032963.1 PREDICTED: protein GLUTAMINE DUMPER 5 [Theobroma cacao] EOY03889.1 Glutamine dumper 2, putative [Theobroma cacao]
559	TRINITY_DN26523_c0_g1_i1	CSA005561.1 CSA005561|Sc0000519:315948-316535(+)	sp|P17407|21KD_DAUCA 21 kDa protein OS=Daucus carota OX=4039 PE=2 SV=1	AT5G62350.1 | Symbols: | Plant invertase/pectin methylesterase inhibitor superfamily protein | chr5:25037504-25038112 FORWARD LENGTH=202	Vang03g11510.1 Vigna angularis|Trihelix|Trihelix family protein	Trihelix family protein	#N/A	XP_007220475.1 hypothetical protein PRUPE_ppa011831mg [Prunus persica] ONI25089.1 hypothetical protein PRUPE_2G279900 [Prunus persica]
560	TRINITY_DN24010_c2_g1_i1	CSA030324.1 CSA030324|Sc0003646:124641-130688(+)	sp|P93276|M030_ARATH Uncharacterized mitochondrial protein AtMg00030 OS=Arabidopsis thaliana OX=3702 GN=AtMg00030 PE=4 SV=1	ATMG00030.1 | Symbols: ORF107A | hypothetical protein | chrM:11918-12241 FORWARD LENGTH=107	Achn243291 Actinidia chinensis|ZF-HD|ZF-HD family protein	ZF-HD family protein	#N/A	YP_173374.1 hypothetical protein NitaMp027 [Nicotiana tabacum] YP_173501.1 hypothetical protein NitaMp164 [Nicotiana tabacum] BAD83437.1 hypothetical protein (mitochondrion) [Nicotiana tabacum] BAD83567.1 hypothetical protein (mitochondrion) [Nicotiana tabacum] OIT02104.1 putative mitochondrial protein [Nicotiana attenuata] OIT22081.1 putative mitochondrial protein [Nicotiana attenuata] OIT29650.…
561	TRINITY_DN25518_c0_g1_i3	CSA015879.1 CSA015879|xpSc0053372:226537-228455(-)	sp|Q680Q4|SIZ1_ARATH E3 SUMO-protein ligase SIZ1 OS=Arabidopsis thaliana OX=3702 GN=SIZ1 PE=1 SV=2	AT5G60410.1 | Symbols: ATSIZ1, SIZ1 | DNA-binding protein with MIZ/SP-RING zinc finger, PHD-finger and SAP domain | chr5:24295226-24300671 FORWARD LENGTH=873	DCAR_004609 Daucus carota|ERF|ERF family protein	ERF family protein	#N/A	XP_011089331.1 PREDICTED: E3 SUMO-protein ligase SIZ1-like isoform X1 [Sesamum indicum]
562	TRINITY_DN26881_c0_g1_i6	#N/A	sp|Q39950|NLTP_HELAN Non-specific lipid-transfer protein OS=Helianthus annuus OX=4232 PE=3 SV=1	AT5G59320.1 | Symbols: LTP3 | lipid transfer protein 3 | chr5:23929051-23929492 FORWARD LENGTH=115	XP_010106165.1 Morus notabilis|ARF|ARF family protein	ARF family protein	#N/A	KHL91133.1 hypothetical protein QW71_36410 [Paenibacillus sp. IHB B 3415]
563	TRINITY_DN20665_c0_g2_i2	#N/A	sp|Q9SFB5|SCP27_ARATH Serine carboxypeptidase-like 27 OS=Arabidopsis thaliana OX=3702 GN=SCPL27 PE=2 SV=1	AT3G07990.1 | Symbols: SCPL27 | serine carboxypeptidase-like 27 | chr3:2552544-2554644 FORWARD LENGTH=459	Sme2.5_00187.1_g00004.1 Solanum melongena|MYB_related|MYB_related family protein	MYB_related family protein	K16297	#N/A
564	TRINITY_DN26801_c1_g2_i3	CSA014014.1 CSA014014|Sc0000910:651945-668159(+)	sp|O80452|AMPD_ARATH AMP deaminase OS=Arabidopsis thaliana OX=3702 GN=AMPD PE=1 SV=2	AT2G38280.2 | Symbols: FAC1, ATAMPD | AMP deaminase, putative / myoadenylate deaminase, putative | chr2:16033767-16038793 REVERSE LENGTH=839	#N/A	#N/A	K01490	AGJ84350.1 AMP deaminese [Camellia sinensis]
565	TRINITY_DN22203_c0_g1_i3	CSA001594.1 CSA001594|Sc0002926:184088-189981(-)	sp|Q8GXR5|PPCS1_ARATH Phosphopantothenate--cysteine ligase 1 OS=Arabidopsis thaliana OX=3702 GN=PPCS1 PE=2 SV=1	AT1G77930.2 | Symbols: | Chaperone DnaJ-domain superfamily protein | chr1:29301184-29302467 FORWARD LENGTH=271	Vradi05g10800.1 Vigna radiata|bZIP|bZIP family protein	bZIP family protein	#N/A	XP_010105853.1 Chaperone protein DnaJ [Morus notabilis] EXC06672.1 Chaperone protein DnaJ [Morus notabilis]
566	TRINITY_DN24322_c0_g1_i5	CSA005184.1 CSA005184|Sc0005005:48666-51210(-)	sp|Q9FKW8|STR18_ARATH Thiosulfate sulfurtransferase 18 OS=Arabidopsis thaliana OX=3702 GN=STR18 PE=1 SV=1	AT5G66170.3 | Symbols: STR18 | sulfurtransferase 18 | chr5:26447828-26448586 FORWARD LENGTH=136	#N/A	#N/A	K22547	XP_015161168.1 PREDICTED: thiosulfate sulfurtransferase 18 isoform X2 [Solanum tuberosum]
567	TRINITY_DN26446_c1_g1_i3	CSA030436.1 CSA030436|xpSc0053914:118806-122504(+)	sp|C0LGG8|Y5343_ARATH Probable LRR receptor-like serine/threonine-protein kinase At1g53430 OS=Arabidopsis thaliana OX=3702 GN=At1g53430 PE=1 SV=1	AT1G53440.1 | Symbols: | Leucine-rich repeat transmembrane protein kinase | chr1:19945959-19951562 FORWARD LENGTH=1035	Itr_sc000748.1_g00024.1 Ipomoea trifida|MYB_related|MYB_related family protein	MYB_related family protein	#N/A	XP_008226377.1 PREDICTED: probable LRR receptor-like serine/threonine-protein kinase At1g53430 isoform X1 [Prunus mume]
568	TRINITY_DN21224_c0_g1_i1	CSA023411.1 CSA023411|Sc0004271:95224-97515(-)	#N/A	AT5G16160.1 | Symbols: | unknown protein; Has 30201 Blast hits to 17322 proteins in 780 species: Archae - 12; Bacteria - 1396; Metazoa - 17338; Fungi - 3422; Plants - 5037; Viruses - 0; Other Eukaryotes - 2996 (source: NCBI BLink). | chr5:5275813-5276576 REVERSE LENGTH=133	#N/A	#N/A	#N/A	XP_002280667.2 PREDICTED: uncharacterized protein LOC100249788 [Vitis vinifera] CBI33635.3 unnamed protein product, partial [Vitis vinifera]
569	TRINITY_DN24600_c1_g1_i2	#N/A	sp|O22898|LACS1_ARATH Long chain acyl-CoA synthetase 1 OS=Arabidopsis thaliana OX=3702 GN=LACS1 PE=2 SV=1	AT2G47240.2 | Symbols: LACS1 | AMP-dependent synthetase and ligase family protein | chr2:19393835-19397616 FORWARD LENGTH=660	TRIUR3_12546-P1 Triticum urartu|WRKY|WRKY family protein	WRKY family protein	K01897	OAY48882.1 hypothetical protein MANES_05G012700 [Manihot esculenta]
570	TRINITY_DN25030_c1_g1_i1	CSA010679.1 CSA010679|Sc0001135:90233-92481(-)	sp|A7NY33|PER4_VITVI Peroxidase 4 OS=Vitis vinifera OX=29760 GN=GSVIVT00023967001 PE=1 SV=1	AT5G58400.1 | Symbols: | Peroxidase superfamily protein | chr5:23605357-23606967 REVERSE LENGTH=325	EPS67213.1 Genlisea aurea|NAC|NAC family protein	NAC family protein	K00430	XP_006468162.1 PREDICTED: peroxidase 4 [Citrus sinensis] KDO41521.1 hypothetical protein CISIN_1g020615mg [Citrus sinensis]
571	TRINITY_DN19845_c0_g1_i1	CSA000131.1 CSA000131|Sc0001181:141292-141609(+)	sp|Q9FIS1|AGL42_ARATH MADS-box protein AGL42 OS=Arabidopsis thaliana OX=3702 GN=AGL42 PE=1 SV=1	AT5G62165.3 | Symbols: AGL42 | AGAMOUS-like 42 | chr5:24965075-24968437 FORWARD LENGTH=210	GSVIVT01018446001 Vitis vinifera|MIKC_MADS|MIKC_MADS family protein	MIKC_MADS family protein	#N/A	XP_010662337.1 PREDICTED: MADS-box protein AGL42 [Vitis vinifera] XP_010662338.1 PREDICTED: MADS-box protein AGL42 [Vitis vinifera] XP_010662341.1 PREDICTED: MADS-box protein AGL42 [Vitis vinifera] XP_010662342.1 PREDICTED: MADS-box protein AGL42 [Vitis vinifera]
572	TRINITY_DN26832_c0_g1_i1	CSA014964.1 CSA014964|Sc0000051:974373-982197(+)	sp|O48847|LUH_ARATH Transcriptional corepressor LEUNIG_HOMOLOG OS=Arabidopsis thaliana OX=3702 GN=LUH PE=1 SV=1	AT2G32700.6 | Symbols: LUH | LEUNIG_homolog | chr2:13867235-13871844 FORWARD LENGTH=785	GSBRNA2T00132210001 Brassica napus|CPP|CPP family protein	CPP family protein	#N/A	CDP03866.1 unnamed protein product [Coffea canephora]
573	TRINITY_DN26541_c2_g2_i1	CSA002755.1 CSA002755|Sc0001021:328942-332568(-)	sp|Q9C7T4|BH096_ARATH Transcription factor bHLH96 OS=Arabidopsis thaliana OX=3702 GN=BHLH96 PE=1 SV=1	AT1G72210.1 | Symbols: | basic helix-loop-helix (bHLH) DNA-binding superfamily protein | chr1:27180066-27182268 FORWARD LENGTH=320	Achn096511 Actinidia chinensis|bHLH|bHLH family protein	bHLH family protein	#N/A	XP_002278824.1 PREDICTED: transcription factor bHLH71 [Vitis vinifera]
574	TRINITY_DN26403_c0_g1_i2	CSA017493.1 CSA017493|Sc0005063:42142-42714(+)	#N/A	AT5G42830.1 | Symbols: | HXXXD-type acyl-transferase family protein | chr5:17176384-17177906 FORWARD LENGTH=450	#N/A	#N/A	#N/A	XP_009777112.1 PREDICTED: uncharacterized acetyltransferase At3g50280-like [Nicotiana sylvestris]
575	TRINITY_DN26902_c1_g1_i4	CSA004656.1 CSA004656|Sc0000351:210546-211187(-)	sp|Q9LJB7|BBX32_ARATH B-box zinc finger protein 32 OS=Arabidopsis thaliana OX=3702 GN=BBX32 PE=1 SV=1	AT4G27310.1 | Symbols: | B-box type zinc finger family protein | chr4:13675853-13676616 FORWARD LENGTH=223	SapurV1A.0495s0100.1.p Salix purpurea|DBB|DBB family protein	DBB family protein	#N/A	#N/A
576	TRINITY_DN16735_c0_g1_i2	CSA000172.1 CSA000172|xpSc0053354:139614-145666(-)	sp|O24496|GLO2C_ARATH Hydroxyacylglutathione hydrolase cytoplasmic OS=Arabidopsis thaliana OX=3702 GN=GLX2-2 PE=1 SV=2	AT3G10850.1 | Symbols: GLX2-2, GLY2 | Metallo-hydrolase/oxidoreductase superfamily protein | chr3:3397756-3399522 REVERSE LENGTH=258	#N/A	#N/A	K01069	XP_009781128.1 PREDICTED: hydroxyacylglutathione hydrolase cytoplasmic [Nicotiana sylvestris]
577	TRINITY_DN24875_c0_g1_i3	CSA036515.1 CSA036515|Sc0001858:290707-305728(-)	sp|Q5ZKV9|VPS50_CHICK Syndetin OS=Gallus gallus OX=9031 GN=VPS50 PE=2 SV=1	AT2G27900.2 | Symbols: | CONTAINS InterPro DOMAIN/s: Protein of unknown function DUF2451, C-terminal (InterPro:IPR019514), Vacuolar protein sorting-associated protein 54 (InterPro:IPR019515); Has 35333 Blast hits to 34131 proteins in 2444 species: Archae - 798; Bacteria - 22429; Metazoa - 974; Fungi - 991; Plants - 531; Viruses - 0; Other Eukaryotes - 9610 (source: NCBI BLink). | chr2:11877654-11…	#N/A	#N/A	#N/A	XP_010651748.1 PREDICTED: syndetin [Vitis vinifera]
578	TRINITY_DN23983_c0_g1_i5	CSA010134.1 CSA010134|Sc0003948:129647-140877(-)	sp|Q9FS87|IVD_SOLTU Isovaleryl-CoA dehydrogenase, mitochondrial OS=Solanum tuberosum OX=4113 GN=IVD PE=1 SV=2	AT3G45300.1 | Symbols: IVD, ATIVD, IVDH | isovaleryl-CoA-dehydrogenase | chr3:16621659-16624848 REVERSE LENGTH=409	#N/A	#N/A	K00253	XP_018845323.1 PREDICTED: isovaleryl-CoA dehydrogenase, mitochondrial [Juglans regia]
579	TRINITY_DN23126_c0_g1_i1	CSA003602.1 CSA003602|Sc0001173:3593-5497(+)	sp|Q9FFJ8|LIMYB_ARATH L10-interacting MYB domain-containing protein OS=Arabidopsis thaliana OX=3702 GN=LIMYB PE=1 SV=1	AT4G02210.2 | Symbols: | unknown protein; FUNCTIONS IN: molecular_function unknown; INVOLVED IN: biological_process unknown; LOCATED IN: cellular_component unknown; EXPRESSED IN: 22 plant structures; EXPRESSED DURING: 13 growth stages; BEST Arabidopsis thaliana protein match is: unknown protein (TAIR:AT2G24960.2). | chr4:974320-975917 REVERSE LENGTH=439	maker-scaffold02338-snap-gene-0.27-mRNA-1 Castanea mollissima|MYB_related|MYB_related family protein	MYB_related family protein	#N/A	ONH95823.1 hypothetical protein PRUPE_7G091300 [Prunus persica] ONH95824.1 hypothetical protein PRUPE_7G091300 [Prunus persica] ONH95825.1 hypothetical protein PRUPE_7G091300 [Prunus persica]
580	TRINITY_DN25075_c0_g1_i1	CSA001759.1 CSA001759|Sc0000272:122958-126636(-)	#N/A	#N/A	#N/A	#N/A	#N/A	XP_008238175.1 PREDICTED: uncharacterized protein LOC103336837 isoform X2 [Prunus mume]
581	TRINITY_DN26878_c0_g1_i1	CSA030757.1 CSA030757|Sc0006280:3248-4194(+)	sp|O24658|CHI59_ARATH Endochitinase At2g43590 OS=Arabidopsis thaliana OX=3702 GN=At2g43590 PE=2 SV=1	AT2G43590.1 | Symbols: | Chitinase family protein | chr2:18081592-18082749 REVERSE LENGTH=264	#N/A	#N/A	#N/A	AET25429.1 class IV chitinase [Actinidia chinensis]
582	TRINITY_DN27147_c1_g1_i3	CSA022060.1 CSA022060|Sc0000782:657372-662091(+)	sp|Q84J70|DI193_ARATH Protein DEHYDRATION-INDUCED 19 homolog 3 OS=Arabidopsis thaliana OX=3702 GN=DI19-3 PE=1 SV=1	AT3G05700.1 | Symbols: | Drought-responsive family protein | chr3:1682432-1684323 REVERSE LENGTH=223	#N/A	#N/A	#N/A	XP_017231535.1 PREDICTED: protein DEHYDRATION-INDUCED 19 homolog 3 [Daucus carota subsp. sativus] KZN04573.1 hypothetical protein DCAR_005410 [Daucus carota subsp. sativus]
583	TRINITY_DN22887_c0_g1_i1	CSA025647.1 CSA025647|Sc0004995:34669-36423(-)	sp|Q9T096|YIPL6_ARATH Protein yippee-like At4g27745 OS=Arabidopsis thaliana OX=3702 GN=At4g27745 PE=3 SV=2	AT4G27745.1 | Symbols: | Yippee family putative zinc-binding protein | chr4:13840530-13841279 FORWARD LENGTH=106	462924824 Eragrostis tef|GRAS|GRAS family protein	GRAS family protein	#N/A	XP_006491966.1 PREDICTED: protein yippee-like At4g27745 [Citrus sinensis] XP_006491967.1 PREDICTED: protein yippee-like At4g27745 [Citrus sinensis]
584	TRINITY_DN26146_c0_g1_i3	#N/A	#N/A	#N/A	#N/A	#N/A	#N/A	EOY04982.1 Uncharacterized protein TCM_020114 [Theobroma cacao]
585	TRINITY_DN24565_c1_g2_i2	CSA019590.1 CSA019590|Sc0004724:44029-51781(+)	sp|Q9LZD3|E70A1_ARATH Exocyst complex component EXO70A1 OS=Arabidopsis thaliana OX=3702 GN=EXO70A1 PE=1 SV=1	AT5G03540.1 | Symbols: ATEXO70A1, EXO70A1 | exocyst subunit exo70 family protein A1 | chr5:889606-893916 FORWARD LENGTH=638	Niben101Scf04608g05035.1 Nicotiana benthamiana|bZIP|bZIP family protein	bZIP family protein	K07195	CBI25018.3 unnamed protein product, partial [Vitis vinifera]
586	TRINITY_DN21124_c0_g1_i1	CSA004075.1 CSA004075|Sc0003251:227379-231163(+)	sp|Q8IUH2|CREG2_HUMAN Protein CREG2 OS=Homo sapiens OX=9606 GN=CREG2 PE=1 SV=1	AT2G04690.1 | Symbols: | Pyridoxamine 5'-phosphate oxidase family protein | chr2:1644628-1646179 FORWARD LENGTH=210	#N/A	#N/A	#N/A	XP_011098530.1 PREDICTED: protein CREG1 isoform X1 [Sesamum indicum]
587	TRINITY_DN26785_c0_g1_i5	CSA034108.1 CSA034108|xfSc0000419:51684-52997(+)	sp|P35614|ERF1Z_ARATH Eukaryotic peptide chain release factor subunit 1-3 OS=Arabidopsis thaliana OX=3702 GN=ERF1-3 PE=1 SV=1	AT3G26618.1 | Symbols: ERF1-3 | eukaryotic release factor 1-3 | chr3:9788854-9790161 FORWARD LENGTH=435	MDP0000153244 Malus domestica|SBP|SBP family protein	SBP family protein	K03265	XP_002283027.1 PREDICTED: eukaryotic peptide chain release factor subunit 1-3 [Vitis vinifera] CAN77215.1 hypothetical protein VITISV_036372 [Vitis vinifera]
588	TRINITY_DN24615_c0_g1_i2	CSA021519.1 CSA021519|Sc0005838:62149-62592(+)	#N/A	#N/A	#N/A	#N/A	#N/A	#N/A
589	TRINITY_DN21922_c1_g2_i1	CSA018211.1 CSA018211|Sc0004572:13101-20557(+)	sp|Q9SC12|IF5A_SENVE Eukaryotic translation initiation factor 5A OS=Senecio vernalis OX=93496 GN=EIFSV1 PE=2 SV=1	AT1G13950.1 | Symbols: EIF-5A, ELF5A-1, ATELF5A-1, EIF5A | eukaryotic elongation factor 5A-1 | chr1:4773631-4774668 FORWARD LENGTH=158	NNU_004688-RA Nelumbo nucifera|NAC|NAC family protein	NAC family protein	K03263	AET97661.1 eukaryotic translation initiation factor 5A4 [Camellia sinensis]
590	TRINITY_DN25791_c2_g1_i3	CSA021532.1 CSA021532|Sc0004128:147159-147851(-)	sp|Q8L612|MACP1_ARATH MACPF domain-containing protein At1g14780 OS=Arabidopsis thaliana OX=3702 GN=At1g14780 PE=2 SV=1	AT1G14780.1 | Symbols: | MAC/Perforin domain-containing protein | chr1:5091020-5093873 FORWARD LENGTH=627	#N/A	#N/A	#N/A	CDP05572.1 unnamed protein product [Coffea canephora]
591	TRINITY_DN25491_c1_g4_i3	CSA024855.1 CSA024855|Sc0000171:427567-433006(+)	#N/A	AT3G26380.1 | Symbols: | Melibiase family protein | chr3:9660140-9663145 FORWARD LENGTH=647	Araip.16HZH Arachis ipaensis|M-type_MADS|M-type_MADS family protein	M-type_MADS family protein	#N/A	GAV87006.1 Melibiase domain-containing protein [Cephalotus follicularis]
592	TRINITY_DN24201_c0_g1_i1	CSA032793.1 CSA032793|Sc0003029:157653-162355(-)	sp|Q03685|BIP5_TOBAC Luminal-binding protein 5 OS=Nicotiana tabacum OX=4097 GN=BIP5 PE=2 SV=1	AT5G42020.1 | Symbols: BIP, BIP2 | Heat shock protein 70 (Hsp 70) family protein | chr5:16807697-16810480 REVERSE LENGTH=668	#N/A	#N/A	#N/A	XP_007040596.2 PREDICTED: luminal-binding protein 5 [Theobroma cacao]
593	TRINITY_DN9088_c0_g1_i1	#N/A	sp|P85173|PHBP_UNKP Phosphate-binding protein OS=Unknown prokaryotic organism OX=2725 PE=1 SV=1	#N/A	#N/A	#N/A	#N/A	WP_051310679.1 hypothetical protein [Bradyrhizobium sp. Cp5.3]
594	TRINITY_DN23236_c0_g1_i3	CSA016161.1 CSA016161|xfSc0000459:33004-35566(-)	sp|Q9LJP4|CSLC4_ARATH Xyloglucan glycosyltransferase 4 OS=Arabidopsis thaliana OX=3702 GN=CSLC4 PE=1 SV=1	AT3G28180.1 | Symbols: ATCSLC04, CSLC04, ATCSLC4, CSLC4 | Cellulose-synthase-like C4 | chr3:10506110-10509067 FORWARD LENGTH=673	CCG025544.1 Populus euphratica|MYB_related|MYB_related family protein	MYB_related family protein	K20887	OAY25846.1 hypothetical protein MANES_17G124500 [Manihot esculenta]
595	TRINITY_DN25999_c1_g3_i1	#N/A	#N/A	AT5G55530.2 | Symbols: | Calcium-dependent lipid-binding (CaLB domain) family protein | chr5:22494439-22495656 FORWARD LENGTH=405	#N/A	#N/A	#N/A	XP_002274753.1 PREDICTED: uncharacterized protein LOC100262283 [Vitis vinifera] XP_010644518.1 PREDICTED: uncharacterized protein LOC100262283 [Vitis vinifera]
596	TRINITY_DN15524_c0_g1_i1	CSA010462.1 CSA010462|Sc0001617:357544-362316(+)	sp|Q38908|XTH30_ARATH Probable xyloglucan endotransglucosylase/hydrolase protein 30 OS=Arabidopsis thaliana OX=3702 GN=XTH30 PE=2 SV=2	AT1G32170.1 | Symbols: XTR4, XTH30 | xyloglucan endotransglucosylase/hydrolase 30 | chr1:11575434-11577776 FORWARD LENGTH=343	Lus10007348 Linum usitatissimum|MYB_related|MYB_related family protein	MYB_related family protein	K08235	XP_010261561.1 PREDICTED: probable xyloglucan endotransglucosylase/hydrolase protein 30 [Nelumbo nucifera]
597	TRINITY_DN17234_c0_g1_i1	#N/A	sp|O24035|PANC_LOTJA Pantoate--beta-alanine ligase OS=Lotus japonicus OX=34305 GN=PANC PE=1 SV=3	AT5G48840.1 | Symbols: PANC, PTS, ATPTS | homolog of bacterial PANC | chr5:19803823-19805041 REVERSE LENGTH=310	#N/A	#N/A	K01918	GAV70678.1 Pantoate_ligase domain-containing protein [Cephalotus follicularis]
598	TRINITY_DN24591_c2_g1_i1	#N/A	sp|Q9ZUG9|BH066_ARATH Transcription factor bHLH66 OS=Arabidopsis thaliana OX=3702 GN=BHLH66 PE=1 SV=1	AT2G24260.1 | Symbols: LRL1 | LJRHL1-like 1 | chr2:10319646-10322177 REVERSE LENGTH=350	maker-scaffold12866-augustus-gene-0.2-mRNA-2 Castanea mollissima|bHLH|bHLH family protein	bHLH family protein	#N/A	XP_018833391.1 PREDICTED: transcription factor bHLH69-like [Juglans regia]
599	TRINITY_DN25708_c2_g4_i3	CSA016128.1 CSA016128|xpSc0053806:129035-135026(-)	sp|P21616|AVP_VIGRR Pyrophosphate-energized vacuolar membrane proton pump OS=Vigna radiata var. radiata OX=3916 PE=1 SV=4	AT1G15690.1 | Symbols: AVP1, ATAVP3, AVP-3, AtVHP1;1 | Inorganic H pyrophosphatase family protein | chr1:5399115-5402185 FORWARD LENGTH=770	XP_009588506.1 Nicotiana tomentosiformis|B3|B3 family protein	B3 family protein	K23025	XP_003528302.1 PREDICTED: pyrophosphate-energized vacuolar membrane proton pump [Glycine max] KRH47417.1 hypothetical protein GLYMA_07G028500 [Glycine max]
600	TRINITY_DN26402_c0_g1_i1	CSA030525.1 CSA030525|Sc0000067:1455934-1459995(-)	sp|Q8W3M6|UBCP_ARATH Ubiquitin-like domain-containing CTD phosphatase OS=Arabidopsis thaliana OX=3702 GN=At4g06599 PE=2 SV=1	AT4G06599.1 | Symbols: | ubiquitin family protein | chr4:3666079-3667495 REVERSE LENGTH=340	#N/A	#N/A	K17618	XP_010658025.1 PREDICTED: ubiquitin-like domain-containing CTD phosphatase [Vitis vinifera]
601	TRINITY_DN26665_c1_g3_i3	#N/A	sp|O49814|BCH2_CAPAN Beta-carotene hydroxylase 2, chloroplastic (Fragment) OS=Capsicum annuum OX=4072 GN=CA2 PE=2 SV=1	AT5G52570.1 | Symbols: BETA-OHASE 2, B2, CHY2, BCH2 | beta-carotene hydroxylase 2 | chr5:21334911-21336887 REVERSE LENGTH=303	#N/A	#N/A	#N/A	XP_002273581.1 PREDICTED: beta-carotene hydroxylase 2, chloroplastic [Vitis vinifera]
602	TRINITY_DN15476_c0_g1_i1	CSA006553.1 CSA006553|Sc0000663:756481-759655(-)	sp|P16064|ICI1_PHAAN Subtilisin inhibitor 1 OS=Phaseolus angularis OX=3914 PE=1 SV=1	AT5G43580.1 | Symbols: | Serine protease inhibitor, potato inhibitor I-type family protein | chr5:17508098-17508668 REVERSE LENGTH=99	#N/A	#N/A	#N/A	OAY41353.1 hypothetical protein MANES_09G094800 [Manihot esculenta]
603	TRINITY_DN25597_c0_g2_i3	CSA011201.1 CSA011201|Sc0002240:8022-11374(+)	sp|Q41144|STC_RICCO Sugar carrier protein C OS=Ricinus communis OX=3988 GN=STC PE=2 SV=1	AT1G11260.1 | Symbols: STP1, ATSTP1 | sugar transporter 1 | chr1:3777460-3780133 FORWARD LENGTH=522	Bv5_101120_supk.t1 Beta vulgaris|ERF|ERF family protein	ERF family protein	#N/A	AFO84087.1 hexose transport protein [Actinidia deliciosa]
604	TRINITY_DN24687_c1_g3_i4	CSA025942.1 CSA025942|Sc0000944:421752-424627(+)	#N/A	AT4G32480.1 | Symbols: | Protein of unknown function (DUF506) | chr4:15676488-15677776 FORWARD LENGTH=287	#N/A	#N/A	#N/A	XP_002263191.1 PREDICTED: uncharacterized protein LOC100261530 [Vitis vinifera]
605	TRINITY_DN26285_c0_g1_i1	CSA014042.1 CSA014042|Sc0004630:67797-71777(+)	sp|O49500|MBR2_ARATH E3 ubiquitin-protein ligase MBR2 OS=Arabidopsis thaliana OX=3702 GN=MBR2 PE=1 SV=1	AT2G37150.2 | Symbols: | RING/U-box superfamily protein | chr2:15603748-15605988 REVERSE LENGTH=546	MDP0000320739 Malus domestica|bHLH|bHLH family protein	bHLH family protein	#N/A	XP_019079779.1 PREDICTED: uncharacterized protein LOC100249661 [Vitis vinifera] XP_019079780.1 PREDICTED: uncharacterized protein LOC100249661 [Vitis vinifera] XP_019079781.1 PREDICTED: uncharacterized protein LOC100249661 [Vitis vinifera] XP_019079782.1 PREDICTED: uncharacterized protein LOC100249661 [Vitis vinifera]
606	TRINITY_DN21865_c1_g2_i2	CSA013472.1 CSA013472|Sc0005101:56731-64711(-)	sp|Q84L30|RD23D_ARATH Ubiquitin receptor RAD23d OS=Arabidopsis thaliana OX=3702 GN=RAD23D PE=1 SV=2	AT5G38470.2 | Symbols: RAD23D | Rad23 UV excision repair protein family | chr5:15404720-15407251 FORWARD LENGTH=332	Csa18g023250.1 Camelina sativa|Nin-like|Nin-like family protein	Nin-like family protein	K10839	KYP42200.1 Putative DNA repair protein RAD23-3 [Cajanus cajan]
607	TRINITY_DN18079_c0_g1_i2	CSA020480.1 CSA020480|Sc0005399:42409-45690(-)	sp|Q5RJV0|COQ9_XENTR Ubiquinone biosynthesis protein COQ9, mitochondrial OS=Xenopus tropicalis OX=8364 GN=coq9 PE=2 SV=1	AT1G19140.1 | Symbols: | FUNCTIONS IN: molecular_function unknown; INVOLVED IN: ubiquinone biosynthetic process; LOCATED IN: mitochondrion; EXPRESSED IN: 24 plant structures; EXPRESSED DURING: 15 growth stages; CONTAINS InterPro DOMAIN/s: COQ9 (InterPro:IPR013718), Ubiquinone biosynthesis protein COQ9 (InterPro:IPR012762); Has 748 Blast hits to 748 proteins in 260 species: Archae - 0; Bacteria - …	#N/A	#N/A	K18587	XP_002277343.1 PREDICTED: ubiquinone biosynthesis protein COQ9-B, mitochondrial [Vitis vinifera]
608	TRINITY_DN24127_c0_g2_i1	CSA032864.1 CSA032864|Sc0000934:103805-106373(+)	sp|O74503|UAF30_SCHPO Upstream activation factor subunit spp27 OS=Schizosaccharomyces pombe (strain 972 / ATCC 24843) OX=284812 GN=spp27 PE=1 SV=1	AT4G22360.1 | Symbols: | SWIB complex BAF60b domain-containing protein | chr4:11807811-11809660 FORWARD LENGTH=385	SMil_00027756-RA_Salv Salvia miltiorrhiza|bHLH|bHLH family protein	bHLH family protein	K15223	XP_002275854.1 PREDICTED: uncharacterized protein LOC100264067 [Vitis vinifera] CBI26717.3 unnamed protein product, partial [Vitis vinifera]
609	TRINITY_DN26352_c0_g1_i7	CSA028143.1 CSA028143|Sc0001488:220404-224339(+)	sp|O49447|ADT3_ARATH ADP,ATP carrier protein 3, mitochondrial OS=Arabidopsis thaliana OX=3702 GN=AAC3 PE=1 SV=1	AT4G28390.1 | Symbols: AAC3, ATAAC3 | ADP/ATP carrier 3 | chr4:14041486-14042781 REVERSE LENGTH=379	#N/A	#N/A	K05863	XP_006372724.1 ADP/ATP CARRIER 3 family protein [Populus trichocarpa] ERP50521.1 ADP/ATP CARRIER 3 family protein [Populus trichocarpa]
610	TRINITY_DN23806_c0_g1_i2	CSA003071.1 CSA003071|Sc0000628:239482-246220(-)	sp|Q8VZY6|FIE2_MAIZE Polycomb group protein FIE2 OS=Zea mays OX=4577 GN=FIE2 PE=2 SV=1	AT3G20740.1 | Symbols: FIE, FIS3, FIE1 | Transducin/WD40 repeat-like superfamily protein | chr3:7249064-7252254 REVERSE LENGTH=369	Cc04_g06620 Coffea canephora|MYB|MYB family protein	MYB family protein	K11462	XP_015897967.1 PREDICTED: polycomb group protein FERTILIZATION-INDEPENDENT ENDOSPERM isoform X2 [Ziziphus jujuba]
611	TRINITY_DN24797_c0_g2_i1	CSA016907.1 CSA016907|Sc0001390:168368-171327(+)	#N/A	#N/A	#N/A	#N/A	#N/A	XP_015880449.1 PREDICTED: protein FLX-like 2 [Ziziphus jujuba]
612	TRINITY_DN21111_c1_g1_i1	CSA031060.1 CSA031060|Sc0003824:159982-160326(-)	sp|Q9FYB5|DNJ11_ARATH Chaperone protein dnaJ 11, chloroplastic OS=Arabidopsis thaliana OX=3702 GN=ATJ11 PE=1 SV=2	AT4G36040.1 | Symbols: | Chaperone DnaJ-domain superfamily protein | chr4:17049708-17050193 REVERSE LENGTH=161	GSMUA_Achr10P17130_001 Musa acuminata|bHLH|bHLH family protein	bHLH family protein	#N/A	EOX97725.1 Chaperone DnaJ-domain superfamily protein [Theobroma cacao]
613	TRINITY_DN22564_c0_g2_i1	CSA019495.1 CSA019495|Sc0005210:28297-30198(+)	sp|Q0JIL1|NRX2_ORYSJ Probable nucleoredoxin 2 OS=Oryza sativa subsp. japonica OX=39947 GN=Os01g0794400 PE=2 SV=1	AT1G60420.1 | Symbols: | DC1 domain-containing protein | chr1:22261978-22264243 FORWARD LENGTH=578	GRMZM2G396451_P01 Zea mays|GATA|GATA family protein	GATA family protein	K17609	XP_002285895.1 PREDICTED: probable nucleoredoxin 2 isoform X1 [Vitis vinifera]
614	TRINITY_DN26387_c1_g1_i1	CSA010482.1 CSA010482|Sc0001243:17366-18745(+)	sp|C7G304|GOLS2_SOLLC Galactinol synthase 2 OS=Solanum lycopersicum OX=4081 GN=GOLS2 PE=2 SV=1	AT1G56600.1 | Symbols: AtGolS2, GolS2 | galactinol synthase 2 | chr1:21207620-21209291 FORWARD LENGTH=335	#N/A	#N/A	K00750	NP_001313004.1 galactinol synthase 2 [Nicotiana tabacum] XP_009792096.1 PREDICTED: galactinol synthase 2 [Nicotiana sylvestris] AIE16185.1 galactinol synthase 2 [Nicotiana tabacum]
615	TRINITY_DN26899_c0_g3_i3	#N/A	#N/A	AT5G60680.1 | Symbols: | Protein of unknown function, DUF584 | chr5:24386247-24386738 FORWARD LENGTH=163	#N/A	#N/A	#N/A	XP_019236243.1 PREDICTED: uncharacterized protein LOC109216536 [Nicotiana attenuata] OIT23722.1 hypothetical protein A4A49_28270 [Nicotiana attenuata]
616	TRINITY_DN27178_c2_g2_i1	CSA010532.1 CSA010532|xfSc0000225:43287-45439(+)	sp|H2DH21|C7A29_PANGI Cytochrome P450 CYP72A219 OS=Panax ginseng OX=4054 PE=2 SV=1	AT3G14610.1 | Symbols: CYP72A7 | cytochrome P450, family 72, subfamily A, polypeptide 7 | chr3:4912565-4914503 FORWARD LENGTH=512	Bradi2g44117.9.p Brachypodium distachyon|bHLH|bHLH family protein	bHLH family protein	#N/A	XP_016580926.1 PREDICTED: cytochrome P450 CYP72A219-like [Capsicum annuum]
617	TRINITY_DN24951_c0_g2_i3	CSA012097.1 CSA012097|Sc0000079:286062-294452(+)	sp|Q9FUD3|BZIP9_ARATH Basic leucine zipper 9 OS=Arabidopsis thaliana OX=3702 GN=BZIP9 PE=1 SV=1	AT5G24800.1 | Symbols: ATBZIP9, BZO2H2, BZIP9 | basic leucine zipper 9 | chr5:8515259-8516541 FORWARD LENGTH=277	Achn096961 Actinidia chinensis|bZIP|bZIP family protein	bZIP family protein	#N/A	AGD98702.1 bZIP transcription factor family protein 4 [Camellia sinensis]
618	TRINITY_DN26870_c0_g1_i2	CSA012510.1 CSA012510|Sc0003740:188674-189972(-)	sp|O65554|CIPK6_ARATH CBL-interacting serine/threonine-protein kinase 6 OS=Arabidopsis thaliana OX=3702 GN=CIPK6 PE=1 SV=1	AT4G30960.1 | Symbols: CIPK6, SIP3, SNRK3.14, ATCIPK6 | SOS3-interacting protein 3 | chr4:15067400-15068725 FORWARD LENGTH=441	Lus10043264 Linum usitatissimum|YABBY|YABBY family protein	YABBY family protein	#N/A	XP_012071492.1 PREDICTED: CBL-interacting serine/threonine-protein kinase 6 [Jatropha curcas] KDP38667.1 hypothetical protein JCGZ_04020 [Jatropha curcas]
619	TRINITY_DN25807_c1_g1_i3	CSA031137.1 CSA031137|Sc0002959:224476-229247(-)	sp|P24397|HY6H_HYONI Hyoscyamine 6-dioxygenase OS=Hyoscyamus niger OX=4079 GN=H6H PE=1 SV=1	AT4G10490.1 | Symbols: | 2-oxoglutarate (2OG) and Fe(II)-dependent oxygenase superfamily protein | chr4:6483900-6485179 FORWARD LENGTH=348	676709864 Sisymbrium irio|STAT|STAT family protein	STAT family protein	#N/A	XP_004292202.1 PREDICTED: hyoscyamine 6-dioxygenase-like isoform X2 [Fragaria vesca subsp. vesca]
620	TRINITY_DN24392_c1_g1_i2	CSA009539.1 CSA009539|xfSc0001205:38032-44743(+)	sp|Q9LZQ9|DEAH2_ARATH Probable pre-mRNA-splicing factor ATP-dependent RNA helicase DEAH2 OS=Arabidopsis thaliana OX=3702 GN=At3g62310 PE=2 SV=1	AT3G62310.1 | Symbols: | RNA helicase family protein | chr3:23057516-23060561 REVERSE LENGTH=726	Lus10020727 Linum usitatissimum|bHLH|bHLH family protein	bHLH family protein	#N/A	EOX95339.1 RNA helicase family protein isoform 8 [Theobroma cacao]
621	TRINITY_DN26033_c0_g3_i2	CSA017416.1 CSA017416|Sc0000551:71943-74953(-)	sp|Q9SRM3|DIOX6_ARATH Probable 2-oxoglutarate-dependent dioxygenase At3g111800 OS=Arabidopsis thaliana OX=3702 GN=At3g11180 PE=2 SV=1	AT4G16330.2 | Symbols: | 2-oxoglutarate (2OG) and Fe(II)-dependent oxygenase superfamily protein | chr4:9226298-9227914 REVERSE LENGTH=364	676709864 Sisymbrium irio|STAT|STAT family protein	STAT family protein	#N/A	XP_002263131.2 PREDICTED: 1-aminocyclopropane-1-carboxylate oxidase [Vitis vinifera] XP_019074685.1 PREDICTED: 1-aminocyclopropane-1-carboxylate oxidase [Vitis vinifera] XP_019074686.1 PREDICTED: 1-aminocyclopropane-1-carboxylate oxidase [Vitis vinifera]
622	TRINITY_DN20026_c0_g1_i1	CSA024943.1 CSA024943|Sc0006120:25098-26585(+)	sp|P82245|RK28_SPIOL 50S ribosomal protein L28, chloroplastic OS=Spinacia oleracea OX=3562 GN=RPL28 PE=1 SV=2	AT2G33450.1 | Symbols: | Ribosomal L28 family | chr2:14173620-14174380 FORWARD LENGTH=143	#N/A	#N/A	K02902	5MLC_Y Chain Y, Cryo-em Structure Of The Spinach Chloroplast Ribosome Reveals The Location Of Plastid-specific Ribosomal Proteins And Extensions 5MMI_Y Chain Y, Structure Of The Large Subunit Of The Chloroplast Ribosome KNA16864.1 hypothetical protein SOVF_085320 [Spinacia oleracea]
623	TRINITY_DN24050_c0_g1_i2	CSA003314.1 CSA003314|Sc0000505:801535-808070(+)	#N/A	#N/A	#N/A	#N/A	#N/A	XP_010664308.1 PREDICTED: uncharacterized ATP-dependent helicase C29A10.10c isoform X2 [Vitis vinifera]
624	TRINITY_DN25838_c0_g1_i6	CSA017231.1 CSA017231|Sc0000547:120255-140136(+)	sp|Q8RWS9|CNGC5_ARATH Probable cyclic nucleotide-gated ion channel 5 OS=Arabidopsis thaliana OX=3702 GN=CNGC5 PE=2 SV=1	AT5G57940.2 | Symbols: ATCNGC5, CNGC5 | cyclic nucleotide gated channel 5 | chr5:23457116-23460439 FORWARD LENGTH=717	AHYPO_019315-RA Amaranthus hypochondriacus|bHLH|bHLH family protein	bHLH family protein	K05391	XP_006343649.1 PREDICTED: probable cyclic nucleotide-gated ion channel 5 [Solanum tuberosum] XP_006343650.1 PREDICTED: probable cyclic nucleotide-gated ion channel 5 [Solanum tuberosum]
625	TRINITY_DN24597_c0_g1_i2	CSA019776.1 CSA019776|Sc0000034:1256742-1266405(-)	sp|P56821|EIF3B_TOBAC Eukaryotic translation initiation factor 3 subunit B OS=Nicotiana tabacum OX=4097 GN=TIF3B1 PE=2 SV=1	AT5G27640.1 | Symbols: TIF3B1, EIF3B, ATEIF3B-1, EIF3B-1, ATTIF3B1 | translation initiation factor 3B1 | chr5:9781207-9784759 REVERSE LENGTH=712	Csa08g023440.1 Camelina sativa|CPP|CPP family protein	CPP family protein	K03253	XP_002285591.1 PREDICTED: eukaryotic translation initiation factor 3 subunit B [Vitis vinifera] CBI21174.3 unnamed protein product, partial [Vitis vinifera]
626	TRINITY_DN25200_c0_g3_i4	CSA016468.1 CSA016468|Sc0000262:112217-114228(+)	sp|Q70II3|EF110_ARATH Ethylene-responsive transcription factor ERF110 OS=Arabidopsis thaliana OX=3702 GN=ERF110 PE=2 SV=2	AT5G50080.1 | Symbols: ERF110 | ethylene response factor 110 | chr5:20365948-20366835 FORWARD LENGTH=220	XP_008237504.2 Prunus mume|ERF|ERF family protein	ERF family protein	#N/A	XP_002264797.2 PREDICTED: ethylene-responsive transcription factor ABR1 [Vitis vinifera] CAN66025.1 hypothetical protein VITISV_028773 [Vitis vinifera]
627	TRINITY_DN24977_c0_g1_i4	CSA035370.1 CSA035370|Sc0000593:417298-425952(+)	sp|Q8LEV3|Y2060_ARATH BTB/POZ domain-containing protein At2g30600 OS=Arabidopsis thaliana OX=3702 GN=At2g30600/At2g30610 PE=2 SV=1	AT2G30600.4 | Symbols: | BTB/POZ domain-containing protein | chr2:13037410-13041475 FORWARD LENGTH=809	#N/A	#N/A	#N/A	XP_002270675.1 PREDICTED: BTB/POZ domain-containing protein At2g30600 [Vitis vinifera]
628	TRINITY_DN22734_c1_g1_i5	CSA005277.1 CSA005277|Sc0000323:821421-829041(-)	sp|Q940H6|SRK2E_ARATH Serine/threonine-protein kinase SRK2E OS=Arabidopsis thaliana OX=3702 GN=SRK2E PE=1 SV=1	AT4G33950.1 | Symbols: OST1, SNRK2-6, SRK2E, SNRK2.6, P44, ATOST1 | Protein kinase superfamily protein | chr4:16272364-16274657 FORWARD LENGTH=362	#N/A	#N/A	#N/A	XP_014628196.1 PREDICTED: serine/threonine-protein kinase SRK2E-like isoform X2 [Glycine max] KRG89231.1 hypothetical protein GLYMA_20G009600 [Glycine max]
629	TRINITY_DN24958_c0_g1_i1	#N/A	sp|Q8H1G5|REIL1_ARATH Cytoplasmic 60S subunit biogenesis factor REI1 homolog 1 OS=Arabidopsis thaliana OX=3702 GN=REIL1 PE=1 SV=1	AT4G31420.1 | Symbols: | Zinc finger protein 622 | chr4:15245987-15247763 REVERSE LENGTH=404	Gorai.009G068400.1 Gossypium raimondii|C2H2|C2H2 family protein	C2H2 family protein	K14816	XP_010049815.1 PREDICTED: cytoplasmic 60S subunit biogenesis factor REI1 homolog 1 [Eucalyptus grandis] KCW82616.1 hypothetical protein EUGRSUZ_C04005 [Eucalyptus grandis]
630	TRINITY_DN16122_c0_g1_i1	CSA027066.1 CSA027066|Sc0000099:964486-965320(+)	sp|Q58FS3|RAD_ANTMA Transcription factor RADIALIS OS=Antirrhinum majus OX=4151 GN=RAD PE=1 SV=1	AT1G75250.2 | Symbols: ATRL6, RSM3, RL6 | RAD-like 6 | chr1:28244463-28245453 REVERSE LENGTH=97	Achn373061 Actinidia chinensis|MYB_related|MYB_related family protein	MYB_related family protein	#N/A	OAY29669.1 hypothetical protein MANES_15G163100 [Manihot esculenta]
631	TRINITY_DN26440_c2_g1_i5	CSA004003.1 CSA004003|Sc0000541:568139-579643(-)	sp|Q9LN71|RING1_ARATH E3 ubiquitin-protein ligase At1g12760 OS=Arabidopsis thaliana OX=3702 GN=At1g12760 PE=1 SV=1	AT1G12760.2 | Symbols: | Zinc finger, C3HC4 type (RING finger) family protein | chr1:4348941-4350512 FORWARD LENGTH=337	Peinf101Scf01969g06011.1 Petunia inflata|Dof|Dof family protein	Dof family protein	#N/A	XP_009626445.1 PREDICTED: E3 ubiquitin-protein ligase At4g11680-like [Nicotiana tomentosiformis]
632	TRINITY_DN26817_c0_g1_i1	CSA033051.1 CSA033051|Sc0001321:482944-491337(+)	sp|F4JS25|SRFR1_ARATH Suppressor of RPS4-RLD 1 OS=Arabidopsis thaliana OX=3702 GN=SRFR1 PE=1 SV=1	AT4G37460.1 | Symbols: SRFR1 | Tetratricopeptide repeat (TPR)-like superfamily protein | chr4:17608623-17615534 REVERSE LENGTH=1052	#N/A	#N/A	#N/A	XP_002279290.1 PREDICTED: suppressor of RPS4-RLD 1 isoform X1 [Vitis vinifera]
633	TRINITY_DN20252_c0_g1_i2	CSA023930.1 CSA023930|Sc0001184:572850-576995(-)	sp|Q9SR86|AGT23_ARATH Alanine--glyoxylate aminotransferase 2 homolog 3, mitochondrial OS=Arabidopsis thaliana OX=3702 GN=At3g08860 PE=2 SV=1	AT3G08860.1 | Symbols: PYD4 | PYRIMIDINE 4 | chr3:2696754-2699087 REVERSE LENGTH=481	Gh_A09G0861 Gossypium hirsutum|ERF|ERF family protein	ERF family protein	#N/A	XP_002270785.1 PREDICTED: alanine--glyoxylate aminotransferase 2 homolog 3, mitochondrial [Vitis vinifera]
634	TRINITY_DN20146_c0_g1_i1	#N/A	#N/A	#N/A	#N/A	#N/A	#N/A	#N/A
635	TRINITY_DN25701_c0_g2_i1	#N/A	sp|Q93ZR6|WSD1_ARATH O-acyltransferase WSD1 OS=Arabidopsis thaliana OX=3702 GN=WSD1 PE=2 SV=1	AT5G53390.1 | Symbols: | O-acyltransferase (WSD1-like) family protein | chr5:21656951-21659207 REVERSE LENGTH=486	#N/A	#N/A	#N/A	XP_017245116.1 PREDICTED: O-acyltransferase WSD1-like [Daucus carota subsp. sativus] KZM97748.1 hypothetical protein DCAR_014890 [Daucus carota subsp. sativus]
636	TRINITY_DN25443_c3_g1_i1	CSA025979.1 CSA025979|xfSc0000014:540139-541638(-)	sp|A6BM07|I7GT1_SOYBN Isoflavone 7-O-glucosyltransferase 1 OS=Glycine max OX=3847 GN=GmIF7GT1 PE=1 SV=1	AT3G16520.3 | Symbols: UGT88A1 | UDP-glucosyl transferase 88A1 | chr3:5619355-5620833 REVERSE LENGTH=462	Tp57577_TGAC_v2_mRNA33215 Trifolium pratense|bHLH|bHLH family protein	bHLH family protein	#N/A	AIL51399.1 glycosyltransferase [Actinidia deliciosa]
637	TRINITY_DN26569_c1_g1_i1	CSA012711.1 CSA012711|Sc0003333:7548-20396(+)	sp|Q69ZF3|GBA2_MOUSE Non-lysosomal glucosylceramidase OS=Mus musculus OX=10090 GN=Gba2 PE=1 SV=2	AT3G24180.2 | Symbols: | Beta-glucosidase, GBA2 type family protein | chr3:8735011-8741147 REVERSE LENGTH=950	Aradu.C4WPP Arachis duranensis|MYB|MYB family protein	MYB family protein	K17108	XP_002285674.1 PREDICTED: non-lysosomal glucosylceramidase [Vitis vinifera]
638	TRINITY_DN25108_c0_g5_i3	CSA022978.1 CSA022978|Sc0000930:33343-35174(+)	sp|P49332|GSTXC_TOBAC Probable glutathione S-transferase parC OS=Nicotiana tabacum OX=4097 GN=PARC PE=2 SV=1	AT1G17180.1 | Symbols: ATGSTU25, GSTU25 | glutathione S-transferase TAU 25 | chr1:5872208-5872958 FORWARD LENGTH=221	#N/A	#N/A	#N/A	ACH87175.1 glutathione S-transferase [Camellia sinensis]
639	TRINITY_DN25266_c0_g1_i5	CSA033021.1 CSA033021|Sc0000057:448899-451193(-)	#N/A	AT2G38185.2 | Symbols: | RING/U-box superfamily protein | chr2:16000155-16002699 FORWARD LENGTH=441	OBART06G09580.1 Oryza barthii|NF-X1|NF-X1 family protein	NF-X1 family protein	#N/A	XP_002283216.2 PREDICTED: uncharacterized protein LOC100248821 isoform X1 [Vitis vinifera] CBI19441.3 unnamed protein product, partial [Vitis vinifera]
640	TRINITY_DN25771_c1_g1_i2	#N/A	#N/A	#N/A	#N/A	#N/A	#N/A	XP_002284084.1 PREDICTED: uncharacterized protein LOC100244040 [Vitis vinifera]
641	TRINITY_DN25224_c0_g1_i1	CSA034422.1 CSA034422|Sc0001677:5310-12695(+)	sp|O24301|SUS2_PEA Sucrose synthase 2 OS=Pisum sativum OX=3888 GN=SUS2 PE=2 SV=1	AT4G02280.1 | Symbols: SUS3, ATSUS3 | sucrose synthase 3 | chr4:995166-998719 FORWARD LENGTH=809	mrna11429.1-v1.0-hybrid Fragaria vesca|HB-other|HB-other family protein	HB-other family protein	K00695	AHL29282.1 sucrose synthase 2 [Camellia sinensis]
642	TRINITY_DN19467_c0_g1_i1	CSA035207.1 CSA035207|xfSc0000533:138402-141166(-)	sp|O65735|ALF_CICAR Fructose-bisphosphate aldolase, cytoplasmic isozyme OS=Cicer arietinum OX=3827 GN=ALDC PE=2 SV=1	AT2G36460.1 | Symbols: | Aldolase superfamily protein | chr2:15296929-15298387 REVERSE LENGTH=358	Csa06g039080.1 Camelina sativa|ERF|ERF family protein	ERF family protein	K01623	AGB05599.1 fructose-bisphosphate aldolase 2 [Camellia oleifera]
643	TRINITY_DN23265_c0_g1_i1	CSA018489.1 CSA018489|Sc0000062:814495-823150(-)	sp|Q6P819|CNOT9_XENTR CCR4-NOT transcription complex subunit 9 OS=Xenopus tropicalis OX=8364 GN=cnot9 PE=2 SV=1	AT3G20800.1 | Symbols: | Cell differentiation, Rcd1-like protein | chr3:7271412-7273897 REVERSE LENGTH=316	#N/A	#N/A	K12606	XP_011095434.1 PREDICTED: cell differentiation protein RCD1 homolog [Sesamum indicum]
644	TRINITY_DN23906_c0_g2_i1	CSA005275.1 CSA005275|Sc0000323:694075-694756(+)	#N/A	AT5G42110.1 | Symbols: | unknown protein; FUNCTIONS IN: molecular_function unknown; INVOLVED IN: biological_process unknown; LOCATED IN: endomembrane system; EXPRESSED IN: 11 plant structures; EXPRESSED DURING: 6 growth stages; Has 36 Blast hits to 36 proteins in 8 species: Archae - 0; Bacteria - 0; Metazoa - 0; Fungi - 0; Plants - 36; Viruses - 0; Other Eukaryotes - 0 (source: NCBI BLink). | chr…	#N/A	#N/A	#N/A	#N/A
645	TRINITY_DN22549_c0_g1_i2	CSA004796.1 CSA004796|xfSc0029830:268-774(+)	#N/A	AT1G09310.1 | Symbols: | Protein of unknown function, DUF538 | chr1:3009109-3009648 FORWARD LENGTH=179	#N/A	#N/A	#N/A	KHL91153.1 hypothetical protein QW71_36300, partial [Paenibacillus sp. IHB B 3415]
646	TRINITY_DN24189_c1_g2_i1	CSA027058.1 CSA027058|Sc0000099:207254-216012(+)	sp|Q9SH88|RRS1_ARATH Ribosome biogenesis regulatory protein homolog OS=Arabidopsis thaliana OX=3702 GN=At2g37990 PE=2 SV=2	AT2G37990.1 | Symbols: | ribosome biogenesis regulatory protein (RRS1) family protein | chr2:15900713-15903028 FORWARD LENGTH=318	EMT33375 Aegilops tauschii|NF-YC|NF-YC family protein	NF-YC family protein	K14852	XP_011092739.1 PREDICTED: ribosome biogenesis regulatory protein homolog [Sesamum indicum]
647	TRINITY_DN24058_c1_g2_i1	CSA013997.1 CSA013997|xfSc0000739:92848-96806(+)	sp|Q9XGN4|GOLS1_AJURE Galactinol synthase 1 OS=Ajuga reptans OX=38596 GN=GOLS1 PE=1 SV=1	AT1G60470.1 | Symbols: AtGolS4, GolS4 | galactinol synthase 4 | chr1:22279181-22280454 REVERSE LENGTH=334	#N/A	#N/A	K18819	AGQ44777.1 galactinol synthase [Camellia sinensis]
648	TRINITY_DN26672_c1_g1_i2	CSA031637.1 CSA031637|Sc0000100:849351-850839(+)	sp|P57681|PCYOX_ARATH Farnesylcysteine lyase OS=Arabidopsis thaliana OX=3702 GN=FLCY PE=1 SV=1	AT5G63910.1 | Symbols: FCLY | farnesylcysteine lyase | chr5:25572053-25574077 REVERSE LENGTH=500	#N/A	#N/A	#N/A	XP_017982372.1 PREDICTED: farnesylcysteine lyase [Theobroma cacao]
649	TRINITY_DN26739_c0_g1_i2	CSA027850.1 CSA027850|Sc0003316:55547-59172(+)	sp|F4I116|SYLC_ARATH Leucine--tRNA ligase, cytoplasmic OS=Arabidopsis thaliana OX=3702 GN=At1g09620 PE=1 SV=1	AT1G09620.1 | Symbols: | ATP binding;leucine-tRNA ligases;aminoacyl-tRNA ligases;nucleotide binding;ATP binding;aminoacyl-tRNA ligases | chr1:3113077-3116455 REVERSE LENGTH=1091	#N/A	#N/A	#N/A	XP_010251893.1 PREDICTED: leucine--tRNA ligase, cytoplasmic-like [Nelumbo nucifera] XP_010251894.1 PREDICTED: leucine--tRNA ligase, cytoplasmic-like [Nelumbo nucifera] XP_010251895.1 PREDICTED: leucine--tRNA ligase, cytoplasmic-like [Nelumbo nucifera]
650	TRINITY_DN23384_c0_g1_i2	CSA023534.1 CSA023534|Sc0000000:2656497-2661868(+)	sp|P45726|PALY_CAMSI Phenylalanine ammonia-lyase OS=Camellia sinensis OX=4442 GN=PAL PE=2 SV=1	AT3G53260.1 | Symbols: PAL2, ATPAL2 | phenylalanine ammonia-lyase 2 | chr3:19744256-19746619 REVERSE LENGTH=717	#N/A	#N/A	#N/A	P45726.1 RecName: Full=Phenylalanine ammonia-lyase BAA05643.1 phenylalanine ammonia-lyase [Camellia sinensis]
651	TRINITY_DN22414_c0_g1_i8	#N/A	sp|H1ZZA4|AUAG_STIAU Aurachin C monooxygenase/isomerase OS=Stigmatella aurantiaca OX=41 GN=auaG PE=1 SV=1	AT5G11330.1 | Symbols: | FAD/NAD(P)-binding oxidoreductase family protein | chr5:3617342-3618861 REVERSE LENGTH=408	#N/A	#N/A	#N/A	XP_016448746.1 PREDICTED: 6-hydroxynicotinate 3-monooxygenase-like [Nicotiana tabacum]
652	TRINITY_DN25030_c1_g2_i1	CSA020400.1 CSA020400|Sc0003152:238723-241187(-)	#N/A	#N/A	#N/A	#N/A	#N/A	#N/A
653	TRINITY_DN19141_c1_g1_i1	CSA032336.1 CSA032336|xpSc0053704:115801-125306(+)	sp|Q67XQ0|Y4424_ARATH DUF21 domain-containing protein At4g14240 OS=Arabidopsis thaliana OX=3702 GN=CBSDUF1 PE=1 SV=1	AT4G14240.1 | Symbols: | CBS domain-containing protein with a domain of unknown function (DUF21) | chr4:8204712-8207273 REVERSE LENGTH=494	Sopen02g036600.1 Solanum pennellii|C2H2|C2H2 family protein	C2H2 family protein	K16302	XP_002280174.1 PREDICTED: DUF21 domain-containing protein At4g14240 [Vitis vinifera]
654	TRINITY_DN21167_c0_g1_i2	CSA006485.1 CSA006485|xpSc0055542:11375-12793(+)	sp|O04203|HSPR2_ARATH Nematode resistance protein-like HSPRO2 OS=Arabidopsis thaliana OX=3702 GN=HSPRO2 PE=1 SV=1	AT2G40000.1 | Symbols: HSPRO2, ATHSPRO2 | ortholog of sugar beet HS1 PRO-1 2 | chr2:16700649-16701956 REVERSE LENGTH=435	#N/A	#N/A	#N/A	XP_019224268.1 PREDICTED: nematode resistance protein-like HSPRO2 [Nicotiana attenuata] AFQ23178.1 HSPRO [Nicotiana attenuata] OIT33490.1 nematode resistance protein-like hspro2 [Nicotiana attenuata]
655	TRINITY_DN25203_c0_g2_i1	#N/A	#N/A	#N/A	#N/A	#N/A	#N/A	#N/A
656	TRINITY_DN26161_c0_g1_i5	CSA013341.1 CSA013341|Sc0000400:223740-227308(-)	sp|P27141|CAHC_TOBAC Carbonic anhydrase, chloroplastic OS=Nicotiana tabacum OX=4097 PE=2 SV=1	AT5G14740.2 | Symbols: CA2, CA18, BETA CA2 | carbonic anhydrase 2 | chr5:4760536-4762382 FORWARD LENGTH=259	Jcr4S00223.20 Jatropha curcas|bHLH|bHLH family protein	bHLH family protein	K01673	XP_006476774.1 PREDICTED: carbonic anhydrase 2-like [Citrus sinensis]
657	TRINITY_DN26425_c1_g2_i3	CSA030474.1 CSA030474|xpSc0053783:90029-91192(+)	sp|P27493|CB22_TOBAC Chlorophyll a-b binding protein 21, chloroplastic OS=Nicotiana tabacum OX=4097 GN=CAB21 PE=2 SV=1	AT1G29930.1 | Symbols: CAB1, AB140, CAB140, LHCB1.3 | chlorophyll A/B binding protein 1 | chr1:10478071-10478874 FORWARD LENGTH=267	Bradi3g42627.5.p Brachypodium distachyon|ERF|ERF family protein	ERF family protein	#N/A	XP_011096520.1 PREDICTED: chlorophyll a-b binding protein 21, chloroplastic [Sesamum indicum]
658	TRINITY_DN24737_c1_g2_i2	CSA014729.1 CSA014729|Sc0000288:1063192-1063892(+)	sp|Q9FI61|UBC27_ARATH Ubiquitin-conjugating enzyme E2 27 OS=Arabidopsis thaliana OX=3702 GN=UBC27 PE=2 SV=1	AT5G50870.1 | Symbols: UBC27 | ubiquitin-conjugating enzyme 27 | chr5:20699626-20700998 REVERSE LENGTH=192	EMT28005 Aegilops tauschii|MYB_related|MYB_related family protein	MYB_related family protein	#N/A	XP_011002115.1 PREDICTED: ubiquitin-conjugating enzyme E2 27-like [Populus euphratica]
659	TRINITY_DN22019_c1_g5_i3	CSA011078.1 CSA011078|xfSc0000808:92442-95096(+)	sp|Q8LPF0|TAF2_ARATH Transcription initiation factor TFIID subunit 2 OS=Arabidopsis thaliana OX=3702 GN=TAF2 PE=2 SV=1	AT1G73960.1 | Symbols: TAF2 | TBP-associated factor 2 | chr1:27805173-27814433 REVERSE LENGTH=1390	#N/A	#N/A	K03128	XP_010663541.1 PREDICTED: transcription initiation factor TFIID subunit 2 isoform X2 [Vitis vinifera]
660	TRINITY_DN26490_c0_g3_i2	CSA006793.1 CSA006793|Sc0000330:464932-471569(+)	sp|B9RAJ0|DNPEP_RICCO Probable aspartyl aminopeptidase OS=Ricinus communis OX=3988 GN=RCOM_1506700 PE=2 SV=2	AT5G60160.1 | Symbols: | Zn-dependent exopeptidases superfamily protein | chr5:24223887-24226783 REVERSE LENGTH=477	#N/A	#N/A	K01267	XP_018811308.1 PREDICTED: probable aspartyl aminopeptidase [Juglans regia] XP_018814786.1 PREDICTED: probable aspartyl aminopeptidase [Juglans regia]
661	TRINITY_DN26918_c0_g1_i4	CSA005190.1 CSA005190|Sc0000795:387610-392277(+)	sp|O81445|CNBL1_ARATH Calcineurin B-like protein 1 OS=Arabidopsis thaliana OX=3702 GN=CBL1 PE=1 SV=3	AT4G17615.1 | Symbols: CBL1, ATCBL1, SCABP5 | calcineurin B-like protein 1 | chr4:9817142-9818995 FORWARD LENGTH=213	MDP0000306498 Malus domestica|EIL|EIL family protein	EIL family protein	K06268	NP_001267901.1 calcineurin B-like protein 01 [Vitis vinifera] XP_002275887.2 PREDICTED: calcineurin B-like protein 1 isoform X1 [Vitis vinifera] XP_010662593.1 PREDICTED: calcineurin B-like protein 01 isoform X1 [Vitis vinifera] XP_010662599.1 PREDICTED: calcineurin B-like protein 01 isoform X1 [Vitis vinifera] XP_010662695.1 PREDICTED: calcineurin B-like protein 1 isoform X1 [Vitis vinifera] ACQ…
662	TRINITY_DN23876_c0_g1_i3	#N/A	#N/A	AT5G04750.1 | Symbols: | F1F0-ATPase inhibitor protein, putative | chr5:1372202-1373361 FORWARD LENGTH=94	#N/A	#N/A	#N/A	XP_009795453.1 PREDICTED: uncharacterized protein At2g27730, mitochondrial-like isoform X1 [Nicotiana sylvestris]
663	TRINITY_DN26505_c0_g3_i1	CSA007279.1 CSA007279|Sc0002224:255959-256957(-)	sp|Q05091|PGIP_PYRCO Polygalacturonase inhibitor OS=Pyrus communis OX=23211 GN=PGIP PE=1 SV=1	AT5G06860.1 | Symbols: PGIP1, ATPGIP1 | polygalacturonase inhibiting protein 1 | chr5:2132373-2133434 FORWARD LENGTH=330	Zmw_sc01566.1.g00260.1 Zoysia matrella|MYB_related|MYB_related family protein	MYB_related family protein	#N/A	ABV04088.1 polygalacturonase-inhibiting protein [Fragaria x ananassa] ABV04089.1 polygalacturonase-inhibiting protein [Fragaria x ananassa]
664	TRINITY_DN26282_c1_g1_i1	CSA029041.1 CSA029041|Sc0000448:917938-920424(-)	#N/A	#N/A	#N/A	#N/A	#N/A	XP_011020134.1 PREDICTED: EIN3-binding F-box protein 1-like [Populus euphratica]
665	TRINITY_DN26028_c1_g2_i1	CSA031633.1 CSA031633|Sc0000100:68040-76646(-)	sp|Q9ZUA9|Y2181_ARATH PHD finger protein At2g01810 OS=Arabidopsis thaliana OX=3702 GN=At2g01810 PE=3 SV=1	AT1G32810.2 | Symbols: | RING/FYVE/PHD zinc finger superfamily protein | chr1:11881810-11885843 FORWARD LENGTH=1068	estExt_fgenesh3_pg.C_130097 Chlorella variabilis NC64A|MYB_related|MYB_related family protein	MYB_related family protein	#N/A	XP_002272230.1 PREDICTED: uncharacterized protein LOC100244469 [Vitis vinifera]
666	TRINITY_DN16893_c0_g1_i1	CSA020637.1 CSA020637|Sc0000236:802328-807329(+)	sp|Q9LZ23|ACR12_ARATH ACT domain-containing protein ACR12 OS=Arabidopsis thaliana OX=3702 GN=ACR12 PE=2 SV=1	AT5G04740.1 | Symbols: | ACT domain-containing protein | chr5:1368713-1371391 REVERSE LENGTH=301	Rsa1.0_00123.1_g00043.1 Raphanus sativus|MYB_related|MYB_related family protein	MYB_related family protein	#N/A	XP_018851799.1 PREDICTED: ACT domain-containing protein ACR12 [Juglans regia]
667	TRINITY_DN25086_c1_g3_i2	CSA018520.1 CSA018520|xpSc0056621:1416-8992(-)	sp|Q803I2|ERGI3_DANRE Endoplasmic reticulum-Golgi intermediate compartment protein 3 OS=Danio rerio OX=7955 GN=ergic3 PE=2 SV=1	AT3G22290.1 | Symbols: | Endoplasmic reticulum vesicle transporter protein | chr3:7882082-7885260 FORWARD LENGTH=354	#N/A	#N/A	#N/A	XP_018833274.1 PREDICTED: endoplasmic reticulum-Golgi intermediate compartment protein 3 isoform X1 [Juglans regia] XP_018833275.1 PREDICTED: endoplasmic reticulum-Golgi intermediate compartment protein 3 isoform X1 [Juglans regia] XP_018833277.1 PREDICTED: endoplasmic reticulum-Golgi intermediate compartment protein 3 isoform X1 [Juglans regia] XP_018833278.1 PREDICTED: endoplasmic reticulum-Gol…
668	TRINITY_DN25868_c2_g1_i2	CSA020674.1 CSA020674|Sc0002889:6247-12191(+)	sp|P35016|ENPL_CATRO Endoplasmin homolog OS=Catharanthus roseus OX=4058 GN=HSP90 PE=2 SV=1	AT4G24190.2 | Symbols: SHD, AtHsp90.7, AtHsp90-7 | Chaperone protein htpG family protein | chr4:12551902-12555851 REVERSE LENGTH=823	OMERI06G27590.3 Oryza meridionalis|bZIP|bZIP family protein	bZIP family protein	K09487	XP_012073780.1 PREDICTED: endoplasmin homolog [Jatropha curcas] KDP36908.1 hypothetical protein JCGZ_08199 [Jatropha curcas]
669	TRINITY_DN24637_c0_g2_i4	CSA014941.1 CSA014941|Sc0004758:22114-27847(-)	sp|P25862|TBB1_AVESA Tubulin beta-1 chain (Fragment) OS=Avena sativa OX=4498 GN=TUBB1 PE=2 SV=1	AT5G23860.2 | Symbols: TUB8 | tubulin beta 8 | chr5:8042962-8044528 FORWARD LENGTH=449	#N/A	#N/A	#N/A	ACF88196.1 unknown [Zea mays]
670	TRINITY_DN24106_c0_g1_i1	CSA030401.1 CSA030401|Sc0004691:110913-113665(-)	sp|P17859|AMYA_VIGMU Alpha-amylase OS=Vigna mungo OX=3915 GN=AMY1.1 PE=2 SV=1	AT4G25000.1 | Symbols: ATAMY1, AMY1 | alpha-amylase-like | chr4:12852109-12853825 REVERSE LENGTH=423	Zmw_sc00816.1.g00110.1 Zoysia matrella|ERF|ERF family protein	ERF family protein	K01176	AKQ62961.1 alpha-amylase 1 [Camellia sinensis]
671	TRINITY_DN21601_c0_g2_i1	CSA012148.1 CSA012148|xfSc0000836:63904-69818(+)	sp|O23264|SEBP1_ARATH Selenium-binding protein 1 OS=Arabidopsis thaliana OX=3702 GN=SBP1 PE=1 SV=1	AT4G14030.2 | Symbols: SBP1 | selenium-binding protein 1 | chr4:8098121-8100165 REVERSE LENGTH=490	#N/A	#N/A	#N/A	XP_009373568.1 PREDICTED: selenium-binding protein 2 [Pyrus x bretschneideri]
672	TRINITY_DN26957_c0_g3_i2	CSA007851.1 CSA007851|Sc0000152:914045-917462(-)	sp|O82150|FTSH_TOBAC ATP-dependent zinc metalloprotease FTSH, chloroplastic OS=Nicotiana tabacum OX=4097 GN=FTSH PE=2 SV=2	AT1G50250.1 | Symbols: FTSH1 | FTSH protease 1 | chr1:18614398-18616930 REVERSE LENGTH=716	FANhyb_rscf00001142.1.g00004.1 Fragaria x ananassa|C2H2|C2H2 family protein	C2H2 family protein	K03798	XP_012073680.1 PREDICTED: ATP-dependent zinc metalloprotease FTSH, chloroplastic [Jatropha curcas] KDP36832.1 hypothetical protein JCGZ_08123 [Jatropha curcas]
673	TRINITY_DN26845_c0_g1_i2	CSA016527.1 CSA016527|Sc0001533:17186-18947(+)	sp|Q9LYZ7|UPL4_ARATH E3 ubiquitin-protein ligase UPL4 OS=Arabidopsis thaliana OX=3702 GN=UPL4 PE=3 SV=1	AT5G02880.1 | Symbols: UPL4 | ubiquitin-protein ligase 4 | chr5:662643-668847 FORWARD LENGTH=1502	KN538788.1_FGP023 Oryza longistaminata|GATA|GATA family protein	GATA family protein	K10590	XP_010653450.1 PREDICTED: E3 ubiquitin-protein ligase UPL4 isoform X2 [Vitis vinifera]
674	TRINITY_DN22584_c3_g1_i2	CSA032785.1 CSA032785|Sc0002837:76997-82910(+)	sp|Q84XG9|ILL1_ORYSI IAA-amino acid hydrolase ILR1-like 1 OS=Oryza sativa subsp. indica OX=39946 GN=ILL1 PE=2 SV=1	AT5G56660.1 | Symbols: ILL2 | IAA-leucine resistant (ILR)-like 2 | chr5:22933278-22935011 FORWARD LENGTH=439	XP_011071286.1 Sesamum indicum|C2H2|C2H2 family protein	C2H2 family protein	K21613	XP_002269424.2 PREDICTED: IAA-amino acid hydrolase ILR1-like 4 [Vitis vinifera]
675	TRINITY_DN18507_c0_g1_i2	CSA030236.1 CSA030236|Sc0002096:258254-277771(-)	sp|Q42565|ASB1_ARATH Anthranilate synthase beta subunit 1, chloroplastic OS=Arabidopsis thaliana OX=3702 GN=ASB1 PE=1 SV=1	AT1G25220.1 | Symbols: ASB1, TRP4, WEI7 | anthranilate synthase beta subunit 1 | chr1:8837430-8839478 REVERSE LENGTH=276	#N/A	#N/A	K01658	XP_009795098.1 PREDICTED: anthranilate synthase beta subunit 1, chloroplastic-like [Nicotiana sylvestris] XP_016457835.1 PREDICTED: anthranilate synthase beta subunit 1, chloroplastic-like [Nicotiana tabacum]
676	TRINITY_DN25086_c1_g3_i3	CSA018520.1 CSA018520|xpSc0056621:1416-8992(-)	sp|Q4R8X1|ERGI3_MACFA Endoplasmic reticulum-Golgi intermediate compartment protein 3 OS=Macaca fascicularis OX=9541 GN=ERGIC3 PE=2 SV=1	AT3G22290.1 | Symbols: | Endoplasmic reticulum vesicle transporter protein | chr3:7882082-7885260 FORWARD LENGTH=354	#N/A	#N/A	#N/A	XP_018833274.1 PREDICTED: endoplasmic reticulum-Golgi intermediate compartment protein 3 isoform X1 [Juglans regia] XP_018833275.1 PREDICTED: endoplasmic reticulum-Golgi intermediate compartment protein 3 isoform X1 [Juglans regia] XP_018833277.1 PREDICTED: endoplasmic reticulum-Golgi intermediate compartment protein 3 isoform X1 [Juglans regia] XP_018833278.1 PREDICTED: endoplasmic reticulum-Gol…
677	TRINITY_DN21083_c1_g2_i1	CSA030121.1 CSA030121|Sc0004248:129085-129474(+)	#N/A	AT4G22000.1 | Symbols: | unknown protein; Has 30201 Blast hits to 17322 proteins in 780 species: Archae - 12; Bacteria - 1396; Metazoa - 17338; Fungi - 3422; Plants - 5037; Viruses - 0; Other Eukaryotes - 2996 (source: NCBI BLink). | chr4:11659810-11660202 REVERSE LENGTH=130	#N/A	#N/A	#N/A	XP_006346599.1 PREDICTED: uncharacterized protein LOC102580609 [Solanum tuberosum] XP_006346600.1 PREDICTED: uncharacterized protein LOC102580609 [Solanum tuberosum] XP_006346601.1 PREDICTED: uncharacterized protein LOC102581185 [Solanum tuberosum] XP_006346602.1 PREDICTED: uncharacterized protein LOC102581185 [Solanum tuberosum] XP_015163852.1 PREDICTED: uncharacterized protein LOC102580609 [Sol…
678	TRINITY_DN25482_c0_g1_i3	CSA030629.1 CSA030629|Sc0001051:266778-267664(-)	#N/A	AT2G01220.2 | Symbols: | Nucleotidylyl transferase superfamily protein | chr2:123301-126213 FORWARD LENGTH=388	#N/A	#N/A	#N/A	XP_012075728.1 PREDICTED: uncharacterized protein LOC105636929 [Jatropha curcas]
679	TRINITY_DN24644_c0_g1_i2	CSA011529.1 CSA011529|xpSc0055379:12811-14681(-)	sp|Q9FIA1|GDL87_ARATH GDSL esterase/lipase At5g55050 OS=Arabidopsis thaliana OX=3702 GN=At5g55050 PE=2 SV=1	AT5G55050.1 | Symbols: | GDSL-like Lipase/Acylhydrolase superfamily protein | chr5:22337745-22339741 FORWARD LENGTH=376	KN538722.1_FGP037 Oryza longistaminata|HB-PHD|HB-PHD family protein	HB-PHD family protein	#N/A	XP_002277934.1 PREDICTED: GDSL esterase/lipase At5g55050 [Vitis vinifera] CBI26656.3 unnamed protein product, partial [Vitis vinifera]
680	TRINITY_DN26109_c0_g4_i3	CSA016486.1 CSA016486|Sc0001643:138003-139934(+)	#N/A	#N/A	#N/A	#N/A	#N/A	#N/A
681	TRINITY_DN26731_c1_g1_i10	#N/A	sp|Q8L5A7|SOT15_ARATH Cytosolic sulfotransferase 15 OS=Arabidopsis thaliana OX=3702 GN=SOT15 PE=1 SV=1	AT5G07010.1 | Symbols: ATST2A, ST2A | sulfotransferase 2A | chr5:2174960-2176039 REVERSE LENGTH=359	676777512 Sisymbrium irio|ERF|ERF family protein	ERF family protein	K01025	XP_010665242.2 PREDICTED: cytosolic sulfotransferase 15-like [Vitis vinifera]
682	TRINITY_DN25888_c1_g1_i1	CSA025627.1 CSA025627|Sc0001899:225274-225681(+)	sp|P02519|HSP11_SOYBN 17.3 kDa class I heat shock protein OS=Glycine max OX=3847 GN=HSP17.3-B PE=3 SV=1	AT2G29500.1 | Symbols: | HSP20-like chaperones superfamily protein | chr2:12633279-12633740 REVERSE LENGTH=153	WALNUT_00030998-RA Juglans regia|NF-YB|NF-YB family protein	NF-YB family protein	#N/A	ACE60625.1 low molecular weight heat shock protein [Camellia sinensis]
683	TRINITY_DN20197_c0_g1_i7	CSA011275.1 CSA011275|Sc0002088:243476-246493(-)	sp|O22315|SR34_ARATH Serine/arginine-rich-splicing factor SR34 OS=Arabidopsis thaliana OX=3702 GN=SR34 PE=1 SV=1	AT1G02840.3 | Symbols: SR1, ATSRP34, SRP34, SR34, At-SR34 | RNA-binding (RRM/RBD/RNP motifs) family protein | chr1:626918-629583 FORWARD LENGTH=303	Achn233951 Actinidia chinensis|ARR-B|ARR-B family protein	ARR-B family protein	K12890	XP_006359376.1 PREDICTED: serine/arginine-rich-splicing factor SR34-like [Solanum tuberosum]
684	TRINITY_DN23337_c0_g1_i1	CSA034470.1 CSA034470|Sc0002512:37881-43222(-)	sp|Q93YS4|AB22G_ARATH ABC transporter G family member 22 OS=Arabidopsis thaliana OX=3702 GN=ABCG22 PE=1 SV=1	AT5G06530.1 | Symbols: | ABC-2 type transporter family protein | chr5:1990060-1994605 REVERSE LENGTH=751	PSME_00005591-RA Pseudotsuga menziesii|G2-like|G2-like family protein	G2-like family protein	#N/A	XP_002322764.1 ABC transporter family protein [Populus trichocarpa] EEF04525.1 ABC transporter family protein [Populus trichocarpa]
685	TRINITY_DN23392_c1_g1_i1	CSA029647.1 CSA029647|Sc0001711:340264-342432(-)	sp|Q9LZF1|HIP6_ARATH Heavy metal-associated isoprenylated plant protein 6 OS=Arabidopsis thaliana OX=3702 GN=HIPP06 PE=1 SV=1	AT5G03380.1 | Symbols: | Heavy metal transport/detoxification superfamily protein | chr5:832400-834301 REVERSE LENGTH=392	Zjn_sc00020.1.g02760.1.am.mk Zoysia japonica|MYB_related|MYB_related family protein	MYB_related family protein	#N/A	XP_010241811.1 PREDICTED: heavy metal-associated isoprenylated plant protein 3-like isoform X1 [Nelumbo nucifera]
686	TRINITY_DN18679_c0_g2_i5	#N/A	#N/A	AT5G66780.1 | Symbols: | unknown protein; Has 1807 Blast hits to 1807 proteins in 277 species: Archae - 0; Bacteria - 0; Metazoa - 736; Fungi - 347; Plants - 385; Viruses - 0; Other Eukaryotes - 339 (source: NCBI BLink). | chr5:26663627-26664196 FORWARD LENGTH=121	676752178 Sisymbrium irio|GRAS|GRAS family protein	GRAS family protein	#N/A	GAV68769.1 hypothetical protein CFOL_v3_12272 [Cephalotus follicularis]
687	TRINITY_DN19272_c0_g3_i2	#N/A	sp|Q8S8F9|NIC1_ARATH Nicotinamidase 1 OS=Arabidopsis thaliana OX=3702 GN=NIC1 PE=1 SV=1	AT2G22570.1 | Symbols: ATNIC1, NIC1 | nicotinamidase 1 | chr2:9589604-9590846 REVERSE LENGTH=244	#N/A	#N/A	#N/A	XP_009766664.1 PREDICTED: uncharacterized protein LOC104217986 [Nicotiana sylvestris]
688	TRINITY_DN19212_c0_g2_i1	CSA018918.1 CSA018918|Sc0001804:373160-380309(+)	sp|A3KPF2|ANM14_ARATH Probable histone-arginine methyltransferase 1.4 OS=Arabidopsis thaliana OX=3702 GN=PRMT14 PE=1 SV=1	AT3G06930.1 | Symbols: ATPRMT4B, PRMT4B | protein arginine methyltransferase 4B | chr3:2185469-2189296 REVERSE LENGTH=534	#N/A	#N/A	#N/A	OAY55995.1 hypothetical protein MANES_03G195300 [Manihot esculenta]
689	TRINITY_DN26435_c2_g2_i2	CSA004985.1 CSA004985|xpSc0059800:673-3723(+)	sp|P48619|FAD3C_RICCO Omega-3 fatty acid desaturase, chloroplastic OS=Ricinus communis OX=3988 GN=FAD7A-1 PE=2 SV=1	AT5G05580.1 | Symbols: FAD8 | fatty acid desaturase 8 | chr5:1664331-1666345 FORWARD LENGTH=435	#N/A	#N/A	#N/A	AGQ56866.1 omega-3 fatty acid desaturase [Camellia sinensis]
690	TRINITY_DN25488_c0_g2_i1	CSA021243.1 CSA021243|Sc0004140:65946-77915(+)	sp|Q8RWL5|CLT3_ARATH Protein CLT3, chloroplastic OS=Arabidopsis thaliana OX=3702 GN=CLT3 PE=2 SV=1	AT5G12170.2 | Symbols: CLT3 | CRT (chloroquine-resistance transporter)-like transporter 3 | chr5:3931649-3934961 FORWARD LENGTH=452	DCAR_012851 Daucus carota|GATA|GATA family protein	GATA family protein	#N/A	XP_009789545.1 PREDICTED: crt homolog 3 [Nicotiana sylvestris] XP_016470883.1 PREDICTED: protein CLT3, chloroplastic-like [Nicotiana tabacum]
691	TRINITY_DN26664_c2_g2_i1	CSA017500.1 CSA017500|Sc0000346:277521-280361(-)	#N/A	#N/A	#N/A	#N/A	#N/A	KVI00817.1 Choline transporter-like protein [Cynara cardunculus var. scolymus]
692	TRINITY_DN26594_c0_g1_i1	CSA002780.1 CSA002780|Sc0001280:507879-513988(-)	sp|Q64M78|OML4_ORYSJ Protein MEI2-like 4 OS=Oryza sativa subsp. japonica OX=39947 GN=ML4 PE=2 SV=1	AT5G61960.2 | Symbols: AML1, ML1 | MEI2-like protein 1 | chr5:24879001-24883483 REVERSE LENGTH=915	Achn169731 Actinidia chinensis|ERF|ERF family protein	ERF family protein	#N/A	CBI29257.3 unnamed protein product, partial [Vitis vinifera]
693	TRINITY_DN26394_c0_g1_i4	CSA024508.1 CSA024508|Sc0000619:133663-134150(+)	sp|Q5JS54|PSMG4_HUMAN Proteasome assembly chaperone 4 OS=Homo sapiens OX=9606 GN=PSMG4 PE=1 SV=2	AT1G48170.1 | Symbols: | unknown protein; Has 78 Blast hits to 78 proteins in 34 species: Archae - 0; Bacteria - 0; Metazoa - 30; Fungi - 0; Plants - 48; Viruses - 0; Other Eukaryotes - 0 (source: NCBI BLink). | chr1:17788810-17789635 FORWARD LENGTH=153	Achn102611 Actinidia chinensis|CAMTA|CAMTA family protein	CAMTA family protein	K11878	XP_002274678.1 PREDICTED: proteasome assembly chaperone 4 isoform X1 [Vitis vinifera] XP_003632004.1 PREDICTED: proteasome assembly chaperone 4 [Vitis vinifera] XP_010649663.1 PREDICTED: proteasome assembly chaperone 4 isoform X1 [Vitis vinifera] CBI25990.3 unnamed protein product, partial [Vitis vinifera]
694	TRINITY_DN20450_c0_g1_i1	#N/A	#N/A	AT3G17152.1 | Symbols: | Plant invertase/pectin methylesterase inhibitor superfamily protein | chr3:5848812-5849544 FORWARD LENGTH=175	#N/A	#N/A	#N/A	XP_007021153.2 PREDICTED: uncharacterized protein LOC18593730 [Theobroma cacao]
695	TRINITY_DN24759_c1_g1_i3	CSA029053.1 CSA029053|Sc0001381:248853-252121(-)	sp|Q9LTJ8|MBD13_ARATH Methyl-CpG-binding domain-containing protein 13 OS=Arabidopsis thaliana OX=3702 GN=MBD13 PE=2 SV=1	AT5G52230.2 | Symbols: MBD13 | methyl-CPG-binding domain protein 13 | chr5:21208097-21211634 REVERSE LENGTH=746	#N/A	#N/A	#N/A	XP_010661055.1 PREDICTED: methyl-CpG-binding domain-containing protein 13 isoform X2 [Vitis vinifera]
696	TRINITY_DN22293_c0_g2_i2	CSA010047.1 CSA010047|Sc0002470:265950-269743(+)	sp|Q9FWT2|UBC16_ARATH Probable ubiquitin-conjugating enzyme E2 16 OS=Arabidopsis thaliana OX=3702 GN=UBC16 PE=2 SV=1	AT1G75440.1 | Symbols: UBC16 | ubiquitin-conjugating enzyme 16 | chr1:28313623-28314960 FORWARD LENGTH=161	Neem_25417_f_2 Azadirachta indica|TALE|TALE family protein	TALE family protein	K10688	XP_012071941.1 PREDICTED: probable ubiquitin-conjugating enzyme E2 18 [Jatropha curcas] KDP38562.1 hypothetical protein JCGZ_04487 [Jatropha curcas]
697	TRINITY_DN25338_c2_g4_i3	CSA023612.1 CSA023612|xpSc0053336:288270-289741(-)	sp|Q9C942|CSE_ARATH Caffeoylshikimate esterase OS=Arabidopsis thaliana OX=3702 GN=CSE PE=1 SV=1	AT2G47630.1 | Symbols: | alpha/beta-Hydrolases superfamily protein | chr2:19534637-19536911 FORWARD LENGTH=351	Lus10033562 Linum usitatissimum|bHLH|bHLH family protein	bHLH family protein	#N/A	XP_002268904.1 PREDICTED: caffeoylshikimate esterase [Vitis vinifera] CBI36863.3 unnamed protein product, partial [Vitis vinifera]
698	TRINITY_DN22829_c0_g1_i1	CSA034122.1 CSA034122|xpSc0053686:56406-60157(+)	sp|Q93ZX7|GAUT4_ARATH Probable galacturonosyltransferase 4 OS=Arabidopsis thaliana OX=3702 GN=GAUT4 PE=2 SV=1	AT5G47780.1 | Symbols: GAUT4 | galacturonosyltransferase 4 | chr5:19347991-19350517 FORWARD LENGTH=616	Itr_sc000159.1_g00028.1 Ipomoea trifida|MIKC_MADS|MIKC_MADS family protein	MIKC_MADS family protein	K13648	XP_011095865.1 PREDICTED: probable galacturonosyltransferase 4 [Sesamum indicum] XP_011095866.1 PREDICTED: probable galacturonosyltransferase 4 [Sesamum indicum] XP_011095867.1 PREDICTED: probable galacturonosyltransferase 4 [Sesamum indicum] XP_011095868.1 PREDICTED: probable galacturonosyltransferase 4 [Sesamum indicum]
699	TRINITY_DN24751_c0_g1_i2	CSA012364.1 CSA012364|Sc0000143:881940-884671(-)	sp|O60066|ALKBH_SCHPO Alpha-ketoglutarate-dependent dioxygenase abh1 OS=Schizosaccharomyces pombe (strain 972 / ATCC 24843) OX=284812 GN=abh1 PE=2 SV=3	AT3G14160.1 | Symbols: | 2-oxoglutarate-dependent dioxygenase family protein | chr3:4693495-4695198 FORWARD LENGTH=455	#N/A	#N/A	#N/A	XP_007216235.1 hypothetical protein PRUPE_ppa016882mg [Prunus persica]
700	TRINITY_DN22230_c0_g3_i3	#N/A	#N/A	#N/A	#N/A	#N/A	#N/A	#N/A
701	TRINITY_DN18981_c1_g1_i1	#N/A	sp|Q8LGS1|MARD1_ARATH Protein MARD1 OS=Arabidopsis thaliana OX=3702 GN=MARD1 PE=2 SV=2	AT5G49120.1 | Symbols: | Protein of unknown function (DUF581) | chr5:19908800-19909332 REVERSE LENGTH=150	676725992 Sisymbrium irio|ERF|ERF family protein	ERF family protein	#N/A	ABK92928.1 unknown [Populus trichocarpa]
702	TRINITY_DN26088_c0_g3_i1	CSA035572.1 CSA035572|xpSc0053323:225621-229255(+)	sp|Q8RWV3|CCL11_ARATH Cyclin-L1-1 OS=Arabidopsis thaliana OX=3702 GN=CYCL1-1 PE=1 SV=2	AT2G26430.1 | Symbols: RCY1, ATRCY1 | arginine-rich cyclin 1 | chr2:11243433-11245504 REVERSE LENGTH=416	#N/A	#N/A	#N/A	XP_011093757.1 PREDICTED: LOW QUALITY PROTEIN: cyclin-L1-1 [Sesamum indicum]
703	TRINITY_DN25854_c0_g1_i5	CSA006906.1 CSA006906|Sc0000212:58190-59136(-)	sp|P46897|ATHB7_ARATH Homeobox-leucine zipper protein ATHB-7 OS=Arabidopsis thaliana OX=3702 GN=ATHB-7 PE=1 SV=2	AT2G46680.2 | Symbols: ATHB-7, ATHB7, HB-7 | homeobox 7 | chr2:19165777-19166773 REVERSE LENGTH=256	Achn046891 Actinidia chinensis|HD-ZIP|HD-ZIP family protein	HD-ZIP family protein	#N/A	XP_010251668.1 PREDICTED: homeobox-leucine zipper protein ATHB-12-like isoform X1 [Nelumbo nucifera]
704	TRINITY_DN22068_c0_g1_i1	#N/A	sp|Q944B6|TYRA1_ARATH Arogenate dehydrogenase 1, chloroplastic OS=Arabidopsis thaliana OX=3702 GN=TYRAAT1 PE=1 SV=1	AT5G34930.1 | Symbols: | arogenate dehydrogenase | chr5:13233391-13235522 FORWARD LENGTH=640	#N/A	#N/A	#N/A	XP_002274031.1 PREDICTED: arogenate dehydrogenase 1, chloroplastic isoform X1 [Vitis vinifera] CBI25410.3 unnamed protein product, partial [Vitis vinifera]
705	TRINITY_DN22634_c1_g1_i1	CSA002676.1 CSA002676|Sc0002958:38116-39895(+)	sp|Q6NQK2|NAC8_ARATH SUPPRESSOR OF GAMMA RESPONSE 1 OS=Arabidopsis thaliana OX=3702 GN=SOG1 PE=1 SV=1	AT1G25580.1 | Symbols: SOG1, ANAC008 | NAC (No Apical Meristem) domain transcriptional regulator superfamily protein | chr1:8997064-8999600 REVERSE LENGTH=449	WALNUT_00015965-RA Juglans regia|NAC|NAC family protein	NAC family protein	#N/A	APB08589.1 NAC [Rhododendron molle]
706	TRINITY_DN25451_c1_g2_i1	CSA001381.1 CSA001381|Sc0000884:569284-581098(-)	sp|Q9SJ96|RPB6B_ARATH DNA-directed RNA polymerases II and V subunit 6B OS=Arabidopsis thaliana OX=3702 GN=NRPB6B PE=1 SV=1	AT2G04630.1 | Symbols: NRPB6B, NRPE6B | RNA polymerase Rpb6 | chr2:1619168-1620246 REVERSE LENGTH=144	KN538855.1_FGP011 Oryza longistaminata|HB-other|HB-other family protein	HB-other family protein	K03014	XP_009620211.1 PREDICTED: DNA-directed RNA polymerases II and V subunit 6B-like [Nicotiana tomentosiformis] XP_009763347.1 PREDICTED: DNA-directed RNA polymerases II and V subunit 6B-like [Nicotiana sylvestris] XP_016471800.1 PREDICTED: DNA-directed RNA polymerases II and V subunit 6B-like [Nicotiana tabacum] XP_016490328.1 PREDICTED: DNA-directed RNA polymerases II and V subunit 6B-like [Nicotia…
707	TRINITY_DN23543_c1_g2_i1	CSA028205.1 CSA028205|Sc0001461:318728-322836(+)	sp|Q689G6|PRR95_ORYSJ Two-component response regulator-like PRR95 OS=Oryza sativa subsp. japonica OX=39947 GN=PRR95 PE=2 SV=1	AT5G24470.1 | Symbols: APRR5, PRR5 | pseudo-response regulator 5 | chr5:8356204-8358873 REVERSE LENGTH=667	AA249G00001 Aethionema arabicum|ARR-B|ARR-B family protein	ARR-B family protein	K12130	XP_003634174.1 PREDICTED: two-component response regulator-like APRR5 isoform X1 [Vitis vinifera]
708	TRINITY_DN22861_c2_g4_i1	CSA009895.1 CSA009895|Sc0000321:333778-334764(-)	sp|O65390|APA1_ARATH Aspartic proteinase A1 OS=Arabidopsis thaliana OX=3702 GN=APA1 PE=1 SV=1	AT1G11910.1 | Symbols: APA1, ATAPA1 | aspartic proteinase A1 | chr1:4017119-4019874 REVERSE LENGTH=506	PH01000046G0930 Phyllostachys heterocycla|WRKY|WRKY family protein	WRKY family protein	K01379	XP_018816494.1 PREDICTED: aspartic proteinase-like isoform X1 [Juglans regia] XP_018816495.1 PREDICTED: aspartic proteinase-like isoform X1 [Juglans regia] XP_018816496.1 PREDICTED: aspartic proteinase-like isoform X1 [Juglans regia] XP_018816497.1 PREDICTED: aspartic proteinase-like isoform X1 [Juglans regia]
709	TRINITY_DN20796_c0_g1_i1	CSA002796.1 CSA002796|xfSc0000133:8702-9624(+)	sp|Q96499|RL44_GOSHI 60S ribosomal protein L44 OS=Gossypium hirsutum OX=3635 GN=RPL44 PE=3 SV=3	AT4G14320.1 | Symbols: | Zinc-binding ribosomal protein family protein | chr4:8242684-8243805 REVERSE LENGTH=105	#N/A	#N/A	K02929	CDP14595.1 unnamed protein product [Coffea canephora]
710	TRINITY_DN25529_c0_g2_i2	CSA000795.1 CSA000795|xpSc0055745:14623-19415(+)	sp|P26302|KPPR_WHEAT Phosphoribulokinase, chloroplastic OS=Triticum aestivum OX=4565 PE=2 SV=1	AT1G32060.1 | Symbols: PRK | phosphoribulokinase | chr1:11532668-11534406 FORWARD LENGTH=395	Niben101Scf12623g00009.1 Nicotiana benthamiana|BBR-BPC|BBR-BPC family protein	BBR-BPC family protein	K00855	XP_002303455.1 Phosphoribulokinase family protein [Populus trichocarpa] EEE78434.1 Phosphoribulokinase family protein [Populus trichocarpa]
711	TRINITY_DN26674_c1_g3_i2	CSA007084.1 CSA007084|Sc0000169:633960-634874(-)	sp|Q38853|STR15_ARATH Rhodanese-like domain-containing protein 15, chloroplastic OS=Arabidopsis thaliana OX=3702 GN=STR15 PE=2 SV=1	AT4G35770.1 | Symbols: SEN1, ATSEN1, DIN1 | Rhodanese/Cell cycle control phosphatase superfamily protein | chr4:16945073-16945983 FORWARD LENGTH=182	#N/A	#N/A	#N/A	XP_019177418.1 PREDICTED: thiosulfate sulfurtransferase 16, chloroplastic-like [Ipomoea nil]
712	TRINITY_DN25399_c1_g2_i6	CSA003662.1 CSA003662|Sc0000011:2085177-2088089(-)	sp|Q40281|RCA_MALDO Ribulose bisphosphate carboxylase/oxygenase activase, chloroplastic OS=Malus domestica OX=3750 GN=RCA PE=2 SV=1	AT2G39730.3 | Symbols: RCA | rubisco activase | chr2:16571174-16573345 REVERSE LENGTH=441	GSBRNA2T00086041001 Brassica napus|ARF|ARF family protein	ARF family protein	#N/A	XP_002282236.1 PREDICTED: ribulose bisphosphate carboxylase/oxygenase activase, chloroplastic isoform X1 [Vitis vinifera] CBI16088.3 unnamed protein product, partial [Vitis vinifera]
713	TRINITY_DN24253_c0_g1_i2	CSA013260.1 CSA013260|Sc0000250:1051708-1062363(-)	sp|Q9ZU35|AB7G_ARATH ABC transporter G family member 7 OS=Arabidopsis thaliana OX=3702 GN=ABCG7 PE=2 SV=1	AT2G01320.1 | Symbols: | ABC-2 type transporter family protein | chr2:154669-158063 REVERSE LENGTH=725	MDP0000265619 Malus domestica|Nin-like|Nin-like family protein	Nin-like family protein	#N/A	XP_010659096.1 PREDICTED: ABC transporter G family member 7 [Vitis vinifera] CBI26926.3 unnamed protein product, partial [Vitis vinifera] APP91592.1 ABC transporter G family member 7 [Vitis vinifera]
714	TRINITY_DN21916_c0_g1_i3	CSA035566.1 CSA035566|xpSc0053468:103845-104453(-)	#N/A	#N/A	#N/A	#N/A	#N/A	#N/A
715	TRINITY_DN26771_c1_g2_i2	CSA007052.1 CSA007052|Sc0001868:271225-272756(+)	sp|P80269|NDUS8_SOLTU NADH dehydrogenase [ubiquinone] iron-sulfur protein 8, mitochondrial OS=Solanum tuberosum OX=4113 PE=1 SV=2	AT1G16700.1 | Symbols: | Alpha-helical ferredoxin | chr1:5710012-5711694 FORWARD LENGTH=222	#N/A	#N/A	K03941	XP_019192188.1 PREDICTED: NADH dehydrogenase [ubiquinone] iron-sulfur protein 8, mitochondrial [Ipomoea nil]
716	TRINITY_DN22470_c1_g1_i1	CSA028496.1 CSA028496|Sc0002602:220312-225779(+)	sp|Q41142|PLDA1_RICCO Phospholipase D alpha 1 OS=Ricinus communis OX=3988 GN=PLD1 PE=1 SV=1	AT3G15730.1 | Symbols: PLDALPHA1, PLD | phospholipase D alpha 1 | chr3:5330835-5333474 FORWARD LENGTH=810	KZV46603.1 Dorcoceras hygrometricum|GRAS|GRAS family protein	GRAS family protein	K01115	CDO98145.1 unnamed protein product [Coffea canephora]
717	TRINITY_DN22163_c0_g1_i1	CSA036309.1 CSA036309|xfSc0000411:123697-144387(-)	sp|F4HVZ5|CSU2_ARATH Protein COP1 SUPPRESSOR 2 OS=Arabidopsis thaliana OX=3702 GN=CSU2 PE=1 SV=1	AT1G02330.1 | Symbols: | CONTAINS InterPro DOMAIN/s: Hepatocellular carcinoma-associated antigen 59 (InterPro:IPR010756); Has 1239 Blast hits to 998 proteins in 204 species: Archae - 4; Bacteria - 71; Metazoa - 421; Fungi - 109; Plants - 87; Viruses - 5; Other Eukaryotes - 542 (source: NCBI BLink). | chr1:462202-463521 REVERSE LENGTH=279	#N/A	#N/A	#N/A	XP_006444654.1 hypothetical protein CICLE_v10021552mg [Citrus clementina] ESR57894.1 hypothetical protein CICLE_v10021552mg [Citrus clementina]
718	TRINITY_DN26271_c0_g2_i6	CSA036052.1 CSA036052|Sc0001327:536860-538443(-)	sp|Q9FLD5|ASD_ARATH AAA-ATPase ASD, mitochondrial OS=Arabidopsis thaliana OX=3702 GN=AATP1 PE=1 SV=1	AT5G40010.1 | Symbols: AATP1 | AAA-ATPase 1 | chr5:16020218-16021762 REVERSE LENGTH=514	Zmw_sc02343.1.g00060.1 Zoysia matrella|NAC|NAC family protein	NAC family protein	#N/A	OAY22412.1 hypothetical protein MANES_S002400 [Manihot esculenta]
719	TRINITY_DN23718_c1_g1_i2	CSA000810.1 CSA000810|xfSc0006031:706-1149(-)	#N/A	AT5G46230.1 | Symbols: | Protein of unknown function, DUF538 | chr5:18742593-18743024 REVERSE LENGTH=143	#N/A	#N/A	#N/A	CDP19745.1 unnamed protein product [Coffea canephora]
720	TRINITY_DN24869_c0_g1_i2	CSA023857.1 CSA023857|Sc0000914:439254-445527(+)	sp|Q9ZNX9|SIGE_ARATH RNA polymerase sigma factor sigE, chloroplastic/mitochondrial OS=Arabidopsis thaliana OX=3702 GN=SIGE PE=1 SV=1	AT5G24120.1 | Symbols: SIGE, SIG5, ATSIG5 | sigma factor E | chr5:8157794-8159746 REVERSE LENGTH=517	Lus10038823 Linum usitatissimum|bHLH|bHLH family protein	bHLH family protein	K03093	XP_002268709.1 PREDICTED: RNA polymerase sigma factor sigE, chloroplastic/mitochondrial [Vitis vinifera] CBI22546.3 unnamed protein product, partial [Vitis vinifera]
721	TRINITY_DN22401_c0_g1_i1	CSA023046.1 CSA023046|Sc0000556:54625-57900(+)	sp|Q9FNQ1|DEXHE_ARATH DExH-box ATP-dependent RNA helicase DExH14 OS=Arabidopsis thaliana OX=3702 GN=BRR2C PE=2 SV=1	AT5G61140.2 | Symbols: | U5 small nuclear ribonucleoprotein helicase | chr5:24589999-24603311 FORWARD LENGTH=2157	PSME_00033701-RA Pseudotsuga menziesii|VOZ|VOZ family protein	VOZ family protein	K18663	XP_018809929.1 PREDICTED: DExH-box ATP-dependent RNA helicase DExH14 [Juglans regia]
722	TRINITY_DN23925_c1_g1_i1	CSA014720.1 CSA014720|Sc0000040:1432692-1433133(-)	sp|Q9SJ02|STEP2_ARATH Stress enhanced protein 2, chloroplastic OS=Arabidopsis thaliana OX=3702 GN=SEP2 PE=2 SV=1	AT2G21970.1 | Symbols: SEP2 | stress enhanced protein 2 | chr2:9357188-9357874 REVERSE LENGTH=202	#N/A	#N/A	#N/A	XP_016742269.1 PREDICTED: stress enhanced protein 2, chloroplastic-like [Gossypium hirsutum]
723	TRINITY_DN22832_c2_g3_i1	#N/A	#N/A	#N/A	#N/A	#N/A	#N/A	XP_007035093.2 PREDICTED: ethylene-responsive transcription factor 1B [Theobroma cacao]
724	TRINITY_DN18347_c0_g1_i4	CSA002812.1 CSA002812|Sc0001125:554799-577873(+)	sp|Q8GZB6|SUVH4_ARATH Histone-lysine N-methyltransferase, H3 lysine-9 specific SUVH4 OS=Arabidopsis thaliana OX=3702 GN=SUVH4 PE=1 SV=2	AT5G13960.1 | Symbols: SUVH4, KYP, SDG33 | SU(VAR)3-9 homolog 4 | chr5:4501688-4505979 FORWARD LENGTH=624	Gh_D13G0036 Gossypium hirsutum|ERF|ERF family protein	ERF family protein	K11420	XP_010660678.1 PREDICTED: histone-lysine N-methyltransferase, H3 lysine-9 specific SUVH4 [Vitis vinifera] XP_019080621.1 PREDICTED: histone-lysine N-methyltransferase, H3 lysine-9 specific SUVH4 [Vitis vinifera] CBI21273.3 unnamed protein product, partial [Vitis vinifera]
725	TRINITY_DN23823_c0_g1_i3	CSA035994.1 CSA035994|Sc0003326:203211-209366(+)	sp|Q9FI73|TDPC2_ARATH Mitochondrial thiamine diphosphate carrier 2 OS=Arabidopsis thaliana OX=3702 GN=At5g48970 PE=2 SV=1	AT5G48970.1 | Symbols: | Mitochondrial substrate carrier family protein | chr5:19857028-19859374 REVERSE LENGTH=339	OGLUM12G00050.4 Oryza glumaepatula|WRKY|WRKY family protein	WRKY family protein	K15108	XP_010269464.1 PREDICTED: mitochondrial thiamine pyrophosphate carrier [Nelumbo nucifera] XP_010269465.1 PREDICTED: mitochondrial thiamine pyrophosphate carrier [Nelumbo nucifera] XP_010269466.1 PREDICTED: mitochondrial thiamine pyrophosphate carrier [Nelumbo nucifera] XP_010269467.1 PREDICTED: mitochondrial thiamine pyrophosphate carrier [Nelumbo nucifera]
726	TRINITY_DN18057_c0_g1_i3	CSA005207.1 CSA005207|Sc0005364:17343-19466(+)	sp|Q9ZW33|TIM10_ARATH Mitochondrial import inner membrane translocase subunit TIM10 OS=Arabidopsis thaliana OX=3702 GN=TIM10 PE=1 SV=1	AT2G29530.2 | Symbols: TIM10 | Tim10/DDP family zinc finger protein | chr2:12641026-12642243 REVERSE LENGTH=83	#N/A	#N/A	K17778	OAY79448.1 Mitochondrial import inner membrane translocase subunit TIM10, partial [Ananas comosus]
727	TRINITY_DN16735_c0_g1_i1	CSA000172.1 CSA000172|xpSc0053354:139614-145666(-)	sp|O24496|GLO2C_ARATH Hydroxyacylglutathione hydrolase cytoplasmic OS=Arabidopsis thaliana OX=3702 GN=GLX2-2 PE=1 SV=2	AT3G10850.1 | Symbols: GLX2-2, GLY2 | Metallo-hydrolase/oxidoreductase superfamily protein | chr3:3397756-3399522 REVERSE LENGTH=258	#N/A	#N/A	#N/A	XP_009781128.1 PREDICTED: hydroxyacylglutathione hydrolase cytoplasmic [Nicotiana sylvestris]
728	TRINITY_DN22207_c0_g1_i1	#N/A	#N/A	#N/A	Tp57577_TGAC_v2_mRNA8815 Trifolium pratense|LBD|LBD family protein	LBD family protein	#N/A	ETI87245.1 hypothetical protein Q615_SPAC00010G0001 [Streptococcus anginosus DORA_7]
729	TRINITY_DN23567_c0_g2_i1	CSA022803.1 CSA022803|Sc0000092:333036-342496(-)	#N/A	#N/A	#N/A	#N/A	#N/A	CBI39729.3 unnamed protein product, partial [Vitis vinifera]
730	TRINITY_DN26817_c0_g1_i5	CSA033051.1 CSA033051|Sc0001321:482944-491337(+)	sp|F4JS25|SRFR1_ARATH Suppressor of RPS4-RLD 1 OS=Arabidopsis thaliana OX=3702 GN=SRFR1 PE=1 SV=1	AT4G37460.1 | Symbols: SRFR1 | Tetratricopeptide repeat (TPR)-like superfamily protein | chr4:17608623-17615534 REVERSE LENGTH=1052	#N/A	#N/A	#N/A	XP_002279290.1 PREDICTED: suppressor of RPS4-RLD 1 isoform X1 [Vitis vinifera]
731	TRINITY_DN12521_c0_g1_i1	CSA024749.1 CSA024749|Sc0000744:385471-386778(+)	sp|Q9SN22|SCL32_ARATH Scarecrow-like protein 32 OS=Arabidopsis thaliana OX=3702 GN=SCL32 PE=1 SV=1	AT3G49950.1 | Symbols: | GRAS family transcription factor | chr3:18522570-18523802 FORWARD LENGTH=410	Achn304191 Actinidia chinensis|GRAS|GRAS family protein	GRAS family protein	#N/A	CDP01944.1 unnamed protein product [Coffea canephora]
732	TRINITY_DN26000_c2_g1_i5	CSA014827.1 CSA014827|Sc0000136:999753-1006869(-)	sp|P0CU20|FEX2_SCHPO Fluoride export protein 2 OS=Schizosaccharomyces pombe (strain 972 / ATCC 24843) OX=284812 GN=fex2 PE=3 SV=1	AT2G41705.2 | Symbols: | camphor resistance CrcB family protein | chr2:17398083-17399910 FORWARD LENGTH=461	#N/A	#N/A	K06199	XP_015885620.1 PREDICTED: uncharacterized protein LOC107421017 [Ziziphus jujuba]
733	TRINITY_DN21888_c0_g1_i4	CSA007183.1 CSA007183|xfSc0000210:158679-165983(+)	sp|Q9SUG3|ITPK3_ARATH Inositol-tetrakisphosphate 1-kinase 3 OS=Arabidopsis thaliana OX=3702 GN=ITPK3 PE=1 SV=2	AT4G08170.2 | Symbols: | Inositol 1,3,4-trisphosphate 5/6-kinase family protein | chr4:5163707-5167000 REVERSE LENGTH=353	PH01000728G0010 Phyllostachys heterocycla|NAC|NAC family protein	NAC family protein	K00913	EOY15610.1 Inositol 1,3,4-trisphosphate 5/6-kinase family protein isoform 2 [Theobroma cacao]
734	TRINITY_DN22689_c0_g1_i2	#N/A	sp|Q8W468|ARI8_ARATH Probable E3 ubiquitin-protein ligase ARI8 OS=Arabidopsis thaliana OX=3702 GN=ARI8 PE=2 SV=1	AT1G65430.1 | Symbols: ARI8, ATARI8 | IBR domain-containing protein | chr1:24301165-24306159 REVERSE LENGTH=567	#N/A	#N/A	#N/A	#N/A
735	TRINITY_DN20740_c0_g1_i2	CSA001578.1 CSA001578|Sc0003423:73393-74491(-)	sp|Q9LVD9|DTX40_ARATH Protein DETOXIFICATION 40 OS=Arabidopsis thaliana OX=3702 GN=DTX40 PE=1 SV=1	AT3G21690.1 | Symbols: | MATE efflux family protein | chr3:7638750-7641861 FORWARD LENGTH=506	TRIUR3_11943-P1 Triticum urartu|ERF|ERF family protein	ERF family protein	#N/A	AHI48506.1 multidrug and toxic extrusion transporter [Vaccinium corymbosum]
736	TRINITY_DN22750_c0_g1_i4	CSA012970.1 CSA012970|Sc0000366:367497-369781(-)	sp|Q9ZQ85|EFM_ARATH Myb family transcription factor EFM OS=Arabidopsis thaliana OX=3702 GN=EFM PE=1 SV=2	AT2G03500.1 | Symbols: | Homeodomain-like superfamily protein | chr2:1059926-1062259 FORWARD LENGTH=432	Achn139181 Actinidia chinensis|G2-like|G2-like family protein	G2-like family protein	#N/A	XP_008236633.1 PREDICTED: uncharacterized protein LOC103335407 [Prunus mume]
737	TRINITY_DN24350_c1_g2_i3	CSA008740.1 CSA008740|Sc0001927:389817-390893(+)	sp|Q8L4N1|PHO34_ARATH Universal stress protein PHOS34 OS=Arabidopsis thaliana OX=3702 GN=PHOS34 PE=1 SV=1	AT1G11360.4 | Symbols: | Adenine nucleotide alpha hydrolases-like superfamily protein | chr1:3822171-3822899 REVERSE LENGTH=242	#N/A	#N/A	#N/A	XP_019183343.1 PREDICTED: universal stress protein PHOS32 [Ipomoea nil]
738	TRINITY_DN17043_c0_g1_i1	#N/A	#N/A	#N/A	#N/A	#N/A	#N/A	#N/A
739	TRINITY_DN22361_c0_g1_i2	#N/A	sp|Q9ZU90|SKI28_ARATH F-box protein SKIP28 OS=Arabidopsis thaliana OX=3702 GN=SKIP28 PE=1 SV=1	AT2G01620.1 | Symbols: MEE11 | RNI-like superfamily protein | chr2:278204-279226 FORWARD LENGTH=292	#N/A	#N/A	#N/A	XP_008366988.1 PREDICTED: F-box protein SKIP28-like [Malus domestica]
740	TRINITY_DN18595_c0_g1_i1	CSA022375.1 CSA022375|xfSc0000034:543011-547890(-)	#N/A	#N/A	#N/A	#N/A	#N/A	#N/A
741	TRINITY_DN24408_c2_g2_i2	CSA001323.1 CSA001323|Sc0000101:54723-57913(+)	sp|Q8LFN2|Y3037_ARATH Probable inactive leucine-rich repeat receptor-like protein kinase At3g03770 OS=Arabidopsis thaliana OX=3702 GN=At3g03770 PE=2 SV=1	AT5G14210.1 | Symbols: | Leucine-rich repeat protein kinase family protein | chr5:4578503-4581374 REVERSE LENGTH=775	Lj3g3v3006550.1 Lotus japonicus|C3H|C3H family protein	C3H family protein	#N/A	XP_019082170.1 PREDICTED: probable inactive leucine-rich repeat receptor-like protein kinase At3g03770 [Vitis vinifera]
742	TRINITY_DN23436_c4_g1_i3	CSA000053.1 CSA000053|Sc0001930:290667-294538(-)	sp|Q69XV0|BZP50_ORYSJ bZIP transcription factor 50 OS=Oryza sativa subsp. japonica OX=39947 GN=BZIP50 PE=2 SV=1	AT1G42990.1 | Symbols: ATBZIP60, BZIP60 | basic region/leucine zipper motif 60 | chr1:16136062-16137459 REVERSE LENGTH=295	Sopen04g036530.1 Solanum pennellii|bZIP|bZIP family protein	bZIP family protein	#N/A	ALL97705.1 bZIP transcription factor 18 [Camellia sinensis]
743	TRINITY_DN24993_c6_g1_i4	CSA035769.1 CSA035769|xpSc0054285:32820-39144(-)	sp|Q9FPQ8|KNAT7_ARATH Homeobox protein knotted-1-like 7 OS=Arabidopsis thaliana OX=3702 GN=KNAT7 PE=1 SV=1	AT1G62990.1 | Symbols: KNAT7, IXR11 | KNOTTED-like homeobox of Arabidopsis thaliana 7 | chr1:23337468-23340348 FORWARD LENGTH=291	Thecc1EG016150t1 Theobroma cacao|TALE|TALE family protein	TALE family protein	#N/A	EOY24590.1 KNOTTED-like homeobox of 7 [Theobroma cacao]
744	TRINITY_DN21174_c0_g1_i2	#N/A	#N/A	#N/A	#N/A	#N/A	#N/A	#N/A
745	TRINITY_DN25600_c1_g3_i4	CSA003318.1 CSA003318|Sc0004183:27961-30622(+)	sp|P93604|LRK10_WHEAT Rust resistance kinase Lr10 OS=Triticum aestivum OX=4565 GN=LRK10 PE=2 SV=1	AT1G66920.2 | Symbols: | Protein kinase superfamily protein | chr1:24965410-24967432 REVERSE LENGTH=617	XP_016443488.1 Nicotiana tabacum|bHLH|bHLH family protein	bHLH family protein	#N/A	XP_002267774.2 PREDICTED: rust resistance kinase Lr10-like [Vitis vinifera] XP_019081701.1 PREDICTED: rust resistance kinase Lr10-like [Vitis vinifera]
746	TRINITY_DN20562_c0_g1_i2	CSA016044.1 CSA016044|Sc0000068:641656-641874(+)	#N/A	AT3G03341.1 | Symbols: | unknown protein; Has 30201 Blast hits to 17322 proteins in 780 species: Archae - 12; Bacteria - 1396; Metazoa - 17338; Fungi - 3422; Plants - 5037; Viruses - 0; Other Eukaryotes - 2996 (source: NCBI BLink). | chr3:790338-790556 REVERSE LENGTH=72	#N/A	#N/A	#N/A	XP_015880218.1 PREDICTED: uncharacterized protein LOC107416256 [Ziziphus jujuba]
747	TRINITY_DN23472_c1_g2_i2	CSA021197.1 CSA021197|Sc0003711:77664-81897(+)	sp|Q42965|NRL4A_TOBAC Bifunctional nitrilase/nitrile hydratase NIT4A OS=Nicotiana tabacum OX=4097 GN=NIT4A PE=2 SV=1	AT5G22300.1 | Symbols: NIT4, AtNIT4 | nitrilase 4 | chr5:7379401-7381764 FORWARD LENGTH=355	NNU_002551-RA Nelumbo nucifera|TCP|TCP family protein	TCP family protein	#N/A	ADO51750.1 nitrilase [Camellia sinensis]
748	TRINITY_DN17691_c0_g1_i1	#N/A	#N/A	#N/A	#N/A	#N/A	#N/A	#N/A
749	TRINITY_DN26158_c1_g1_i3	CSA035506.1 CSA035506|Sc0001272:326464-333661(-)	sp|Q8VZC3|AL121_ARATH Delta-1-pyrroline-5-carboxylate dehydrogenase 12A1, mitochondrial OS=Arabidopsis thaliana OX=3702 GN=ALDH12A1 PE=2 SV=1	AT5G62530.1 | Symbols: ALDH12A1, ATP5CDH, P5CDH | aldehyde dehydrogenase 12A1 | chr5:25099768-25103159 REVERSE LENGTH=556	KN539820.1_FGP007 Oryza longistaminata|AP2|AP2 family protein	AP2 family protein	K00294	ABR45721.1 P5CDH1 [Actinidia chinensis]
750	TRINITY_DN23196_c0_g1_i4	#N/A	#N/A	#N/A	#N/A	#N/A	#N/A	#N/A
751	TRINITY_DN18264_c1_g1_i1	CSA035896.1 CSA035896|Sc0003213:229501-235965(-)	sp|Q93W28|Y4554_ARATH Uncharacterized protein At4g15545 OS=Arabidopsis thaliana OX=3702 GN=At4g15545 PE=1 SV=1	AT4G15545.1 | Symbols: | unknown protein; BEST Arabidopsis thaliana protein match is: unknown protein (TAIR:AT1G16520.1); Has 30201 Blast hits to 17322 proteins in 780 species: Archae - 12; Bacteria - 1396; Metazoa - 17338; Fungi - 3422; Plants - 5037; Viruses - 0; Other Eukaryotes - 2996 (source: NCBI BLink). | chr4:8875932-8877567 FORWARD LENGTH=337	#N/A	#N/A	#N/A	OAY55906.1 hypothetical protein MANES_03G188800 [Manihot esculenta]
752	TRINITY_DN27007_c0_g2_i1	CSA021995.1 CSA021995|Sc0002641:226874-241317(-)	#N/A	AT4G17330.1 | Symbols: ATG2484-1, G2484-1 | G2484-1 protein | chr4:9689263-9697172 REVERSE LENGTH=2037	#N/A	#N/A	#N/A	XP_018825008.1 PREDICTED: uncharacterized protein LOC108994326 isoform X1 [Juglans regia]
753	TRINITY_DN24687_c1_g3_i2	CSA025942.1 CSA025942|Sc0000944:421752-424627(+)	#N/A	AT4G32480.1 | Symbols: | Protein of unknown function (DUF506) | chr4:15676488-15677776 FORWARD LENGTH=287	#N/A	#N/A	#N/A	XP_002263191.1 PREDICTED: uncharacterized protein LOC100261530 [Vitis vinifera]
754	TRINITY_DN25314_c0_g1_i1	CSA009617.1 CSA009617|Sc0000649:491744-498988(+)	sp|Q9C907|GDPD5_ARATH Glycerophosphodiester phosphodiesterase GDPD5 OS=Arabidopsis thaliana OX=3702 GN=GDPD5 PE=2 SV=1	AT1G74210.1 | Symbols: | PLC-like phosphodiesterases superfamily protein | chr1:27910396-27912785 FORWARD LENGTH=392	462865514 Eragrostis tef|FAR1|FAR1 family protein	FAR1 family protein	K01126	ONI08876.1 hypothetical protein PRUPE_5G205800 [Prunus persica] ONI08877.1 hypothetical protein PRUPE_5G205800 [Prunus persica]
755	TRINITY_DN26538_c0_g1_i3	CSA011034.1 CSA011034|Sc0001034:321767-326883(-)	sp|P25076|CY11_SOLTU Cytochrome c1-1, heme protein, mitochondrial OS=Solanum tuberosum OX=4113 GN=CYCL PE=2 SV=1	AT5G40810.1 | Symbols: | Cytochrome C1 family | chr5:16340200-16342327 FORWARD LENGTH=307	#N/A	#N/A	K00413	XP_019225783.1 PREDICTED: cytochrome c1-2, heme protein, mitochondrial [Nicotiana attenuata] OIT05975.1 cytochrome c1 2, heme protein, mitochondrial [Nicotiana attenuata]
756	TRINITY_DN27187_c0_g1_i6	CSA012962.1 CSA012962|Sc0000366:124657-125852(+)	sp|Q5JJY4|P2C04_ORYSJ Protein kinase and PP2C-like domain-containing protein OS=Oryza sativa subsp. japonica OX=39947 GN=Os01g0541900 PE=2 SV=1	AT2G40860.1 | Symbols: | protein kinase family protein / protein phosphatase 2C ( PP2C) family protein | chr2:17053747-17057108 REVERSE LENGTH=658	KZV22762.1 Dorcoceras hygrometricum|CAMTA|CAMTA family protein	CAMTA family protein	#N/A	XP_018856771.1 PREDICTED: protein kinase and PP2C-like domain-containing protein [Juglans regia] XP_018856772.1 PREDICTED: protein kinase and PP2C-like domain-containing protein [Juglans regia]
757	TRINITY_DN23916_c0_g2_i1	CSA008308.1 CSA008308|Sc0004277:131232-132812(+)	sp|Q9M015|Y5161_ARATH Uncharacterized protein At5g01610 OS=Arabidopsis thaliana OX=3702 GN=At5g01610 PE=1 SV=1	AT1G02816.1 | Symbols: | Protein of unknown function, DUF538 | chr1:621637-622137 FORWARD LENGTH=166	#N/A	#N/A	#N/A	EOX95123.1 Uncharacterized protein TCM_004684 [Theobroma cacao]
758	TRINITY_DN22222_c0_g1_i1	CSA000822.1 CSA000822|Sc0003072:243242-243760(+)	sp|Q8L9X2|RBCX2_ARATH Chaperonin-like RbcX protein 2, chloroplastic OS=Arabidopsis thaliana OX=3702 GN=RBCX2 PE=1 SV=1	AT5G19855.1 | Symbols: | Chaperonin-like RbcX protein | chr5:6712166-6713445 REVERSE LENGTH=203	#N/A	#N/A	#N/A	OMO81685.1 Chaperonin-like RbcX [Corchorus capsularis]
759	TRINITY_DN25908_c0_g2_i1	CSA019973.1 CSA019973|Sc0002174:271121-276254(+)	#N/A	AT1G20225.1 | Symbols: | Thioredoxin superfamily protein | chr1:7007966-7009318 REVERSE LENGTH=233	#N/A	#N/A	#N/A	OIT38062.1 hypothetical protein A4A49_00107 [Nicotiana attenuata]
760	TRINITY_DN23947_c1_g2_i1	CSA019974.1 CSA019974|Sc0002174:277958-283904(+)	sp|Q99JH1|RP25L_MOUSE Ribonuclease P protein subunit p25-like protein OS=Mus musculus OX=10090 GN=Rpp25l PE=1 SV=1	AT1G76010.1 | Symbols: | Alba DNA/RNA-binding protein | chr1:28528505-28530488 REVERSE LENGTH=350	#N/A	#N/A	#N/A	XP_002284740.2 PREDICTED: uncharacterized protein LOC100254082 [Vitis vinifera] XP_010664145.1 PREDICTED: uncharacterized protein LOC100254082 [Vitis vinifera] CAN73522.1 hypothetical protein VITISV_004987 [Vitis vinifera]
761	TRINITY_DN23604_c0_g2_i1	CSA022053.1 CSA022053|xpSc0054480:63541-64980(-)	#N/A	#N/A	#N/A	#N/A	#N/A	#N/A
762	TRINITY_DN27079_c1_g1_i3	CSA010268.1 CSA010268|Sc0002055:146511-157964(-)	sp|F4JKK0|SUD1_ARATH Probable E3 ubiquitin ligase SUD1 OS=Arabidopsis thaliana OX=3702 GN=SUD1 PE=1 SV=1	AT4G34100.2 | Symbols: | RING/U-box superfamily protein | chr4:16330590-16334864 FORWARD LENGTH=1107	BGIOSGA020812-PA Oryza sativa subsp. indica|AP2|AP2 family protein	AP2 family protein	K10661	XP_007042477.2 PREDICTED: probable E3 ubiquitin ligase SUD1 isoform X1 [Theobroma cacao]
763	TRINITY_DN25346_c1_g3_i1	CSA014234.1 CSA014234|Sc0000932:100732-109623(+)	sp|Q8RY59|RCD1_ARATH Inactive poly [ADP-ribose] polymerase RCD1 OS=Arabidopsis thaliana OX=3702 GN=RCD1 PE=1 SV=1	AT1G32230.2 | Symbols: RCD1, CEO, CEO1, ATP8, AtRCD1 | WWE protein-protein interaction domain protein family | chr1:11613427-11615894 FORWARD LENGTH=588	#N/A	#N/A	#N/A	XP_016573232.1 PREDICTED: inactive poly [ADP-ribose] polymerase RCD1-like isoform X2 [Capsicum annuum]
764	TRINITY_DN26574_c0_g1_i2	CSA035331.1 CSA035331|Sc0000825:512952-519311(-)	sp|Q9M2S6|SDIR1_ARATH E3 ubiquitin-protein ligase SDIR1 OS=Arabidopsis thaliana OX=3702 GN=SDIR1 PE=1 SV=1	AT1G04790.1 | Symbols: | RING/U-box superfamily protein | chr1:1345469-1348143 FORWARD LENGTH=634	Zmw_sc01355.1.g00120.1 Zoysia matrella|bHLH|bHLH family protein	bHLH family protein	#N/A	XP_008224584.1 PREDICTED: uncharacterized protein LOC103324317 isoform X2 [Prunus mume]
765	TRINITY_DN24964_c1_g1_i2	#N/A	#N/A	#N/A	#N/A	#N/A	#N/A	#N/A
766	TRINITY_DN22507_c3_g8_i2	CSA018901.1 CSA018901|Sc0002429:27466-30183(-)	sp|P19950|RS141_MAIZE 40S ribosomal protein S14 OS=Zea mays OX=4577 PE=3 SV=1	AT3G52580.1 | Symbols: | Ribosomal protein S11 family protein | chr3:19503324-19504701 FORWARD LENGTH=150	#N/A	#N/A	K02955	CBI28297.3 unnamed protein product, partial [Vitis vinifera]
767	TRINITY_DN22857_c0_g2_i3	CSA021790.1 CSA021790|Sc0000636:2629-5177(+)	sp|P80572|ADHX_PEA Alcohol dehydrogenase class-3 OS=Pisum sativum OX=3888 PE=1 SV=1	AT5G43940.1 | Symbols: HOT5, ADH2, GSNOR, ATGSNOR1, PAR2 | GroES-like zinc-binding dehydrogenase family protein | chr5:17684265-17686379 FORWARD LENGTH=379	Vun006436 Vigna unguiculata|MYB_related|MYB_related family protein	MYB_related family protein	#N/A	AGA15794.1 alcohol dehydrogenase 2 [Diospyros kaki]
768	TRINITY_DN24687_c1_g2_i6	CSA025942.1 CSA025942|Sc0000944:421752-424627(+)	#N/A	AT4G32480.1 | Symbols: | Protein of unknown function (DUF506) | chr4:15676488-15677776 FORWARD LENGTH=287	#N/A	#N/A	#N/A	XP_012091611.1 PREDICTED: uncharacterized protein LOC105649549 [Jatropha curcas] KDP20978.1 hypothetical protein JCGZ_21449 [Jatropha curcas]
769	TRINITY_DN15673_c0_g1_i1	#N/A	sp|P30222|HS22C_PETHY Small heat shock protein, chloroplastic OS=Petunia hybrida OX=4102 GN=HSP22 PE=2 SV=1	AT4G27670.1 | Symbols: HSP21 | heat shock protein 21 | chr4:13819048-13819895 REVERSE LENGTH=227	Jcr4S16451.20 Jatropha curcas|MYB_related|MYB_related family protein	MYB_related family protein	K13993	OMO95089.1 hypothetical protein CCACVL1_05590 [Corchorus capsularis]
770	TRINITY_DN26803_c0_g1_i1	CSA020042.1 CSA020042|Sc0004369:53596-56313(+)	sp|Q9FJD4|IMB1_ARATH Importin subunit beta-1 OS=Arabidopsis thaliana OX=3702 GN=KPNB1 PE=1 SV=1	AT5G53480.1 | Symbols: | ARM repeat superfamily protein | chr5:21714016-21716709 FORWARD LENGTH=870	#N/A	#N/A	#N/A	XP_002276600.1 PREDICTED: importin subunit beta-1 [Vitis vinifera]
771	TRINITY_DN26995_c1_g1_i3	CSA010752.1 CSA010752|Sc0000207:148083-150688(-)	sp|Q42438|CDPK8_ARATH Calcium-dependent protein kinase 8 OS=Arabidopsis thaliana OX=3702 GN=CPK8 PE=1 SV=1	AT5G19450.2 | Symbols: CDPK19, CPK8 | calcium-dependent protein kinase 19 | chr5:6558672-6561471 REVERSE LENGTH=533	Zjn_sc00028.1.g03130.1.am.mk Zoysia japonica|NAC|NAC family protein	NAC family protein	K13412	AOD75231.1 calcium-dependent protein kinase 1 [Camellia sinensis]
772	TRINITY_DN22542_c1_g3_i1	CSA004612.1 CSA004612|Sc0002239:280133-281176(+)	sp|P46690|GASA4_ARATH Gibberellin-regulated protein 4 OS=Arabidopsis thaliana OX=3702 GN=GASA4 PE=1 SV=2	AT5G15230.1 | Symbols: GASA4 | GAST1 protein homolog 4 | chr5:4945017-4946025 FORWARD LENGTH=106	Zmw_sc01994.1.g00160.1 Zoysia matrella|ZF-HD|ZF-HD family protein	ZF-HD family protein	#N/A	XP_007032535.2 PREDICTED: gibberellin-regulated protein 4 [Theobroma cacao]
773	TRINITY_DN26335_c0_g1_i3	CSA015629.1 CSA015629|Sc0000049:272-6765(+)	sp|Q94A08|RFS2_ARATH Probable galactinol--sucrose galactosyltransferase 2 OS=Arabidopsis thaliana OX=3702 GN=RFS2 PE=2 SV=2	AT3G57520.1 | Symbols: AtSIP2, SIP2 | seed imbibition 2 | chr3:21288982-21292694 REVERSE LENGTH=773	#N/A	#N/A	K06617	AJO70148.1 raffinose synthase 2 [Camellia sinensis]
774	TRINITY_DN25934_c0_g1_i3	CSA012508.1 CSA012508|Sc0004613:105161-109445(+)	sp|Q5HZL9|HDHD3_XENLA Haloacid dehalogenase-like hydrolase domain-containing protein 3 OS=Xenopus laevis OX=8355 GN=hdhd3 PE=2 SV=1	AT2G41250.1 | Symbols: | Haloacid dehalogenase-like hydrolase (HAD) superfamily protein | chr2:17200862-17202551 REVERSE LENGTH=290	MDP0000298233 Malus domestica|C3H|C3H family protein	C3H family protein	#N/A	XP_007202329.1 hypothetical protein PRUPE_ppa009153mg [Prunus persica] ONH94939.1 hypothetical protein PRUPE_7G041200 [Prunus persica]
775	TRINITY_DN20672_c0_g1_i1	#N/A	#N/A	AT5G46060.1 | Symbols: | Protein of unknown function, DUF599 | chr5:18681533-18682459 FORWARD LENGTH=248	#N/A	#N/A	#N/A	CDO99468.1 unnamed protein product [Coffea canephora]
776	TRINITY_DN24422_c0_g1_i5	CSA002171.1 CSA002171|Sc0001942:162456-169109(-)	sp|O80952|PGPS1_ARATH CDP-diacylglycerol--glycerol-3-phosphate 3-phosphatidyltransferase 1, chloroplastic OS=Arabidopsis thaliana OX=3702 GN=PGPS1 PE=1 SV=1	AT2G39290.1 | Symbols: PGPS1, PGP1, PGS1 | phosphatidylglycerolphosphate synthase 1 | chr2:16407274-16408840 FORWARD LENGTH=296	#N/A	#N/A	#N/A	XP_019232735.1 PREDICTED: CDP-diacylglycerol--glycerol-3-phosphate 3-phosphatidyltransferase 2-like [Nicotiana attenuata] OIT06711.1 cdp-diacylglycerol--glycerol-3-phosphate 3-phosphatidyltransferase 1, chloroplastic [Nicotiana attenuata]
777	TRINITY_DN16109_c0_g1_i1	CSA006938.1 CSA006938|Sc0003188:137173-137705(+)	sp|Q39644|LEA5_CITSI Late embryogenesis abundant protein Lea5 OS=Citrus sinensis OX=2711 GN=LEA5 PE=2 SV=1	AT4G02380.1 | Symbols: SAG21, AtLEA5 | senescence-associated gene 21 | chr4:1046414-1046807 REVERSE LENGTH=97	#N/A	#N/A	#N/A	AEW24432.1 late embryogenesis abundant protein 3L-1 [Camellia sinensis]
778	TRINITY_DN26657_c0_g4_i1	CSA016948.1 CSA016948|xfSc0004659:8658-9223(-)	sp|Q6RYA0|SABP2_TOBAC Salicylic acid-binding protein 2 OS=Nicotiana tabacum OX=4097 GN=SABP2 PE=1 SV=1	AT2G23570.1 | Symbols: MES19, ATMES19 | methyl esterase 19 | chr2:10031713-10032753 REVERSE LENGTH=228	OPUNC01G42220.1 Oryza punctata|NF-YB|NF-YB family protein	NF-YB family protein	#N/A	XP_008338218.1 PREDICTED: salicylic acid-binding protein 2-like [Malus domestica]
779	TRINITY_DN22877_c0_g2_i4	CSA009961.1 CSA009961|xfSc0000536:134032-141260(-)	sp|P56660|KNOX2_MAIZE Homeobox protein knotted-1-like 2 (Fragment) OS=Zea mays OX=4577 GN=KNOX2 PE=2 SV=1	AT5G11060.1 | Symbols: KNAT4 | KNOTTED1-like homeobox gene 4 | chr5:3510408-3512967 FORWARD LENGTH=393	ORGLA08G0081300.1 Oryza glaberrima|TALE|TALE family protein	TALE family protein	#N/A	XP_010656543.1 PREDICTED: homeobox protein knotted-1-like 13 isoform X2 [Vitis vinifera]
780	TRINITY_DN27059_c1_g1_i1	CSA013442.1 CSA013442|Sc0000953:29463-32600(+)	sp|P48489|PP1_ORYSJ Serine/threonine-protein phosphatase PP1 OS=Oryza sativa subsp. japonica OX=39947 GN=Os03g0268000 PE=2 SV=2	AT2G39840.1 | Symbols: TOPP4 | type one serine/threonine protein phosphatase 4 | chr2:16627430-16628789 FORWARD LENGTH=321	Dca52842.1 Dianthus caryophyllus|ERF|ERF family protein	ERF family protein	K06269	XP_011073522.1 PREDICTED: serine/threonine-protein phosphatase PP1-like [Sesamum indicum]
781	TRINITY_DN24245_c0_g1_i1	CSA018607.1 CSA018607|Sc0000697:143508-147028(+)	sp|Q9FFQ0|TOL5_ARATH TOM1-like protein 5 OS=Arabidopsis thaliana OX=3702 GN=TOL5 PE=1 SV=1	AT5G63640.1 | Symbols: | ENTH/VHS/GAT family protein | chr5:25478935-25481221 FORWARD LENGTH=447	#N/A	#N/A	#N/A	EOX94124.1 ENTH/VHS/GAT family protein isoform 1 [Theobroma cacao] EOX94125.1 ENTH/VHS/GAT family protein isoform 1 [Theobroma cacao] EOX94126.1 ENTH/VHS/GAT family protein isoform 1 [Theobroma cacao]
782	TRINITY_DN26531_c1_g1_i7	CSA022962.1 CSA022962|Sc0005837:8262-18159(+)	sp|Q01859|ATPBM_ORYSJ ATP synthase subunit beta, mitochondrial OS=Oryza sativa subsp. japonica OX=39947 GN=ATPB PE=1 SV=2	AT5G08690.1 | Symbols: | ATP synthase alpha/beta family protein | chr5:2825739-2828352 FORWARD LENGTH=556	Rsa1.0_00635.1_g00016.1 Raphanus sativus|bHLH|bHLH family protein	bHLH family protein	K02133	XP_017226769.1 PREDICTED: ATP synthase subunit beta, mitochondrial [Daucus carota subsp. sativus] KZM82618.1 hypothetical protein DCAR_030187 [Daucus carota subsp. sativus]
783	TRINITY_DN21508_c0_g3_i4	CSA000042.1 CSA000042|Sc0006051:19955-28110(+)	sp|Q9XI36|MBD10_ARATH Methyl-CpG-binding domain-containing protein 10 OS=Arabidopsis thaliana OX=3702 GN=MBD10 PE=1 SV=1	AT1G15340.1 | Symbols: MBD10 | methyl-CPG-binding domain 10 | chr1:5275895-5277474 REVERSE LENGTH=384	#N/A	#N/A	#N/A	XP_006465326.1 PREDICTED: methyl-CpG-binding domain-containing protein 11 [Citrus sinensis]
784	TRINITY_DN20453_c0_g1_i5	CSA034669.1 CSA034669|xfSc0000209:88248-91138(+)	#N/A	#N/A	#N/A	#N/A	#N/A	#N/A
785	TRINITY_DN17745_c0_g1_i1	CSA006267.1 CSA006267|Sc0000042:1725419-1729177(-)	sp|Q05024|TRI1_YEAST Protein TRI1 OS=Saccharomyces cerevisiae (strain ATCC 204508 / S288c) OX=559292 GN=TRI1 PE=1 SV=1	AT4G34290.1 | Symbols: | SWIB/MDM2 domain superfamily protein | chr4:16410883-16412122 FORWARD LENGTH=144	Araha.10997s0001.1.p Arabidopsis halleri|C3H|C3H family protein	C3H family protein	#N/A	XP_011088175.1 PREDICTED: upstream activation factor subunit spp27 [Sesamum indicum]
786	TRINITY_DN24244_c0_g1_i4	CSA013532.1 CSA013532|Sc0000223:12356-17458(+)	sp|Q69U49|RMR2_ORYSJ Receptor homology region, transmembrane domain- and RING domain-containing protein 2 OS=Oryza sativa subsp. japonica OX=39947 GN=RMR1 PE=2 SV=2	AT5G45290.1 | Symbols: | RING/U-box superfamily protein | chr5:18350011-18352092 REVERSE LENGTH=545	Achn177251 Actinidia chinensis|BES1|BES1 family protein	BES1 family protein	K15704	XP_002270708.1 PREDICTED: uncharacterized protein LOC100249371 isoform X1 [Vitis vinifera] XP_010644631.1 PREDICTED: uncharacterized protein LOC100249371 isoform X1 [Vitis vinifera]
787	TRINITY_DN26991_c1_g5_i4	CSA030920.1 CSA030920|Sc0000043:542607-550334(+)	sp|O48844|PSD1A_ARATH 26S proteasome non-ATPase regulatory subunit 1 homolog A OS=Arabidopsis thaliana OX=3702 GN=RPN2A PE=1 SV=1	AT2G32730.1 | Symbols: | 26S proteasome regulatory complex, non-ATPase subcomplex, Rpn2/Psmd1 subunit | chr2:13880189-13885464 FORWARD LENGTH=1004	#N/A	#N/A	K03032	XP_019073685.1 PREDICTED: 26S proteasome non-ATPase regulatory subunit 1 homolog A [Vitis vinifera]
788	TRINITY_DN21806_c0_g2_i1	#N/A	#N/A	#N/A	#N/A	#N/A	#N/A	XP_010094125.1 hypothetical protein L484_001695 [Morus notabilis] EXC39744.1 hypothetical protein L484_001695 [Morus notabilis]
789	TRINITY_DN22877_c0_g3_i1	CSA023961.1 CSA023961|Sc0003426:195841-204295(+)	sp|O22300|LET12_SOLLC Homeobox protein knotted-1-like LET12 OS=Solanum lycopersicum OX=4081 GN=LET12 PE=2 SV=1	AT5G25220.2 | Symbols: KNAT3 | KNOTTED1-like homeobox gene 3 | chr5:8736208-8738087 FORWARD LENGTH=419	DCAR_020907 Daucus carota|TALE|TALE family protein	TALE family protein	#N/A	XP_017215037.1 PREDICTED: homeobox protein knotted-1-like LET12 isoform X2 [Daucus carota subsp. sativus] KZM91728.1 hypothetical protein DCAR_020907 [Daucus carota subsp. sativus]
790	TRINITY_DN25412_c2_g1_i1	#N/A	#N/A	#N/A	#N/A	#N/A	#N/A	#N/A
791	TRINITY_DN22443_c0_g1_i4	#N/A	#N/A	#N/A	#N/A	#N/A	#N/A	AET97664.1 late embryogenesis abundant protein [Camellia sinensis]
792	TRINITY_DN24915_c4_g1_i6	#N/A	#N/A	#N/A	#N/A	#N/A	#N/A	#N/A
793	TRINITY_DN19843_c0_g1_i2	CSA028001.1 CSA028001|Sc0000828:630183-635330(-)	sp|Q84WM9|EF1B1_ARATH Elongation factor 1-beta 1 OS=Arabidopsis thaliana OX=3702 GN=At5g12110 PE=2 SV=2	AT5G12110.1 | Symbols: | Glutathione S-transferase, C-terminal-like;Translation elongation factor EF1B/ribosomal protein S6 | chr5:3914483-3915732 FORWARD LENGTH=228	Achn114091 Actinidia chinensis|Trihelix|Trihelix family protein	Trihelix family protein	#N/A	KJB83618.1 hypothetical protein B456_013G255200 [Gossypium raimondii]
794	TRINITY_DN24379_c1_g1_i2	CSA034007.1 CSA034007|Sc0004111:46229-51986(+)	#N/A	AT5G53050.3 | Symbols: | alpha/beta-Hydrolases superfamily protein | chr5:21510534-21513432 REVERSE LENGTH=396	#N/A	#N/A	#N/A	XP_018842838.1 PREDICTED: uncharacterized protein LOC109007568 isoform X1 [Juglans regia]
795	TRINITY_DN20782_c0_g1_i1	#N/A	sp|Q9LVI4|TIF6B_ARATH Protein TIFY 6B OS=Arabidopsis thaliana OX=3702 GN=TIFY6B PE=1 SV=1	AT3G17860.3 | Symbols: JAZ3, JAI3, TIFY6B | jasmonate-zim-domain protein 3 | chr3:6121143-6122691 FORWARD LENGTH=319	#N/A	#N/A	#N/A	AFJ23868.1 jasmonate ZIM-domain protein 2 [Vitis quinquangularis]
796	TRINITY_DN22899_c1_g4_i3	CSA002790.1 CSA002790|xfSc0000310:142572-143466(+)	#N/A	AT2G37975.1 | Symbols: | Yos1-like protein | chr2:15891900-15892136 REVERSE LENGTH=78	#N/A	#N/A	#N/A	CBI31551.3 unnamed protein product, partial [Vitis vinifera]
797	TRINITY_DN26967_c0_g1_i7	CSA012929.1 CSA012929|Sc0001144:111509-117904(-)	sp|Q6WWW4|UPL3_ARATH E3 ubiquitin-protein ligase UPL3 OS=Arabidopsis thaliana OX=3702 GN=UPL3 PE=1 SV=1	AT4G38600.1 | Symbols: KAK, UPL3 | HEAT repeat ;HECT-domain (ubiquitin-transferase) | chr4:18041503-18049292 REVERSE LENGTH=1888	KN538788.1_FGP023 Oryza longistaminata|GATA|GATA family protein	GATA family protein	K10590	XP_015893373.1 PREDICTED: E3 ubiquitin-protein ligase UPL3 [Ziziphus jujuba]
798	TRINITY_DN26132_c1_g2_i1	#N/A	#N/A	#N/A	#N/A	#N/A	#N/A	#N/A
799	TRINITY_DN21883_c0_g1_i1	CSA036755.1 CSA036755|xfSc0001585:47260-49208(-)	sp|P84527|KIWEL_ACTDE Kiwellin OS=Actinidia deliciosa OX=3627 PE=1 SV=1	#N/A	DCAR_006074 Daucus carota|MYB_related|MYB_related family protein	MYB_related family protein	#N/A	AGC39171.1 kiwellin [Actinidia eriantha]
800	TRINITY_DN26570_c0_g1_i1	CSA023886.1 CSA023886|Sc0000125:1346717-1348468(-)	#N/A	#N/A	#N/A	#N/A	#N/A	CDP00309.1 unnamed protein product [Coffea canephora]
801	TRINITY_DN20170_c1_g2_i1	CSA007481.1 CSA007481|Sc0004496:93043-107133(-)	sp|O80934|Y2766_ARATH Uncharacterized protein At2g37660, chloroplastic OS=Arabidopsis thaliana OX=3702 GN=At2g37660 PE=1 SV=2	AT1G16720.1 | Symbols: HCF173 | high chlorophyll fluorescence phenotype 173 | chr1:5723161-5726248 FORWARD LENGTH=598	#N/A	#N/A	#N/A	XP_002274181.1 PREDICTED: uncharacterized protein LOC100256501 isoform X1 [Vitis vinifera]
802	TRINITY_DN26956_c1_g1_i7	CSA000762.1 CSA000762|Sc0002194:161748-168893(+)	sp|Q9ZQR4|Y2452_ARATH DUF21 domain-containing protein At2g14520 OS=Arabidopsis thaliana OX=3702 GN=CBSDUF3 PE=2 SV=2	AT2G14520.1 | Symbols: | CBS domain-containing protein with a domain of unknown function (DUF21) | chr2:6182362-6184648 REVERSE LENGTH=423	Sopen02g036600.1 Solanum pennellii|C2H2|C2H2 family protein	C2H2 family protein	K16302	XP_002272975.2 PREDICTED: DUF21 domain-containing protein At2g14520 [Vitis vinifera] CAN61244.1 hypothetical protein VITISV_016135 [Vitis vinifera]
803	TRINITY_DN23054_c1_g1_i5	CSA020739.1 CSA020739|xfSc0002053:14863-23217(-)	sp|Q9C6X2|SCAM4_ARATH Secretory carrier-associated membrane protein 4 OS=Arabidopsis thaliana OX=3702 GN=SCAMP4 PE=1 SV=1	AT1G32050.1 | Symbols: | SCAMP family protein | chr1:11528616-11530974 FORWARD LENGTH=264	Zpz_sc00144.1.g00210.1.am.mk Zoysia pacifica|M-type_MADS|M-type_MADS family protein	M-type_MADS family protein	K19995	XP_004146111.1 PREDICTED: secretory carrier-associated membrane protein 4 [Cucumis sativus] KGN55709.1 hypothetical protein Csa_3G006700 [Cucumis sativus]
804	TRINITY_DN26261_c0_g1_i1	CSA021237.1 CSA021237|Sc0000103:1147971-1150445(-)	#N/A	AT3G56720.2 | Symbols: | unknown protein; FUNCTIONS IN: molecular_function unknown; INVOLVED IN: biological_process unknown; LOCATED IN: cellular_component unknown; EXPRESSED IN: 24 plant structures; EXPRESSED DURING: 15 growth stages. | chr3:21011354-21013264 FORWARD LENGTH=387	#N/A	#N/A	#N/A	XP_002266542.1 PREDICTED: arginine/serine-rich coiled-coil protein 2 isoform X2 [Vitis vinifera] CBI30136.3 unnamed protein product, partial [Vitis vinifera]
805	TRINITY_DN26052_c1_g1_i2	CSA003449.1 CSA003449|Sc0000032:57566-61550(+)	sp|Q8LC83|RS242_ARATH 40S ribosomal protein S24-2 OS=Arabidopsis thaliana OX=3702 GN=RPS24B PE=2 SV=2	AT5G28060.1 | Symbols: | Ribosomal protein S24e family protein | chr5:10069791-10070792 REVERSE LENGTH=133	#N/A	#N/A	K02974	XP_012464365.1 PREDICTED: 40S ribosomal protein S24-1-like [Gossypium raimondii] XP_016703605.1 PREDICTED: 40S ribosomal protein S24-1-like [Gossypium hirsutum] KJB80917.1 hypothetical protein B456_013G121400 [Gossypium raimondii]
806	TRINITY_DN25708_c2_g4_i2	CSA016128.1 CSA016128|xpSc0053806:129035-135026(-)	sp|P31414|AVP1_ARATH Pyrophosphate-energized vacuolar membrane proton pump 1 OS=Arabidopsis thaliana OX=3702 GN=AVP1 PE=1 SV=1	AT1G15690.1 | Symbols: AVP1, ATAVP3, AVP-3, AtVHP1;1 | Inorganic H pyrophosphatase family protein | chr1:5399115-5402185 FORWARD LENGTH=770	XP_009588506.1 Nicotiana tomentosiformis|B3|B3 family protein	B3 family protein	#N/A	XP_003528302.1 PREDICTED: pyrophosphate-energized vacuolar membrane proton pump [Glycine max] KRH47417.1 hypothetical protein GLYMA_07G028500 [Glycine max]
807	TRINITY_DN27197_c2_g4_i5	CSA029625.1 CSA029625|Sc0000694:580569-586059(-)	#N/A	#N/A	#N/A	#N/A	#N/A	GAO47202.1 hypothetical protein G7K_1412-t1 [Saitoella complicata NRRL Y-17804]
808	TRINITY_DN22913_c3_g1_i1	CSA004065.1 CSA004065|Sc0001133:357225-365156(-)	sp|Q8RXK6|RH8_ARATH DEAD-box ATP-dependent RNA helicase 8 OS=Arabidopsis thaliana OX=3702 GN=RH8 PE=2 SV=1	AT4G00660.1 | Symbols: RH8, ATRH8 | RNAhelicase-like 8 | chr4:274638-277438 FORWARD LENGTH=505	Manes.01G259600.1.p Manihot esculenta|MYB|MYB family protein	MYB family protein	K12614	CBI40324.3 unnamed protein product, partial [Vitis vinifera]
809	TRINITY_DN25054_c2_g1_i2	CSA004050.1 CSA004050|Sc0002923:152268-158825(+)	sp|Q94BP0|SLK2_ARATH Probable transcriptional regulator SLK2 OS=Arabidopsis thaliana OX=3702 GN=SLK2 PE=1 SV=1	AT5G62090.2 | Symbols: SLK2 | SEUSS-like 2 | chr5:24935221-24938540 REVERSE LENGTH=816	Rsa1.0_02727.1_g00004.1 Raphanus sativus|ARR-B|ARR-B family protein	ARR-B family protein	#N/A	XP_004308112.1 PREDICTED: probable transcriptional regulator SLK2 [Fragaria vesca subsp. vesca] XP_011470397.1 PREDICTED: probable transcriptional regulator SLK2 [Fragaria vesca subsp. vesca] XP_011470398.1 PREDICTED: probable transcriptional regulator SLK2 [Fragaria vesca subsp. vesca]
810	TRINITY_DN16194_c0_g1_i1	CSA030615.1 CSA030615|Sc0003248:239946-240299(-)	sp|P46423|GSTF_HYOMU Glutathione S-transferase OS=Hyoscyamus muticus OX=35626 PE=1 SV=1	AT1G02920.1 | Symbols: ATGSTF7, GST11, ATGSTF8, GSTF7, ATGST11 | glutathione S-transferase 7 | chr1:658886-659705 REVERSE LENGTH=209	#N/A	#N/A	K00799	XP_008235026.1 PREDICTED: glutathione S-transferase-like [Prunus mume]
811	TRINITY_DN25943_c1_g2_i2	CSA035302.1 CSA035302|Sc0001007:291871-295756(-)	sp|Q8GWR0|COX11_ARATH Cytochrome c oxidase assembly protein COX11, mitochondrial OS=Arabidopsis thaliana OX=3702 GN=COX11 PE=2 SV=1	AT1G02410.1 | Symbols: | cytochrome c oxidase assembly protein CtaG / Cox11 family | chr1:491300-492762 FORWARD LENGTH=287	#N/A	#N/A	K02258	XP_018847087.1 PREDICTED: cytochrome c oxidase assembly protein COX11, mitochondrial-like isoform X1 [Juglans regia] XP_018847088.1 PREDICTED: cytochrome c oxidase assembly protein COX11, mitochondrial-like isoform X1 [Juglans regia]
812	TRINITY_DN26234_c0_g1_i3	CSA006021.1 CSA006021|Sc0003194:15930-22104(+)	#N/A	AT5G19540.1 | Symbols: | unknown protein; FUNCTIONS IN: molecular_function unknown; INVOLVED IN: biological_process unknown; LOCATED IN: chloroplast; EXPRESSED IN: 22 plant structures; EXPRESSED DURING: 13 growth stages; Has 1807 Blast hits to 1807 proteins in 277 species: Archae - 0; Bacteria - 0; Metazoa - 736; Fungi - 347; Plants - 385; Viruses - 0; Other Eukaryotes - 339 (source: NCBI BLink).…	#N/A	#N/A	#N/A	XP_019179847.1 PREDICTED: uncharacterized protein LOC109175041 [Ipomoea nil]
813	TRINITY_DN27145_c2_g1_i10	#N/A	#N/A	#N/A	#N/A	#N/A	#N/A	XP_011045818.1 PREDICTED: disease resistance protein At4g27190-like [Populus euphratica]
814	TRINITY_DN20919_c0_g1_i2	CSA021886.1 CSA021886|Sc0003408:187705-200847(+)	sp|Q8LFP9|ABA4_ARATH Protein ABA DEFICIENT 4, chloroplastic OS=Arabidopsis thaliana OX=3702 GN=ABA4 PE=2 SV=1	AT1G67080.1 | Symbols: ABA4 | abscisic acid (aba)-deficient 4 | chr1:25045405-25046681 REVERSE LENGTH=220	Glyma.19G047800.1.p Glycine max|G2-like|G2-like family protein	G2-like family protein	#N/A	XP_010660423.1 PREDICTED: protein ABA DEFICIENT 4, chloroplastic isoform X2 [Vitis vinifera]
815	TRINITY_DN22264_c0_g1_i8	CSA031496.1 CSA031496|Sc0001240:393602-402063(-)	sp|Q6NLC1|AB2D_ARATH ABC transporter D family member 2, chloroplastic OS=Arabidopsis thaliana OX=3702 GN=ABCC2 PE=1 SV=1	AT1G54350.1 | Symbols: | ABC transporter family protein | chr1:20286917-20290245 FORWARD LENGTH=706	#N/A	#N/A	#N/A	XP_002265884.2 PREDICTED: ABC transporter D family member 2, chloroplastic [Vitis vinifera]
816	TRINITY_DN18741_c0_g2_i1	CSA024303.1 CSA024303|Sc0001857:206155-215065(-)	sp|Q9C5U2|AHK2_ARATH Histidine kinase 2 OS=Arabidopsis thaliana OX=3702 GN=AHK2 PE=1 SV=1	AT5G35750.1 | Symbols: AHK2, HK2 | histidine kinase 2 | chr5:13911743-13916337 REVERSE LENGTH=1176	Brast07G228900.1.p Brachypodium stacei|ARR-B|ARR-B family protein	ARR-B family protein	K14489	CAN76309.1 hypothetical protein VITISV_028333 [Vitis vinifera]
817	TRINITY_DN17465_c0_g1_i1	CSA005268.1 CSA005268|Sc0000323:46751-47062(-)	sp|Q9ZU51|RHA2B_ARATH E3 ubiquitin-protein ligase RHA2B OS=Arabidopsis thaliana OX=3702 GN=RHA2B PE=1 SV=2	AT3G61460.1 | Symbols: BRH1 | brassinosteroid-responsive RING-H2 | chr3:22741701-22742213 REVERSE LENGTH=170	Zmw_sc05604.1.g00100.1 Zoysia matrella|C2H2|C2H2 family protein	C2H2 family protein	K16282	XP_010648272.1 PREDICTED: RING-H2 finger protein ATL5 [Vitis vinifera]
818	TRINITY_DN22836_c1_g1_i1	CSA027405.1 CSA027405|Sc0004814:61766-68602(-)	sp|Q8S8M5|ABIL1_ARATH Protein ABIL1 OS=Arabidopsis thaliana OX=3702 GN=ABIL1 PE=1 SV=1	AT2G46225.3 | Symbols: ABIL1 | ABI-1-like 1 | chr2:18982113-18984074 FORWARD LENGTH=286	Achn177831 Actinidia chinensis|Nin-like|Nin-like family protein	Nin-like family protein	#N/A	XP_002511938.1 PREDICTED: protein ABIL1 isoform X2 [Ricinus communis] EEF50607.1 Protein ABIL1, putative [Ricinus communis]
819	TRINITY_DN25009_c1_g1_i4	CSA020338.1 CSA020338|Sc0000706:188309-188809(-)	sp|O22150|SAU36_ARATH Auxin-responsive protein SAUR36 OS=Arabidopsis thaliana OX=3702 GN=SAUR36 PE=2 SV=1	AT3G60690.1 | Symbols: | SAUR-like auxin-responsive protein family | chr3:22435262-22435774 FORWARD LENGTH=170	GRMZM5G899865_P01 Zea mays|bHLH|bHLH family protein	bHLH family protein	K14488	XP_017232388.1 PREDICTED: auxin-responsive protein SAUR24 [Daucus carota subsp. sativus]
820	TRINITY_DN22554_c1_g1_i3	#N/A	sp|Q4R7Y5|DNJB6_MACFA DnaJ homolog subfamily B member 6 OS=Macaca fascicularis OX=9541 GN=DNAJB6 PE=2 SV=1	AT1G71000.1 | Symbols: | Chaperone DnaJ-domain superfamily protein | chr1:26769336-26770111 REVERSE LENGTH=165	Achn036321 Actinidia chinensis|G2-like|G2-like family protein	G2-like family protein	#N/A	XP_016456210.1 PREDICTED: chaperone protein DnaJ-like [Nicotiana tabacum] XP_016456211.1 PREDICTED: chaperone protein DnaJ-like [Nicotiana tabacum]
821	TRINITY_DN27128_c0_g1_i8	CSA017024.1 CSA017024|Sc0001637:366247-380731(-)	sp|Q5U241|PD5BB_XENLA Sister chromatid cohesion protein PDS5 homolog B-B OS=Xenopus laevis OX=8355 GN=pds5b-b PE=2 SV=2	AT4G31880.2 | Symbols: | LOCATED IN: cytosol; EXPRESSED IN: 24 plant structures; EXPRESSED DURING: 14 growth stages; BEST Arabidopsis thaliana protein match is: Tudor/PWWP/MBT superfamily protein (TAIR:AT1G15940.1). | chr4:15419435-15423939 REVERSE LENGTH=872	mrna24052.1-v1.0-hybrid Fragaria vesca|B3|B3 family protein	B3 family protein	#N/A	XP_006450299.1 hypothetical protein CICLE_v10007391mg [Citrus clementina] XP_006483463.1 PREDICTED: muscle M-line assembly protein unc-89 [Citrus sinensis] ESR63539.1 hypothetical protein CICLE_v10007391mg [Citrus clementina]
822	TRINITY_DN23481_c3_g3_i1	#N/A	#N/A	#N/A	#N/A	#N/A	#N/A	#N/A
823	TRINITY_DN19968_c0_g1_i2	CSA029074.1 CSA029074|Sc0001191:14028-15130(-)	#N/A	AT4G37300.1 | Symbols: MEE59 | maternal effect embryo arrest 59 | chr4:17554805-17555498 FORWARD LENGTH=173	#N/A	#N/A	#N/A	NP_001240035.1 uncharacterized protein LOC100806219 [Glycine max] ACU16964.1 unknown [Glycine max] ACU23052.1 unknown [Glycine max] KHN36264.1 hypothetical protein glysoja_003387 [Glycine soja] KRH77060.1 hypothetical protein GLYMA_01G190300 [Glycine max]
824	TRINITY_DN24832_c0_g1_i1	CSA003308.1 CSA003308|xpSc0055518:19412-26141(+)	sp|P48528|PPX2_ARATH Serine/threonine-protein phosphatase PP-X isozyme 2 OS=Arabidopsis thaliana OX=3702 GN=PPX2 PE=2 SV=2	AT5G55260.1 | Symbols: PPX2, PPX-2 | protein phosphatase X 2 | chr5:22416808-22418621 FORWARD LENGTH=305	Achn144111 Actinidia chinensis|bHLH|bHLH family protein	bHLH family protein	K15423	XP_015901269.1 PREDICTED: serine/threonine-protein phosphatase PP-X isozyme 2 [Ziziphus jujuba]
825	TRINITY_DN26921_c4_g1_i4	CSA035014.1 CSA035014|Sc0000838:674494-675867(+)	sp|Q3E7T8|UBQ14_ARATH Polyubiquitin 14 OS=Arabidopsis thaliana OX=3702 GN=UBQ14 PE=2 SV=2	AT4G02890.4 | Symbols: UBQ14 | Ubiquitin family protein | chr4:1278747-1279664 REVERSE LENGTH=305	Achn077281 Actinidia chinensis|MYB_related|MYB_related family protein	MYB_related family protein	K08770	ONI13135.1 hypothetical protein PRUPE_4G204900 [Prunus persica] ONI13136.1 hypothetical protein PRUPE_4G204900 [Prunus persica]
826	TRINITY_DN26348_c0_g1_i3	CSA028229.1 CSA028229|Sc0000225:723359-729692(+)	sp|O04979|LONP2_SPIOL Lon protease homolog 2, peroxisomal OS=Spinacia oleracea OX=3562 PE=2 SV=2	AT5G47040.1 | Symbols: LON2 | lon protease 2 | chr5:19093356-19098678 REVERSE LENGTH=888	#N/A	#N/A	K01338	XP_002282657.1 PREDICTED: lon protease homolog 2, peroxisomal [Vitis vinifera] CBI33970.3 unnamed protein product, partial [Vitis vinifera]
827	TRINITY_DN27000_c0_g1_i1	CSA009658.1 CSA009658|Sc0000210:207603-210404(-)	sp|Q39214|RPM1_ARATH Disease resistance protein RPM1 OS=Arabidopsis thaliana OX=3702 GN=RPM1 PE=1 SV=1	AT3G07040.1 | Symbols: RPM1, RPS3 | NB-ARC domain-containing disease resistance protein | chr3:2226244-2229024 REVERSE LENGTH=926	ONIVA06G28780.1 Oryza nivara|GATA|GATA family protein	GATA family protein	K13457	XP_018505227.1 PREDICTED: disease resistance protein RPM1-like [Pyrus x bretschneideri]
828	TRINITY_DN25910_c0_g3_i1	CSA003697.1 CSA003697|Sc0001131:210089-216977(-)	sp|Q42479|CDPK3_ARATH Calcium-dependent protein kinase 3 OS=Arabidopsis thaliana OX=3702 GN=CPK3 PE=1 SV=1	AT4G23650.1 | Symbols: CDPK6, CPK3 | calcium-dependent protein kinase 6 | chr4:12324967-12327415 REVERSE LENGTH=529	Zjn_sc00028.1.g03130.1.am.mk Zoysia japonica|NAC|NAC family protein	NAC family protein	#N/A	KVH90052.1 Calcium-binding EF-hand [Cynara cardunculus var. scolymus]
829	TRINITY_DN24584_c1_g1_i4	CSA007840.1 CSA007840|Sc0000152:18305-20476(+)	#N/A	AT5G02020.1 | Symbols: SIS | Encodes a protein involved in salt tolerance, names SIS (Salt Induced Serine rich). | chr5:386557-387921 REVERSE LENGTH=149	#N/A	#N/A	#N/A	XP_011019205.1 PREDICTED: uncharacterized protein LOC105122005 isoform X1 [Populus euphratica] XP_011019207.1 PREDICTED: uncharacterized protein LOC105122005 isoform X1 [Populus euphratica]
830	TRINITY_DN24326_c0_g1_i2	CSA004909.1 CSA004909|Sc0000824:154063-157167(-)	sp|Q40519|PSBR_TOBAC Photosystem II 10 kDa polypeptide, chloroplastic OS=Nicotiana tabacum OX=4097 GN=PSBR PE=2 SV=1	AT1G79040.1 | Symbols: PSBR | photosystem II subunit R | chr1:29736085-29736781 FORWARD LENGTH=140	#N/A	#N/A	K03541	XP_018827292.1 PREDICTED: photosystem II 10 kDa polypeptide, chloroplastic [Juglans regia]
831	TRINITY_DN15875_c0_g1_i1	CSA034832.1 CSA034832|Sc0004550:71055-73426(-)	sp|Q8L856|ACFR1_ARATH Transmembrane ascorbate ferrireductase 1 OS=Arabidopsis thaliana OX=3702 GN=CYB561A PE=1 SV=1	AT4G25570.1 | Symbols: ACYB-2 | Cytochrome b561/ferric reductase transmembrane protein family | chr4:13053887-13055518 REVERSE LENGTH=239	PDK_30s976561g001 Phoenix dactylifera|bZIP|bZIP family protein	bZIP family protein	K08360	XP_016743115.1 PREDICTED: transmembrane ascorbate ferrireductase 1-like [Gossypium hirsutum] XP_017624019.1 PREDICTED: transmembrane ascorbate ferrireductase 1 [Gossypium arboreum]
832	TRINITY_DN24612_c1_g2_i3	CSA035604.1 CSA035604|Sc0000531:394747-399260(+)	sp|Q9ZV88|BEH4_ARATH BES1/BZR1 homolog protein 4 OS=Arabidopsis thaliana OX=3702 GN=BEH4 PE=1 SV=1	AT1G78700.1 | Symbols: BEH4 | BES1/BZR1 homolog 4 | chr1:29599854-29601539 FORWARD LENGTH=325	Peinf101Scf00569g09013.1 Petunia inflata|BES1|BES1 family protein	BES1 family protein	#N/A	XP_009607196.1 PREDICTED: BES1/BZR1 homolog protein 4-like isoform X1 [Nicotiana tomentosiformis] XP_009607197.1 PREDICTED: BES1/BZR1 homolog protein 4-like isoform X2 [Nicotiana tomentosiformis] XP_016468029.1 PREDICTED: BES1/BZR1 homolog protein 4-like isoform X1 [Nicotiana tabacum] XP_016468030.1 PREDICTED: BES1/BZR1 homolog protein 4-like isoform X2 [Nicotiana tabacum]
833	TRINITY_DN27013_c2_g1_i3	CSA026587.1 CSA026587|Sc0003918:129990-141356(+)	#N/A	#N/A	#N/A	#N/A	#N/A	#N/A
834	TRINITY_DN26292_c0_g1_i1	#N/A	sp|Q6A332|ALY3_ARATH Protein ALWAYS EARLY 3 OS=Arabidopsis thaliana OX=3702 GN=ALY3 PE=1 SV=1	AT3G21430.2 | Symbols: ATALY3, ALY3 | DNA binding | chr3:7544800-7552841 REVERSE LENGTH=1132	XP_011071460.1 Sesamum indicum|MYB_related|MYB_related family protein	MYB_related family protein	#N/A	XP_010649755.1 PREDICTED: protein ALWAYS EARLY 3 [Vitis vinifera]
835	TRINITY_DN20800_c0_g1_i1	#N/A	sp|O65896|CDA1_ARATH Cytidine deaminase 1 OS=Arabidopsis thaliana OX=3702 GN=CDA1 PE=1 SV=1	AT2G19570.1 | Symbols: CDA1, AT-CDA1, DESZ | cytidine deaminase 1 | chr2:8470598-8471503 REVERSE LENGTH=301	#N/A	#N/A	K01489	XP_016503535.1 PREDICTED: cytidine deaminase 1-like [Nicotiana tabacum]
836	TRINITY_DN24004_c1_g1_i2	#N/A	#N/A	#N/A	#N/A	#N/A	#N/A	#N/A
837	TRINITY_DN21198_c1_g5_i1	#N/A	sp|Q39204|MYC2_ARATH Transcription factor MYC2 OS=Arabidopsis thaliana OX=3702 GN=MYC2 PE=1 SV=2	AT1G32640.1 | Symbols: ATMYC2, RD22BP1, JAI1, JIN1, MYC2, ZBF1 | Basic helix-loop-helix (bHLH) DNA-binding family protein | chr1:11799042-11800913 REVERSE LENGTH=623	Achn313181 Actinidia chinensis|bHLH|bHLH family protein	bHLH family protein	#N/A	ALF45200.1 MYC-related transcriptional activator [Camellia sinensis]
838	TRINITY_DN25993_c0_g3_i1	CSA018649.1 CSA018649|Sc0005303:71294-71560(+)	#N/A	AT4G10265.1 | Symbols: | Wound-responsive family protein | chr4:6373226-6373477 REVERSE LENGTH=83	Lus10035008 Linum usitatissimum|Nin-like|Nin-like family protein	Nin-like family protein	#N/A	XP_017980554.1 PREDICTED: uncharacterized protein LOC18593807 [Theobroma cacao]
839	TRINITY_DN17160_c0_g1_i1	#N/A	sp|Q94KL7|SILD_FORIN Secoisolariciresinol dehydrogenase (Fragment) OS=Forsythia intermedia OX=55183 PE=1 SV=1	AT1G52340.1 | Symbols: ABA2, SIS4, GIN1, SDR1, ISI4, SRE1, ATABA2, ATSDR1 | NAD(P)-binding Rossmann-fold superfamily protein | chr1:19489997-19491527 REVERSE LENGTH=285	Cc01_g08720 Coffea canephora|NAC|NAC family protein	NAC family protein	K00038	AEC10992.1 alcohol dehydrogenase [Camellia sinensis]
840	TRINITY_DN27050_c1_g1_i3	#N/A	sp|Q0WRX3|SCP40_ARATH Serine carboxypeptidase-like 40 OS=Arabidopsis thaliana OX=3702 GN=SCPL40 PE=2 SV=2	AT3G63470.1 | Symbols: scpl40 | serine carboxypeptidase-like 40 | chr3:23438561-23440862 FORWARD LENGTH=502	KZV23174.1 Dorcoceras hygrometricum|C3H|C3H family protein	C3H family protein	K16297	XP_006482952.1 PREDICTED: serine carboxypeptidase-like 40 [Citrus sinensis]
841	TRINITY_DN18221_c0_g1_i3	CSA004291.1 CSA004291|Sc0002226:8774-10233(-)	sp|Q8VZD4|DEG15_ARATH Glyoxysomal processing protease, glyoxysomal OS=Arabidopsis thaliana OX=3702 GN=DEG15 PE=1 SV=2	AT1G28320.1 | Symbols: DEG15 | protease-related | chr1:9920673-9924347 REVERSE LENGTH=709	#N/A	#N/A	K23012	XP_010655443.1 PREDICTED: glyoxysomal processing protease, glyoxysomal isoform X1 [Vitis vinifera]
842	TRINITY_DN27079_c1_g1_i7	CSA010268.1 CSA010268|Sc0002055:146511-157964(-)	#N/A	#N/A	#N/A	#N/A	#N/A	XP_017256135.1 PREDICTED: probable E3 ubiquitin ligase SUD1 isoform X1 [Daucus carota subsp. sativus]
843	TRINITY_DN23570_c0_g1_i2	CSA030116.1 CSA030116|Sc0001467:475139-481610(-)	sp|Q9SYG7|AL7B4_ARATH Aldehyde dehydrogenase family 7 member B4 OS=Arabidopsis thaliana OX=3702 GN=ALDH7B4 PE=2 SV=3	AT1G54100.2 | Symbols: ALDH7B4 | aldehyde dehydrogenase 7B4 | chr1:20195435-20198853 REVERSE LENGTH=508	MDP0000606021 Malus domestica|bHLH|bHLH family protein	bHLH family protein	K14085	XP_010261826.1 PREDICTED: aldehyde dehydrogenase family 7 member A1 [Nelumbo nucifera] XP_010261827.1 PREDICTED: aldehyde dehydrogenase family 7 member A1 [Nelumbo nucifera]
844	TRINITY_DN24880_c0_g1_i5	CSA028981.1 CSA028981|Sc0001189:438751-440904(+)	#N/A	AT1G11380.1 | Symbols: | PLAC8 family protein | chr1:3832695-3833921 FORWARD LENGTH=254	#N/A	#N/A	#N/A	XP_010277883.1 PREDICTED: uncharacterized protein LOC104612233 isoform X1 [Nelumbo nucifera]
845	TRINITY_DN27126_c0_g1_i1	CSA014145.1 CSA014145|Sc0000229:933747-956161(-)	sp|Q9SHL7|RP44A_ARATH Exosome complex exonuclease RRP44 homolog A OS=Arabidopsis thaliana OX=3702 GN=RRP44A PE=2 SV=2	AT2G17510.1 | Symbols: EMB2763 | ribonuclease II family protein | chr2:7609395-7615881 REVERSE LENGTH=933	#N/A	#N/A	K12585	XP_002276939.1 PREDICTED: exosome complex exonuclease RRP44 homolog A [Vitis vinifera] CBI21569.3 unnamed protein product, partial [Vitis vinifera]
846	TRINITY_DN26124_c0_g3_i2	CSA017976.1 CSA017976|Sc0002234:162131-165809(-)	sp|Q8RWM3|MED27_ARATH Mediator of RNA polymerase II transcription subunit 27 OS=Arabidopsis thaliana OX=3702 GN=MED27 PE=1 SV=1	AT3G09180.1 | Symbols: | CONTAINS InterPro DOMAIN/s: Mediator complex subunit Med27 (InterPro:IPR021627); Has 112 Blast hits to 112 proteins in 38 species: Archae - 0; Bacteria - 0; Metazoa - 79; Fungi - 0; Plants - 23; Viruses - 0; Other Eukaryotes - 10 (source: NCBI BLink). | chr3:2819278-2821096 FORWARD LENGTH=402	PH01001385G0290 Phyllostachys heterocycla|bHLH|bHLH family protein	bHLH family protein	K15170	XP_002274655.1 PREDICTED: mediator of RNA polymerase II transcription subunit 27 [Vitis vinifera] CBI31209.3 unnamed protein product, partial [Vitis vinifera]
847	TRINITY_DN27015_c0_g2_i4	CSA020101.1 CSA020101|xfSc0001272:17455-29937(-)	sp|Q9SQI2|GIGAN_ARATH Protein GIGANTEA OS=Arabidopsis thaliana OX=3702 GN=GI PE=1 SV=2	AT1G22770.1 | Symbols: GI, FB | gigantea protein (GI) | chr1:8062398-8067447 FORWARD LENGTH=1173	#N/A	#N/A	K12124	XP_010665061.1 PREDICTED: protein GIGANTEA [Vitis vinifera] XP_010665062.1 PREDICTED: protein GIGANTEA [Vitis vinifera]
848	TRINITY_DN25457_c0_g5_i1	#N/A	#N/A	#N/A	#N/A	#N/A	#N/A	#N/A
849	TRINITY_DN26407_c0_g1_i3	CSA035836.1 CSA035836|Sc0002567:244375-250647(+)	sp|Q9FG65|C81D1_ARATH Cytochrome P450 81D1 OS=Arabidopsis thaliana OX=3702 GN=CYP81D1 PE=2 SV=1	AT4G37360.1 | Symbols: CYP81D2 | cytochrome P450, family 81, subfamily D, polypeptide 2 | chr4:17567124-17568858 REVERSE LENGTH=499	KHN22286.1 Glycine soja|G2-like|G2-like family protein	G2-like family protein	#N/A	XP_015890247.1 PREDICTED: cytochrome P450 81E8-like isoform X1 [Ziziphus jujuba]
850	TRINITY_DN23007_c0_g1_i4	CSA006687.1 CSA006687|Sc0000338:103853-113634(+)	sp|O04974|LEU1B_SOLPN 2-isopropylmalate synthase B OS=Solanum pennellii OX=28526 GN=IPMSB PE=2 SV=1	AT1G74040.1 | Symbols: IMS1, MAML-3, IPMS2 | 2-isopropylmalate synthase 1 | chr1:27842258-27845566 FORWARD LENGTH=631	#N/A	#N/A	#N/A	XP_002268942.2 PREDICTED: 2-isopropylmalate synthase A [Vitis vinifera]
851	TRINITY_DN19595_c0_g1_i1	#N/A	#N/A	AT5G54850.1 | Symbols: | unknown protein; Has 1807 Blast hits to 1807 proteins in 277 species: Archae - 0; Bacteria - 0; Metazoa - 736; Fungi - 347; Plants - 385; Viruses - 0; Other Eukaryotes - 339 (source: NCBI BLink). | chr5:22280755-22281363 REVERSE LENGTH=202	#N/A	#N/A	#N/A	XP_019247089.1 PREDICTED: uncharacterized protein LOC109226706 [Nicotiana attenuata] XP_019247090.1 PREDICTED: uncharacterized protein LOC109226706 [Nicotiana attenuata] XP_019247091.1 PREDICTED: uncharacterized protein LOC109226706 [Nicotiana attenuata] XP_019247093.1 PREDICTED: uncharacterized protein LOC109226706 [Nicotiana attenuata] OIT01852.1 hypothetical protein A4A49_20202 [Nicotiana atte…
852	TRINITY_DN25372_c0_g1_i1	CSA010005.1 CSA010005|Sc0000010:734474-742799(+)	sp|F4HQD4|HSP7P_ARATH Heat shock 70 kDa protein 15 OS=Arabidopsis thaliana OX=3702 GN=HSP70-15 PE=1 SV=1	AT1G79920.1 | Symbols: | Heat shock protein 70 (Hsp 70) family protein | chr1:30058935-30062224 REVERSE LENGTH=831	FANhyb_rscf00000233.1.g00002.1 Fragaria x ananassa|GATA|GATA family protein	GATA family protein	K09489	XP_011080863.1 PREDICTED: heat shock 70 kDa protein 14-like [Sesamum indicum]
853	TRINITY_DN25935_c0_g2_i5	CSA022035.1 CSA022035|Sc0000122:592674-594680(-)	sp|Q9ZQ31|STY13_ARATH Serine/threonine-protein kinase STY13 OS=Arabidopsis thaliana OX=3702 GN=STY13 PE=1 SV=2	AT3G22750.1 | Symbols: | Protein kinase superfamily protein | chr3:8037364-8039096 REVERSE LENGTH=378	mrna27940.1-v1.0-hybrid Fragaria vesca|NAC|NAC family protein	NAC family protein	#N/A	XP_015578236.1 PREDICTED: serine/threonine-protein kinase HT1 [Ricinus communis]
854	TRINITY_DN19905_c0_g1_i1	CSA001274.1 CSA001274|Sc0000480:117870-128035(+)	sp|P30924|GLGB_SOLTU 1,4-alpha-glucan-branching enzyme OS=Solanum tuberosum OX=4113 GN=SBE1 PE=2 SV=2	AT2G36390.1 | Symbols: SBE2.1, BE3 | starch branching enzyme 2.1 | chr2:15264283-15269940 FORWARD LENGTH=858	Gh_D05G3059 Gossypium hirsutum|MYB_related|MYB_related family protein	MYB_related family protein	K00700	XP_002284841.2 PREDICTED: 1,4-alpha-glucan-branching enzyme 1, chloroplastic/amyloplastic isoform X1 [Vitis vinifera] CBI18866.3 unnamed protein product, partial [Vitis vinifera]
855	TRINITY_DN27186_c0_g1_i4	CSA024306.1 CSA024306|Sc0000359:167805-170438(+)	sp|Q9SCZ4|FERON_ARATH Receptor-like protein kinase FERONIA OS=Arabidopsis thaliana OX=3702 GN=FER PE=1 SV=1	AT3G51550.1 | Symbols: FER | Malectin/receptor-like protein kinase family protein | chr3:19117877-19120564 REVERSE LENGTH=895	Lsa000376 Lactuca sativa|Dof|Dof family protein	Dof family protein	K04730	XP_006373375.1 hypothetical protein POPTR_0017s13190g, partial [Populus trichocarpa] ERP51172.1 hypothetical protein POPTR_0017s13190g, partial [Populus trichocarpa]
856	TRINITY_DN22230_c0_g3_i2	#N/A	#N/A	#N/A	#N/A	#N/A	#N/A	#N/A
857	TRINITY_DN18960_c0_g1_i2	CSA011687.1 CSA011687|Sc0000482:176228-183439(-)	sp|F4IS56|ILK1_ARATH Integrin-linked protein kinase 1 OS=Arabidopsis thaliana OX=3702 GN=ILK1 PE=1 SV=1	AT3G58760.1 | Symbols: | Integrin-linked protein kinase family | chr3:21728756-21731740 FORWARD LENGTH=471	mrna27940.1-v1.0-hybrid Fragaria vesca|NAC|NAC family protein	NAC family protein	#N/A	XP_017232845.1 PREDICTED: serine/threonine-protein kinase STY8-like isoform X1 [Daucus carota subsp. sativus] KZN06088.1 hypothetical protein DCAR_006925 [Daucus carota subsp. sativus]
858	TRINITY_DN24167_c0_g1_i2	CSA010852.1 CSA010852|Sc0003288:8363-14624(-)	sp|Q9FLF0|RS92_ARATH 40S ribosomal protein S9-2 OS=Arabidopsis thaliana OX=3702 GN=RPS9C PE=1 SV=1	AT5G39850.1 | Symbols: | Ribosomal protein S4 | chr5:15950053-15951171 FORWARD LENGTH=197	OMERI07G19420.2 Oryza meridionalis|bHLH|bHLH family protein	bHLH family protein	K02997	XP_016580489.1 PREDICTED: 40S ribosomal protein S9-2 [Capsicum annuum]
859	TRINITY_DN24679_c0_g1_i1	CSA031818.1 CSA031818|Sc0004333:138479-139915(-)	sp|Q9C826|ABA2_ARATH Xanthoxin dehydrogenase OS=Arabidopsis thaliana OX=3702 GN=ABA2 PE=1 SV=1	AT1G52340.1 | Symbols: ABA2, SIS4, GIN1, SDR1, ISI4, SRE1, ATABA2, ATSDR1 | NAD(P)-binding Rossmann-fold superfamily protein | chr1:19489997-19491527 REVERSE LENGTH=285	Cc01_g08720 Coffea canephora|NAC|NAC family protein	NAC family protein	K09841	AMJ39494.1 xanthoxin dehydrogenase [Bixa orellana]
860	TRINITY_DN23414_c0_g1_i3	CSA032276.1 CSA032276|Sc0000093:268217-275048(+)	sp|O23140|AP2M_ARATH AP-2 complex subunit mu OS=Arabidopsis thaliana OX=3702 GN=AP2M PE=1 SV=1	AT5G46630.1 | Symbols: | Clathrin adaptor complexes medium subunit family protein | chr5:18920580-18923252 FORWARD LENGTH=438	Sme2.5_00544.1_g00012.1 Solanum melongena|bHLH|bHLH family protein	bHLH family protein	K11826	XP_010104328.1 AP-2 complex subunit mu [Morus notabilis] EXB99748.1 AP-2 complex subunit mu [Morus notabilis]
861	TRINITY_DN20740_c0_g1_i1	CSA001578.1 CSA001578|Sc0003423:73393-74491(-)	sp|Q9LVD9|DTX40_ARATH Protein DETOXIFICATION 40 OS=Arabidopsis thaliana OX=3702 GN=DTX40 PE=1 SV=1	AT3G21690.1 | Symbols: | MATE efflux family protein | chr3:7638750-7641861 FORWARD LENGTH=506	TRIUR3_11943-P1 Triticum urartu|ERF|ERF family protein	ERF family protein	#N/A	AHI48506.1 multidrug and toxic extrusion transporter [Vaccinium corymbosum]
862	TRINITY_DN22529_c1_g1_i1	#N/A	#N/A	#N/A	#N/A	#N/A	#N/A	XP_009363562.1 PREDICTED: uncharacterized protein LOC103953533 [Pyrus x bretschneideri]
863	TRINITY_DN23662_c0_g1_i3	CSA003076.1 CSA003076|Sc0007977:1083-1382(+)	#N/A	AT2G31945.1 | Symbols: | unknown protein; FUNCTIONS IN: molecular_function unknown; INVOLVED IN: biological_process unknown; LOCATED IN: endomembrane system; EXPRESSED IN: 8 plant structures; EXPRESSED DURING: 4 anthesis, petal differentiation and expansion stage; BEST Arabidopsis thaliana protein match is: unknown protein (TAIR:AT1G05575.1); Has 61 Blast hits to 61 proteins in 10 species: Archae…	#N/A	#N/A	#N/A	XP_011041989.1 PREDICTED: uncharacterized protein LOC105137807 [Populus euphratica]
864	TRINITY_DN23239_c0_g2_i1	CSA003640.1 CSA003640|Sc0000011:850297-851037(+)	#N/A	AT2G16050.1 | Symbols: | Cysteine/Histidine-rich C1 domain family protein | chr2:6980450-6981939 FORWARD LENGTH=243	Niben101Scf07709g01012.1 Nicotiana benthamiana|LBD|LBD family protein	LBD family protein	#N/A	XP_009618628.1 PREDICTED: uncharacterized protein LOC104110783 [Nicotiana tomentosiformis] XP_016455529.1 PREDICTED: uncharacterized protein LOC107779592 [Nicotiana tabacum]
865	TRINITY_DN25407_c0_g1_i3	CSA011408.1 CSA011408|Sc0000513:440787-441026(-)	#N/A	#N/A	#N/A	#N/A	#N/A	#N/A
866	TRINITY_DN23030_c2_g1_i1	CSA027354.1 CSA027354|Sc0001079:351837-355699(-)	sp|Q9LY71|CKX6_ARATH Cytokinin dehydrogenase 6 OS=Arabidopsis thaliana OX=3702 GN=CKX6 PE=2 SV=2	AT3G63440.1 | Symbols: ATCKX6, CKX6, ATCKX7 | cytokinin oxidase/dehydrogenase 6 | chr3:23424291-23426265 FORWARD LENGTH=533	PGSC0003DMP400000652 Solanum tuberosum|bHLH|bHLH family protein	bHLH family protein	K00279	XP_007008757.1 PREDICTED: cytokinin dehydrogenase 6 [Theobroma cacao] EOY17567.1 Cytokinin oxidase/dehydrogenase 6 isoform 1 [Theobroma cacao]
867	TRINITY_DN22467_c0_g1_i3	CSA032576.1 CSA032576|Sc0000094:1155417-1168636(+)	sp|Q43621|GSHRC_PEA Glutathione reductase, cytosolic OS=Pisum sativum OX=3888 PE=2 SV=1	AT3G24170.3 | Symbols: ATGR1, GR1 | glutathione-disulfide reductase | chr3:8729762-8734115 REVERSE LENGTH=499	GRMZM2G304840_P01 Zea mays|MYB_related|MYB_related family protein	MYB_related family protein	K00383	AHJ09601.1 glutathione reductase cytosolic-like protein [Camellia sinensis]
868	TRINITY_DN17177_c0_g1_i1	CSA033023.1 CSA033023|Sc0000057:760057-761843(-)	sp|Q9ZP41|EGC_CITJA EG45-like domain containing protein OS=Citrus jambhiri OX=64884 GN=CjBAp12 PE=1 SV=1	AT4G30380.1 | Symbols: | Barwin-related endoglucanase | chr4:14860486-14860994 FORWARD LENGTH=123	#N/A	#N/A	#N/A	XP_018821980.1 PREDICTED: EG45-like domain containing protein [Juglans regia]
869	TRINITY_DN26922_c0_g1_i3	CSA035567.1 CSA035567|xpSc0053468:155898-163923(-)	sp|Q71VM4|IMA1A_ORYSJ Importin subunit alpha-1a OS=Oryza sativa subsp. japonica OX=39947 GN=Os01g0253300 PE=1 SV=2	AT4G16143.2 | Symbols: IMPA-2 | importin alpha isoform 2 | chr4:9134450-9137134 REVERSE LENGTH=535	MDP0000309902 Malus domestica|GATA|GATA family protein	GATA family protein	#N/A	XP_010649542.1 PREDICTED: importin subunit alpha-2 [Vitis vinifera] CBI22923.3 unnamed protein product, partial [Vitis vinifera]
870	TRINITY_DN23460_c0_g1_i1	CSA020689.1 CSA020689|Sc0002355:60814-62274(-)	sp|O22874|EXPA8_ARATH Expansin-A8 OS=Arabidopsis thaliana OX=3702 GN=EXPA8 PE=2 SV=1	AT2G40610.1 | Symbols: ATEXPA8, EXP8, ATEXP8, ATHEXP ALPHA 1.11, EXPA8 | expansin A8 | chr2:16949121-16950472 REVERSE LENGTH=253	676732396 Sisymbrium irio|bHLH|bHLH family protein	bHLH family protein	#N/A	XP_011019014.1 PREDICTED: expansin-A8-like [Populus euphratica]
871	TRINITY_DN22283_c0_g1_i2	CSA036835.1 CSA036835|Sc0001720:378679-391421(+)	#N/A	AT1G42960.1 | Symbols: | expressed protein localized to the inner membrane of the chloroplast. | chr1:16125863-16127080 FORWARD LENGTH=168	#N/A	#N/A	#N/A	XP_002276709.1 PREDICTED: uncharacterized protein LOC100250729 [Vitis vinifera]
872	TRINITY_DN21109_c0_g1_i4	CSA035977.1 CSA035977|Sc0002368:89561-95518(-)	sp|Q9ZTW3|VA721_ARATH Vesicle-associated membrane protein 721 OS=Arabidopsis thaliana OX=3702 GN=VAMP721 PE=2 SV=1	AT1G04750.1 | Symbols: VAMP7B, VAMP721, ATVAMP721, AT VAMP7B | vesicle-associated membrane protein 721 | chr1:1331857-1333426 REVERSE LENGTH=219	KHN21163.1 Glycine soja|NAC|NAC family protein	NAC family protein	K08511	XP_011083121.1 PREDICTED: vesicle-associated membrane protein 721-like [Sesamum indicum]
873	TRINITY_DN26706_c0_g5_i5	CSA023859.1 CSA023859|xfSc0006651:1573-2243(+)	sp|O65660|PLAT1_ARATH PLAT domain-containing protein 1 OS=Arabidopsis thaliana OX=3702 GN=PLAT1 PE=1 SV=1	AT4G39730.1 | Symbols: | Lipase/lipooxygenase, PLAT/LH2 family protein | chr4:18432950-18433581 FORWARD LENGTH=181	#N/A	#N/A	#N/A	CDP01438.1 unnamed protein product [Coffea canephora]
874	TRINITY_DN22983_c0_g2_i2	CSA025971.1 CSA025971|Sc0000460:708895-720583(+)	sp|Q9M1C7|AB9C_ARATH ABC transporter C family member 9 OS=Arabidopsis thaliana OX=3702 GN=ABCC9 PE=2 SV=2	AT3G60160.1 | Symbols: ATMRP9, MRP9, ABCC9 | multidrug resistance-associated protein 9 | chr3:22223829-22229195 REVERSE LENGTH=1506	Tp57577_TGAC_v2_mRNA22346 Trifolium pratense|M-type_MADS|M-type_MADS family protein	M-type_MADS family protein	#N/A	XP_007008721.2 PREDICTED: putative ABC transporter C family member 15 [Theobroma cacao]
875	TRINITY_DN23495_c1_g1_i1	#N/A	#N/A	#N/A	#N/A	#N/A	#N/A	#N/A
876	TRINITY_DN26804_c0_g1_i7	CSA010204.1 CSA010204|Sc0001791:404791-411570(-)	sp|K4DF01|ARF2B_SOLLC Auxin response factor 2B OS=Solanum lycopersicum OX=4081 GN=ARF2B PE=2 SV=1	AT5G62000.3 | Symbols: ARF2, ARF1-BP, HSS, ORE14 | auxin response factor 2 | chr5:24910859-24914680 FORWARD LENGTH=859	Cc00_g12260 Coffea canephora|ARF|ARF family protein	ARF family protein	#N/A	CDP19763.1 unnamed protein product [Coffea canephora]
877	TRINITY_DN22244_c0_g1_i1	CSA001069.1 CSA001069|Sc0001749:78229-82235(-)	sp|Q56WD9|THIK2_ARATH 3-ketoacyl-CoA thiolase 2, peroxisomal OS=Arabidopsis thaliana OX=3702 GN=PED1 PE=1 SV=2	AT2G33150.1 | Symbols: PKT3, PED1, KAT2 | peroxisomal 3-ketoacyl-CoA thiolase 3 | chr2:14047814-14050983 REVERSE LENGTH=462	#N/A	#N/A	K07513	XP_008235516.1 PREDICTED: 3-ketoacyl-CoA thiolase 2, peroxisomal [Prunus mume]
878	TRINITY_DN20491_c0_g1_i4	#N/A	sp|Q9T076|ENL2_ARATH Early nodulin-like protein 2 OS=Arabidopsis thaliana OX=3702 GN=At4g27520 PE=1 SV=1	AT5G53870.1 | Symbols: ENODL1, AtENODL1 | early nodulin-like protein 1 | chr5:21870033-21871228 REVERSE LENGTH=370	LPERR01G26350.1 Leersia perrieri|HB-PHD|HB-PHD family protein	HB-PHD family protein	#N/A	XP_019193666.1 PREDICTED: early nodulin-like protein 2 [Ipomoea nil]
879	TRINITY_DN22297_c1_g1_i1	#N/A	sp|Q8H5T6|LTI6A_ORYSJ Hydrophobic protein LTI6A OS=Oryza sativa subsp. japonica OX=39947 GN=LTI6A PE=2 SV=1	AT3G05890.1 | Symbols: RCI2B | Low temperature and salt responsive protein family | chr3:1758179-1758452 REVERSE LENGTH=54	#N/A	#N/A	#N/A	KYP71682.1 Hydrophobic protein LTI6A [Cajanus cajan]
880	TRINITY_DN24151_c0_g1_i1	CSA035286.1 CSA035286|Sc0000355:25970-27340(-)	sp|O23016|KCAB_ARATH Probable voltage-gated potassium channel subunit beta OS=Arabidopsis thaliana OX=3702 GN=KAB1 PE=1 SV=1	AT1G04690.1 | Symbols: KAB1, KV-BETA1 | potassium channel beta subunit 1 | chr1:1313662-1315420 FORWARD LENGTH=328	Thecc1EG015486t1 Theobroma cacao|HD-ZIP|HD-ZIP family protein	HD-ZIP family protein	#N/A	XP_002518142.1 PREDICTED: probable voltage-gated potassium channel subunit beta [Ricinus communis] EEF44275.1 potassium channel beta, putative [Ricinus communis]
881	TRINITY_DN25211_c0_g1_i3	CSA019188.1 CSA019188|Sc0000451:375299-377440(+)	sp|Q9M022|AIRP2_ARATH E3 ubiquitin-protein ligase AIRP2 OS=Arabidopsis thaliana OX=3702 GN=AIRP2 PE=1 SV=1	AT1G24440.1 | Symbols: | RING/U-box superfamily protein | chr1:8662340-8663777 FORWARD LENGTH=251	#N/A	#N/A	#N/A	CDP13279.1 unnamed protein product [Coffea canephora]
882	TRINITY_DN24323_c1_g2_i2	CSA028356.1 CSA028356|xfSc0000039:95032-108319(+)	#N/A	#N/A	#N/A	#N/A	#N/A	XP_008466364.1 PREDICTED: stress response protein NST1-like [Cucumis melo]
883	TRINITY_DN18061_c0_g1_i1	CSA012768.1 CSA012768|xpSc0054384:18210-19887(+)	sp|F4HW02|GAT1_ARATH GABA transporter 1 OS=Arabidopsis thaliana OX=3702 GN=GAT1 PE=1 SV=1	AT1G08230.2 | Symbols: | Transmembrane amino acid transporter family protein | chr1:2583715-2586700 REVERSE LENGTH=451	Sp_073850_ixmz.t1 Spinacia oleracea|MYB_related|MYB_related family protein	MYB_related family protein	#N/A	XP_017983841.1 PREDICTED: GABA transporter 1 [Theobroma cacao] EOY33583.1 Transmembrane amino acid transporter family protein isoform 1 [Theobroma cacao]
884	TRINITY_DN25544_c1_g1_i4	CSA036368.1 CSA036368|Sc0000653:474804-476520(-)	sp|Q54LP2|RPC9_DICDI DNA-directed RNA polymerase III subunit rpc9 OS=Dictyostelium discoideum OX=44689 GN=rpc9 PE=3 SV=1	AT5G62950.3 | Symbols: | RNA polymerase II, Rpb4, core protein | chr5:25262355-25263033 REVERSE LENGTH=139	Araip.16HZH Arachis ipaensis|M-type_MADS|M-type_MADS family protein	M-type_MADS family protein	#N/A	XP_002263648.1 PREDICTED: DNA-directed RNA polymerase III subunit RPC9 [Vitis vinifera] XP_010659098.1 PREDICTED: DNA-directed RNA polymerase III subunit RPC9 [Vitis vinifera] CBI35109.3 unnamed protein product, partial [Vitis vinifera]
885	TRINITY_DN26393_c1_g1_i1	CSA001369.1 CSA001369|Sc0000884:46623-49276(-)	sp|Q9SU25|T2FA_ARATH Transcription initiation factor IIF subunit alpha OS=Arabidopsis thaliana OX=3702 GN=RAP74 PE=1 SV=1	AT4G12610.1 | Symbols: RAP74, ATRAP74 | transcription activators;DNA binding;RNA polymerase II transcription factors;catalytics;transcription initiation factors | chr4:7455565-7457465 FORWARD LENGTH=400	Lus10026142 Linum usitatissimum|MYB|MYB family protein	MYB family protein	K03138	XP_002519387.1 PREDICTED: transcription initiation factor IIF subunit alpha [Ricinus communis] EEF43004.1 tfiif-alpha, putative [Ricinus communis]
886	TRINITY_DN24290_c0_g1_i1	CSA005690.1 CSA005690|Sc0000385:511011-512309(+)	sp|Q9SVG0|AVT3C_ARATH Amino acid transporter AVT3C OS=Arabidopsis thaliana OX=3702 GN=AVT3C PE=1 SV=1	AT4G38250.1 | Symbols: | Transmembrane amino acid transporter family protein | chr4:17935533-17936843 FORWARD LENGTH=436	PSME_00038587-RA Pseudotsuga menziesii|MYB_related|MYB_related family protein	MYB_related family protein	K14209	CDP13571.1 unnamed protein product [Coffea canephora]
887	TRINITY_DN25703_c0_g1_i1	CSA034618.1 CSA034618|Sc0000840:413492-425952(+)	sp|Q9SII8|DSK2B_ARATH Ubiquitin domain-containing protein DSK2b OS=Arabidopsis thaliana OX=3702 GN=DSK2B PE=1 SV=1	AT2G17200.1 | Symbols: DSK2 | ubiquitin family protein | chr2:7482133-7485090 REVERSE LENGTH=551	Achn075921 Actinidia chinensis|C2H2|C2H2 family protein	C2H2 family protein	K04523	XP_010242891.1 PREDICTED: ubiquitin domain-containing protein DSK2a-like isoform X3 [Nelumbo nucifera]
888	TRINITY_DN26755_c1_g2_i2	CSA021208.1 CSA021208|Sc0002168:106052-121505(+)	sp|Q9ASQ5|CRCK3_ARATH Calmodulin-binding receptor-like cytoplasmic kinase 3 OS=Arabidopsis thaliana OX=3702 GN=CRCK3 PE=2 SV=1	AT2G11520.1 | Symbols: CRCK3 | calmodulin-binding receptor-like cytoplasmic kinase 3 | chr2:4619145-4621448 FORWARD LENGTH=510	CCG018340.1 Populus euphratica|B3|B3 family protein	B3 family protein	#N/A	XP_010656510.1 PREDICTED: calmodulin-binding receptor-like cytoplasmic kinase 3 isoform X1 [Vitis vinifera]
889	TRINITY_DN26704_c0_g2_i1	CSA013224.1 CSA013224|Sc0001653:434970-442030(+)	sp|Q42404|RU17_ARATH U1 small nuclear ribonucleoprotein 70 kDa OS=Arabidopsis thaliana OX=3702 GN=RNU1 PE=1 SV=1	AT3G50670.1 | Symbols: U1-70K, U1SNRNP | U1 small nuclear ribonucleoprotein-70K | chr3:18826476-18829492 REVERSE LENGTH=427	676763678 Sisymbrium irio|GRAS|GRAS family protein	GRAS family protein	K11093	KVI08840.1 Nucleotide-binding, alpha-beta plait [Cynara cardunculus var. scolymus]
890	TRINITY_DN23438_c2_g3_i5	#N/A	#N/A	#N/A	Prupe.1G283800.1.p Prunus persica|MYB_related|MYB_related family protein	MYB_related family protein	#N/A	GAV57451.1 hypothetical protein CFOL_v3_00988, partial [Cephalotus follicularis]
891	TRINITY_DN25763_c0_g1_i3	CSA007766.1 CSA007766|Sc0000080:831339-853418(+)	sp|Q9ZSB5|UBP10_ARATH Ubiquitin carboxyl-terminal hydrolase 10 OS=Arabidopsis thaliana OX=3702 GN=UBP10 PE=2 SV=2	AT4G10570.1 | Symbols: UBP9 | ubiquitin-specific protease 9 | chr4:6523657-6528058 REVERSE LENGTH=923	PSME_00046752-RA Pseudotsuga menziesii|M-type_MADS|M-type_MADS family protein	M-type_MADS family protein	K11835	XP_010660239.1 PREDICTED: ubiquitin carboxyl-terminal hydrolase 9 [Vitis vinifera]
892	TRINITY_DN25291_c0_g1_i1	CSA020768.1 CSA020768|Sc0000405:107722-114364(-)	sp|Q6Z4H0|6PGL2_ORYSJ Probable 6-phosphogluconolactonase 2 OS=Oryza sativa subsp. japonica OX=39947 GN=Os07g0604000 PE=2 SV=1	AT1G13700.1 | Symbols: PGL1 | 6-phosphogluconolactonase 1 | chr1:4694475-4695600 REVERSE LENGTH=268	#N/A	#N/A	K01057	XP_018818519.1 PREDICTED: probable 6-phosphogluconolactonase 1 isoform X1 [Juglans regia]
893	TRINITY_DN26621_c1_g1_i6	CSA033597.1 CSA033597|xfSc0000589:125785-127775(+)	#N/A	#N/A	XP_008239846.1 Prunus mume|HD-ZIP|HD-ZIP family protein	HD-ZIP family protein	#N/A	XP_018831127.1 PREDICTED: homeobox-leucine zipper protein HAT5-like [Juglans regia]
894	TRINITY_DN26930_c1_g2_i1	CSA010252.1 CSA010252|Sc0002033:166682-167968(-)	sp|Q8RW96|2A5G_ARATH Serine/threonine protein phosphatase 2A 59 kDa regulatory subunit B' gamma isoform OS=Arabidopsis thaliana OX=3702 GN=B'GAMMA PE=1 SV=2	AT4G15415.1 | Symbols: ATB' GAMMA | Protein phosphatase 2A regulatory B subunit family protein | chr4:8817707-8819349 FORWARD LENGTH=522	Lus10043264 Linum usitatissimum|YABBY|YABBY family protein	YABBY family protein	#N/A	XP_007205214.1 hypothetical protein PRUPE_ppa005902mg [Prunus persica] ONI03914.1 hypothetical protein PRUPE_6G290700 [Prunus persica]
895	TRINITY_DN24121_c1_g5_i1	CSA029320.1 CSA029320|Sc0002643:137228-139424(-)	#N/A	AT3G13510.1 | Symbols: | Protein of Unknown Function (DUF239) | chr3:4403776-4405741 FORWARD LENGTH=419	XP_009123613.1 Brassica rapa|G2-like|G2-like family protein	G2-like family protein	#N/A	XP_019236333.1 PREDICTED: uncharacterized protein LOC109216616 [Nicotiana attenuata] OIT23524.1 hypothetical protein A4A49_41394 [Nicotiana attenuata]
896	TRINITY_DN22230_c0_g2_i6	#N/A	#N/A	#N/A	#N/A	#N/A	#N/A	#N/A
897	TRINITY_DN24971_c1_g4_i1	#N/A	sp|P17407|21KD_DAUCA 21 kDa protein OS=Daucus carota OX=4039 PE=2 SV=1	AT5G62350.1 | Symbols: | Plant invertase/pectin methylesterase inhibitor superfamily protein | chr5:25037504-25038112 FORWARD LENGTH=202	Migut.E00886.1.p Mimulus guttatus|Nin-like|Nin-like family protein	Nin-like family protein	#N/A	XP_018812240.1 PREDICTED: 21 kDa protein-like [Juglans regia]
898	TRINITY_DN20277_c0_g1_i1	CSA016182.1 CSA016182|Sc0006380:38271-41276(-)	sp|Q0WPX7|BAG2_ARATH BAG family molecular chaperone regulator 2 OS=Arabidopsis thaliana OX=3702 GN=BAG2 PE=1 SV=1	AT5G62100.2 | Symbols: ATBAG2, BAG2 | BCL-2-associated athanogene 2 | chr5:24940477-24941775 FORWARD LENGTH=285	Achn132541 Actinidia chinensis|ERF|ERF family protein	ERF family protein	#N/A	XP_002280537.1 PREDICTED: BAG family molecular chaperone regulator 3 [Vitis vinifera]
899	TRINITY_DN27158_c1_g2_i4	CSA032139.1 CSA032139|Sc0002118:338823-352869(+)	sp|A8MQL1|TRF1B_ARATH TNF receptor-associated factor homolog 1b OS=Arabidopsis thaliana OX=3702 GN=TRAF1B PE=1 SV=1	AT1G04300.1 | Symbols: | TRAF-like superfamily protein | chr1:1148818-1153895 REVERSE LENGTH=1074	mrna10891.1-v1.0-hybrid Fragaria vesca|CAMTA|CAMTA family protein	CAMTA family protein	#N/A	CAN81930.1 hypothetical protein VITISV_031499 [Vitis vinifera]
900	TRINITY_DN23251_c0_g1_i1	CSA000536.1 CSA000536|Sc0000053:1248196-1250258(-)	sp|Q8LAC4|URH2_ARATH Probable uridine nucleosidase 2 OS=Arabidopsis thaliana OX=3702 GN=URH2 PE=2 SV=1	AT1G05620.1 | Symbols: URH2 | uridine-ribohydrolase 2 | chr1:1679286-1681527 FORWARD LENGTH=322	#N/A	#N/A	#N/A	XP_008243078.1 PREDICTED: probable uridine nucleosidase 2 [Prunus mume]
901	TRINITY_DN27136_c0_g1_i2	CSA001999.1 CSA001999|Sc0000904:31940-33884(+)	sp|Q9SL48|SLY1_ARATH SEC1 family transport protein SLY1 OS=Arabidopsis thaliana OX=3702 GN=SLY1 PE=1 SV=1	AT2G17980.1 | Symbols: ATSLY1 | Sec1/munc18-like (SM) proteins superfamily | chr2:7824352-7826404 FORWARD LENGTH=627	#N/A	#N/A	K19998	OMO79982.1 Sec1-like protein [Corchorus capsularis]
902	TRINITY_DN26902_c2_g3_i1	CSA021062.1 CSA021062|Sc0000075:903092-904066(-)	sp|A4GYN8|RR12B_POPTR 30S ribosomal protein S12-B, chloroplastic OS=Populus trichocarpa OX=3694 GN=rps12-B PE=3 SV=1	ATCG00905.1 | Symbols: RPS12C, RPS12 | ribosomal protein S12C | chrC:97999-98793 REVERSE LENGTH=123	#N/A	#N/A	K02950	YP_009123570.1 NADH-plastoquinone oxidoreductase subunit 2 (plastid) [Physalis peruviana] YP_009123586.1 NADH-plastoquinone oxidoreductase subunit 2 (plastid) [Physalis peruviana] AJN90351.1 NADH-plastoquinone oxidoreductase subunit 2 (plastid) [Physalis peruviana] AJN90367.1 NADH-plastoquinone oxidoreductase subunit 2 (plastid) [Physalis peruviana] AJS14380.1 NADH-plastoquinone oxidoreductase su…
903	TRINITY_DN25600_c1_g4_i1	CSA003318.1 CSA003318|Sc0004183:27961-30622(+)	sp|Q9FF31|LRL21_ARATH LEAF RUST 10 DISEASE-RESISTANCE LOCUS RECEPTOR-LIKE PROTEIN KINASE-like 2.1 OS=Arabidopsis thaliana OX=3702 GN=LRK10L-2.1 PE=3 SV=1	AT5G38260.1 | Symbols: | Protein kinase superfamily protein | chr5:15283692-15285837 REVERSE LENGTH=638	#N/A	#N/A	#N/A	XP_002267774.2 PREDICTED: rust resistance kinase Lr10-like [Vitis vinifera] XP_019081701.1 PREDICTED: rust resistance kinase Lr10-like [Vitis vinifera]
904	TRINITY_DN25207_c0_g3_i2	CSA023933.1 CSA023933|Sc0002394:71328-77464(-)	sp|Q6NQJ8|SDG40_ARATH Protein SET DOMAIN GROUP 40 OS=Arabidopsis thaliana OX=3702 GN=SDG40 PE=2 SV=1	AT5G17240.1 | Symbols: SDG40 | SET domain group 40 | chr5:5666854-5668849 FORWARD LENGTH=491	#N/A	#N/A	#N/A	XP_019075140.1 PREDICTED: protein SET DOMAIN GROUP 40 isoform X2 [Vitis vinifera]
905	TRINITY_DN25343_c0_g4_i1	CSA013303.1 CSA013303|Sc0002654:125712-133718(-)	sp|Q9SZ66|DSC1_ARATH Disease resistance-like protein DSC1 OS=Arabidopsis thaliana OX=3702 GN=DSC1 PE=1 SV=1	AT5G36930.1 | Symbols: | Disease resistance protein (TIR-NBS-LRR class) family | chr5:14567771-14571907 REVERSE LENGTH=1188	Medtr6g015455.1 Medicago truncatula|MYB|MYB family protein	MYB family protein	#N/A	XP_012084596.1 PREDICTED: TMV resistance protein N-like [Jatropha curcas]
906	TRINITY_DN25526_c1_g1_i4	CSA023959.1 CSA023959|xpSc0054593:40252-47859(-)	sp|O04937|DHEA_NICPL Glutamate dehydrogenase A OS=Nicotiana plumbaginifolia OX=4092 GN=GDHA PE=2 SV=1	AT5G07440.2 | Symbols: GDH2 | glutamate dehydrogenase 2 | chr5:2356153-2358012 FORWARD LENGTH=411	#N/A	#N/A	#N/A	ACH97123.2 GDH2 [Camellia sinensis]
907	TRINITY_DN23867_c0_g2_i1	#N/A	sp|Q9FYR7|SCL8_ARATH Scarecrow-like protein 8 OS=Arabidopsis thaliana OX=3702 GN=SCL8 PE=2 SV=1	AT5G52510.1 | Symbols: SCL8 | SCARECROW-like 8 | chr5:21307196-21309118 FORWARD LENGTH=640	Achn011651 Actinidia chinensis|GRAS|GRAS family protein	GRAS family protein	#N/A	XP_002272471.1 PREDICTED: scarecrow-like protein 8 [Vitis vinifera]
908	TRINITY_DN25793_c1_g2_i2	CSA014539.1 CSA014539|xpSc0055438:13379-16984(+)	sp|P43333|RU2A_ARATH U2 small nuclear ribonucleoprotein A' OS=Arabidopsis thaliana OX=3702 GN=At1g09760 PE=2 SV=2	AT1G09760.1 | Symbols: U2A' | U2 small nuclear ribonucleoprotein A | chr1:3159476-3161603 REVERSE LENGTH=249	#N/A	#N/A	K11092	XP_019167365.1 PREDICTED: U2 small nuclear ribonucleoprotein A' [Ipomoea nil]
909	TRINITY_DN27082_c0_g1_i2	CSA002070.1 CSA002070|xfSc0001236:8744-21381(+)	sp|Q9M8Y0|SEC_ARATH Probable UDP-N-acetylglucosamine--peptide N-acetylglucosaminyltransferase SEC OS=Arabidopsis thaliana OX=3702 GN=SEC PE=2 SV=1	AT3G04240.1 | Symbols: SEC | Tetratricopeptide repeat (TPR)-like superfamily protein | chr3:1114187-1120722 REVERSE LENGTH=977	TRIUR3_16344-P1 Triticum urartu|HB-other|HB-other family protein	HB-other family protein	K09667	XP_011084145.1 PREDICTED: probable UDP-N-acetylglucosamine--peptide N-acetylglucosaminyltransferase SEC [Sesamum indicum]
910	TRINITY_DN25270_c2_g1_i2	CSA014021.1 CSA014021|Sc0000064:43010-45869(-)	sp|Q9LW29|AFB2_ARATH Protein AUXIN SIGNALING F-BOX 2 OS=Arabidopsis thaliana OX=3702 GN=AFB2 PE=1 SV=1	AT3G26810.1 | Symbols: AFB2 | auxin signaling F-box 2 | chr3:9868342-9870464 FORWARD LENGTH=575	XP_011095229.1 Sesamum indicum|WRKY|WRKY family protein	WRKY family protein	#N/A	XP_011098945.1 PREDICTED: protein AUXIN SIGNALING F-BOX 2 [Sesamum indicum]
911	TRINITY_DN24913_c1_g1_i1	CSA032801.1 CSA032801|Sc0004959:6443-12371(-)	sp|Q93ZQ5|SPXM3_ARATH SPX domain-containing membrane protein At4g22990 OS=Arabidopsis thaliana OX=3702 GN=At4g22990 PE=2 SV=2	AT4G22990.2 | Symbols: | Major Facilitator Superfamily with SPX (SYG1/Pho81/XPR1) domain-containing protein | chr4:12048240-12050984 REVERSE LENGTH=700	Oropetium_20150105_21144A Oropetium thomaeum|C3H|C3H family protein	C3H family protein	#N/A	XP_002282540.1 PREDICTED: SPX domain-containing membrane protein At4g22990 [Vitis vinifera] CBI34758.3 unnamed protein product, partial [Vitis vinifera]
912	TRINITY_DN22124_c0_g1_i2	CSA001144.1 CSA001144|Sc0000635:473490-474974(-)	sp|Q86SZ2|TPC6B_HUMAN Trafficking protein particle complex subunit 6B OS=Homo sapiens OX=9606 GN=TRAPPC6B PE=1 SV=1	AT3G05000.1 | Symbols: | Transport protein particle (TRAPP) component | chr3:1387444-1388697 REVERSE LENGTH=173	#N/A	#N/A	K20304	AEC10988.1 trafficking protein [Camellia sinensis]
913	TRINITY_DN23492_c4_g1_i1	CSA036023.1 CSA036023|Sc0001399:236885-242227(+)	sp|O48782|HMOX1_ARATH Heme oxygenase 1, chloroplastic OS=Arabidopsis thaliana OX=3702 GN=HO1 PE=1 SV=2	AT2G26670.1 | Symbols: HY1, ATHO1, HO1, TED4, GUN2, HY6 | Plant haem oxygenase (decyclizing) family protein | chr2:11341816-11343394 FORWARD LENGTH=282	#N/A	#N/A	K21480	NP_001312953.1 heme oxygenase 1, chloroplastic-like [Nicotiana tabacum] AEI69673.1 heme oxygenase 1 [Nicotiana tabacum]
914	TRINITY_DN26633_c3_g2_i4	CSA028981.1 CSA028981|Sc0001189:438751-440904(+)	sp|Q9M815|PCR8_ARATH Protein PLANT CADMIUM RESISTANCE 8 OS=Arabidopsis thaliana OX=3702 GN=PCR8 PE=1 SV=2	AT1G11380.1 | Symbols: | PLAC8 family protein | chr1:3832695-3833921 FORWARD LENGTH=254	#N/A	#N/A	#N/A	CBI40873.3 unnamed protein product, partial [Vitis vinifera]
915	TRINITY_DN26740_c1_g1_i1	CSA013200.1 CSA013200|xfSc0000123:214327-219080(+)	sp|B5X582|TWIH_ARATH Twinkle homolog protein, chloroplastic/mitochondrial OS=Arabidopsis thaliana OX=3702 GN=At1g30680 PE=1 SV=1	AT1G30680.1 | Symbols: | toprim domain-containing protein | chr1:10881665-10886060 FORWARD LENGTH=709	#N/A	#N/A	K17680	XP_018827713.1 PREDICTED: twinkle homolog protein, chloroplastic/mitochondrial isoform X1 [Juglans regia]
916	TRINITY_DN21584_c0_g1_i1	CSA010440.1 CSA010440|Sc0000271:729914-735475(+)	sp|F6HS55|ITPA_VITVI Inosine triphosphate pyrophosphatase OS=Vitis vinifera OX=29760 GN=VIT_05s0051g00580 PE=2 SV=1	AT4G13720.1 | Symbols: | Inosine triphosphate pyrophosphatase family protein | chr4:7967166-7968894 REVERSE LENGTH=206	#N/A	#N/A	K01519	CDO99403.1 unnamed protein product [Coffea canephora]
917	TRINITY_DN20526_c0_g1_i1	CSA013978.1 CSA013978|Sc0002940:259989-270048(-)	sp|Q84LM4|AARE_ARATH Acylamino-acid-releasing enzyme OS=Arabidopsis thaliana OX=3702 GN=AARE PE=1 SV=1	AT4G14570.1 | Symbols: | acylaminoacyl-peptidase-related | chr4:8362586-8366525 FORWARD LENGTH=764	#N/A	#N/A	K01303	XP_018818626.1 PREDICTED: acylamino-acid-releasing enzyme isoform X2 [Juglans regia]
918	TRINITY_DN20116_c0_g2_i1	#N/A	sp|P0C897|Y3264_ARATH Putative UPF0481 protein At3g02645 OS=Arabidopsis thaliana OX=3702 GN=At3g02645 PE=3 SV=1	AT3G02645.1 | Symbols: | Plant protein of unknown function (DUF247) | chr3:566271-567860 FORWARD LENGTH=529	MDP0000296303 Malus domestica|bZIP|bZIP family protein	bZIP family protein	#N/A	XP_010250393.1 PREDICTED: putative UPF0481 protein At3g02645 [Nelumbo nucifera]
919	TRINITY_DN20403_c0_g1_i1	CSA031079.1 CSA031079|Sc0000724:472345-475693(-)	#N/A	#N/A	#N/A	#N/A	#N/A	XP_010656525.1 PREDICTED: prostatic spermine-binding protein [Vitis vinifera] XP_019078668.1 PREDICTED: prostatic spermine-binding protein [Vitis vinifera] CBI25563.3 unnamed protein product, partial [Vitis vinifera]
920	TRINITY_DN20431_c0_g1_i1	CSA034919.1 CSA034919|Sc0000514:773458-774963(-)	#N/A	#N/A	Achn197411 Actinidia chinensis|NAC|NAC family protein	NAC family protein	#N/A	#N/A
921	TRINITY_DN25888_c1_g1_i5	CSA014883.1 CSA014883|Sc0001210:255140-255592(+)	sp|P27880|HSP12_MEDSA 18.2 kDa class I heat shock protein OS=Medicago sativa OX=3879 GN=HSP18.2 PE=2 SV=1	AT2G29500.1 | Symbols: | HSP20-like chaperones superfamily protein | chr2:12633279-12633740 REVERSE LENGTH=153	WALNUT_00030998-RA Juglans regia|NF-YB|NF-YB family protein	NF-YB family protein	K13993	ACE60625.1 low molecular weight heat shock protein [Camellia sinensis]
922	TRINITY_DN23464_c0_g2_i2	CSA011696.1 CSA011696|Sc0000482:539803-554476(-)	sp|Q8GSM7|HST_TOBAC Shikimate O-hydroxycinnamoyltransferase OS=Nicotiana tabacum OX=4097 GN=HST PE=1 SV=1	AT5G48930.1 | Symbols: HCT | hydroxycinnamoyl-CoA shikimate/quinate hydroxycinnamoyl transferase | chr5:19836654-19838092 REVERSE LENGTH=433	678433664 Utricularia gibba|ARF|ARF family protein	ARF family protein	K13065	AEM63675.1 hydroxycinnamoyl CoA shikimate/quinate hydroxycinnamoyl transferase [Platycodon grandiflorus]
923	TRINITY_DN24198_c1_g4_i3	CSA033277.1 CSA033277|xfSc0000119:148203-149327(-)	sp|P0CG83|UBIQP_HORVU Polyubiquitin (Fragment) OS=Hordeum vulgare OX=4513 PE=2 SV=1	AT4G05050.4 | Symbols: UBQ11 | ubiquitin 11 | chr4:2588271-2588960 REVERSE LENGTH=153	Achn077281 Actinidia chinensis|MYB_related|MYB_related family protein	MYB_related family protein	K02977	ADC29516.1 polyubiquitin, partial [Citrus sinensis] AFB18313.1 ubiquitin, partial [Citrus maxima]
924	TRINITY_DN27171_c0_g1_i3	CSA034728.1 CSA034728|Sc0001608:328840-331221(-)	sp|P17801|KPRO_MAIZE Putative receptor protein kinase ZmPK1 OS=Zea mays OX=4577 GN=PK1 PE=2 SV=2	AT1G34300.1 | Symbols: | lectin protein kinase family protein | chr1:12503450-12505939 FORWARD LENGTH=829	OPUNC05G25400.1 Oryza punctata|MYB_related|MYB_related family protein	MYB_related family protein	#N/A	XP_003632709.1 PREDICTED: putative receptor protein kinase ZmPK1 [Vitis vinifera]
925	TRINITY_DN21431_c0_g1_i1	CSA022343.1 CSA022343|Sc0000140:605415-607331(+)	sp|Q6PWU2|ATESY_VITVI (-)-alpha-terpineol synthase OS=Vitis vinifera OX=29760 PE=1 SV=1	AT3G25810.1 | Symbols: | Terpenoid cyclases/Protein prenyltransferases superfamily protein | chr3:9430805-9433844 FORWARD LENGTH=598	MDP0000245233 Malus domestica|bHLH|bHLH family protein	bHLH family protein	K07385	XP_002266808.1 PREDICTED: (-)-alpha-terpineol synthase [Vitis vinifera]
926	TRINITY_DN19522_c0_g1_i2	CSA031208.1 CSA031208|Sc0001157:78130-78923(+)	sp|Q9FIJ4|RD522_ARATH DNA repair RAD52-like protein 2, chloroplastic OS=Arabidopsis thaliana OX=3702 GN=RAD52-2 PE=1 SV=1	AT5G47870.1 | Symbols: | FUNCTIONS IN: molecular_function unknown; INVOLVED IN: biological_process unknown; LOCATED IN: chloroplast; EXPRESSED IN: 22 plant structures; EXPRESSED DURING: 13 growth stages; BEST Arabidopsis thaliana protein match is: cobalt ion binding (TAIR:AT1G71310.1); Has 1807 Blast hits to 1807 proteins in 277 species: Archae - 0; Bacteria - 0; Metazoa - 736; Fungi - 347; Plant…	#N/A	#N/A	#N/A	XP_010249404.1 PREDICTED: uncharacterized protein LOC104591942 [Nelumbo nucifera]
927	TRINITY_DN25598_c0_g1_i1	CSA008845.1 CSA008845|xfSc0000968:1128-4091(+)	sp|B8XCH5|QKY_ARATH Protein QUIRKY OS=Arabidopsis thaliana OX=3702 GN=QKY PE=2 SV=1	AT3G03680.1 | Symbols: | C2 calcium/lipid-binding plant phosphoribosyltransferase family protein | chr3:907624-910677 FORWARD LENGTH=1017	Oropetium_20150105_17443A Oropetium thomaeum|bZIP|bZIP family protein	bZIP family protein	#N/A	XP_008386890.1 PREDICTED: protein QUIRKY [Malus domestica]
928	TRINITY_DN26387_c1_g1_i4	CSA036057.1 CSA036057|Sc0001603:290483-292133(+)	sp|C7G304|GOLS2_SOLLC Galactinol synthase 2 OS=Solanum lycopersicum OX=4081 GN=GOLS2 PE=2 SV=1	AT1G56600.1 | Symbols: AtGolS2, GolS2 | galactinol synthase 2 | chr1:21207620-21209291 FORWARD LENGTH=335	#N/A	#N/A	K00750	ADM92589.1 galactinol synthase [Coffea arabica] CDP15227.1 unnamed protein product [Coffea canephora]
929	TRINITY_DN23240_c0_g1_i1	CSA017100.1 CSA017100|Sc0001487:275851-280613(-)	sp|Q9SS87|SEOB_ARATH Protein SIEVE ELEMENT OCCLUSION B OS=Arabidopsis thaliana OX=3702 GN=SEOB PE=1 SV=1	AT3G01680.1 | Symbols: | CONTAINS InterPro DOMAIN/s: Mediator complex subunit Med28 (InterPro:IPR021640); BEST Arabidopsis thaliana protein match is: unknown protein (TAIR:AT3G01670.1); Has 122 Blast hits to 112 proteins in 13 species: Archae - 0; Bacteria - 0; Metazoa - 0; Fungi - 0; Plants - 122; Viruses - 0; Other Eukaryotes - 0 (source: NCBI BLink). | chr3:252033-255246 FORWARD LENGTH=740	Dca61174.1 Dianthus caryophyllus|bHLH|bHLH family protein	bHLH family protein	#N/A	XP_006378256.1 hypothetical protein POPTR_0010s06010g [Populus trichocarpa] ERP56053.1 hypothetical protein POPTR_0010s06010g [Populus trichocarpa]
930	TRINITY_DN26437_c0_g2_i3	CSA015711.1 CSA015711|Sc0000497:579656-584662(-)	sp|Q9SYH1|RSH3C_ARATH Probable GTP diphosphokinase RSH3, chloroplastic OS=Arabidopsis thaliana OX=3702 GN=RSH3 PE=2 SV=1	AT1G54130.1 | Symbols: RSH3, AT-RSH3, ATRSH3 | RELA/SPOT homolog 3 | chr1:20211177-20213761 FORWARD LENGTH=715	#N/A	#N/A	K01139	XP_015903054.1 PREDICTED: probable GTP diphosphokinase RSH2, chloroplastic [Ziziphus jujuba]
931	TRINITY_DN23541_c0_g1_i2	CSA036611.1 CSA036611|Sc0002203:340597-358417(+)	sp|Q9SX83|DTX33_ARATH Protein DETOXIFICATION 33 OS=Arabidopsis thaliana OX=3702 GN=DTX33 PE=2 SV=1	AT1G47530.1 | Symbols: | MATE efflux family protein | chr1:17451724-17454110 FORWARD LENGTH=484	TRIUR3_11943-P1 Triticum urartu|ERF|ERF family protein	ERF family protein	K03327	XP_012071762.1 PREDICTED: protein TRANSPARENT TESTA 12 [Jatropha curcas] KDP38452.1 hypothetical protein JCGZ_04377 [Jatropha curcas]
932	TRINITY_DN26048_c1_g2_i2	#N/A	#N/A	#N/A	Sopen10g005940.1 Solanum pennellii|M-type_MADS|M-type_MADS family protein	M-type_MADS family protein	#N/A	XP_019081910.1 PREDICTED: uncharacterized protein LOC109124290 [Vitis vinifera] CAN63682.1 hypothetical protein VITISV_027698 [Vitis vinifera]
933	TRINITY_DN25635_c1_g1_i1	CSA007781.1 CSA007781|Sc0002157:288684-291932(-)	#N/A	AT5G20940.1 | Symbols: | Glycosyl hydrolase family protein | chr5:7104076-7106653 REVERSE LENGTH=626	mrna03614.1-v1.0-hybrid Fragaria vesca|C2H2|C2H2 family protein	C2H2 family protein	#N/A	XP_008240500.1 PREDICTED: beta-glucosidase BoGH3B-like isoform X1 [Prunus mume] XP_016651771.1 PREDICTED: beta-glucosidase BoGH3B-like isoform X1 [Prunus mume]
934	TRINITY_DN19920_c0_g2_i1	CSA016554.1 CSA016554|Sc0000501:368256-369011(-)	#N/A	AT2G45360.1 | Symbols: | Protein of unknown function (DUF1442) | chr2:18698619-18699360 FORWARD LENGTH=215	#N/A	#N/A	#N/A	XP_007039980.1 PREDICTED: uncharacterized protein LOC18606359 [Theobroma cacao] EOY24481.1 Ankyrin repeat and KH domain-containing protein 1 [Theobroma cacao]
935	TRINITY_DN24258_c0_g1_i1	CSA005645.1 CSA005645|Sc0003845:48688-56846(-)	sp|Q8GVE8|CAPP4_ARATH Phosphoenolpyruvate carboxylase 4 OS=Arabidopsis thaliana OX=3702 GN=PPC4 PE=2 SV=1	AT1G68750.1 | Symbols: ATPPC4, PPC4 | phosphoenolpyruvate carboxylase 4 | chr1:25822942-25828104 REVERSE LENGTH=1032	#N/A	#N/A	K01595	XP_010044308.1 PREDICTED: phosphoenolpyruvate carboxylase 4 [Eucalyptus grandis] KCW86388.1 hypothetical protein EUGRSUZ_B03067 [Eucalyptus grandis]
936	TRINITY_DN21430_c2_g1_i2	#N/A	#N/A	#N/A	#N/A	#N/A	#N/A	CJY84548.1 degenerate transposase (orf1) [Streptococcus pneumoniae]
937	TRINITY_DN25830_c0_g1_i4	CSA017380.1 CSA017380|Sc0000874:75917-81059(-)	#N/A	#N/A	#N/A	#N/A	#N/A	KVH99496.1 hypothetical protein Ccrd_022269 [Cynara cardunculus var. scolymus]
938	TRINITY_DN19739_c1_g2_i2	CSA025049.1 CSA025049|Sc0000017:2081996-2084528(-)	#N/A	AT1G24267.1 | Symbols: | Protein of unknown function (DUF1664) | chr1:8604451-8607241 REVERSE LENGTH=343	Achn350681 Actinidia chinensis|WRKY|WRKY family protein	WRKY family protein	#N/A	XP_015089247.1 PREDICTED: uncharacterized protein LOC107032177 [Solanum pennellii]
[truncated: 13,410 more rows]

## Sheet: GO Annotation
Original Research Article
Transcriptional profiling of contrasting genotypes revealed key candidates and nucleotide variations for drought dissection in Camellia sinensis (L.) O. Kuntze
[truncated: 47,966 more rows]

## Sheet: KEGG Annotation
Original Research Article
[truncated: 7,982 more rows]
