# Supplementary material for: Transcriptional profiling of contrasting genotypes revealed key candidates and nucleotide variations for drought dissection in Camellia sinensis (L.) O. Kuntze
Source: Sci Rep. 2019 May 16;9:7487. doi: 10.1038/s41598-019-43925-w (PMC6522520; doi:10.1038/s41598-019-43925-w)
Supplement: Supplementary file 3 — Supplementary Table S4 [file 41598_2019_43925_MOESM3_ESM.xlsx]

## Sheet:  TV03 vs TV17
Original Research Article
Transcriptional profiling of contrasting genotypes revealed key candidates and nucleotide variations for drought dissection in Camellia sinensis (L.) O. Kuntze
Rajni Parmar1,2, Romit Seth1,3, Pradeep Singh1,3, Gopal Singh1,2, Ram Kumar Sharma1,2*
1Biotechnology Department, CSIR-Institute of Himalayan Bioresource Technology (CSIR-IHBT), Palampur, Himachal Pradesh, 176061, India, 2Academy of Scientific and Innovative Research (AcSIR), CSIR-IHBT, Palampur, Himachal Pradesh, 176061, India, 3Department of Biotechnology, Guru Nanak Dev University, Amritsar, 143005, India
Supplementary table S4: Differential Gene Expression extracted from de novo assembly using EdgeR tools. Tab 1 showing DGE between C 6017 vs TRI 2024; Tab 2: TRI 2024 vs TV 03; Tab 3: C 6017 vs TV 17; Tab 4: TV 03 vs TV 17
S.No.	Transcripts_Id	Ln (TV03 vs TV 17)	PValue	FDR	SP_Annotation
1	TRINITY_DN20952_c0_g1_i1	-10.6788	1.91499e-25	3.92323e-21	sp|P24805|TSJT1_TOBAC Stem-specific protein TSJT1 OS=Nicotiana tabacum OX=4097 GN=TSJT1 PE=2 SV=1
2	TRINITY_DN22559_c4_g1_i1	9.76511	3.42475e-24	3.50815e-20	#N/A
3	TRINITY_DN25491_c1_g4_i2	-9.42932	2.59489e-22	1.77205e-18	#N/A
4	TRINITY_DN25556_c1_g2_i1	9.13203	1.56256e-21	8.00306e-18	sp|P49311|GRP2_SINAL Glycine-rich RNA-binding protein GRP2A OS=Sinapis alba OX=3728 PE=2 SV=1
5	TRINITY_DN24100_c0_g1_i2	8.62721	1.89288e-20	7.75588e-17	sp|Q39644|LEA5_CITSI Late embryogenesis abundant protein Lea5 OS=Citrus sinensis OX=2711 GN=LEA5 PE=2 SV=1
6	TRINITY_DN24599_c0_g1_i1	-8.15152	2.65741e-19	9.07374e-16	sp|Q9M6E8|NCED1_PHAVU 9-cis-epoxycarotenoid dioxygenase NCED1, chloroplastic OS=Phaseolus vulgaris OX=3885 GN=NCED1 PE=2 SV=1
7	TRINITY_DN22568_c0_g1_i2	-8.33393	2.61384e-18	7.64997e-15	sp|Q9ZW21|P2C24_ARATH Probable protein phosphatase 2C 24 OS=Arabidopsis thaliana OX=3702 GN=At2g29380 PE=2 SV=1
8	TRINITY_DN26774_c1_g1_i1	7.86137	3.4076e-18	8.72644e-15	sp|E3SU11|ALL13_OLEEU Thaumatin-like protein OS=Olea europaea OX=4146 PE=1 SV=1
9	TRINITY_DN26389_c2_g2_i3	-7.78045	5.74208e-18	1.30709e-14	sp|Q54V77|PYRG_DICDI CTP synthase OS=Dictyostelium discoideum OX=44689 GN=ctps PE=3 SV=1
10	TRINITY_DN23503_c1_g4_i2	-8.05401	6.49726e-18	1.33109e-14	sp|P0CH33|UBQ11_ARATH Polyubiquitin 11 OS=Arabidopsis thaliana OX=3702 GN=UBQ11 PE=2 SV=1
11	TRINITY_DN24733_c0_g1_i1	7.81194	1.43491e-17	2.67245e-14	sp|O48923|C71DA_SOYBN Cytochrome P450 71D10 OS=Glycine max OX=3847 GN=CYP71D10 PE=2 SV=1
12	TRINITY_DN26082_c3_g3_i1	-7.32507	4.98495e-17	8.51055e-14	sp|Q9SIV0|SUR1_ARATH S-alkyl-thiohydroximate lyase SUR1 OS=Arabidopsis thaliana OX=3702 GN=SUR1 PE=1 SV=1
13	TRINITY_DN26881_c0_g1_i9	-7.55553	1.00836e-16	1.5891e-13	sp|Q9M5X7|NLTP_MALDO Non-specific lipid-transfer protein OS=Malus domestica OX=3750 GN=MALD3 PE=1 SV=1
14	TRINITY_DN26610_c0_g2_i3	-7.46571	1.16272e-16	1.70147e-13	sp|Q6PQJ9|5BPOR_DIGLA 3-oxo-Delta(4,5)-steroid 5-beta-reductase OS=Digitalis lanata OX=49450 PE=1 SV=1
15	TRINITY_DN25635_c0_g1_i8	7.01602	3.59981e-16	4.91662e-13	sp|Q9SN23|LBD38_ARATH LOB domain-containing protein 38 OS=Arabidopsis thaliana OX=3702 GN=LBD38 PE=1 SV=1
16	TRINITY_DN24568_c2_g1_i4	7.14476	6.42043e-16	8.22096e-13	sp|Q8W4H1|GAT26_ARATH GATA transcription factor 26 OS=Arabidopsis thaliana OX=3702 GN=GATA26 PE=2 SV=1
17	TRINITY_DN20952_c0_g1_i7	-7.03856	8.6547e-16	1.00319e-12	sp|P24805|TSJT1_TOBAC Stem-specific protein TSJT1 OS=Nicotiana tabacum OX=4097 GN=TSJT1 PE=2 SV=1
18	TRINITY_DN20690_c0_g1_i6	7.19326	8.81413e-16	1.00319e-12	sp|P20238|MT1_ERYGU Metallothionein-like protein 1 OS=Erythranthe guttata OX=4155 PE=3 SV=1
19	TRINITY_DN23108_c0_g2_i1	-6.9409	1.05304e-15	1.13546e-12	sp|Q9ZRA2|HGD_ARATH Homogentisate 1,2-dioxygenase OS=Arabidopsis thaliana OX=3702 GN=HGO PE=2 SV=2
20	TRINITY_DN23108_c0_g3_i4	-6.92574	1.10941e-15	1.13563e-12	sp|Q9ZRA2|HGD_ARATH Homogentisate 1,2-dioxygenase OS=Arabidopsis thaliana OX=3702 GN=HGO PE=2 SV=2
21	TRINITY_DN22443_c0_g1_i3	7.16103	1.16407e-15	1.13563e-12	#N/A
22	TRINITY_DN26981_c0_g1_i2	-7.28204	1.25602e-15	1.16964e-12	sp|Q9LIR6|BAM1_ARATH Beta-amylase 1, chloroplastic OS=Arabidopsis thaliana OX=3702 GN=BAM1 PE=1 SV=1
23	TRINITY_DN20050_c0_g1_i2	6.90355	1.4725e-15	1.31161e-12	sp|P50346|RLA0_SOYBN 60S acidic ribosomal protein P0 OS=Glycine max OX=3847 PE=2 SV=1
24	TRINITY_DN21354_c0_g1_i3	6.87136	1.70663e-15	1.45682e-12	sp|Q43873|PER73_ARATH Peroxidase 73 OS=Arabidopsis thaliana OX=3702 GN=PER73 PE=1 SV=1
25	TRINITY_DN22272_c0_g1_i2	6.82027	1.83968e-15	1.50758e-12	sp|O82089|CCH_ARATH Copper transport protein CCH OS=Arabidopsis thaliana OX=3702 GN=CCH PE=1 SV=1
26	TRINITY_DN26134_c0_g1_i3	-6.94975	1.98959e-15	1.56772e-12	sp|Q942D4|BURP3_ORYSJ BURP domain-containing protein 3 OS=Oryza sativa subsp. japonica OX=39947 GN=BURP3 PE=2 SV=1
27	TRINITY_DN23643_c1_g1_i8	6.78615	2.47695e-15	1.87946e-12	sp|Q9S7U9|M2K2_ARATH Mitogen-activated protein kinase kinase 2 OS=Arabidopsis thaliana OX=3702 GN=MKK2 PE=1 SV=2
28	TRINITY_DN25378_c1_g3_i3	-7.15912	2.58074e-15	1.88827e-12	sp|F4HT21|IAN9_ARATH Immune-associated nucleotide-binding protein 9 OS=Arabidopsis thaliana OX=3702 GN=IAN9 PE=2 SV=1
29	TRINITY_DN25101_c1_g1_i1	-7.04003	3.36272e-15	2.37559e-12	#N/A
30	TRINITY_DN24993_c2_g1_i1	-7.27286	3.59317e-15	2.45378e-12	sp|Q43681|NLTP_VIGUN Probable non-specific lipid-transfer protein AKCS9 OS=Vigna unguiculata OX=3917 PE=2 SV=1
31	TRINITY_DN26595_c0_g2_i1	6.68972	4.77609e-15	3.08038e-12	sp|Q9KG32|Y283_BACHD Uncharacterized isomerase BH0283 OS=Bacillus halodurans (strain ATCC BAA-125 / DSM 18197 / FERM 7344 / JCM 9153 / C-125) OX=272558 GN=BH0283 PE=3 SV=1
32	TRINITY_DN23496_c2_g2_i4	-7.23013	4.81145e-15	3.08038e-12	sp|Q9LZF1|HIP6_ARATH Heavy metal-associated isoprenylated plant protein 6 OS=Arabidopsis thaliana OX=3702 GN=HIPP06 PE=1 SV=1
33	TRINITY_DN19556_c0_g1_i11	-7.15144	6.31288e-15	3.91915e-12	#N/A
34	TRINITY_DN26051_c1_g4_i6	-6.67158	1.3072e-14	7.87667e-12	sp|P24805|TSJT1_TOBAC Stem-specific protein TSJT1 OS=Nicotiana tabacum OX=4097 GN=TSJT1 PE=2 SV=1
35	TRINITY_DN26133_c2_g1_i3	-6.34381	1.8631e-14	1.09055e-11	#N/A
36	TRINITY_DN24977_c0_g1_i1	6.82798	2.04883e-14	1.16596e-11	sp|Q8LEV3|Y2060_ARATH BTB/POZ domain-containing protein At2g30600 OS=Arabidopsis thaliana OX=3702 GN=At2g30600/At2g30610 PE=2 SV=1
37	TRINITY_DN25483_c3_g2_i3	-6.96712	2.19723e-14	1.21661e-11	sp|P19037|HS181_ARATH 18.1 kDa class I heat shock protein OS=Arabidopsis thaliana OX=3702 GN=HSP18.1 PE=1 SV=1
38	TRINITY_DN25011_c0_g1_i1	6.75652	3.27193e-14	1.764e-11	sp|F8WKW0|UGT1_GARJA Crocetin glucosyltransferase, chloroplastic OS=Gardenia jasminoides OX=114476 GN=UGT75L6 PE=1 SV=1
39	TRINITY_DN25954_c3_g2_i2	6.35633	3.57662e-14	1.87882e-11	sp|Q9LEB3|RBP47_NICPL Polyadenylate-binding protein RBP47 OS=Nicotiana plumbaginifolia OX=4092 GN=RBP47 PE=1 SV=1
40	TRINITY_DN24610_c3_g1_i9	-6.8589	4.52787e-14	2.31906e-11	sp|Q3E813|YL154_YEAST Uncharacterized protein YLR154C-G OS=Saccharomyces cerevisiae (strain ATCC 204508 / S288c) OX=559292 GN=YLR154C-G PE=2 SV=1
41	TRINITY_DN25420_c0_g2_i1	-6.42469	5.52699e-14	2.76174e-11	sp|P25776|ORYA_ORYSJ Oryzain alpha chain OS=Oryza sativa subsp. japonica OX=39947 GN=Os04g0650000 PE=1 SV=2
42	TRINITY_DN18680_c0_g1_i1	-6.68355	6.39387e-14	3.11884e-11	#N/A
43	TRINITY_DN23384_c0_g2_i1	6.56266	6.98816e-14	3.32945e-11	sp|P45731|PAL1_POPKI Phenylalanine ammonia-lyase G1 OS=Populus kitakamiensis OX=34292 GN=PALG1 PE=3 SV=1
44	TRINITY_DN23923_c1_g1_i3	6.09838	7.84523e-14	3.65285e-11	sp|Q39613|CYPH_CATRO Peptidyl-prolyl cis-trans isomerase OS=Catharanthus roseus OX=4058 GN=PCKR1 PE=1 SV=1
45	TRINITY_DN26335_c0_g1_i7	-6.18565	8.76262e-14	3.98933e-11	sp|Q94A08|RFS2_ARATH Probable galactinol--sucrose galactosyltransferase 2 OS=Arabidopsis thaliana OX=3702 GN=RFS2 PE=2 SV=2
46	TRINITY_DN22561_c0_g3_i4	6.50528	9.31668e-14	4.14937e-11	#N/A
47	TRINITY_DN23452_c3_g1_i2	6.48452	1.06774e-13	4.65422e-11	sp|Q94KU2|6PGD2_SPIOL 6-phosphogluconate dehydrogenase, decarboxylating 2, chloroplastic OS=Spinacia oleracea OX=3562 GN=pgdP PE=1 SV=1
48	TRINITY_DN26237_c1_g3_i7	-6.1188	1.39879e-13	5.97022e-11	sp|Q43116|PDI_RICCO Protein disulfide-isomerase OS=Ricinus communis OX=3988 PE=2 SV=1
49	TRINITY_DN21840_c1_g1_i3	6.10019	1.46042e-13	6.00686e-11	sp|P17642|PRS2_SOLTU Pathogenesis-related protein STH-2 OS=Solanum tuberosum OX=4113 GN=STH-2 PE=2 SV=1
50	TRINITY_DN26930_c1_g2_i2	-6.31866	1.46899e-13	6.00686e-11	sp|Q8RW96|2A5G_ARATH Serine/threonine protein phosphatase 2A 59 kDa regulatory subunit B' gamma isoform OS=Arabidopsis thaliana OX=3702 GN=B'GAMMA PE=1 SV=2
51	TRINITY_DN23496_c2_g2_i2	6.27891	1.49534e-13	6.00686e-11	sp|Q9LZF1|HIP6_ARATH Heavy metal-associated isoprenylated plant protein 6 OS=Arabidopsis thaliana OX=3702 GN=HIPP06 PE=1 SV=1
52	TRINITY_DN22285_c0_g1_i1	-6.2759	1.58252e-13	6.23482e-11	sp|Q9ZVJ6|ANXD4_ARATH Annexin D4 OS=Arabidopsis thaliana OX=3702 GN=ANN4 PE=1 SV=1
53	TRINITY_DN18378_c0_g1_i1	-6.68198	1.90577e-13	7.31754e-11	sp|Q9SZJ2|GRDP2_ARATH Glycine-rich domain-containing protein 2 OS=Arabidopsis thaliana OX=3702 GN=GRDP2 PE=2 SV=1
54	TRINITY_DN22492_c3_g2_i4	-6.02753	1.92877e-13	7.31754e-11	#N/A
55	TRINITY_DN21506_c0_g2_i2	-6.36759	1.96458e-13	7.31789e-11	sp|P51413|RL172_ARATH 60S ribosomal protein L17-2 OS=Arabidopsis thaliana OX=3702 GN=RPL17B PE=2 SV=2
56	TRINITY_DN22443_c0_g1_i6	-6.425	2.04817e-13	7.49302e-11	#N/A
57	TRINITY_DN24309_c0_g2_i1	-6.50629	2.10535e-13	7.56706e-11	sp|Q40518|MSK1_TOBAC Shaggy-related protein kinase NtK-1 OS=Nicotiana tabacum OX=4097 GN=NTK-1 PE=2 SV=1
58	TRINITY_DN25954_c3_g1_i2	-6.41809	2.22055e-13	7.84352e-11	sp|Q9LEB3|RBP47_NICPL Polyadenylate-binding protein RBP47 OS=Nicotiana plumbaginifolia OX=4092 GN=RBP47 PE=1 SV=1
59	TRINITY_DN19068_c0_g1_i1	-6.65316	2.32847e-13	8.08533e-11	#N/A
60	TRINITY_DN25111_c1_g1_i2	-6.26739	2.70907e-13	9.25012e-11	sp|Q9SZN7|HIP26_ARATH Heavy metal-associated isoprenylated plant protein 26 OS=Arabidopsis thaliana OX=3702 GN=HIPP26 PE=1 SV=1
61	TRINITY_DN25192_c1_g1_i6	-6.47161	2.94834e-13	9.90207e-11	sp|P49332|GSTXC_TOBAC Probable glutathione S-transferase parC OS=Nicotiana tabacum OX=4097 GN=PARC PE=2 SV=1
62	TRINITY_DN21601_c0_g2_i2	-6.2864	3.37602e-13	1.11556e-10	sp|O23264|SEBP1_ARATH Selenium-binding protein 1 OS=Arabidopsis thaliana OX=3702 GN=SBP1 PE=1 SV=1
63	TRINITY_DN23481_c3_g3_i2	6.08169	3.5433e-13	1.15225e-10	#N/A
64	TRINITY_DN27039_c0_g1_i4	6.13024	4.35545e-13	1.39422e-10	sp|Q9LS10|MT810_ARATH Probable S-adenosylmethionine-dependent methyltransferase At5g38100 OS=Arabidopsis thaliana OX=3702 GN=At5g38100 PE=2 SV=1
65	TRINITY_DN16987_c0_g1_i1	-6.47278	6.0319e-13	1.90116e-10	sp|Q10DV7|ACT1_ORYSJ Actin-1 OS=Oryza sativa subsp. japonica OX=39947 GN=ACT1 PE=2 SV=1
66	TRINITY_DN24571_c0_g2_i1	-6.1389	6.57959e-13	2.04236e-10	sp|Q9SB64|NBR1_ARATH Protein NBR1 homolog OS=Arabidopsis thaliana OX=3702 GN=NBR1 PE=1 SV=1
67	TRINITY_DN27133_c2_g1_i5	-5.98469	7.07395e-13	2.16304e-10	sp|Q8H0S9|PSA_ARATH Puromycin-sensitive aminopeptidase OS=Arabidopsis thaliana OX=3702 GN=MPA1 PE=2 SV=1
68	TRINITY_DN23548_c2_g1_i1	-6.01257	7.3033e-13	2.20033e-10	sp|Q9FND9|RFS5_ARATH Probable galactinol--sucrose galactosyltransferase 5 OS=Arabidopsis thaliana OX=3702 GN=RFS5 PE=1 SV=1
69	TRINITY_DN27185_c1_g2_i3	-6.0721	7.68456e-13	2.28165e-10	sp|Q9LV03|GLUT1_ARATH Glutamate synthase 1 [NADH], chloroplastic OS=Arabidopsis thaliana OX=3702 GN=GLT1 PE=1 SV=2
70	TRINITY_DN27069_c0_g1_i2	-6.30324	8.14677e-13	2.38433e-10	sp|Q9SHY2|YSL7_ARATH Probable metal-nicotianamine transporter YSL7 OS=Arabidopsis thaliana OX=3702 GN=YSL7 PE=2 SV=1
71	TRINITY_DN20841_c1_g2_i5	-6.30296	9.0721e-13	2.6002e-10	#N/A
72	TRINITY_DN19328_c0_g1_i6	6.26159	9.13819e-13	2.6002e-10	sp|Q9FLH8|SCRK7_ARATH Probable fructokinase-7 OS=Arabidopsis thaliana OX=3702 GN=At5g51830 PE=1 SV=1
73	TRINITY_DN18710_c0_g1_i2	6.01477	9.45136e-13	2.65247e-10	#N/A
74	TRINITY_DN24329_c0_g1_i1	-6.43475	9.95761e-13	2.74671e-10	sp|Q9XGH7|PP2A_TOBAC Serine/threonine-protein phosphatase PP2A catalytic subunit OS=Nicotiana tabacum OX=4097 PE=2 SV=1
75	TRINITY_DN26287_c0_g1_i2	6.0545	1.00553e-12	2.74671e-10	#N/A
76	TRINITY_DN26120_c0_g2_i1	-6.41835	1.11316e-12	3.0007e-10	sp|Q9STN3|SPT51_ARATH Putative transcription elongation factor SPT5 homolog 1 OS=Arabidopsis thaliana OX=3702 GN=At4g08350 PE=1 SV=2
77	TRINITY_DN19024_c0_g1_i1	5.90018	1.38271e-12	3.65962e-10	#N/A
78	TRINITY_DN26340_c0_g2_i2	5.8305	1.39332e-12	3.65962e-10	sp|P43309|PPO_MALDO Polyphenol oxidase, chloroplastic OS=Malus domestica OX=3750 PE=2 SV=1
79	TRINITY_DN25351_c2_g4_i3	-5.97696	1.44786e-12	3.75472e-10	sp|Q71H73|H33_VITVI Histone H3.3 OS=Vitis vinifera OX=29760 PE=2 SV=3
80	TRINITY_DN26416_c2_g2_i1	-5.70062	1.55575e-12	3.98408e-10	sp|Q0KBC7|LTND_CUPNH L-threonate dehydrogenase OS=Cupriavidus necator (strain ATCC 17699 / H16 / DSM 428 / Stanier 337) OX=381666 GN=ltnD PE=1 SV=1
81	TRINITY_DN21174_c0_g1_i1	5.96133	1.63037e-12	4.12363e-10	#N/A
82	TRINITY_DN15093_c0_g1_i1	6.17178	1.67662e-12	4.18888e-10	sp|Q39290|RPAB5_BRANA DNA-directed RNA polymerases I, II, and III subunit RPABC5 OS=Brassica napus OX=3708 PE=3 SV=1
83	TRINITY_DN26656_c0_g1_i11	-5.74574	2.06013e-12	5.08504e-10	sp|P17598|CATA1_GOSHI Catalase isozyme 1 OS=Gossypium hirsutum OX=3635 GN=CAT1 PE=2 SV=2
84	TRINITY_DN23303_c0_g1_i1	-6.03064	2.9247e-12	7.13314e-10	sp|O80763|NRX1_ARATH Probable nucleoredoxin 1 OS=Arabidopsis thaliana OX=3702 GN=At1g60420 PE=1 SV=1
85	TRINITY_DN24544_c0_g1_i3	-5.76404	3.07839e-12	7.41964e-10	#N/A
86	TRINITY_DN14821_c0_g1_i1	-5.55358	3.17937e-12	7.57393e-10	#N/A
87	TRINITY_DN26569_c1_g1_i4	-6.24893	3.40741e-12	8.02387e-10	sp|Q9HCG7|GBA2_HUMAN Non-lysosomal glucosylceramidase OS=Homo sapiens OX=9606 GN=GBA2 PE=1 SV=2
88	TRINITY_DN25483_c3_g2_i2	-5.99188	3.66367e-12	8.52928e-10	sp|P27880|HSP12_MEDSA 18.2 kDa class I heat shock protein OS=Medicago sativa OX=3879 GN=HSP18.2 PE=2 SV=1
89	TRINITY_DN26340_c0_g1_i1	-5.8026	3.71542e-12	8.55255e-10	sp|P43309|PPO_MALDO Polyphenol oxidase, chloroplastic OS=Malus domestica OX=3750 PE=2 SV=1
90	TRINITY_DN23280_c0_g1_i5	5.61444	3.90192e-12	8.88207e-10	sp|Q9SLN8|DBR_TOBAC 2-alkenal reductase (NADP(+)-dependent) OS=Nicotiana tabacum OX=4097 GN=DBR PE=1 SV=1
91	TRINITY_DN26968_c0_g2_i5	-5.90583	4.27405e-12	9.62225e-10	sp|Q93XX4|C2D61_ARATH C2 domain-containing protein At1g53590 OS=Arabidopsis thaliana OX=3702 GN=NTMC2T6.1 PE=1 SV=2
92	TRINITY_DN26757_c2_g1_i4	-6.0406	4.67346e-12	1.04071e-09	sp|Q42699|METE_CATRO 5-methyltetrahydropteroyltriglutamate--homocysteine methyltransferase OS=Catharanthus roseus OX=4058 GN=METE PE=2 SV=1
93	TRINITY_DN23876_c0_g1_i4	6.00631	4.91552e-12	1.08222e-09	#N/A
94	TRINITY_DN17787_c0_g1_i2	5.91006	4.96551e-12	1.08222e-09	#N/A
95	TRINITY_DN26908_c0_g1_i1	-5.8778	5.13136e-12	1.10659e-09	sp|Q9M0B8|WTR37_ARATH WAT1-related protein At4g30420 OS=Arabidopsis thaliana OX=3702 GN=At4g30420 PE=3 SV=1
96	TRINITY_DN20773_c0_g1_i1	5.63004	5.54443e-12	1.17899e-09	#N/A
97	TRINITY_DN25868_c2_g1_i3	-5.86488	5.5822e-12	1.17899e-09	sp|P35016|ENPL_CATRO Endoplasmin homolog OS=Catharanthus roseus OX=4058 GN=HSP90 PE=2 SV=1
98	TRINITY_DN22443_c0_g1_i1	-6.13507	5.65012e-12	1.18116e-09	#N/A
99	TRINITY_DN25984_c0_g2_i3	-5.58307	6.05154e-12	1.2523e-09	sp|Q94AX4|DLD_ARATH D-lactate dehydrogenase [cytochrome], mitochondrial OS=Arabidopsis thaliana OX=3702 GN=DLD PE=1 SV=1
100	TRINITY_DN26547_c1_g1_i3	5.4758	6.11288e-12	1.25235e-09	sp|P93508|CALR_RICCO Calreticulin OS=Ricinus communis OX=3988 PE=2 SV=1
101	TRINITY_DN18701_c0_g1_i1	5.57832	6.23654e-12	1.26503e-09	#N/A
102	TRINITY_DN25668_c1_g2_i1	-5.54738	7.71119e-12	1.54881e-09	sp|Q06611|PIP12_ARATH Aquaporin PIP1-2 OS=Arabidopsis thaliana OX=3702 GN=PIP1-2 PE=1 SV=1
103	TRINITY_DN21735_c3_g1_i4	-6.08379	7.84658e-12	1.56071e-09	sp|Q0J7U6|TPR2_ORYSJ Protein TPR2 OS=Oryza sativa subsp. japonica OX=39947 GN=TPR2 PE=1 SV=1
104	TRINITY_DN25787_c0_g1_i12	5.77815	8.69689e-12	1.7132e-09	sp|P55034|PSMD4_ARATH 26S proteasome non-ATPase regulatory subunit 4 homolog OS=Arabidopsis thaliana OX=3702 GN=RPN10 PE=1 SV=1
105	TRINITY_DN27197_c1_g4_i1	-5.85182	9.56483e-12	1.86624e-09	#N/A
106	TRINITY_DN26908_c0_g1_i5	5.42031	1.02206e-11	1.97537e-09	sp|Q9M0B8|WTR37_ARATH WAT1-related protein At4g30420 OS=Arabidopsis thaliana OX=3702 GN=At4g30420 PE=3 SV=1
107	TRINITY_DN27100_c1_g1_i5	-5.82758	1.0812e-11	2.05371e-09	sp|Q9C5W3|NADK2_ARATH NAD kinase 2, chloroplastic OS=Arabidopsis thaliana OX=3702 GN=NADK2 PE=1 SV=1
108	TRINITY_DN25252_c0_g1_i1	-5.92843	1.08264e-11	2.05371e-09	sp|Q7XUF4|CDKG2_ORYSJ Cyclin-dependent kinase G-2 OS=Oryza sativa subsp. japonica OX=39947 GN=CDKG-2 PE=2 SV=2
109	TRINITY_DN26607_c0_g2_i4	-5.92575	1.09684e-11	2.06156e-09	sp|Q8L706|SYT5_ARATH Synaptotagmin-5 OS=Arabidopsis thaliana OX=3702 GN=SYT5 PE=2 SV=1
110	TRINITY_DN26442_c2_g1_i3	-5.54496	1.18421e-11	2.20555e-09	sp|Q8TGM6|TAR1_YEAST Protein TAR1 OS=Saccharomyces cerevisiae (strain ATCC 204508 / S288c) OX=559292 GN=TAR1 PE=2 SV=1
111	TRINITY_DN21269_c1_g1_i1	5.64423	1.33645e-11	2.46664e-09	#N/A
112	TRINITY_DN21809_c0_g1_i4	5.63032	1.57202e-11	2.86885e-09	sp|Q9C509|SGPL_ARATH Sphingosine-1-phosphate lyase OS=Arabidopsis thaliana OX=3702 GN=DPL1 PE=1 SV=1
113	TRINITY_DN23523_c4_g2_i2	-5.48683	1.58237e-11	2.86885e-09	sp|Q8R1R3|STAR7_MOUSE StAR-related lipid transfer protein 7, mitochondrial OS=Mus musculus OX=10090 GN=Stard7 PE=1 SV=2
114	TRINITY_DN23304_c0_g1_i2	5.72976	1.62098e-11	2.91308e-09	sp|Q39134|AAP3_ARATH Amino acid permease 3 OS=Arabidopsis thaliana OX=3702 GN=AAP3 PE=1 SV=2
115	TRINITY_DN26766_c0_g1_i1	-5.61042	1.63771e-11	2.91755e-09	sp|E1U332|ALL12_OLEEU Isoflavone reductase-like protein OS=Olea europaea OX=4146 PE=1 SV=1
116	TRINITY_DN23425_c0_g3_i1	-5.99533	1.79676e-11	3.17081e-09	sp|P24091|CHI2_TOBAC Endochitinase B OS=Nicotiana tabacum OX=4097 GN=CHN50 PE=1 SV=1
117	TRINITY_DN22352_c0_g1_i7	-5.63488	1.81083e-11	3.17081e-09	sp|Q39096|ERD15_ARATH Protein EARLY RESPONSIVE TO DEHYDRATION 15 OS=Arabidopsis thaliana OX=3702 GN=ERD15 PE=1 SV=1
118	TRINITY_DN26561_c0_g1_i4	-5.95152	1.88942e-11	3.28039e-09	#N/A
119	TRINITY_DN23714_c3_g2_i1	-5.50987	2.15405e-11	3.70841e-09	sp|P55876|IF5_MAIZE Eukaryotic translation initiation factor 5 OS=Zea mays OX=4577 GN=EIF5 PE=2 SV=1
120	TRINITY_DN25056_c0_g1_i3	-5.92109	2.28787e-11	3.90597e-09	sp|Q8RXF8|MIRO1_ARATH Mitochondrial Rho GTPase 1 OS=Arabidopsis thaliana OX=3702 GN=MIRO1 PE=1 SV=1
121	TRINITY_DN25926_c1_g1_i2	5.65713	2.78124e-11	4.70902e-09	sp|Q9FQA3|GST23_MAIZE Glutathione transferase GST 23 OS=Zea mays OX=4577 PE=2 SV=1
122	TRINITY_DN26787_c0_g5_i3	-5.56758	2.8902e-11	4.85341e-09	sp|P58223|Y4837_ARATH KH domain-containing protein At4g18375 OS=Arabidopsis thaliana OX=3702 GN=At4g18375 PE=2 SV=1
123	TRINITY_DN26617_c0_g2_i6	-5.56018	3.02267e-11	5.03459e-09	sp|F4I171|MD15A_ARATH Mediator of RNA polymerase II transcription subunit 15a OS=Arabidopsis thaliana OX=3702 GN=MED15A PE=1 SV=1
124	TRINITY_DN21791_c0_g1_i4	-5.74659	3.22897e-11	5.33484e-09	sp|Q84MC2|LOG8_ARATH Cytokinin riboside 5'-monophosphate phosphoribohydrolase LOG8 OS=Arabidopsis thaliana OX=3702 GN=LOG8 PE=1 SV=1
125	TRINITY_DN25661_c1_g1_i4	-5.73964	3.71176e-11	6.08199e-09	#N/A
126	TRINITY_DN24219_c0_g1_i1	-5.88214	3.74057e-11	6.08199e-09	#N/A
127	TRINITY_DN26563_c0_g3_i2	5.15581	3.9405e-11	6.35662e-09	sp|Q8VWZ7|C76B6_CATRO Geraniol 8-hydroxylase OS=Catharanthus roseus OX=4058 GN=CYP76B6 PE=1 SV=1
128	TRINITY_DN25625_c2_g2_i3	-5.8692	4.08815e-11	6.54328e-09	sp|P22335|HSF24_SOLPE Heat shock factor protein HSF24 OS=Solanum peruvianum OX=4082 GN=HSF24 PE=2 SV=1
129	TRINITY_DN24324_c0_g1_i2	-5.55742	4.1877e-11	6.65066e-09	#N/A
130	TRINITY_DN25392_c0_g1_i1	5.28689	4.60364e-11	7.25498e-09	#N/A
131	TRINITY_DN21840_c1_g1_i7	-5.35742	4.7844e-11	7.48229e-09	sp|P17642|PRS2_SOLTU Pathogenesis-related protein STH-2 OS=Solanum tuberosum OX=4113 GN=STH-2 PE=2 SV=1
132	TRINITY_DN24468_c2_g1_i1	-5.53475	4.905e-11	7.61278e-09	sp|O24653|GDI2_ARATH Guanosine nucleotide diphosphate dissociation inhibitor 2 OS=Arabidopsis thaliana OX=3702 GN=GDI2 PE=2 SV=1
133	TRINITY_DN25507_c1_g1_i1	-5.36696	5.21027e-11	8.02577e-09	sp|Q04960|DNJH_CUCSA DnaJ protein homolog OS=Cucumis sativus OX=3659 GN=DNAJ1 PE=2 SV=1
134	TRINITY_DN23857_c0_g1_i1	-5.79082	5.36707e-11	8.20561e-09	sp|Q9SHJ8|HIBC8_ARATH 3-hydroxyisobutyryl-CoA hydrolase-like protein 5 OS=Arabidopsis thaliana OX=3702 GN=At1g06550 PE=1 SV=2
135	TRINITY_DN21684_c0_g1_i13	-5.58497	5.46765e-11	8.29746e-09	sp|Q05349|12KD_FRAAN Auxin-repressed 12.5 kDa protein OS=Fragaria ananassa OX=3747 PE=2 SV=1
136	TRINITY_DN27056_c0_g1_i3	-5.67079	5.83292e-11	8.78669e-09	sp|P37117|C71A4_SOLME Cytochrome P450 71A4 OS=Solanum melongena OX=4111 GN=CYP71A4 PE=2 SV=1
137	TRINITY_DN27190_c3_g1_i9	-5.77219	6.01468e-11	8.99436e-09	sp|Q6L403|R1B17_SOLDE Putative late blight resistance protein homolog R1B-17 OS=Solanum demissum OX=50514 GN=R1B-17 PE=3 SV=1
138	TRINITY_DN23894_c0_g5_i2	-5.22649	6.08482e-11	9.03332e-09	sp|Q9FN30|TAT2_ARATH Probable aminotransferase TAT2 OS=Arabidopsis thaliana OX=3702 GN=At5g53970 PE=2 SV=1
139	TRINITY_DN24740_c0_g1_i1	5.21854	6.26347e-11	9.23163e-09	sp|Q9STH1|HSOP3_ARATH Hsp70-Hsp90 organizing protein 3 OS=Arabidopsis thaliana OX=3702 GN=HOP3 PE=2 SV=1
140	TRINITY_DN26182_c0_g3_i3	-5.64136	6.35043e-11	9.29295e-09	sp|Q94BZ1|ZIFL1_ARATH Protein ZINC INDUCED FACILITATOR-LIKE 1 OS=Arabidopsis thaliana OX=3702 GN=ZIFL1 PE=2 SV=1
141	TRINITY_DN26464_c0_g1_i2	-5.55744	6.58258e-11	9.56152e-09	#N/A
142	TRINITY_DN24106_c0_g1_i4	5.38238	6.6273e-11	9.56152e-09	sp|P17859|AMYA_VIGMU Alpha-amylase OS=Vigna mungo OX=3915 GN=AMY1.1 PE=2 SV=1
143	TRINITY_DN20949_c0_g1_i2	5.16141	6.83368e-11	9.7627e-09	sp|Q9SB37|PMEI7_ARATH Pectinesterase inhibitor 7 OS=Arabidopsis thaliana OX=3702 GN=PMEI7 PE=2 SV=1
144	TRINITY_DN21896_c2_g4_i4	-5.75331	6.86206e-11	9.7627e-09	sp|O81826|H2A3_ARATH Probable histone H2A.3 OS=Arabidopsis thaliana OX=3702 GN=At4g27230 PE=1 SV=1
145	TRINITY_DN24523_c0_g1_i3	-5.22978	6.92746e-11	9.78778e-09	sp|P05477|HSP21_SOYBN 17.9 kDa class II heat shock protein OS=Glycine max OX=3847 GN=HSP17.9-D PE=3 SV=1
146	TRINITY_DN25678_c1_g1_i8	-5.62231	7.20859e-11	1.01152e-08	sp|Q9FGK3|MO25N_ARATH Putative MO25-like protein At5g47540 OS=Arabidopsis thaliana OX=3702 GN=At5g47540 PE=2 SV=1
147	TRINITY_DN22272_c0_g1_i1	-5.21995	7.3932e-11	1.03037e-08	sp|O82089|CCH_ARATH Copper transport protein CCH OS=Arabidopsis thaliana OX=3702 GN=CCH PE=1 SV=1
148	TRINITY_DN23523_c4_g2_i3	-5.37667	7.58742e-11	1.04585e-08	sp|Q8R1R3|STAR7_MOUSE StAR-related lipid transfer protein 7, mitochondrial OS=Mus musculus OX=10090 GN=Stard7 PE=1 SV=2
149	TRINITY_DN23271_c2_g1_i7	5.05774	7.6197e-11	1.04585e-08	sp|Q0ZIW0|TI214_VITVI Protein TIC 214 OS=Vitis vinifera OX=29760 GN=TIC214 PE=3 SV=1
150	TRINITY_DN20659_c0_g1_i1	5.0966	7.68371e-11	1.04585e-08	sp|Q07423|HEX6_RICCO Hexose carrier protein HEX6 OS=Ricinus communis OX=3988 GN=HEX6 PE=2 SV=1
151	TRINITY_DN26433_c0_g1_i4	5.11707	7.70846e-11	1.04585e-08	sp|Q8VYK6|RS43_ARATH 40S ribosomal protein S4-3 OS=Arabidopsis thaliana OX=3702 GN=RPS4D PE=2 SV=2
152	TRINITY_DN26000_c1_g1_i2	-5.77128	7.79279e-11	1.05034e-08	sp|P48387|CHS2_CAMSI Chalcone synthase 2 OS=Camellia sinensis OX=4442 GN=CHS2 PE=2 SV=1
153	TRINITY_DN18369_c0_g1_i4	5.37287	7.85163e-11	1.05135e-08	#N/A
154	TRINITY_DN25438_c1_g3_i1	-5.61191	8.50302e-11	1.13118e-08	sp|Q4FE47|XB35_ARATH Putative E3 ubiquitin-protein ligase XBAT35 OS=Arabidopsis thaliana OX=3702 GN=XBAT35 PE=2 SV=1
155	TRINITY_DN24575_c3_g1_i1	-5.59251	8.80823e-11	1.16422e-08	sp|Q9SW80|BLH2_ARATH BEL1-like homeodomain protein 2 OS=Arabidopsis thaliana OX=3702 GN=BLH2 PE=1 SV=3
156	TRINITY_DN20841_c1_g2_i4	-5.26436	9.3117e-11	1.22288e-08	#N/A
157	TRINITY_DN25589_c3_g2_i2	5.19814	1.01593e-10	1.32569e-08	sp|Q9FMA3|PEX5_ARATH Peroxisome biogenesis protein 5 OS=Arabidopsis thaliana OX=3702 GN=PEX5 PE=1 SV=1
158	TRINITY_DN26032_c1_g1_i2	5.03687	1.03739e-10	1.34513e-08	sp|Q9SVG5|BBE18_ARATH Berberine bridge enzyme-like 18 OS=Arabidopsis thaliana OX=3702 GN=At4g20820 PE=3 SV=1
159	TRINITY_DN24338_c0_g1_i2	-5.26705	1.05786e-10	1.36137e-08	#N/A
160	TRINITY_DN26326_c1_g1_i5	-5.188	1.0632e-10	1.36137e-08	sp|O49169|EF1A_MANES Elongation factor 1-alpha OS=Manihot esculenta OX=3983 GN=EF1 PE=3 SV=1
161	TRINITY_DN19522_c0_g1_i5	5.22552	1.09717e-10	1.39613e-08	sp|Q9FIJ4|RD522_ARATH DNA repair RAD52-like protein 2, chloroplastic OS=Arabidopsis thaliana OX=3702 GN=RAD52-2 PE=1 SV=1
162	TRINITY_DN27068_c3_g1_i1	4.98419	1.18171e-10	1.49443e-08	sp|Q8H1H9|AMO_ARATH Primary amine oxidase OS=Arabidopsis thaliana OX=3702 GN=At1g62810 PE=2 SV=1
163	TRINITY_DN26524_c1_g1_i3	-5.38911	1.25769e-10	1.58076e-08	sp|Q9LQ73|PX11C_ARATH Peroxisomal membrane protein 11C OS=Arabidopsis thaliana OX=3702 GN=PEX11C PE=1 SV=1
164	TRINITY_DN26774_c1_g1_i5	5.00949	1.2804e-10	1.59949e-08	sp|E3SU11|ALL13_OLEEU Thaumatin-like protein OS=Olea europaea OX=4146 PE=1 SV=1
165	TRINITY_DN25131_c0_g1_i6	-5.13043	1.33003e-10	1.65141e-08	#N/A
166	TRINITY_DN24275_c0_g1_i3	5.21708	1.33995e-10	1.65371e-08	sp|Q8GW61|STP14_ARATH Sugar transport protein 14 OS=Arabidopsis thaliana OX=3702 GN=STP14 PE=2 SV=2
167	TRINITY_DN26055_c0_g1_i1	-5.54003	1.36758e-10	1.67133e-08	sp|Q22799|DYL1_CAEEL Dynein light chain 1, cytoplasmic OS=Caenorhabditis elegans OX=6239 GN=dlc-1 PE=1 SV=1
168	TRINITY_DN26776_c0_g1_i3	5.29908	1.37054e-10	1.67133e-08	sp|Q8GSA7|CMTA3_ARATH Calmodulin-binding transcription activator 3 OS=Arabidopsis thaliana OX=3702 GN=CAMTA3 PE=1 SV=1
169	TRINITY_DN23529_c0_g1_i2	-5.36679	1.44443e-10	1.75101e-08	sp|Q94AI6|SEC6_ARATH Exocyst complex component SEC6 OS=Arabidopsis thaliana OX=3702 GN=SEC6 PE=1 SV=1
170	TRINITY_DN27197_c3_g2_i6	-5.04968	1.47936e-10	1.78281e-08	#N/A
171	TRINITY_DN20763_c0_g1_i3	-5.31524	1.50326e-10	1.80101e-08	sp|Q9ZNS6|RCI2B_ARATH Hydrophobic protein RCI2B OS=Arabidopsis thaliana OX=3702 GN=RCI2B PE=2 SV=1
172	TRINITY_DN26800_c0_g1_i3	-5.66194	1.55297e-10	1.84975e-08	sp|Q9XID0|FAB1D_ARATH Putative 1-phosphatidylinositol-3-phosphate 5-kinase FAB1D OS=Arabidopsis thaliana OX=3702 GN=FAB1D PE=3 SV=1
173	TRINITY_DN24085_c0_g1_i3	5.10885	1.59413e-10	1.8878e-08	#N/A
174	TRINITY_DN26709_c4_g1_i3	-5.35173	1.61648e-10	1.90326e-08	sp|Q9STX1|ACBP3_ARATH Acyl-CoA-binding domain-containing protein 3 OS=Arabidopsis thaliana OX=3702 GN=ACBP3 PE=1 SV=1
175	TRINITY_DN22488_c0_g1_i7	5.04132	1.63341e-10	1.91221e-08	sp|Q8L7A0|TAUE3_ARATH Sulfite exporter TauE/SafE family protein 3 OS=Arabidopsis thaliana OX=3702 GN=At2g25737 PE=2 SV=1
176	TRINITY_DN26594_c0_g1_i4	-5.61567	1.66047e-10	1.93284e-08	sp|Q64M78|OML4_ORYSJ Protein MEI2-like 4 OS=Oryza sativa subsp. japonica OX=39947 GN=ML4 PE=2 SV=1
177	TRINITY_DN16829_c0_g1_i1	-5.29401	1.68034e-10	1.94493e-08	sp|Q6VBB2|HFA2B_ORYSJ Heat stress transcription factor A-2b OS=Oryza sativa subsp. japonica OX=39947 GN=HSFA2B PE=2 SV=1
178	TRINITY_DN27002_c1_g2_i3	-4.91604	1.8453e-10	2.12386e-08	sp|P48981|BGAL_MALDO Beta-galactosidase OS=Malus domestica OX=3750 PE=1 SV=1
179	TRINITY_DN23513_c0_g2_i4	-5.32108	1.9416e-10	2.22221e-08	sp|Q39033|PLCD2_ARATH Phosphoinositide phospholipase C 2 OS=Arabidopsis thaliana OX=3702 GN=PLC2 PE=1 SV=1
180	TRINITY_DN23322_c0_g1_i1	4.94948	2.04299e-10	2.32526e-08	#N/A
181	TRINITY_DN23538_c0_g2_i2	4.99366	2.06162e-10	2.3335e-08	sp|P33629|TBA_PRUDU Tubulin alpha chain OS=Prunus dulcis OX=3755 GN=TUBA PE=2 SV=1
182	TRINITY_DN26910_c0_g2_i3	5.42708	2.16959e-10	2.44222e-08	sp|Q43191|LOX15_SOLTU Probable linoleate 9S-lipoxygenase 5 OS=Solanum tuberosum OX=4113 GN=LOX1.5 PE=2 SV=1
183	TRINITY_DN22352_c0_g1_i4	5.06164	2.22197e-10	2.48751e-08	sp|Q39096|ERD15_ARATH Protein EARLY RESPONSIVE TO DEHYDRATION 15 OS=Arabidopsis thaliana OX=3702 GN=ERD15 PE=1 SV=1
184	TRINITY_DN25510_c2_g1_i4	-5.12664	2.29202e-10	2.55199e-08	sp|Q9M8L4|GLPK_ARATH Glycerol kinase OS=Arabidopsis thaliana OX=3702 GN=GLPK PE=1 SV=1
185	TRINITY_DN22868_c0_g1_i2	-5.59841	2.35519e-10	2.59596e-08	sp|B9RXW0|TPS7_RICCO Alpha-farnesene synthase OS=Ricinus communis OX=3988 GN=TPS7 PE=1 SV=2
186	TRINITY_DN26252_c0_g2_i2	-5.56145	2.35685e-10	2.59596e-08	sp|Q9FK07|CLPX1_ARATH CLP protease regulatory subunit CLPX1, mitochondrial OS=Arabidopsis thaliana OX=3702 GN=CLPX1 PE=2 SV=1
187	TRINITY_DN25954_c3_g2_i3	5.16359	2.4013e-10	2.62698e-08	sp|Q9LEB3|RBP47_NICPL Polyadenylate-binding protein RBP47 OS=Nicotiana plumbaginifolia OX=4092 GN=RBP47 PE=1 SV=1
188	TRINITY_DN26241_c0_g1_i3	-5.06169	2.41066e-10	2.62698e-08	sp|Q5SN75|P2C08_ORYSJ Probable protein phosphatase 2C 8 OS=Oryza sativa subsp. japonica OX=39947 GN=Os01g0656200 PE=2 SV=1
189	TRINITY_DN27117_c1_g4_i1	-5.19375	2.47184e-10	2.67939e-08	sp|P37707|B2_DAUCA B2 protein OS=Daucus carota OX=4039 PE=2 SV=1
190	TRINITY_DN25291_c0_g1_i3	-5.02878	2.58142e-10	2.78345e-08	sp|Q9LMX8|6PGL1_ARATH Probable 6-phosphogluconolactonase 1 OS=Arabidopsis thaliana OX=3702 GN=At1g13700 PE=2 SV=1
191	TRINITY_DN20236_c0_g1_i1	-5.09807	2.60236e-10	2.79134e-08	sp|Q9ZV36|UXS6_ARATH UDP-glucuronic acid decarboxylase 6 OS=Arabidopsis thaliana OX=3702 GN=UXS6 PE=2 SV=1
192	TRINITY_DN24025_c0_g2_i2	-5.57584	2.73621e-10	2.91962e-08	sp|O70511|ANK3_RAT Ankyrin-3 OS=Rattus norvegicus OX=10116 GN=Ank3 PE=1 SV=3
193	TRINITY_DN20553_c0_g1_i2	5.23932	2.79435e-10	2.96621e-08	sp|Q9AST6|VSP55_ARATH Vacuolar protein sorting-associated protein 55 homolog OS=Arabidopsis thaliana OX=3702 GN=At1g32410 PE=2 SV=1
194	TRINITY_DN24969_c1_g1_i2	5.10184	2.86512e-10	3.02566e-08	#N/A
195	TRINITY_DN24085_c1_g2_i3	-5.56442	2.91984e-10	3.06763e-08	sp|O80386|CIP7_ARATH COP1-interacting protein 7 OS=Arabidopsis thaliana OX=3702 GN=CIP7 PE=1 SV=1
196	TRINITY_DN26016_c1_g2_i1	-4.92377	3.09295e-10	3.23293e-08	sp|Q93ZT5|EDL3_ARATH EID1-like F-box protein 3 OS=Arabidopsis thaliana OX=3702 GN=EDL3 PE=2 SV=1
197	TRINITY_DN26335_c0_g1_i6	-4.81401	3.42853e-10	3.5655e-08	sp|Q94A08|RFS2_ARATH Probable galactinol--sucrose galactosyltransferase 2 OS=Arabidopsis thaliana OX=3702 GN=RFS2 PE=2 SV=2
198	TRINITY_DN25529_c0_g2_i4	-5.17845	3.50783e-10	3.62955e-08	sp|P26302|KPPR_WHEAT Phosphoribulokinase, chloroplastic OS=Triticum aestivum OX=4565 PE=2 SV=1
199	TRINITY_DN27187_c0_g1_i7	-4.87378	3.53119e-10	3.63535e-08	sp|Q940A2|P2C31_ARATH Protein kinase and PP2C-like domain-containing protein OS=Arabidopsis thaliana OX=3702 GN=At2g40860/At2g40870 PE=2 SV=1
200	TRINITY_DN26756_c0_g2_i1	-5.05745	3.57332e-10	3.66034e-08	sp|Q9FJL3|FKB65_ARATH Peptidyl-prolyl cis-trans isomerase FKBP65 OS=Arabidopsis thaliana OX=3702 GN=FKBP65 PE=1 SV=1
201	TRINITY_DN21840_c1_g4_i1	5.33511	3.96236e-10	4.03865e-08	#N/A
202	TRINITY_DN26751_c1_g2_i6	4.86902	4.39528e-10	4.45773e-08	#N/A
203	TRINITY_DN22564_c0_g2_i3	4.92435	4.56936e-10	4.61146e-08	sp|Q0JIL1|NRX2_ORYSJ Probable nucleoredoxin 2 OS=Oryza sativa subsp. japonica OX=39947 GN=Os01g0794400 PE=2 SV=1
204	TRINITY_DN24530_c0_g1_i1	5.0918	4.86261e-10	4.88334e-08	sp|O64733|U87A2_ARATH UDP-glycosyltransferase 87A2 OS=Arabidopsis thaliana OX=3702 GN=UGT87A2 PE=1 SV=1
205	TRINITY_DN23883_c1_g2_i1	-5.09205	4.96298e-10	4.95984e-08	#N/A
206	TRINITY_DN26882_c1_g1_i2	-4.87637	5.42195e-10	5.39221e-08	sp|Q9NUJ3|T11L1_HUMAN T-complex protein 11-like protein 1 OS=Homo sapiens OX=9606 GN=TCP11L1 PE=1 SV=1
207	TRINITY_DN17603_c0_g2_i1	4.91448	5.77889e-10	5.71942e-08	sp|Q65WT0|BD31B_ORYSJ Protein BUD31 homolog 2 OS=Oryza sativa subsp. japonica OX=39947 GN=Os05g0446300 PE=2 SV=1
208	TRINITY_DN26209_c1_g1_i6	-5.42062	5.81073e-10	5.72329e-08	sp|Q9LSC2|Y3589_ARATH PTI1-like tyrosine-protein kinase At3g15890 OS=Arabidopsis thaliana OX=3702 GN=At3g15890 PE=2 SV=1
209	TRINITY_DN23272_c2_g1_i4	-5.45241	6.00122e-10	5.88263e-08	sp|Q3SZK1|AAMP_BOVIN Angio-associated migratory cell protein OS=Bos taurus OX=9913 GN=AAMP PE=2 SV=1
210	TRINITY_DN24748_c0_g2_i1	-4.90865	6.33804e-10	6.18321e-08	sp|Q9FGY9|PNG1_ARATH Peptide-N(4)-(N-acetyl-beta-glucosaminyl)asparagine amidase OS=Arabidopsis thaliana OX=3702 GN=PNG1 PE=2 SV=1
211	TRINITY_DN24605_c0_g2_i3	-5.40311	6.57737e-10	6.38628e-08	sp|P36444|MAOC_FLAPR NADP-dependent malic enzyme, chloroplastic OS=Flaveria pringlei OX=4226 GN=MODA PE=2 SV=1
212	TRINITY_DN22834_c2_g1_i8	5.01493	6.72283e-10	6.49672e-08	sp|Q9FMR9|RIN1_ARATH RuvB-like protein 1 OS=Arabidopsis thaliana OX=3702 GN=RIN1 PE=1 SV=1
213	TRINITY_DN23029_c0_g2_i1	-5.19256	6.83732e-10	6.57635e-08	sp|Q40466|IF413_TOBAC Eukaryotic initiation factor 4A-13 (Fragment) OS=Nicotiana tabacum OX=4097 PE=2 SV=1
214	TRINITY_DN18079_c0_g1_i1	5.24953	6.92615e-10	6.63066e-08	sp|Q5RJV0|COQ9_XENTR Ubiquinone biosynthesis protein COQ9, mitochondrial OS=Xenopus tropicalis OX=8364 GN=coq9 PE=2 SV=1
215	TRINITY_DN26603_c3_g1_i2	-5.39206	7.00188e-10	6.67198e-08	sp|Q96AE4|FUBP1_HUMAN Far upstream element-binding protein 1 OS=Homo sapiens OX=9606 GN=FUBP1 PE=1 SV=3
216	TRINITY_DN26638_c3_g1_i1	-5.03548	7.12765e-10	6.7597e-08	sp|Q8RWY3|ISW2_ARATH ISWI chromatin-remodeling complex ATPase CHR11 OS=Arabidopsis thaliana OX=3702 GN=CHR11 PE=1 SV=4
217	TRINITY_DN26851_c0_g2_i1	-4.87933	7.15993e-10	6.7597e-08	sp|Q9LVD2|C71BA_ARATH Cytochrome P450 71B10 OS=Arabidopsis thaliana OX=3702 GN=CYP71B10 PE=3 SV=1
218	TRINITY_DN26700_c1_g1_i1	4.87728	7.19674e-10	6.76329e-08	sp|Q65XV8|RK176_ORYSJ Receptor-like cytoplasmic kinase 176 OS=Oryza sativa subsp. japonica OX=39947 GN=RLCK176 PE=1 SV=1
219	TRINITY_DN26561_c2_g2_i1	-5.42237	7.24613e-10	6.77861e-08	sp|Q9C658|DCP5_ARATH Protein decapping 5 OS=Arabidopsis thaliana OX=3702 GN=DCP5 PE=1 SV=1
220	TRINITY_DN24385_c1_g3_i5	-5.4173	7.42076e-10	6.91042e-08	sp|P93047|HMGB3_ARATH High mobility group B protein 3 OS=Arabidopsis thaliana OX=3702 GN=HMGB3 PE=1 SV=1
221	TRINITY_DN26474_c2_g2_i2	-4.85516	7.48606e-10	6.92964e-08	#N/A
222	TRINITY_DN22467_c0_g1_i2	4.73525	7.51521e-10	6.92964e-08	sp|Q43621|GSHRC_PEA Glutathione reductase, cytosolic OS=Pisum sativum OX=3888 PE=2 SV=1
223	TRINITY_DN20640_c0_g2_i1	-5.11031	7.58212e-10	6.92964e-08	sp|Q9BRT8|CBWD1_HUMAN COBW domain-containing protein 1 OS=Homo sapiens OX=9606 GN=CBWD1 PE=2 SV=1
224	TRINITY_DN23180_c0_g2_i6	5.0247	7.6105e-10	6.92964e-08	#N/A
225	TRINITY_DN23235_c2_g1_i2	-4.90595	7.61053e-10	6.92964e-08	#N/A
226	TRINITY_DN25972_c0_g1_i1	-4.96022	7.68323e-10	6.96488e-08	#N/A
227	TRINITY_DN22223_c1_g1_i1	5.07813	7.94426e-10	7.16979e-08	sp|O49453|Y4844_ARATH Uncharacterized protein At4g28440 OS=Arabidopsis thaliana OX=3702 GN=At4g28440 PE=1 SV=1
228	TRINITY_DN25988_c2_g2_i1	-5.10009	8.10156e-10	7.27967e-08	sp|Q9LX20|ASPL1_ARATH Aspartic proteinase-like protein 1 OS=Arabidopsis thaliana OX=3702 GN=At5g10080 PE=2 SV=1
229	TRINITY_DN23478_c0_g1_i2	4.85083	8.19642e-10	7.33275e-08	#N/A
230	TRINITY_DN21572_c0_g1_i1	5.11925	8.61293e-10	7.67187e-08	#N/A
231	TRINITY_DN26844_c0_g1_i6	-5.3865	9.21837e-10	8.17562e-08	#N/A
232	TRINITY_DN26200_c3_g3_i1	-5.12852	1.03446e-09	9.13491e-08	sp|O80977|VSR3_ARATH Vacuolar-sorting receptor 3 OS=Arabidopsis thaliana OX=3702 GN=VSR3 PE=2 SV=1
233	TRINITY_DN20086_c0_g1_i5	4.97343	1.05213e-09	9.25104e-08	sp|Q9M8T3|Y2910_ARATH Putative gamma-glutamylcyclotransferase At3g02910 OS=Arabidopsis thaliana OX=3702 GN=At3g02910 PE=2 SV=2
234	TRINITY_DN25374_c0_g1_i2	4.76695	1.05826e-09	9.26519e-08	sp|Q9C7A2|ITN1_ARATH Ankyrin repeat-containing protein ITN1 OS=Arabidopsis thaliana OX=3702 GN=ITN1 PE=1 SV=1
235	TRINITY_DN25776_c0_g2_i1	-4.85919	1.0749e-09	9.37087e-08	sp|O48676|U74B1_ARATH UDP-glycosyltransferase 74B1 OS=Arabidopsis thaliana OX=3702 GN=UGT74B1 PE=1 SV=1
236	TRINITY_DN27001_c0_g2_i2	5.09912	1.09676e-09	9.52089e-08	sp|Q66PF4|CGT_FRAAN Cinnamate beta-D-glucosyltransferase OS=Fragaria ananassa OX=3747 GN=GT2 PE=1 SV=1
237	TRINITY_DN18957_c0_g1_i2	4.70736	1.12062e-09	9.68701e-08	#N/A
238	TRINITY_DN18040_c0_g1_i1	4.81409	1.14189e-09	9.82938e-08	sp|D4N502|DIOX3_PAPSO Codeine O-demethylase OS=Papaver somniferum OX=3469 GN=CODM PE=1 SV=1
239	TRINITY_DN15689_c0_g1_i1	-4.87403	1.16361e-09	9.97445e-08	#N/A
240	TRINITY_DN26025_c0_g6_i1	4.65574	1.17489e-09	1.00291e-07	sp|Q93Y92|HBL2_GOSHI Non-symbiotic hemoglobin 2 OS=Gossypium hirsutum OX=3635 GN=HB2 PE=3 SV=1
241	TRINITY_DN26082_c3_g2_i2	-4.63749	1.18115e-09	1.00408e-07	sp|P26518|G3PC_MAGLI Glyceraldehyde-3-phosphate dehydrogenase, cytosolic OS=Magnolia liliiflora OX=3403 GN=GAPC PE=2 SV=1
242	TRINITY_DN25510_c2_g1_i2	4.69451	1.28809e-09	1.09046e-07	sp|Q9M8L4|GLPK_ARATH Glycerol kinase OS=Arabidopsis thaliana OX=3702 GN=GLPK PE=1 SV=1
243	TRINITY_DN26644_c0_g1_i1	-5.02493	1.30647e-09	1.10146e-07	sp|Q9SQT8|DHQSD_ARATH Bifunctional 3-dehydroquinate dehydratase/shikimate dehydrogenase, chloroplastic OS=Arabidopsis thaliana OX=3702 GN=EMB3004 PE=1 SV=1
244	TRINITY_DN24924_c1_g2_i1	4.81904	1.31897e-09	1.10745e-07	sp|Q96540|FRI1_BRANA Ferritin-1, chloroplastic OS=Brassica napus OX=3708 GN=LSC30 PE=2 SV=1
245	TRINITY_DN26266_c2_g2_i3	4.86532	1.33574e-09	1.11695e-07	sp|Q9M0N1|PUX10_ARATH Plant UBX domain-containing protein 10 OS=Arabidopsis thaliana OX=3702 GN=PUX10 PE=2 SV=1
246	TRINITY_DN25449_c0_g2_i1	-4.65189	1.34599e-09	1.12095e-07	sp|Q8LER3|XTH7_ARATH Probable xyloglucan endotransglucosylase/hydrolase protein 7 OS=Arabidopsis thaliana OX=3702 GN=XTH7 PE=2 SV=2
247	TRINITY_DN25346_c1_g3_i4	-4.86032	1.37969e-09	1.14436e-07	sp|Q8RY59|RCD1_ARATH Inactive poly [ADP-ribose] polymerase RCD1 OS=Arabidopsis thaliana OX=3702 GN=RCD1 PE=1 SV=1
248	TRINITY_DN18680_c0_g1_i2	-5.2718	1.4973e-09	1.2358e-07	#N/A
249	TRINITY_DN24379_c1_g1_i3	-5.16547	1.50199e-09	1.2358e-07	sp|B7KWT4|RUTD_METC4 Putative aminoacrylate hydrolase RutD OS=Methylobacterium extorquens (strain CM4 / NCIMB 13688) OX=440085 GN=rutD PE=3 SV=1
250	TRINITY_DN26805_c0_g1_i1	4.64144	1.54204e-09	1.26073e-07	sp|Q84MB3|ACCH1_ARATH 1-aminocyclopropane-1-carboxylate oxidase homolog 1 OS=Arabidopsis thaliana OX=3702 GN=At1g06620 PE=2 SV=1
251	TRINITY_DN27034_c1_g1_i2	4.81647	1.54461e-09	1.26073e-07	sp|P93841|ISPE_SOLLC 4-diphosphocytidyl-2-C-methyl-D-erythritol kinase, chloroplastic/chromoplastic (Fragment) OS=Solanum lycopersicum OX=4081 GN=ISPE PE=1 SV=1
252	TRINITY_DN27002_c1_g2_i1	-4.80977	1.56454e-09	1.27194e-07	sp|P48981|BGAL_MALDO Beta-galactosidase OS=Malus domestica OX=3750 PE=1 SV=1
253	TRINITY_DN25546_c1_g1_i2	-4.94816	1.5832e-09	1.28202e-07	sp|P38279|YPQ3_YEAST Probable vacuolar amino acid transporter YPQ3 OS=Saccharomyces cerevisiae (strain ATCC 204508 / S288c) OX=559292 GN=RTC2 PE=1 SV=1
254	TRINITY_DN21641_c0_g1_i4	4.66538	1.63723e-09	1.32055e-07	sp|Q9SIB9|ACO3M_ARATH Aconitate hydratase 3, mitochondrial OS=Arabidopsis thaliana OX=3702 GN=ACO3 PE=1 SV=2
255	TRINITY_DN25829_c0_g1_i1	-4.89604	1.68421e-09	1.35311e-07	sp|Q93V61|LCAT3_ARATH Phospholipase A(1) LCAT3 OS=Arabidopsis thaliana OX=3702 GN=LCAT3 PE=1 SV=1
256	TRINITY_DN24964_c1_g2_i4	-4.68757	1.76311e-09	1.41097e-07	#N/A
257	TRINITY_DN24571_c0_g1_i2	4.73193	1.78981e-09	1.42677e-07	sp|O22527|CLH1_ARATH Chlorophyllase-1 OS=Arabidopsis thaliana OX=3702 GN=CLH1 PE=1 SV=1
258	TRINITY_DN22747_c1_g3_i1	-4.71537	1.83224e-09	1.45492e-07	sp|P27322|HSP72_SOLLC Heat shock cognate 70 kDa protein 2 OS=Solanum lycopersicum OX=4081 GN=HSC-2 PE=2 SV=1
259	TRINITY_DN25546_c1_g1_i6	4.5895	1.86981e-09	1.47903e-07	sp|Q12010|YPQ1_YEAST Probable vacuolar amino acid transporter YPQ1 OS=Saccharomyces cerevisiae (strain ATCC 204508 / S288c) OX=559292 GN=YPQ1 PE=1 SV=1
260	TRINITY_DN22443_c0_g1_i5	4.84264	1.90252e-09	1.49912e-07	#N/A
261	TRINITY_DN23655_c1_g2_i4	-5.2676	1.91809e-09	1.50559e-07	sp|Q8VYF4|GATL7_ARATH Probable galacturonosyltransferase-like 7 OS=Arabidopsis thaliana OX=3702 GN=GATL7 PE=2 SV=1
262	TRINITY_DN24946_c1_g2_i3	4.75251	1.93774e-09	1.5142e-07	sp|O24145|4CL1_TOBAC 4-coumarate--CoA ligase 1 OS=Nicotiana tabacum OX=4097 GN=4CL1 PE=2 SV=1
263	TRINITY_DN25635_c1_g5_i1	-4.80698	1.94384e-09	1.5142e-07	sp|Q23892|GLUA_DICDI Lysosomal beta glucosidase OS=Dictyostelium discoideum OX=44689 GN=gluA PE=1 SV=2
264	TRINITY_DN27009_c1_g1_i3	-5.11924	1.98935e-09	1.54378e-07	sp|Q10M18|TRL12_ORYSJ Thioredoxin-like 1-2, chloroplastic OS=Oryza sativa subsp. japonica OX=39947 GN=Os03g0326500 PE=2 SV=1
265	TRINITY_DN27046_c1_g2_i4	4.58881	2.03234e-09	1.57119e-07	sp|Q03685|BIP5_TOBAC Luminal-binding protein 5 OS=Nicotiana tabacum OX=4097 GN=BIP5 PE=2 SV=1
266	TRINITY_DN24401_c0_g1_i2	4.64904	2.05698e-09	1.58426e-07	sp|Q0JNR2|CYT12_ORYSJ Cysteine proteinase inhibitor 12 OS=Oryza sativa subsp. japonica OX=39947 GN=Os01g0270100 PE=2 SV=1
267	TRINITY_DN21159_c0_g1_i1	4.72415	2.16182e-09	1.65877e-07	sp|Q9KG32|Y283_BACHD Uncharacterized isomerase BH0283 OS=Bacillus halodurans (strain ATCC BAA-125 / DSM 18197 / FERM 7344 / JCM 9153 / C-125) OX=272558 GN=BH0283 PE=3 SV=1
268	TRINITY_DN24915_c4_g1_i3	-4.62171	2.18641e-09	1.67068e-07	sp|A7NVX9|METK2_VITVI S-adenosylmethionine synthase 2 OS=Vitis vinifera OX=29760 GN=METK2 PE=3 SV=1
269	TRINITY_DN24931_c0_g1_i1	-4.89172	2.19365e-09	1.67068e-07	#N/A
270	TRINITY_DN26774_c1_g1_i7	4.605	2.43541e-09	1.84793e-07	sp|E3SU11|ALL13_OLEEU Thaumatin-like protein OS=Olea europaea OX=4146 PE=1 SV=1
271	TRINITY_DN23495_c2_g1_i1	-4.98505	2.60052e-09	1.95955e-07	sp|O23252|IF4E1_ARATH Eukaryotic translation initiation factor 4E-1 OS=Arabidopsis thaliana OX=3702 GN=EIF4E1 PE=1 SV=1
272	TRINITY_DN23265_c0_g1_i2	4.75838	2.60164e-09	1.95955e-07	sp|Q6P819|CNOT9_XENTR CCR4-NOT transcription complex subunit 9 OS=Xenopus tropicalis OX=8364 GN=cnot9 PE=2 SV=1
273	TRINITY_DN26161_c0_g1_i3	4.79171	2.61852e-09	1.96504e-07	sp|P27141|CAHC_TOBAC Carbonic anhydrase, chloroplastic OS=Nicotiana tabacum OX=4097 PE=2 SV=1
274	TRINITY_DN26449_c0_g2_i3	-4.74295	2.67843e-09	2.00266e-07	sp|Q8VZ80|PLT5_ARATH Polyol transporter 5 OS=Arabidopsis thaliana OX=3702 GN=PLT5 PE=1 SV=2
275	TRINITY_DN26840_c0_g2_i1	-4.81675	2.75452e-09	2.04857e-07	sp|Q9SSD2|PRP8A_ARATH Pre-mRNA-processing-splicing factor 8A OS=Arabidopsis thaliana OX=3702 GN=PRP8A PE=1 SV=1
276	TRINITY_DN24446_c0_g1_i3	-4.78496	2.75982e-09	2.04857e-07	sp|Q9XES0|DXR_MENPI 1-deoxy-D-xylulose 5-phosphate reductoisomerase, chloroplastic OS=Mentha piperita OX=34256 GN=DXR PE=2 SV=2
277	TRINITY_DN24141_c0_g2_i5	4.85893	2.98469e-09	2.20748e-07	sp|Q9LKJ1|HIBC1_ARATH 3-hydroxyisobutyryl-CoA hydrolase 1 OS=Arabidopsis thaliana OX=3702 GN=CHY1 PE=1 SV=1
278	TRINITY_DN24584_c1_g1_i7	-4.8007	3.20562e-09	2.36236e-07	#N/A
279	TRINITY_DN24746_c0_g2_i1	-4.59939	3.36008e-09	2.46731e-07	sp|O82225|GGP5_ARATH Gamma-glutamyl peptidase 5 OS=Arabidopsis thaliana OX=3702 GN=GGP5 PE=2 SV=1
280	TRINITY_DN24443_c1_g1_i2	4.71865	3.41886e-09	2.50151e-07	sp|Q8S4F6|SQD2_ARATH Sulfoquinovosyl transferase SQD2 OS=Arabidopsis thaliana OX=3702 GN=SQD2 PE=1 SV=1
281	TRINITY_DN24800_c0_g1_i9	4.91646	3.48603e-09	2.53737e-07	sp|O64587|ACD11_ARATH Accelerated cell death 11 OS=Arabidopsis thaliana OX=3702 GN=ACD11 PE=1 SV=1
282	TRINITY_DN27123_c1_g1_i3	-5.13795	3.49265e-09	2.53737e-07	#N/A
283	TRINITY_DN23264_c1_g3_i2	-4.64426	3.50542e-09	2.53765e-07	sp|Q9XF88|CB4B_ARATH Chlorophyll a-b binding protein CP29.2, chloroplastic OS=Arabidopsis thaliana OX=3702 GN=LHCB4.2 PE=1 SV=1
284	TRINITY_DN24531_c0_g1_i6	4.79338	3.57281e-09	2.57733e-07	#N/A
285	TRINITY_DN27158_c1_g2_i2	-4.86417	3.63139e-09	2.6104e-07	sp|Q8RY18|TRF1A_ARATH TNF receptor-associated factor homolog 1a OS=Arabidopsis thaliana OX=3702 GN=TRAF1A PE=1 SV=1
286	TRINITY_DN23840_c2_g1_i2	4.84521	3.66161e-09	2.62292e-07	sp|Q9LHN8|F6H1_ARATH Feruloyl CoA ortho-hydroxylase 1 OS=Arabidopsis thaliana OX=3702 GN=F6'H1 PE=1 SV=1
287	TRINITY_DN17536_c0_g1_i2	-4.81057	3.67475e-09	2.62315e-07	#N/A
288	TRINITY_DN22320_c0_g1_i2	-4.47604	3.81801e-09	2.71596e-07	sp|P46423|GSTF_HYOMU Glutathione S-transferase OS=Hyoscyamus muticus OX=35626 PE=1 SV=1
289	TRINITY_DN24498_c0_g3_i4	4.72416	3.96203e-09	2.80866e-07	sp|Q94JX5|WLIM1_ARATH LIM domain-containing protein WLIM1 OS=Arabidopsis thaliana OX=3702 GN=WLIM1 PE=1 SV=1
290	TRINITY_DN26633_c3_g1_i1	-5.15333	3.99602e-09	2.82298e-07	sp|Q9LS43|PCR7_ARATH Protein PLANT CADMIUM RESISTANCE 7 OS=Arabidopsis thaliana OX=3702 GN=PCR7 PE=2 SV=1
291	TRINITY_DN24366_c1_g1_i5	4.97267	4.02325e-09	2.83245e-07	sp|Q2QNG7|ACLA3_ORYSJ ATP-citrate synthase alpha chain protein 3 OS=Oryza sativa subsp. japonica OX=39947 GN=ACLA-3 PE=2 SV=1
292	TRINITY_DN25935_c0_g3_i2	4.73322	4.09594e-09	2.87375e-07	sp|Q9ZQ31|STY13_ARATH Serine/threonine-protein kinase STY13 OS=Arabidopsis thaliana OX=3702 GN=STY13 PE=1 SV=2
293	TRINITY_DN20879_c0_g1_i3	-5.10042	4.36702e-09	3.05348e-07	sp|Q8LCA1|CUT1B_ARATH Protein CURVATURE THYLAKOID 1B, chloroplastic OS=Arabidopsis thaliana OX=3702 GN=CURT1B PE=1 SV=2
294	TRINITY_DN24571_c0_g1_i7	4.51397	4.41902e-09	3.07933e-07	sp|O22527|CLH1_ARATH Chlorophyllase-1 OS=Arabidopsis thaliana OX=3702 GN=CLH1 PE=1 SV=1
295	TRINITY_DN25622_c4_g1_i2	4.80539	4.47817e-09	3.1039e-07	sp|F8WKW1|UGT2_GARJA 7-deoxyloganetin glucosyltransferase OS=Gardenia jasminoides OX=114476 GN=UGT85A24 PE=1 SV=1
296	TRINITY_DN25454_c1_g1_i2	-4.67381	4.48458e-09	3.1039e-07	sp|Q0WRC9|SKI17_ARATH F-box protein SKIP17 OS=Arabidopsis thaliana OX=3702 GN=SKIP17 PE=1 SV=1
297	TRINITY_DN24841_c0_g1_i3	4.57672	4.57929e-09	3.15879e-07	sp|Q9M276|ATB12_ARATH Homeobox-leucine zipper protein ATHB-12 OS=Arabidopsis thaliana OX=3702 GN=ATHB-12 PE=1 SV=1
298	TRINITY_DN26950_c0_g1_i3	4.94868	4.8195e-09	3.31333e-07	sp|O81644|VILI2_ARATH Villin-2 OS=Arabidopsis thaliana OX=3702 GN=VLN2 PE=1 SV=2
299	TRINITY_DN13969_c0_g1_i1	4.61649	4.89463e-09	3.34586e-07	sp|P93257|MTDH_MESCR Probable mannitol dehydrogenase OS=Mesembryanthemum crystallinum OX=3544 GN=ELI3 PE=2 SV=1
300	TRINITY_DN26966_c1_g3_i2	-4.60417	4.89949e-09	3.34586e-07	sp|Q94AH6|CUL1_ARATH Cullin-1 OS=Arabidopsis thaliana OX=3702 GN=CUL1 PE=1 SV=1
301	TRINITY_DN19252_c0_g1_i1	4.84308	4.97048e-09	3.38306e-07	#N/A
302	TRINITY_DN22529_c0_g1_i1	-4.9579	5.01306e-09	3.40075e-07	sp|Q8GX77|FB316_ARATH F-box protein At1g61340 OS=Arabidopsis thaliana OX=3702 GN=At1g61340 PE=2 SV=1
303	TRINITY_DN17787_c0_g1_i1	4.61972	5.04221e-09	3.40923e-07	#N/A
304	TRINITY_DN21039_c0_g2_i1	4.41562	5.14949e-09	3.47031e-07	#N/A
305	TRINITY_DN25616_c0_g3_i2	4.38859	5.26147e-09	3.53416e-07	sp|P52408|E13B_PRUPE Glucan endo-1,3-beta-glucosidase, basic isoform OS=Prunus persica OX=3760 GN=GNS1 PE=3 SV=1
306	TRINITY_DN24799_c1_g1_i3	4.5784	5.44928e-09	3.64835e-07	sp|A5UCY0|TAL_HAEIE Transaldolase OS=Haemophilus influenzae (strain PittEE) OX=374930 GN=tal PE=3 SV=1
307	TRINITY_DN24472_c1_g4_i1	-5.10055	5.47634e-09	3.65452e-07	sp|Q9SCQ7|AN32_ARATH Acidic leucine-rich nuclear phosphoprotein 32-related protein OS=Arabidopsis thaliana OX=3702 GN=At3g50690 PE=2 SV=1
308	TRINITY_DN23904_c1_g5_i6	4.82118	5.62859e-09	3.74393e-07	#N/A
309	TRINITY_DN24176_c0_g1_i2	-4.70323	5.66044e-09	3.75293e-07	sp|Q9FJZ3|MAN7_ARATH Mannan endo-1,4-beta-mannosidase 7 OS=Arabidopsis thaliana OX=3702 GN=MAN7 PE=2 SV=1
310	TRINITY_DN23621_c2_g3_i2	-4.44523	5.75179e-09	3.80119e-07	#N/A
311	TRINITY_DN21836_c0_g1_i2	-4.59403	5.77532e-09	3.80447e-07	sp|Q8H1E4|RAP24_ARATH Ethylene-responsive transcription factor RAP2-4 OS=Arabidopsis thaliana OX=3702 GN=RAP2-4 PE=1 SV=1
312	TRINITY_DN21508_c0_g3_i1	4.8351	5.79465e-09	3.80497e-07	sp|Q9XI36|MBD10_ARATH Methyl-CpG-binding domain-containing protein 10 OS=Arabidopsis thaliana OX=3702 GN=MBD10 PE=1 SV=1
313	TRINITY_DN27187_c0_g1_i4	-4.53223	5.87116e-09	3.84289e-07	sp|Q5JJY4|P2C04_ORYSJ Protein kinase and PP2C-like domain-containing protein OS=Oryza sativa subsp. japonica OX=39947 GN=Os01g0541900 PE=2 SV=1
314	TRINITY_DN26950_c0_g1_i10	-4.73476	6.13443e-09	4.00242e-07	sp|O81644|VILI2_ARATH Villin-2 OS=Arabidopsis thaliana OX=3702 GN=VLN2 PE=1 SV=2
315	TRINITY_DN23326_c0_g1_i4	-4.65051	6.48103e-09	4.21514e-07	sp|Q9SQT8|DHQSD_ARATH Bifunctional 3-dehydroquinate dehydratase/shikimate dehydrogenase, chloroplastic OS=Arabidopsis thaliana OX=3702 GN=EMB3004 PE=1 SV=1
316	TRINITY_DN23449_c0_g1_i1	-4.45272	6.69791e-09	4.34241e-07	sp|P42495|CADH1_ARACO Probable cinnamyl alcohol dehydrogenase 1 OS=Aralia cordata OX=29746 GN=CAD1 PE=2 SV=1
317	TRINITY_DN26776_c0_g1_i2	-4.83033	6.87783e-09	4.44499e-07	sp|Q8GSA7|CMTA3_ARATH Calmodulin-binding transcription activator 3 OS=Arabidopsis thaliana OX=3702 GN=CAMTA3 PE=1 SV=1
318	TRINITY_DN23408_c0_g1_i2	-4.91519	7.18804e-09	4.63086e-07	sp|Q6GQN4|FA32A_DANRE Protein FAM32A-like OS=Danio rerio OX=7955 GN=fam32al PE=3 SV=1
319	TRINITY_DN21452_c0_g1_i3	4.48696	7.5324e-09	4.8375e-07	sp|B9DHT4|ARIA_ARATH ARM REPEAT PROTEIN INTERACTING WITH ABF2 OS=Arabidopsis thaliana OX=3702 GN=ARIA PE=1 SV=2
320	TRINITY_DN22634_c1_g1_i2	4.68278	7.62874e-09	4.88406e-07	sp|Q6NQK2|NAC8_ARATH SUPPRESSOR OF GAMMA RESPONSE 1 OS=Arabidopsis thaliana OX=3702 GN=SOG1 PE=1 SV=1
321	TRINITY_DN17531_c0_g1_i2	4.46866	7.86975e-09	5.02267e-07	sp|P24076|BGIA_MOMCH Glu S.griseus protease inhibitor OS=Momordica charantia OX=3673 PE=1 SV=1
322	TRINITY_DN24088_c0_g1_i2	4.5386	8.40485e-09	5.34752e-07	sp|Q03411|SUT_SPIOL Sucrose transport protein OS=Spinacia oleracea OX=3562 PE=2 SV=1
323	TRINITY_DN25185_c0_g1_i3	-4.79068	8.71568e-09	5.52812e-07	sp|Q8RWU5|FBL3_ARATH F-box/LRR-repeat protein 3 OS=Arabidopsis thaliana OX=3702 GN=FBL3 PE=2 SV=1
324	TRINITY_DN25264_c0_g1_i2	-4.71661	9.20248e-09	5.81887e-07	sp|Q9FNX5|DRP1E_ARATH Dynamin-related protein 1E OS=Arabidopsis thaliana OX=3702 GN=DRP1E PE=1 SV=1
325	TRINITY_DN24573_c2_g1_i8	-4.77654	9.37898e-09	5.88422e-07	sp|I1SSI5|MAX2A_PETHY F-box/LRR-repeat MAX2 homolog A OS=Petunia hybrida OX=4102 GN=MAX2A PE=1 SV=1
326	TRINITY_DN26041_c0_g2_i1	-5.01252	9.37908e-09	5.88422e-07	sp|Q9SW96|SYNC1_ARATH Asparagine--tRNA ligase, cytoplasmic 1 OS=Arabidopsis thaliana OX=3702 GN=SYNC1 PE=1 SV=1
327	TRINITY_DN26305_c0_g1_i2	-4.39308	9.392e-09	5.88422e-07	sp|Q0WMJ8|SIPL4_ARATH Signal peptide peptidase-like 4 OS=Arabidopsis thaliana OX=3702 GN=SPPL4 PE=2 SV=1
328	TRINITY_DN26811_c0_g2_i4	-4.97863	9.55381e-09	5.93509e-07	sp|Q8VYW1|PAPS4_ARATH Nuclear poly(A) polymerase 4 OS=Arabidopsis thaliana OX=3702 GN=PAPS4 PE=1 SV=1
329	TRINITY_DN24421_c0_g1_i3	-4.97863	9.55381e-09	5.93509e-07	sp|Q8W3M4|Y4744_ARATH Uncharacterized protein At4g06744 OS=Arabidopsis thaliana OX=3702 GN=At4g06744 PE=2 SV=1
330	TRINITY_DN24007_c0_g1_i2	-4.40425	9.56011e-09	5.93509e-07	sp|Q9XIN0|LHW_ARATH Transcription factor LHW OS=Arabidopsis thaliana OX=3702 GN=LHW PE=1 SV=1
331	TRINITY_DN20616_c0_g1_i4	4.66721	9.89699e-09	6.12567e-07	#N/A
332	TRINITY_DN24398_c1_g2_i2	-4.57905	1.02228e-08	6.30826e-07	sp|Q9C5U3|PRS8A_ARATH 26S proteasome regulatory subunit 8 homolog A OS=Arabidopsis thaliana OX=3702 GN=RPT6A PE=1 SV=1
333	TRINITY_DN24716_c2_g2_i2	-4.39475	1.0612e-08	6.51544e-07	#N/A
334	TRINITY_DN25992_c0_g4_i1	-4.6467	1.06221e-08	6.51544e-07	sp|Q8VYA5|RSZ33_ARATH Serine/arginine-rich splicing factor RS2Z33 OS=Arabidopsis thaliana OX=3702 GN=RS2Z33 PE=1 SV=1
335	TRINITY_DN24662_c1_g1_i3	4.54221	1.12519e-08	6.88111e-07	sp|O80683|CAB25_ARATH Calmodulin-binding protein 25 OS=Arabidopsis thaliana OX=3702 GN=CAMBP25 PE=1 SV=1
336	TRINITY_DN23623_c0_g1_i1	-4.63126	1.14489e-08	6.98075e-07	sp|A8MS85|SPT61_ARATH Transcription elongation factor SPT6 homolog OS=Arabidopsis thaliana OX=3702 GN=SPT6 PE=1 SV=1
337	TRINITY_DN26539_c0_g2_i2	4.4066	1.1672e-08	7.09567e-07	#N/A
338	TRINITY_DN22619_c0_g3_i1	-4.73467	1.19647e-08	7.25213e-07	sp|Q93VB2|AT18A_ARATH Autophagy-related protein 18a OS=Arabidopsis thaliana OX=3702 GN=ATG18A PE=1 SV=1
339	TRINITY_DN27082_c0_g1_i3	-4.66914	1.22358e-08	7.39453e-07	sp|Q9M8Y0|SEC_ARATH Probable UDP-N-acetylglucosamine--peptide N-acetylglucosaminyltransferase SEC OS=Arabidopsis thaliana OX=3702 GN=SEC PE=2 SV=1
340	TRINITY_DN18551_c0_g2_i1	-4.61797	1.2279e-08	7.39881e-07	#N/A
341	TRINITY_DN21966_c0_g1_i1	-4.73525	1.24272e-08	7.46614e-07	sp|Q8LFR2|DRE2C_ARATH Dehydration-responsive element-binding protein 2C OS=Arabidopsis thaliana OX=3702 GN=DREB2C PE=2 SV=2
342	TRINITY_DN26540_c0_g2_i5	4.4859	1.24799e-08	7.47588e-07	sp|Q84L31|RD23C_ARATH Ubiquitin receptor RAD23c OS=Arabidopsis thaliana OX=3702 GN=RAD23C PE=1 SV=2
343	TRINITY_DN23889_c0_g1_i1	-4.2663	1.27752e-08	7.63048e-07	sp|P49598|P2C37_ARATH Protein phosphatase 2C 37 OS=Arabidopsis thaliana OX=3702 GN=PP2CA PE=1 SV=1
344	TRINITY_DN26952_c0_g1_i3	-4.33403	1.30501e-08	7.772e-07	sp|Q8VZG7|TSN1_ARATH Ribonuclease TUDOR 1 OS=Arabidopsis thaliana OX=3702 GN=TSN1 PE=1 SV=1
345	TRINITY_DN25261_c0_g1_i3	4.64092	1.33167e-08	7.88492e-07	sp|Q6NQB7|B3GT7_ARATH Beta-1,3-galactosyltransferase 7 OS=Arabidopsis thaliana OX=3702 GN=B3GALT7 PE=2 SV=1
346	TRINITY_DN26825_c0_g3_i7	4.64092	1.33167e-08	7.88492e-07	sp|Q9C5J3|RRC1_ARATH Protein RRC1 OS=Arabidopsis thaliana OX=3702 GN=RRC1 PE=1 SV=1
347	TRINITY_DN25084_c1_g2_i1	4.77684	1.35077e-08	7.97497e-07	sp|Q8VZN9|P2C11_ARATH Probable protein phosphatase 2C 11 OS=Arabidopsis thaliana OX=3702 GN=At1g43900 PE=2 SV=1
348	TRINITY_DN14695_c0_g1_i1	-4.95421	1.36523e-08	8.03719e-07	#N/A
349	TRINITY_DN23691_c2_g1_i2	-4.32657	1.38933e-08	8.15563e-07	#N/A
350	TRINITY_DN26454_c1_g1_i2	-4.48062	1.40745e-08	8.23842e-07	sp|Q68CM3|TCS2_CAMSI Probable caffeine synthase 2 OS=Camellia sinensis OX=4442 GN=TCS2 PE=2 SV=1
351	TRINITY_DN26779_c1_g3_i3	-4.59683	1.4145e-08	8.25611e-07	sp|Q9C6A8|RLP15_ARATH Receptor-like protein 15 OS=Arabidopsis thaliana OX=3702 GN=RLP15 PE=3 SV=1
352	TRINITY_DN27155_c2_g1_i4	-4.59876	1.42597e-08	8.29938e-07	sp|O04974|LEU1B_SOLPN 2-isopropylmalate synthase B OS=Solanum pennellii OX=28526 GN=IPMSB PE=2 SV=1
353	TRINITY_DN15093_c0_g1_i2	-4.909	1.44766e-08	8.40175e-07	sp|Q39290|RPAB5_BRANA DNA-directed RNA polymerases I, II, and III subunit RPABC5 OS=Brassica napus OX=3708 PE=3 SV=1
354	TRINITY_DN26621_c1_g1_i2	-4.94368	1.4554e-08	8.42282e-07	sp|Q02283|HAT5_ARATH Homeobox-leucine zipper protein HAT5 OS=Arabidopsis thaliana OX=3702 GN=HAT5 PE=1 SV=1
355	TRINITY_DN26675_c1_g1_i1	-4.90279	1.48925e-08	8.59446e-07	sp|P41380|IF4A3_NICPL Eukaryotic initiation factor 4A-3 OS=Nicotiana plumbaginifolia OX=4092 PE=2 SV=1
356	TRINITY_DN25522_c1_g1_i3	4.35757	1.50002e-08	8.61616e-07	#N/A
357	TRINITY_DN21467_c0_g4_i4	4.75925	1.50927e-08	8.61616e-07	sp|Q9LHA4|VA0D2_ARATH V-type proton ATPase subunit d2 OS=Arabidopsis thaliana OX=3702 GN=VHA-d2 PE=2 SV=1
358	TRINITY_DN26610_c0_g2_i1	4.2505	1.50949e-08	8.61616e-07	sp|Q6PQJ9|5BPOR_DIGLA 3-oxo-Delta(4,5)-steroid 5-beta-reductase OS=Digitalis lanata OX=49450 PE=1 SV=1
359	TRINITY_DN17758_c0_g1_i3	4.39999	1.5139e-08	8.61616e-07	sp|O04421|SRP14_ARATH Signal recognition particle 14 kDa protein OS=Arabidopsis thaliana OX=3702 GN=SRP14 PE=2 SV=2
360	TRINITY_DN20477_c0_g1_i2	4.30167	1.51404e-08	8.61616e-07	#N/A
361	TRINITY_DN21443_c0_g1_i2	-4.89341	1.57644e-08	8.94643e-07	#N/A
362	TRINITY_DN24110_c0_g1_i8	4.75038	1.62625e-08	9.20361e-07	sp|Q9FFD2|RGP5_ARATH Probable UDP-arabinopyranose mutase 5 OS=Arabidopsis thaliana OX=3702 GN=RGP5 PE=1 SV=1
363	TRINITY_DN16593_c0_g1_i2	4.64948	1.67285e-08	9.44125e-07	sp|Q9SA63|LFG4_ARATH Protein LIFEGUARD 4 OS=Arabidopsis thaliana OX=3702 GN=LFG4 PE=2 SV=1
364	TRINITY_DN26729_c0_g1_i1	-4.77909	1.69517e-08	9.54092e-07	sp|Q94A94|DCDA2_ARATH Diaminopimelate decarboxylase 2, chloroplastic OS=Arabidopsis thaliana OX=3702 GN=LYSA2 PE=1 SV=1
365	TRINITY_DN20591_c0_g1_i3	-4.75812	1.89069e-08	1.06122e-06	sp|O24370|LOX21_SOLTU Linoleate 13S-lipoxygenase 2-1, chloroplastic OS=Solanum tuberosum OX=4113 GN=LOX2.1 PE=1 SV=1
366	TRINITY_DN25046_c1_g5_i8	-4.44376	1.91585e-08	1.0724e-06	sp|Q9SFU6|CALS9_ARATH Callose synthase 9 OS=Arabidopsis thaliana OX=3702 GN=CALS9 PE=2 SV=2
367	TRINITY_DN23631_c1_g3_i3	-4.30081	2.02998e-08	1.13319e-06	#N/A
368	TRINITY_DN26899_c1_g1_i2	4.62773	2.097e-08	1.16742e-06	sp|Q6IVC2|TGAL1_ORYSJ Transcription factor TGAL1 OS=Oryza sativa subsp. japonica OX=39947 GN=TGAL1 PE=1 SV=2
369	TRINITY_DN23515_c0_g2_i4	-4.19471	2.17656e-08	1.20843e-06	sp|Q9LSP7|UBC32_ARATH Ubiquitin-conjugating enzyme E2 32 OS=Arabidopsis thaliana OX=3702 GN=UBC32 PE=2 SV=1
370	TRINITY_DN24198_c1_g5_i1	-4.19275	2.28526e-08	1.26231e-06	sp|P0CH33|UBQ11_ARATH Polyubiquitin 11 OS=Arabidopsis thaliana OX=3702 GN=UBQ11 PE=2 SV=1
371	TRINITY_DN22079_c0_g2_i4	-4.47878	2.28593e-08	1.26231e-06	#N/A
372	TRINITY_DN21543_c0_g1_i1	-4.1913	2.33781e-08	1.28749e-06	sp|P93338|GAPN_NICPL NADP-dependent glyceraldehyde-3-phosphate dehydrogenase OS=Nicotiana plumbaginifolia OX=4092 GN=GAPN PE=2 SV=1
373	TRINITY_DN25265_c0_g2_i3	4.54127	2.36964e-08	1.30152e-06	sp|Q9LQU4|PCR2_ARATH Protein PLANT CADMIUM RESISTANCE 2 OS=Arabidopsis thaliana OX=3702 GN=PCR2 PE=1 SV=1
374	TRINITY_DN26580_c0_g3_i2	-4.48091	2.37866e-08	1.30299e-06	sp|H2DH21|C7A29_PANGI Cytochrome P450 CYP72A219 OS=Panax ginseng OX=4054 PE=2 SV=1
375	TRINITY_DN25690_c2_g3_i2	4.40451	2.42904e-08	1.32703e-06	sp|Q8LBB7|LOG5_ARATH Cytokinin riboside 5'-monophosphate phosphoribohydrolase LOG5 OS=Arabidopsis thaliana OX=3702 GN=LOG5 PE=1 SV=1
376	TRINITY_DN18915_c0_g1_i1	-4.41078	2.46984e-08	1.34573e-06	#N/A
377	TRINITY_DN19761_c0_g1_i1	4.48559	2.47931e-08	1.34731e-06	#N/A
378	TRINITY_DN26465_c0_g1_i2	-4.61587	2.52259e-08	1.3672e-06	sp|Q5CZL1|GDAP2_XENTR Ganglioside-induced differentiation-associated protein 2 OS=Xenopus tropicalis OX=8364 PE=2 SV=1
379	TRINITY_DN21862_c2_g1_i1	4.14032	2.53756e-08	1.37169e-06	#N/A
380	TRINITY_DN23825_c1_g3_i6	4.15453	2.58706e-08	1.39477e-06	sp|Q9SVD7|UEV1D_ARATH Ubiquitin-conjugating enzyme E2 variant 1D OS=Arabidopsis thaliana OX=3702 GN=UEV1D PE=1 SV=1
381	TRINITY_DN22792_c0_g1_i1	-4.61221	2.62951e-08	1.41393e-06	#N/A
382	TRINITY_DN25616_c0_g1_i2	-4.8095	2.67056e-08	1.42815e-06	sp|P07979|GUB_NICPL Lichenase OS=Nicotiana plumbaginifolia OX=4092 GN=GN1 PE=2 SV=3
383	TRINITY_DN21806_c1_g1_i2	4.20209	2.67552e-08	1.42815e-06	sp|Q9ZQ70|WRKY3_ARATH Probable WRKY transcription factor 3 OS=Arabidopsis thaliana OX=3702 GN=WRKY3 PE=2 SV=1
384	TRINITY_DN25669_c0_g1_i1	4.19119	2.67687e-08	1.42815e-06	sp|O64470|SHT_ARATH Spermidine hydroxycinnamoyl transferase OS=Arabidopsis thaliana OX=3702 GN=SHT PE=1 SV=1
385	TRINITY_DN27009_c1_g1_i5	-4.84141	2.72951e-08	1.45245e-06	sp|Q10M18|TRL12_ORYSJ Thioredoxin-like 1-2, chloroplastic OS=Oryza sativa subsp. japonica OX=39947 GN=Os03g0326500 PE=2 SV=1
386	TRINITY_DN24083_c0_g1_i2	-4.13715	2.77693e-08	1.47386e-06	#N/A
387	TRINITY_DN27053_c0_g1_i17	-4.53493	2.83018e-08	1.49824e-06	#N/A
388	TRINITY_DN25252_c0_g2_i1	-4.53424	2.84418e-08	1.50177e-06	sp|Q7XUF4|CDKG2_ORYSJ Cyclin-dependent kinase G-2 OS=Oryza sativa subsp. japonica OX=39947 GN=CDKG-2 PE=2 SV=2
389	TRINITY_DN24172_c1_g1_i1	4.27237	2.86437e-08	1.50854e-06	sp|Q9FHI1|MOB1A_ARATH MOB kinase activator-like 1A OS=Arabidopsis thaliana OX=3702 GN=MOB1A PE=2 SV=1
390	TRINITY_DN25098_c0_g1_i2	4.21331	2.9779e-08	1.56432e-06	sp|Q9LF33|UGDH3_ARATH UDP-glucose 6-dehydrogenase 3 OS=Arabidopsis thaliana OX=3702 GN=UGD3 PE=1 SV=1
391	TRINITY_DN23596_c1_g2_i1	-4.18523	3.00639e-08	1.57524e-06	#N/A
392	TRINITY_DN26380_c0_g2_i1	4.11407	3.02546e-08	1.58119e-06	sp|P83344|XYNB_PRUPE Putative beta-D-xylosidase (Fragment) OS=Prunus persica OX=3760 PE=2 SV=1
393	TRINITY_DN26804_c0_g1_i1	-4.29685	3.03934e-08	1.5844e-06	sp|K4DF01|ARF2B_SOLLC Auxin response factor 2B OS=Solanum lycopersicum OX=4081 GN=ARF2B PE=2 SV=1
394	TRINITY_DN22367_c0_g2_i2	-4.52182	3.06454e-08	1.59154e-06	sp|Q62785|HAP28_RAT 28 kDa heat- and acid-stable phosphoprotein OS=Rattus norvegicus OX=10116 GN=Pdap1 PE=1 SV=1
395	TRINITY_DN25101_c1_g1_i6	-4.25909	3.06857e-08	1.59154e-06	#N/A
396	TRINITY_DN27162_c1_g1_i1	-4.43014	3.10901e-08	1.60844e-06	sp|Q8VZ80|PLT5_ARATH Polyol transporter 5 OS=Arabidopsis thaliana OX=3702 GN=PLT5 PE=1 SV=2
397	TRINITY_DN24028_c0_g1_i5	4.55739	3.13203e-08	1.61627e-06	#N/A
398	TRINITY_DN20122_c0_g1_i2	-4.34066	3.15579e-08	1.62444e-06	sp|Q9SUT5|SGT1B_ARATH Protein SGT1 homolog B OS=Arabidopsis thaliana OX=3702 GN=SGT1B PE=1 SV=1
399	TRINITY_DN27118_c0_g1_i10	-4.46515	3.19844e-08	1.63912e-06	sp|Q9FPT1|UBP12_ARATH Ubiquitin carboxyl-terminal hydrolase 12 OS=Arabidopsis thaliana OX=3702 GN=UBP12 PE=1 SV=2
400	TRINITY_DN20594_c0_g2_i3	-4.57974	3.20032e-08	1.63912e-06	sp|P31237|ACCO_ACTDE 1-aminocyclopropane-1-carboxylate oxidase OS=Actinidia deliciosa OX=3627 GN=ACO PE=2 SV=1
401	TRINITY_DN26113_c2_g1_i3	-4.3587	3.23708e-08	1.65382e-06	sp|Q9SDN0|DNJ20_ARATH Chaperone protein dnaJ 20, chloroplastic OS=Arabidopsis thaliana OX=3702 GN=ATJ20 PE=1 SV=2
402	TRINITY_DN26899_c0_g2_i1	-4.577	3.28077e-08	1.67197e-06	#N/A
403	TRINITY_DN23528_c4_g2_i7	4.16343	3.29141e-08	1.67323e-06	#N/A
404	TRINITY_DN27082_c0_g1_i7	-4.77248	3.40671e-08	1.71482e-06	sp|Q9M8Y0|SEC_ARATH Probable UDP-N-acetylglucosamine--peptide N-acetylglucosaminyltransferase SEC OS=Arabidopsis thaliana OX=3702 GN=SEC PE=2 SV=1
405	TRINITY_DN23907_c0_g2_i1	-4.77248	3.40671e-08	1.71482e-06	sp|F4KCE9|KNL2_ARATH Kinetochore-associated protein KNL-2 homolog OS=Arabidopsis thaliana OX=3702 GN=KNL2 PE=1 SV=1
406	TRINITY_DN26245_c1_g1_i2	-4.77248	3.40671e-08	1.71482e-06	sp|Q38846|ERS1_ARATH Ethylene response sensor 1 OS=Arabidopsis thaliana OX=3702 GN=ERS1 PE=1 SV=1
407	TRINITY_DN24640_c0_g3_i2	-4.76907	3.40671e-08	1.71482e-06	sp|Q9FLG2|MRS22_ARATH Magnesium transporter MRS2-2 OS=Arabidopsis thaliana OX=3702 GN=MRS2-2 PE=2 SV=1
408	TRINITY_DN19399_c0_g1_i2	4.26823	3.45196e-08	1.73334e-06	sp|Q9ZNR6|PDX12_ARATH Pyridoxal 5'-phosphate synthase-like subunit PDX1.2 OS=Arabidopsis thaliana OX=3702 GN=PDX12 PE=1 SV=1
409	TRINITY_DN20340_c1_g2_i1	4.22682	3.58057e-08	1.79353e-06	sp|A0A109QYD3|RMS3_PEA Strigolactone esterase RMS3 OS=Pisum sativum OX=3888 GN=RMS3 PE=1 SV=1
410	TRINITY_DN20762_c0_g1_i1	4.25985	3.63886e-08	1.81789e-06	sp|Q9M1K1|ORG2_ARATH Transcription factor ORG2 OS=Arabidopsis thaliana OX=3702 GN=ORG2 PE=1 SV=1
411	TRINITY_DN27079_c1_g2_i1	-4.23294	3.64696e-08	1.81789e-06	sp|F4JKK0|SUD1_ARATH Probable E3 ubiquitin ligase SUD1 OS=Arabidopsis thaliana OX=3702 GN=SUD1 PE=1 SV=1
412	TRINITY_DN26093_c2_g2_i3	4.19162	3.69153e-08	1.83564e-06	sp|O49485|SERA1_ARATH D-3-phosphoglycerate dehydrogenase 1, chloroplastic OS=Arabidopsis thaliana OX=3702 GN=PGDH1 PE=1 SV=1
413	TRINITY_DN26699_c1_g1_i1	4.13022	3.80949e-08	1.88971e-06	#N/A
414	TRINITY_DN22556_c0_g2_i1	-4.54623	3.87547e-08	1.91779e-06	sp|Q8BKC5|IPO5_MOUSE Importin-5 OS=Mus musculus OX=10090 GN=Ipo5 PE=1 SV=3
415	TRINITY_DN20041_c0_g1_i4	-4.22938	3.88649e-08	1.91861e-06	sp|Q94DM8|UFM1_ORYSJ Ubiquitin-fold modifier 1 OS=Oryza sativa subsp. japonica OX=39947 GN=Os01g0962400 PE=3 SV=1
416	TRINITY_DN25399_c1_g2_i9	4.12034	3.90335e-08	1.92231e-06	sp|Q40281|RCA_MALDO Ribulose bisphosphate carboxylase/oxygenase activase, chloroplastic OS=Malus domestica OX=3750 GN=RCA PE=2 SV=1
417	TRINITY_DN21407_c3_g1_i1	4.11569	3.94008e-08	1.93574e-06	sp|Q9LSW8|ETFB_ARATH Electron transfer flavoprotein subunit beta, mitochondrial OS=Arabidopsis thaliana OX=3702 GN=ETFB PE=1 SV=1
418	TRINITY_DN25815_c0_g2_i4	-4.15514	3.95813e-08	1.93996e-06	sp|U3U992|UGT8_CATRO 7-deoxyloganetic acid glucosyltransferase OS=Catharanthus roseus OX=4058 GN=UGT709C2 PE=1 SV=1
419	TRINITY_DN26557_c0_g2_i1	-4.47655	4.03362e-08	1.97224e-06	sp|O80852|GSTF9_ARATH Glutathione S-transferase F9 OS=Arabidopsis thaliana OX=3702 GN=GSTF9 PE=1 SV=1
420	TRINITY_DN21918_c0_g1_i1	-4.42842	4.07137e-08	1.98596e-06	sp|Q9M158|STR4_ARATH Rhodanese-like domain-containing protein 4, chloroplastic OS=Arabidopsis thaliana OX=3702 GN=STR4 PE=1 SV=2
421	TRINITY_DN27060_c0_g1_i4	-4.63209	4.08175e-08	1.98629e-06	sp|C8VK14|HXNY_EMENI 2-oxoglutarate-Fe(II) type oxidoreductase hxnY OS=Emericella nidulans (strain FGSC A4 / ATCC 38163 / CBS 112.46 / NRRL 194 / M139) OX=227321 GN=hxnY PE=2 SV=1
422	TRINITY_DN24574_c0_g1_i2	-4.24691	4.1498e-08	2.01462e-06	sp|Q9C9X3|ANXD5_ARATH Annexin D5 OS=Arabidopsis thaliana OX=3702 GN=ANN5 PE=2 SV=2
423	TRINITY_DN22357_c0_g1_i2	4.25197	4.17628e-08	2.02268e-06	sp|O22925|VSR2_ARATH Vacuolar-sorting receptor 2 OS=Arabidopsis thaliana OX=3702 GN=VSR2 PE=2 SV=1
424	TRINITY_DN22857_c0_g2_i1	-4.22941	4.34954e-08	2.10163e-06	sp|A2XAZ3|ADHX_ORYSI Alcohol dehydrogenase class-3 OS=Oryza sativa subsp. indica OX=39946 GN=ADHIII PE=3 SV=1
425	TRINITY_DN26540_c0_g2_i3	4.34181	4.37098e-08	2.10702e-06	sp|Q84L31|RD23C_ARATH Ubiquitin receptor RAD23c OS=Arabidopsis thaliana OX=3702 GN=RAD23C PE=1 SV=2
426	TRINITY_DN25903_c2_g2_i1	4.16904	4.38215e-08	2.10744e-06	#N/A
427	TRINITY_DN26019_c1_g1_i21	-4.23996	4.40682e-08	2.11435e-06	sp|Q9FXA2|PABP8_ARATH Polyadenylate-binding protein 8 OS=Arabidopsis thaliana OX=3702 GN=PAB8 PE=1 SV=1
428	TRINITY_DN27152_c3_g2_i6	4.59039	4.49516e-08	2.15169e-06	#N/A
429	TRINITY_DN26479_c1_g1_i2	-4.22282	4.52755e-08	2.16214e-06	sp|Q9ZV48|TPS11_ARATH Probable alpha,alpha-trehalose-phosphate synthase [UDP-forming] 11 OS=Arabidopsis thaliana OX=3702 GN=TPS11 PE=2 SV=1
430	TRINITY_DN24997_c0_g2_i3	4.21348	4.69667e-08	2.23608e-06	sp|O23487|BH003_ARATH Transcription factor bHLH3 OS=Arabidopsis thaliana OX=3702 GN=BHLH3 PE=1 SV=1
431	TRINITY_DN19079_c0_g1_i1	4.0831	4.7042e-08	2.23608e-06	sp|Q94AH9|MD36A_ARATH Mediator of RNA polymerase II transcription subunit 36a OS=Arabidopsis thaliana OX=3702 GN=MED36A PE=1 SV=2
432	TRINITY_DN23257_c0_g1_i4	-4.2248	4.76388e-08	2.2592e-06	sp|A5F5U6|BGAL_VIBC3 Beta-galactosidase OS=Vibrio cholerae serotype O1 (strain ATCC 39541 / Classical Ogawa 395 / O395) OX=345073 GN=lacZ PE=3 SV=2
433	TRINITY_DN21840_c1_g1_i2	4.12306	4.79729e-08	2.26979e-06	sp|O50001|PRU1_PRUAR Major allergen Pru ar 1 OS=Prunus armeniaca OX=36596 PE=1 SV=1
434	TRINITY_DN24782_c0_g2_i1	-4.71333	4.80875e-08	2.26997e-06	sp|Q8VYZ2|PPA8_ARATH Purple acid phosphatase 8 OS=Arabidopsis thaliana OX=3702 GN=PAP8 PE=2 SV=1
435	TRINITY_DN23429_c0_g1_i1	4.47341	4.85613e-08	2.28707e-06	#N/A
436	TRINITY_DN21158_c0_g4_i1	-4.60215	4.88347e-08	2.29467e-06	sp|Q06396|ARF1_ORYSJ ADP-ribosylation factor 1 OS=Oryza sativa subsp. japonica OX=39947 GN=Os01g0813400 PE=2 SV=3
437	TRINITY_DN24233_c2_g1_i3	-4.19384	5.08967e-08	2.38609e-06	#N/A
438	TRINITY_DN26148_c1_g2_i1	-4.08568	5.1665e-08	2.41658e-06	#N/A
439	TRINITY_DN21556_c0_g2_i1	-4.23893	5.27257e-08	2.45576e-06	sp|Q8VWZ7|C76B6_CATRO Geraniol 8-hydroxylase OS=Catharanthus roseus OX=4058 GN=CYP76B6 PE=1 SV=1
440	TRINITY_DN24816_c1_g2_i1	4.08379	5.28214e-08	2.45576e-06	sp|Q96329|ACOX4_ARATH Acyl-coenzyme A oxidase 4, peroxisomal OS=Arabidopsis thaliana OX=3702 GN=ACX4 PE=1 SV=1
441	TRINITY_DN23631_c1_g3_i2	4.07326	5.28624e-08	2.45576e-06	#N/A
442	TRINITY_DN25868_c1_g1_i1	4.14677	5.3026e-08	2.45611e-06	#N/A
443	TRINITY_DN20232_c0_g4_i5	4.26547	5.31095e-08	2.45611e-06	sp|Q9FKQ1|DTX27_ARATH Protein DETOXIFICATION 27 OS=Arabidopsis thaliana OX=3702 GN=DTX27 PE=2 SV=1
444	TRINITY_DN20329_c0_g1_i1	-4.34499	5.42897e-08	2.50503e-06	sp|Q6Z1Y6|SNAT2_ORYSJ Serotonin N-acetyltransferase 2, chloroplastic OS=Oryza sativa subsp. japonica OX=39947 GN=SNAT2 PE=1 SV=1
445	TRINITY_DN22204_c1_g1_i1	4.21302	5.52324e-08	2.5428e-06	sp|Q39211|NRPB3_ARATH DNA-directed RNA polymerases II, IV and V subunit 3 OS=Arabidopsis thaliana OX=3702 GN=NRPB3 PE=1 SV=1
446	TRINITY_DN24570_c1_g1_i1	4.03209	5.55123e-08	2.54868e-06	sp|Q9XFM6|MSBP1_ARATH Membrane steroid-binding protein 1 OS=Arabidopsis thaliana OX=3702 GN=MSBP1 PE=1 SV=2
447	TRINITY_DN7651_c0_g1_i1	4.03593	5.56339e-08	2.54868e-06	#N/A
448	TRINITY_DN24194_c0_g1_i2	4.08566	5.57333e-08	2.54868e-06	sp|Q9SKU1|CLC1_ARATH Clathrin light chain 1 OS=Arabidopsis thaliana OX=3702 GN=At2g20760 PE=2 SV=1
449	TRINITY_DN26715_c5_g1_i7	-4.68463	5.64691e-08	2.57657e-06	#N/A
450	TRINITY_DN23652_c0_g3_i5	4.30885	5.75707e-08	2.621e-06	sp|Q8LGF7|PEX4_ARATH Protein PEROXIN-4 OS=Arabidopsis thaliana OX=3702 GN=PEX4 PE=1 SV=1
451	TRINITY_DN25078_c1_g2_i6	-4.3725	5.81484e-08	2.64143e-06	sp|Q8LAS7|CNBL2_ARATH Calcineurin B-like protein 2 OS=Arabidopsis thaliana OX=3702 GN=CBL2 PE=1 SV=2
452	TRINITY_DN22297_c1_g1_i2	4.07258	5.8658e-08	2.65868e-06	sp|Q8H5T6|LTI6A_ORYSJ Hydrophobic protein LTI6A OS=Oryza sativa subsp. japonica OX=39947 GN=LTI6A PE=2 SV=1
453	TRINITY_DN24610_c3_g1_i4	-4.57157	6.04481e-08	2.73377e-06	sp|Q3E813|YL154_YEAST Uncharacterized protein YLR154C-G OS=Saccharomyces cerevisiae (strain ATCC 204508 / S288c) OX=559292 GN=YLR154C-G PE=2 SV=1
454	TRINITY_DN17539_c0_g1_i1	-4.40875	6.0667e-08	2.73763e-06	#N/A
455	TRINITY_DN24596_c0_g1_i3	-4.32586	6.12807e-08	2.75925e-06	#N/A
456	TRINITY_DN26243_c1_g1_i1	4.43546	6.14469e-08	2.7606e-06	sp|Q49KX2|PSBB_EUCGG Photosystem II CP47 reaction center protein OS=Eucalyptus globulus subsp. globulus OX=71271 GN=psbB PE=3 SV=1
457	TRINITY_DN24376_c0_g2_i5	-3.98901	6.15801e-08	2.7606e-06	sp|Q9LUV4|FRL4A_ARATH FRIGIDA-like protein 4a OS=Arabidopsis thaliana OX=3702 GN=FRL4A PE=2 SV=1
458	TRINITY_DN20697_c1_g2_i1	4.23891	6.19946e-08	2.77311e-06	sp|O82528|RL15_PETHY 60S ribosomal protein L15 OS=Petunia hybrida OX=4102 GN=RPL15 PE=2 SV=1
459	TRINITY_DN25002_c0_g2_i1	-4.46768	6.2176e-08	2.77516e-06	sp|Q9SAK4|SSDH_ARATH Succinate-semialdehyde dehydrogenase, mitochondrial OS=Arabidopsis thaliana OX=3702 GN=ALDH5F1 PE=1 SV=2
460	TRINITY_DN21463_c0_g1_i1	-4.22989	6.60864e-08	2.94329e-06	sp|Q9T0D3|HFB2B_ARATH Heat stress transcription factor B-2b OS=Arabidopsis thaliana OX=3702 GN=HSFB2B PE=2 SV=1
461	TRINITY_DN22192_c0_g1_i3	4.52419	6.6544e-08	2.95724e-06	#N/A
462	TRINITY_DN26921_c1_g1_i2	-4.01419	6.77489e-08	3.00427e-06	sp|P69309|UBIQP_AVEFA Polyubiquitin OS=Avena fatua OX=4499 PE=2 SV=2
463	TRINITY_DN26025_c0_g3_i1	4.21451	6.81545e-08	3.01573e-06	sp|Q9XGN1|TTG1_ARATH Protein TRANSPARENT TESTA GLABRA 1 OS=Arabidopsis thaliana OX=3702 GN=TTG1 PE=1 SV=1
464	TRINITY_DN22813_c0_g1_i2	3.99472	7.06257e-08	3.11834e-06	#N/A
465	TRINITY_DN23772_c0_g1_i4	4.36077	7.10254e-08	3.12924e-06	sp|Q9LEW8|FN3KR_ARATH Protein-ribulosamine 3-kinase, chloroplastic OS=Arabidopsis thaliana OX=3702 GN=At3g61080 PE=1 SV=2
466	TRINITY_DN26135_c1_g2_i1	-4.53682	7.28443e-08	3.20249e-06	#N/A
467	TRINITY_DN25522_c1_g1_i2	4.06178	7.30996e-08	3.20684e-06	#N/A
468	TRINITY_DN24201_c0_g1_i2	4.00346	7.51536e-08	3.2899e-06	sp|Q03685|BIP5_TOBAC Luminal-binding protein 5 OS=Nicotiana tabacum OX=4097 GN=BIP5 PE=2 SV=1
469	TRINITY_DN25278_c0_g2_i2	4.20404	8.20867e-08	3.58574e-06	#N/A
470	TRINITY_DN25108_c0_g5_i7	-4.10732	8.25478e-08	3.59821e-06	sp|P49332|GSTXC_TOBAC Probable glutathione S-transferase parC OS=Nicotiana tabacum OX=4097 GN=PARC PE=2 SV=1
471	TRINITY_DN18194_c0_g1_i1	3.97382	8.32718e-08	3.62206e-06	#N/A
472	TRINITY_DN24599_c0_g1_i4	-4.27291	8.42519e-08	3.65249e-06	sp|Q9M6E8|NCED1_PHAVU 9-cis-epoxycarotenoid dioxygenase NCED1, chloroplastic OS=Phaseolus vulgaris OX=3885 GN=NCED1 PE=2 SV=1
473	TRINITY_DN20121_c0_g1_i1	4.22893	8.43279e-08	3.65249e-06	#N/A
474	TRINITY_DN17568_c0_g1_i2	3.99097	8.45994e-08	3.65652e-06	sp|Q8LDI5|CXXS1_ARATH Thioredoxin-like protein CXXS1 OS=Arabidopsis thaliana OX=3702 GN=CXXS1 PE=2 SV=2
475	TRINITY_DN20040_c0_g1_i2	-4.41563	8.55926e-08	3.69166e-06	sp|Q9FK81|Y5258_ARATH Stress-response A/B barrel domain-containing protein At5g22580 OS=Arabidopsis thaliana OX=3702 GN=At5g22580 PE=1 SV=1
476	TRINITY_DN21975_c0_g1_i1	4.01957	8.75358e-08	3.76754e-06	sp|Q9LFD5|BPA1_ARATH Binding partner of ACD11 1 OS=Arabidopsis thaliana OX=3702 GN=BPA1 PE=1 SV=1
477	TRINITY_DN24253_c0_g1_i1	-4.02627	8.90746e-08	3.82573e-06	sp|Q9ZU35|AB7G_ARATH ABC transporter G family member 7 OS=Arabidopsis thaliana OX=3702 GN=ABCG7 PE=2 SV=1
478	TRINITY_DN27177_c1_g1_i2	-4.05863	9.06649e-08	3.88588e-06	sp|O64477|Y2913_ARATH G-type lectin S-receptor-like serine/threonine-protein kinase At2g19130 OS=Arabidopsis thaliana OX=3702 GN=At2g19130 PE=2 SV=1
479	TRINITY_DN16935_c0_g1_i1	4.31188	9.61403e-08	4.11196e-06	sp|P51614|CHIT3_VITVI Acidic endochitinase OS=Vitis vinifera OX=29760 GN=CHIT3 PE=2 SV=1
480	TRINITY_DN19917_c0_g1_i1	4.45508	9.84565e-08	4.20225e-06	sp|Q9LVQ8|P2C80_ARATH Probable protein phosphatase 2C 80 OS=Arabidopsis thaliana OX=3702 GN=At5g66720 PE=2 SV=1
481	TRINITY_DN21787_c0_g1_i1	-4.02342	9.87011e-08	4.20393e-06	sp|C7G304|GOLS2_SOLLC Galactinol synthase 2 OS=Solanum lycopersicum OX=4081 GN=GOLS2 PE=2 SV=1
482	TRINITY_DN22250_c1_g1_i3	-4.59108	9.94863e-08	4.22858e-06	sp|Q9MAA2|AT74_ARATH Phosphoglycerate mutase-like protein AT74 OS=Arabidopsis thaliana OX=3702 GN=At3g05170 PE=2 SV=1
483	TRINITY_DN27057_c0_g1_i5	4.35643	1.0009e-07	4.24544e-06	#N/A
484	TRINITY_DN23547_c2_g1_i1	-3.9544	1.04864e-07	4.43872e-06	sp|Q9LZ06|GSTL3_ARATH Glutathione S-transferase L3 OS=Arabidopsis thaliana OX=3702 GN=GSTL3 PE=2 SV=1
485	TRINITY_DN21235_c0_g1_i4	3.94264	1.05737e-07	4.46645e-06	sp|A0JMW6|T214A_XENLA Transmembrane protein 214-A OS=Xenopus laevis OX=8355 GN=tmem214-a PE=2 SV=1
486	TRINITY_DN26389_c2_g2_i4	-4.22388	1.09048e-07	4.59685e-06	sp|Q54V77|PYRG_DICDI CTP synthase OS=Dictyostelium discoideum OX=44689 GN=ctps PE=3 SV=1
487	TRINITY_DN24828_c1_g2_i2	-4.30759	1.12823e-07	4.74623e-06	sp|F4JTP5|STY46_ARATH Serine/threonine-protein kinase STY46 OS=Arabidopsis thaliana OX=3702 GN=STY46 PE=1 SV=1
488	TRINITY_DN23971_c0_g1_i8	-4.37029	1.13094e-07	4.74786e-06	sp|Q9ASS4|Y5838_ARATH Probably inactive leucine-rich repeat receptor-like protein kinase At5g48380 OS=Arabidopsis thaliana OX=3702 GN=At5g48380 PE=1 SV=1
489	TRINITY_DN21463_c0_g1_i2	4.03861	1.14029e-07	4.77731e-06	sp|Q9T0D3|HFB2B_ARATH Heat stress transcription factor B-2b OS=Arabidopsis thaliana OX=3702 GN=HSFB2B PE=2 SV=1
490	TRINITY_DN22141_c0_g1_i1	-3.97038	1.15644e-07	4.83512e-06	sp|Q54SW1|Y2179_DICDI Putative phosphatidylglycerol/phosphatidylinositol transfer protein DDB_G0282179 OS=Dictyostelium discoideum OX=44689 GN=DDB_G0282179 PE=3 SV=2
491	TRINITY_DN25622_c4_g1_i1	3.98604	1.17109e-07	4.88639e-06	sp|F8WKW1|UGT2_GARJA 7-deoxyloganetin glucosyltransferase OS=Gardenia jasminoides OX=114476 GN=UGT85A24 PE=1 SV=1
492	TRINITY_DN23683_c1_g1_i2	4.28742	1.17966e-07	4.91212e-06	#N/A
493	TRINITY_DN26452_c0_g1_i3	-4.5988	1.1853e-07	4.91566e-06	sp|Q94JQ3|GLYP3_ARATH Serine hydroxymethyltransferase 3, chloroplastic OS=Arabidopsis thaliana OX=3702 GN=SHM3 PE=1 SV=2
494	TRINITY_DN25231_c1_g2_i3	-4.2993	1.18531e-07	4.91566e-06	sp|B5X8M4|BRCC3_SALSA Lys-63-specific deubiquitinase BRCC36 OS=Salmo salar OX=8030 GN=brcc3 PE=2 SV=1
495	TRINITY_DN19798_c0_g2_i1	3.92249	1.19773e-07	4.95714e-06	sp|P49098|CYB5_TOBAC Cytochrome b5 OS=Nicotiana tabacum OX=4097 PE=2 SV=1
496	TRINITY_DN19645_c0_g1_i3	-4.55586	1.22457e-07	5.05804e-06	sp|Q9Y805|CWC25_SCHPO Pre-mRNA-splicing factor cwf25 OS=Schizosaccharomyces pombe (strain 972 / ATCC 24843) OX=284812 GN=cwf25 PE=1 SV=1
497	TRINITY_DN25193_c0_g1_i2	3.95234	1.22759e-07	5.06031e-06	sp|Q9ZVQ6|P2B10_ARATH F-box protein PP2-B10 OS=Arabidopsis thaliana OX=3702 GN=PP2B10 PE=1 SV=1
498	TRINITY_DN23033_c1_g2_i1	-4.29656	1.23008e-07	5.06036e-06	sp|Q9LYP4|BAG3_ARATH BAG family molecular chaperone regulator 3 OS=Arabidopsis thaliana OX=3702 GN=BAG3 PE=1 SV=1
499	TRINITY_DN18489_c0_g1_i2	4.0053	1.26353e-07	5.18757e-06	sp|Q5RBT0|PDCD5_PONAB Programmed cell death protein 5 OS=Pongo abelii OX=9601 GN=PDCD5 PE=2 SV=3
500	TRINITY_DN19442_c0_g1_i4	-4.54791	1.31364e-07	5.38253e-06	sp|P32024|JI23_HORVU 23 kDa jasmonate-induced protein OS=Hordeum vulgare OX=4513 PE=2 SV=1
501	TRINITY_DN26918_c1_g1_i3	4.25267	1.36083e-07	5.56474e-06	sp|Q6K669|AMPL2_ORYSJ Leucine aminopeptidase 2, chloroplastic OS=Oryza sativa subsp. japonica OX=39947 GN=Os02g0794700 PE=2 SV=1
502	TRINITY_DN26048_c1_g2_i6	-4.33907	1.38596e-07	5.65621e-06	#N/A
503	TRINITY_DN24773_c0_g1_i5	4.31424	1.39009e-07	5.66176e-06	#N/A
504	TRINITY_DN20979_c0_g1_i2	4.14923	1.40271e-07	5.70185e-06	#N/A
505	TRINITY_DN26657_c0_g2_i7	3.87804	1.40923e-07	5.717e-06	sp|Q6RYA0|SABP2_TOBAC Salicylic acid-binding protein 2 OS=Nicotiana tabacum OX=4097 GN=SABP2 PE=1 SV=1
506	TRINITY_DN23748_c1_g2_i2	-4.12476	1.43299e-07	5.80191e-06	sp|Q8W034|RNP1_ARATH Heterogeneous nuclear ribonucleoprotein 1 OS=Arabidopsis thaliana OX=3702 GN=RNP1 PE=1 SV=1
507	TRINITY_DN22148_c0_g1_i3	-4.41006	1.44571e-07	5.83764e-06	sp|Q93YU5|SEC8_ARATH Exocyst complex component SEC8 OS=Arabidopsis thaliana OX=3702 GN=SEC8 PE=1 SV=1
508	TRINITY_DN23652_c0_g1_i1	4.13969	1.44751e-07	5.83764e-06	sp|Q8LGF7|PEX4_ARATH Protein PEROXIN-4 OS=Arabidopsis thaliana OX=3702 GN=PEX4 PE=1 SV=1
509	TRINITY_DN26667_c0_g2_i1	-3.95948	1.45623e-07	5.86125e-06	sp|Q9SS87|SEOB_ARATH Protein SIEVE ELEMENT OCCLUSION B OS=Arabidopsis thaliana OX=3702 GN=SEOB PE=1 SV=1
510	TRINITY_DN23337_c0_g1_i2	-3.86661	1.47496e-07	5.92346e-06	sp|Q93YS4|AB22G_ARATH ABC transporter G family member 22 OS=Arabidopsis thaliana OX=3702 GN=ABCG22 PE=1 SV=1
511	TRINITY_DN24450_c1_g1_i1	-4.14412	1.47747e-07	5.92346e-06	sp|Q9SVM9|CER26_ARATH Protein ECERIFERUM 26 OS=Arabidopsis thaliana OX=3702 GN=CER26 PE=2 SV=1
512	TRINITY_DN23663_c2_g1_i3	-3.91603	1.49831e-07	5.9953e-06	sp|Q71H73|H33_VITVI Histone H3.3 OS=Vitis vinifera OX=29760 PE=2 SV=3
513	TRINITY_DN24958_c0_g1_i2	-4.32281	1.51109e-07	6.03463e-06	sp|Q8H1G5|REIL1_ARATH Cytoplasmic 60S subunit biogenesis factor REI1 homolog 1 OS=Arabidopsis thaliana OX=3702 GN=REIL1 PE=1 SV=1
514	TRINITY_DN26017_c0_g1_i2	-4.26018	1.51524e-07	6.03944e-06	sp|Q9SWR3|MMT1_WEDBI Methionine S-methyltransferase OS=Wedelia biflora OX=101473 GN=MMT1 PE=1 SV=1
515	TRINITY_DN27003_c1_g1_i2	4.1954	1.53614e-07	6.11085e-06	sp|Q8LB01|DAPB2_ARATH 4-hydroxy-tetrahydrodipicolinate reductase 2, chloroplastic OS=Arabidopsis thaliana OX=3702 GN=DAPB2 PE=1 SV=1
516	TRINITY_DN23792_c0_g1_i1	-4.17368	1.55238e-07	6.1532e-06	sp|Q55GS2|SCY1_DICDI Probable inactive serine/threonine-protein kinase scy1 OS=Dictyostelium discoideum OX=44689 GN=scy1 PE=3 SV=1
517	TRINITY_DN26056_c0_g1_i5	-3.91385	1.55279e-07	6.1532e-06	sp|Q9ZVD5|AGO4_ARATH Protein argonaute 4 OS=Arabidopsis thaliana OX=3702 GN=AGO4 PE=1 SV=2
518	TRINITY_DN9081_c0_g1_i1	-4.39287	1.63282e-07	6.45783e-06	sp|Q9ARD5|LT02_HORVU Low temperature-induced protein lt101.2 OS=Hordeum vulgare OX=4513 GN=LT101.2 PE=2 SV=1
519	TRINITY_DN26998_c0_g1_i1	-4.0474	1.63911e-07	6.47023e-06	sp|P93376|ACT6_TOBAC Actin-103 (Fragment) OS=Nicotiana tabacum OX=4097 PE=3 SV=1
520	TRINITY_DN26702_c0_g1_i1	-4.07149	1.64732e-07	6.49011e-06	sp|Q9LYS2|AB10C_ARATH ABC transporter C family member 10 OS=Arabidopsis thaliana OX=3702 GN=ABCC10 PE=2 SV=2
521	TRINITY_DN24746_c0_g1_i4	3.94168	1.67632e-07	6.59169e-06	sp|O82225|GGP5_ARATH Gamma-glutamyl peptidase 5 OS=Arabidopsis thaliana OX=3702 GN=GGP5 PE=2 SV=1
522	TRINITY_DN25069_c0_g1_i1	-4.53938	1.70265e-07	6.68243e-06	sp|Q8GWI5|Y4826_ARATH Uncharacterized protein At4g18257 OS=Arabidopsis thaliana OX=3702 GN=At4g18257 PE=1 SV=1
523	TRINITY_DN20684_c1_g1_i3	4.36494	1.71125e-07	6.70333e-06	#N/A
524	TRINITY_DN27099_c2_g1_i2	-3.99455	1.71902e-07	6.71049e-06	sp|Q8L7S8|RH3_ARATH DEAD-box ATP-dependent RNA helicase 3, chloroplastic OS=Arabidopsis thaliana OX=3702 GN=RH3 PE=1 SV=2
525	TRINITY_DN25343_c0_g2_i14	3.85298	1.71963e-07	6.71049e-06	sp|Q94KL7|SILD_FORIN Secoisolariciresinol dehydrogenase (Fragment) OS=Forsythia intermedia OX=55183 PE=1 SV=1
526	TRINITY_DN17933_c0_g1_i1	-4.02401	1.73935e-07	6.77455e-06	sp|P11890|HS23C_OXYRB Small heat shock protein, chloroplastic OS=Oxybasis rubra OX=3560 GN=HSP23 PE=2 SV=1
527	TRINITY_DN22375_c1_g2_i2	-4.29641	1.80031e-07	6.99868e-06	sp|Q38997|KIN10_ARATH SNF1-related protein kinase catalytic subunit alpha KIN10 OS=Arabidopsis thaliana OX=3702 GN=KIN10 PE=1 SV=2
528	TRINITY_DN22955_c0_g1_i7	3.92693	1.80919e-07	7.00798e-06	sp|Q9LI74|CHUP1_ARATH Protein CHUP1, chloroplastic OS=Arabidopsis thaliana OX=3702 GN=CHUP1 PE=1 SV=1
529	TRINITY_DN26922_c0_g1_i2	-4.14777	1.81069e-07	7.00798e-06	sp|Q96321|IMPA1_ARATH Importin subunit alpha-1 OS=Arabidopsis thaliana OX=3702 GN=IMPA1 PE=1 SV=2
530	TRINITY_DN26964_c0_g3_i2	-4.49518	1.81297e-07	7.00798e-06	sp|Q9SSQ4|FRS6_ARATH Protein FAR1-RELATED SEQUENCE 6 OS=Arabidopsis thaliana OX=3702 GN=FRS6 PE=2 SV=1
531	TRINITY_DN26440_c2_g1_i4	-3.97991	1.87594e-07	7.23772e-06	sp|Q93Z92|RING4_ARATH E3 ubiquitin-protein ligase At4g11680 OS=Arabidopsis thaliana OX=3702 GN=At4g11680 PE=2 SV=1
532	TRINITY_DN26680_c1_g1_i3	-4.48689	1.88025e-07	7.24074e-06	sp|Q8LGH4|CUL4_ARATH Cullin-4 OS=Arabidopsis thaliana OX=3702 GN=CUL4 PE=1 SV=1
533	TRINITY_DN23228_c0_g1_i1	4.17515	2.01761e-07	7.75512e-06	sp|O22633|NOI4_ARATH Protein NOI4 OS=Arabidopsis thaliana OX=3702 GN=NOI4 PE=1 SV=1
534	TRINITY_DN25835_c0_g1_i2	-4.47437	2.02321e-07	7.76207e-06	sp|O64793|Y1675_ARATH G-type lectin S-receptor-like serine/threonine-protein kinase At1g67520 OS=Arabidopsis thaliana OX=3702 GN=At1g67520 PE=2 SV=3
535	TRINITY_DN25354_c1_g4_i1	-4.26952	2.08812e-07	7.99615e-06	sp|Q9XF43|KCS6_ARATH 3-ketoacyl-CoA synthase 6 OS=Arabidopsis thaliana OX=3702 GN=CUT1 PE=1 SV=1
536	TRINITY_DN24566_c4_g1_i1	3.88327	2.15463e-07	8.23543e-06	#N/A
537	TRINITY_DN21766_c0_g3_i1	3.89729	2.20329e-07	8.40574e-06	#N/A
538	TRINITY_DN22038_c3_g1_i4	-3.83434	2.24859e-07	8.55257e-06	sp|Q9FYB5|DNJ11_ARATH Chaperone protein dnaJ 11, chloroplastic OS=Arabidopsis thaliana OX=3702 GN=ATJ11 PE=1 SV=2
539	TRINITY_DN26274_c1_g1_i1	-4.34928	2.25013e-07	8.55257e-06	sp|Q8RUF8|NILP3_ARATH Omega-amidase, chloroplastic OS=Arabidopsis thaliana OX=3702 GN=NLP3 PE=1 SV=1
540	TRINITY_DN23453_c0_g3_i1	-4.33284	2.29971e-07	8.72486e-06	sp|P50165|TRNH_DATST Tropinone reductase homolog OS=Datura stramonium OX=4076 PE=2 SV=1
541	TRINITY_DN23483_c0_g3_i1	3.96371	2.30846e-07	8.74186e-06	sp|Q978J0|Y1425_THEVO Putative ankyrin repeat protein TV1425 OS=Thermoplasma volcanium (strain ATCC 51530 / DSM 4299 / JCM 9571 / NBRC 15438 / GSS1) OX=273116 GN=TV1425 PE=1 SV=1
542	TRINITY_DN24253_c0_g1_i3	-4.09779	2.36943e-07	8.9562e-06	sp|Q9ZU35|AB7G_ARATH ABC transporter G family member 7 OS=Arabidopsis thaliana OX=3702 GN=ABCG7 PE=2 SV=1
543	TRINITY_DN23406_c0_g1_i5	-4.48227	2.37608e-07	8.96478e-06	sp|Q9M1C2|CH101_ARATH 10 kDa chaperonin 1, chloroplastic OS=Arabidopsis thaliana OX=3702 GN=CPN10-1 PE=2 SV=1
544	TRINITY_DN23048_c1_g1_i4	-3.88952	2.39889e-07	9.0342e-06	sp|O80763|NRX1_ARATH Probable nucleoredoxin 1 OS=Arabidopsis thaliana OX=3702 GN=At1g60420 PE=1 SV=1
545	TRINITY_DN16609_c0_g2_i5	3.85244	2.41924e-07	9.09414e-06	sp|Q8LE10|HA22I_ARATH HVA22-like protein i OS=Arabidopsis thaliana OX=3702 GN=HVA22I PE=2 SV=2
546	TRINITY_DN24951_c0_g2_i4	-3.86329	2.42612e-07	9.10327e-06	sp|Q9FUD3|BZIP9_ARATH Basic leucine zipper 9 OS=Arabidopsis thaliana OX=3702 GN=BZIP9 PE=1 SV=1
547	TRINITY_DN25305_c1_g2_i3	-4.32199	2.45058e-07	9.17824e-06	sp|Q5HZ38|GRIK2_ARATH Serine/threonine-protein kinase GRIK2 OS=Arabidopsis thaliana OX=3702 GN=GRIK2 PE=1 SV=1
548	TRINITY_DN19639_c0_g2_i1	-4.47252	2.4791e-07	9.26813e-06	sp|Q9LMR3|TYRA2_ARATH Arogenate dehydrogenase 2, chloroplastic OS=Arabidopsis thaliana OX=3702 GN=TYRAAT2 PE=1 SV=1
549	TRINITY_DN24006_c0_g3_i3	-4.02245	2.48846e-07	9.28616e-06	sp|Q94BV7|NDB2_ARATH External alternative NAD(P)H-ubiquinone oxidoreductase B2, mitochondrial OS=Arabidopsis thaliana OX=3702 GN=NDB2 PE=1 SV=1
550	TRINITY_DN20413_c1_g1_i1	-4.43183	2.62594e-07	9.76364e-06	sp|Q9LVS0|KUA1_ARATH Transcription factor KUA1 OS=Arabidopsis thaliana OX=3702 GN=KUA1 PE=1 SV=1
551	TRINITY_DN24746_c0_g5_i1	-4.43183	2.62594e-07	9.76364e-06	sp|Q24WI0|SURE_DESHY 5'-nucleotidase SurE OS=Desulfitobacterium hafniense (strain Y51) OX=138119 GN=surE PE=3 SV=1
552	TRINITY_DN26572_c3_g2_i2	-3.84328	2.63899e-07	9.78148e-06	#N/A
553	TRINITY_DN26709_c4_g1_i1	4.29343	2.64506e-07	9.78148e-06	sp|Q9STX1|ACBP3_ARATH Acyl-CoA-binding domain-containing protein 3 OS=Arabidopsis thaliana OX=3702 GN=ACBP3 PE=1 SV=1
554	TRINITY_DN20439_c0_g1_i2	4.29343	2.64506e-07	9.78148e-06	#N/A
555	TRINITY_DN26371_c1_g1_i2	-4.32096	2.68596e-07	9.91481e-06	sp|Q8RWH3|YAK1_ARATH Dual specificity protein kinase YAK1 homolog OS=Arabidopsis thaliana OX=3702 GN=YAK1 PE=1 SV=1
556	TRINITY_DN26526_c0_g1_i6	-4.45779	2.7002e-07	9.94945e-06	sp|Q9FVQ0|YUC10_ARATH Probable indole-3-pyruvate monooxygenase YUCCA10 OS=Arabidopsis thaliana OX=3702 GN=YUC10 PE=2 SV=1
557	TRINITY_DN24806_c0_g1_i2	-4.07402	2.79972e-07	1.02792e-05	sp|Q93YV6|2A5K_ARATH Serine/threonine protein phosphatase 2A 57 kDa regulatory subunit B' kappa isoform OS=Arabidopsis thaliana OX=3702 GN=B'KAPPA PE=2 SV=1
558	TRINITY_DN24575_c0_g2_i1	3.91129	2.79972e-07	1.02792e-05	sp|Q8S8A0|GDU4_ARATH Protein GLUTAMINE DUMPER 4 OS=Arabidopsis thaliana OX=3702 GN=GDU4 PE=2 SV=1
559	TRINITY_DN26523_c0_g1_i1	-3.83218	2.89401e-07	1.05906e-05	sp|P17407|21KD_DAUCA 21 kDa protein OS=Daucus carota OX=4039 PE=2 SV=1
560	TRINITY_DN24010_c2_g1_i1	3.80375	2.89487e-07	1.05906e-05	sp|P93276|M030_ARATH Uncharacterized mitochondrial protein AtMg00030 OS=Arabidopsis thaliana OX=3702 GN=AtMg00030 PE=4 SV=1
561	TRINITY_DN25518_c0_g1_i3	-4.21418	2.91664e-07	1.06512e-05	sp|Q680Q4|SIZ1_ARATH E3 SUMO-protein ligase SIZ1 OS=Arabidopsis thaliana OX=3702 GN=SIZ1 PE=1 SV=2
562	TRINITY_DN26881_c0_g1_i6	-3.74716	2.92517e-07	1.06633e-05	sp|Q39950|NLTP_HELAN Non-specific lipid-transfer protein OS=Helianthus annuus OX=4232 PE=3 SV=1
563	TRINITY_DN20665_c0_g2_i2	3.80722	2.93246e-07	1.06709e-05	sp|Q9SFB5|SCP27_ARATH Serine carboxypeptidase-like 27 OS=Arabidopsis thaliana OX=3702 GN=SCPL27 PE=2 SV=1
564	TRINITY_DN26801_c1_g2_i3	-4.41008	2.94259e-07	1.06888e-05	sp|O80452|AMPD_ARATH AMP deaminase OS=Arabidopsis thaliana OX=3702 GN=AMPD PE=1 SV=2
565	TRINITY_DN22203_c0_g1_i3	3.99509	2.95153e-07	1.07023e-05	sp|Q8GXR5|PPCS1_ARATH Phosphopantothenate--cysteine ligase 1 OS=Arabidopsis thaliana OX=3702 GN=PPCS1 PE=2 SV=1
566	TRINITY_DN24322_c0_g1_i5	-3.90332	2.99691e-07	1.08476e-05	sp|Q9FKW8|STR18_ARATH Thiosulfate sulfurtransferase 18 OS=Arabidopsis thaliana OX=3702 GN=STR18 PE=1 SV=1
567	TRINITY_DN26446_c1_g1_i3	-4.21065	3.00827e-07	1.08696e-05	sp|C0LGG8|Y5343_ARATH Probable LRR receptor-like serine/threonine-protein kinase At1g53430 OS=Arabidopsis thaliana OX=3702 GN=At1g53430 PE=1 SV=1
568	TRINITY_DN21224_c0_g1_i1	4.11696	3.05729e-07	1.10272e-05	#N/A
569	TRINITY_DN24600_c1_g1_i2	-4.13807	3.09399e-07	1.11319e-05	sp|O22898|LACS1_ARATH Long chain acyl-CoA synthetase 1 OS=Arabidopsis thaliana OX=3702 GN=LACS1 PE=2 SV=1
570	TRINITY_DN25030_c1_g1_i1	-4.29624	3.10171e-07	1.11319e-05	sp|A7NY33|PER4_VITVI Peroxidase 4 OS=Vitis vinifera OX=29760 GN=GSVIVT00023967001 PE=1 SV=1
571	TRINITY_DN19845_c0_g1_i1	-4.20356	3.10308e-07	1.11319e-05	sp|Q9FIS1|AGL42_ARATH MADS-box protein AGL42 OS=Arabidopsis thaliana OX=3702 GN=AGL42 PE=1 SV=1
572	TRINITY_DN26832_c0_g1_i1	-3.96331	3.10803e-07	1.11319e-05	sp|O48847|LUH_ARATH Transcriptional corepressor LEUNIG_HOMOLOG OS=Arabidopsis thaliana OX=3702 GN=LUH PE=1 SV=1
573	TRINITY_DN26541_c2_g2_i1	4.1879	3.12997e-07	1.11909e-05	sp|Q9C7T4|BH096_ARATH Transcription factor bHLH96 OS=Arabidopsis thaliana OX=3702 GN=BHLH96 PE=1 SV=1
574	TRINITY_DN26403_c0_g1_i2	3.83688	3.17203e-07	1.13215e-05	#N/A
575	TRINITY_DN26902_c1_g1_i4	3.97994	3.21774e-07	1.14647e-05	sp|Q9LJB7|BBX32_ARATH B-box zinc finger protein 32 OS=Arabidopsis thaliana OX=3702 GN=BBX32 PE=1 SV=1
576	TRINITY_DN16735_c0_g1_i2	-3.74729	3.27422e-07	1.16457e-05	sp|O24496|GLO2C_ARATH Hydroxyacylglutathione hydrolase cytoplasmic OS=Arabidopsis thaliana OX=3702 GN=GLX2-2 PE=1 SV=2
577	TRINITY_DN24875_c0_g1_i3	-4.4228	3.35389e-07	1.19083e-05	sp|Q5ZKV9|VPS50_CHICK Syndetin OS=Gallus gallus OX=9031 GN=VPS50 PE=2 SV=1
578	TRINITY_DN23983_c0_g1_i5	-4.18928	3.40779e-07	1.20788e-05	sp|Q9FS87|IVD_SOLTU Isovaleryl-CoA dehydrogenase, mitochondrial OS=Solanum tuberosum OX=4113 GN=IVD PE=1 SV=2
579	TRINITY_DN23126_c0_g1_i1	-4.11934	3.45173e-07	1.22134e-05	sp|Q9FFJ8|LIMYB_ARATH L10-interacting MYB domain-containing protein OS=Arabidopsis thaliana OX=3702 GN=LIMYB PE=1 SV=1
580	TRINITY_DN25075_c0_g1_i1	4.24769	3.45812e-07	1.22149e-05	#N/A
581	TRINITY_DN26878_c0_g1_i1	-4.0699	3.47969e-07	1.22699e-05	sp|O24658|CHI59_ARATH Endochitinase At2g43590 OS=Arabidopsis thaliana OX=3702 GN=At2g43590 PE=2 SV=1
582	TRINITY_DN27147_c1_g1_i3	3.87605	3.50678e-07	1.23442e-05	sp|Q84J70|DI193_ARATH Protein DEHYDRATION-INDUCED 19 homolog 3 OS=Arabidopsis thaliana OX=3702 GN=DI19-3 PE=1 SV=1
583	TRINITY_DN22887_c0_g1_i1	3.79301	3.57328e-07	1.25567e-05	sp|Q9T096|YIPL6_ARATH Protein yippee-like At4g27745 OS=Arabidopsis thaliana OX=3702 GN=At4g27745 PE=3 SV=2
584	TRINITY_DN26146_c0_g1_i3	3.89334	3.58277e-07	1.25685e-05	#N/A
585	TRINITY_DN24565_c1_g2_i2	-3.82577	3.59896e-07	1.26037e-05	sp|Q9LZD3|E70A1_ARATH Exocyst complex component EXO70A1 OS=Arabidopsis thaliana OX=3702 GN=EXO70A1 PE=1 SV=1
586	TRINITY_DN21124_c0_g1_i1	4.05498	3.61903e-07	1.26524e-05	sp|Q8IUH2|CREG2_HUMAN Protein CREG2 OS=Homo sapiens OX=9606 GN=CREG2 PE=1 SV=1
587	TRINITY_DN26785_c0_g1_i5	-4.02154	3.65623e-07	1.27459e-05	sp|P35614|ERF1Z_ARATH Eukaryotic peptide chain release factor subunit 1-3 OS=Arabidopsis thaliana OX=3702 GN=ERF1-3 PE=1 SV=1
588	TRINITY_DN24615_c0_g1_i2	-4.40754	3.66256e-07	1.27459e-05	#N/A
589	TRINITY_DN21922_c1_g2_i1	3.72799	3.66443e-07	1.27459e-05	sp|Q9SC12|IF5A_SENVE Eukaryotic translation initiation factor 5A OS=Senecio vernalis OX=93496 GN=EIFSV1 PE=2 SV=1
590	TRINITY_DN25791_c2_g1_i3	4.15733	3.68977e-07	1.2801e-05	sp|Q8L612|MACP1_ARATH MACPF domain-containing protein At1g14780 OS=Arabidopsis thaliana OX=3702 GN=At1g14780 PE=2 SV=1
591	TRINITY_DN25491_c1_g4_i3	3.69343	3.69277e-07	1.2801e-05	#N/A
592	TRINITY_DN24201_c0_g1_i1	-4.37458	3.70961e-07	1.2816e-05	sp|Q03685|BIP5_TOBAC Luminal-binding protein 5 OS=Nicotiana tabacum OX=4097 GN=BIP5 PE=2 SV=1
593	TRINITY_DN9088_c0_g1_i1	-4.37458	3.70961e-07	1.2816e-05	sp|P85173|PHBP_UNKP Phosphate-binding protein OS=Unknown prokaryotic organism OX=2725 PE=1 SV=1
594	TRINITY_DN23236_c0_g1_i3	-4.05588	3.74592e-07	1.29197e-05	sp|Q9LJP4|CSLC4_ARATH Xyloglucan glycosyltransferase 4 OS=Arabidopsis thaliana OX=3702 GN=CSLC4 PE=1 SV=1
595	TRINITY_DN25999_c1_g3_i1	-3.87315	3.76011e-07	1.29468e-05	#N/A
596	TRINITY_DN15524_c0_g1_i1	4.13755	3.80155e-07	1.3063e-05	sp|Q38908|XTH30_ARATH Probable xyloglucan endotransglucosylase/hydrolase protein 30 OS=Arabidopsis thaliana OX=3702 GN=XTH30 PE=2 SV=2
597	TRINITY_DN17234_c0_g1_i1	3.76562	3.80662e-07	1.3063e-05	sp|O24035|PANC_LOTJA Pantoate--beta-alanine ligase OS=Lotus japonicus OX=34305 GN=PANC PE=1 SV=3
598	TRINITY_DN24591_c2_g1_i1	3.90219	3.8281e-07	1.31066e-05	sp|Q9ZUG9|BH066_ARATH Transcription factor bHLH66 OS=Arabidopsis thaliana OX=3702 GN=BHLH66 PE=1 SV=1
599	TRINITY_DN25708_c2_g4_i3	-3.84443	3.83211e-07	1.31066e-05	sp|P21616|AVP_VIGRR Pyrophosphate-energized vacuolar membrane proton pump OS=Vigna radiata var. radiata OX=3916 PE=1 SV=4
600	TRINITY_DN26402_c0_g1_i1	-4.05306	3.83958e-07	1.31103e-05	sp|Q8W3M6|UBCP_ARATH Ubiquitin-like domain-containing CTD phosphatase OS=Arabidopsis thaliana OX=3702 GN=At4g06599 PE=2 SV=1
601	TRINITY_DN26665_c1_g3_i3	-4.16325	3.85993e-07	1.31578e-05	sp|O49814|BCH2_CAPAN Beta-carotene hydroxylase 2, chloroplastic (Fragment) OS=Capsicum annuum OX=4072 GN=CA2 PE=2 SV=1
602	TRINITY_DN15476_c0_g1_i1	3.84654	3.87511e-07	1.31768e-05	sp|P16064|ICI1_PHAAN Subtilisin inhibitor 1 OS=Phaseolus angularis OX=3914 PE=1 SV=1
603	TRINITY_DN25597_c0_g2_i3	-3.6963	3.87836e-07	1.31768e-05	sp|Q41144|STC_RICCO Sugar carrier protein C OS=Ricinus communis OX=3988 GN=STC PE=2 SV=1
604	TRINITY_DN24687_c1_g3_i4	-3.78439	3.89402e-07	1.32081e-05	#N/A
605	TRINITY_DN26285_c0_g1_i1	-4.10178	3.94528e-07	1.33598e-05	sp|O49500|MBR2_ARATH E3 ubiquitin-protein ligase MBR2 OS=Arabidopsis thaliana OX=3702 GN=MBR2 PE=1 SV=1
606	TRINITY_DN21865_c1_g2_i2	-4.01313	4.05787e-07	1.37184e-05	sp|Q84L30|RD23D_ARATH Ubiquitin receptor RAD23d OS=Arabidopsis thaliana OX=3702 GN=RAD23D PE=1 SV=2
607	TRINITY_DN18079_c0_g1_i2	-3.92622	4.11275e-07	1.3881e-05	sp|Q5RJV0|COQ9_XENTR Ubiquinone biosynthesis protein COQ9, mitochondrial OS=Xenopus tropicalis OX=8364 GN=coq9 PE=2 SV=1
608	TRINITY_DN24127_c0_g2_i1	3.8438	4.17607e-07	1.40278e-05	sp|O74503|UAF30_SCHPO Upstream activation factor subunit spp27 OS=Schizosaccharomyces pombe (strain 972 / ATCC 24843) OX=284812 GN=spp27 PE=1 SV=1
609	TRINITY_DN26352_c0_g1_i7	4.05492	4.18187e-07	1.40278e-05	sp|O49447|ADT3_ARATH ADP,ATP carrier protein 3, mitochondrial OS=Arabidopsis thaliana OX=3702 GN=AAC3 PE=1 SV=1
610	TRINITY_DN23806_c0_g1_i2	-4.38175	4.18573e-07	1.40278e-05	sp|Q8VZY6|FIE2_MAIZE Polycomb group protein FIE2 OS=Zea mays OX=4577 GN=FIE2 PE=2 SV=1
611	TRINITY_DN24797_c0_g2_i1	4.1259	4.18573e-07	1.40278e-05	#N/A
612	TRINITY_DN21111_c1_g1_i1	-3.72242	4.19047e-07	1.40278e-05	sp|Q9FYB5|DNJ11_ARATH Chaperone protein dnaJ 11, chloroplastic OS=Arabidopsis thaliana OX=3702 GN=ATJ11 PE=1 SV=2
613	TRINITY_DN22564_c0_g2_i1	-3.72971	4.22387e-07	1.41165e-05	sp|Q0JIL1|NRX2_ORYSJ Probable nucleoredoxin 2 OS=Oryza sativa subsp. japonica OX=39947 GN=Os01g0794400 PE=2 SV=1
614	TRINITY_DN26387_c1_g1_i1	-4.14927	4.25489e-07	1.41971e-05	sp|C7G304|GOLS2_SOLLC Galactinol synthase 2 OS=Solanum lycopersicum OX=4081 GN=GOLS2 PE=2 SV=1
615	TRINITY_DN26899_c0_g3_i3	-4.08702	4.26326e-07	1.42018e-05	#N/A
616	TRINITY_DN27178_c2_g2_i1	3.81665	4.33217e-07	1.4408e-05	sp|H2DH21|C7A29_PANGI Cytochrome P450 CYP72A219 OS=Panax ginseng OX=4054 PE=2 SV=1
617	TRINITY_DN24951_c0_g2_i3	3.72309	4.36357e-07	1.44889e-05	sp|Q9FUD3|BZIP9_ARATH Basic leucine zipper 9 OS=Arabidopsis thaliana OX=3702 GN=BZIP9 PE=1 SV=1
618	TRINITY_DN26870_c0_g1_i2	3.75053	4.40824e-07	1.45967e-05	sp|O65554|CIPK6_ARATH CBL-interacting serine/threonine-protein kinase 6 OS=Arabidopsis thaliana OX=3702 GN=CIPK6 PE=1 SV=1
619	TRINITY_DN25807_c1_g1_i3	-3.78437	4.4103e-07	1.45967e-05	sp|P24397|HY6H_HYONI Hyoscyamine 6-dioxygenase OS=Hyoscyamus niger OX=4079 GN=H6H PE=1 SV=1
620	TRINITY_DN24392_c1_g1_i2	-3.85686	4.46244e-07	1.47455e-05	sp|Q9LZQ9|DEAH2_ARATH Probable pre-mRNA-splicing factor ATP-dependent RNA helicase DEAH2 OS=Arabidopsis thaliana OX=3702 GN=At3g62310 PE=2 SV=1
621	TRINITY_DN26033_c0_g3_i2	-4.23252	4.48614e-07	1.47999e-05	sp|Q9SRM3|DIOX6_ARATH Probable 2-oxoglutarate-dependent dioxygenase At3g111800 OS=Arabidopsis thaliana OX=3702 GN=At3g11180 PE=2 SV=1
622	TRINITY_DN20026_c0_g1_i1	-4.33819	4.51817e-07	1.48816e-05	sp|P82245|RK28_SPIOL 50S ribosomal protein L28, chloroplastic OS=Spinacia oleracea OX=3562 GN=RPL28 PE=1 SV=2
623	TRINITY_DN24050_c0_g1_i2	3.84352	4.57462e-07	1.50127e-05	#N/A
624	TRINITY_DN25838_c0_g1_i6	-4.3713	4.57995e-07	1.50127e-05	sp|Q8RWS9|CNGC5_ARATH Probable cyclic nucleotide-gated ion channel 5 OS=Arabidopsis thaliana OX=3702 GN=CNGC5 PE=2 SV=1
625	TRINITY_DN24597_c0_g1_i2	-4.36605	4.57995e-07	1.50127e-05	sp|P56821|EIF3B_TOBAC Eukaryotic translation initiation factor 3 subunit B OS=Nicotiana tabacum OX=4097 GN=TIF3B1 PE=2 SV=1
626	TRINITY_DN25200_c0_g3_i4	3.80719	4.62284e-07	1.51291e-05	sp|Q70II3|EF110_ARATH Ethylene-responsive transcription factor ERF110 OS=Arabidopsis thaliana OX=3702 GN=ERF110 PE=2 SV=2
627	TRINITY_DN24977_c0_g1_i4	3.78277	4.67877e-07	1.52877e-05	sp|Q8LEV3|Y2060_ARATH BTB/POZ domain-containing protein At2g30600 OS=Arabidopsis thaliana OX=3702 GN=At2g30600/At2g30610 PE=2 SV=1
628	TRINITY_DN22734_c1_g1_i5	3.80371	4.72703e-07	1.54208e-05	sp|Q940H6|SRK2E_ARATH Serine/threonine-protein kinase SRK2E OS=Arabidopsis thaliana OX=3702 GN=SRK2E PE=1 SV=1
629	TRINITY_DN24958_c0_g1_i1	3.80154	4.74587e-07	1.54577e-05	sp|Q8H1G5|REIL1_ARATH Cytoplasmic 60S subunit biogenesis factor REI1 homolog 1 OS=Arabidopsis thaliana OX=3702 GN=REIL1 PE=1 SV=1
630	TRINITY_DN16122_c0_g1_i1	-3.94769	4.76604e-07	1.54987e-05	sp|Q58FS3|RAD_ANTMA Transcription factor RADIALIS OS=Antirrhinum majus OX=4151 GN=RAD PE=1 SV=1
631	TRINITY_DN26440_c2_g1_i5	-4.0159	4.8085e-07	1.56042e-05	sp|Q9LN71|RING1_ARATH E3 ubiquitin-protein ligase At1g12760 OS=Arabidopsis thaliana OX=3702 GN=At1g12760 PE=1 SV=1
632	TRINITY_DN26817_c0_g1_i1	-3.71735	4.81689e-07	1.56042e-05	sp|F4JS25|SRFR1_ARATH Suppressor of RPS4-RLD 1 OS=Arabidopsis thaliana OX=3702 GN=SRFR1 PE=1 SV=1
633	TRINITY_DN20252_c0_g1_i2	3.79074	4.82133e-07	1.56042e-05	sp|Q9SR86|AGT23_ARATH Alanine--glyoxylate aminotransferase 2 homolog 3, mitochondrial OS=Arabidopsis thaliana OX=3702 GN=At3g08860 PE=2 SV=1
634	TRINITY_DN20146_c0_g1_i1	-3.7419	4.86632e-07	1.5725e-05	#N/A
635	TRINITY_DN25701_c0_g2_i1	3.86956	4.89754e-07	1.57761e-05	sp|Q93ZR6|WSD1_ARATH O-acyltransferase WSD1 OS=Arabidopsis thaliana OX=3702 GN=WSD1 PE=2 SV=1
636	TRINITY_DN25443_c3_g1_i1	3.86956	4.89754e-07	1.57761e-05	sp|A6BM07|I7GT1_SOYBN Isoflavone 7-O-glucosyltransferase 1 OS=Glycine max OX=3847 GN=GmIF7GT1 PE=1 SV=1
637	TRINITY_DN26569_c1_g1_i1	3.87416	4.93178e-07	1.58615e-05	sp|Q69ZF3|GBA2_MOUSE Non-lysosomal glucosylceramidase OS=Mus musculus OX=10090 GN=Gba2 PE=1 SV=2
638	TRINITY_DN25108_c0_g5_i3	-3.86155	4.98847e-07	1.60186e-05	sp|P49332|GSTXC_TOBAC Probable glutathione S-transferase parC OS=Nicotiana tabacum OX=4097 GN=PARC PE=2 SV=1
639	TRINITY_DN25266_c0_g1_i5	-4.00718	5.05855e-07	1.62182e-05	#N/A
640	TRINITY_DN25771_c1_g1_i2	3.80717	5.11825e-07	1.6384e-05	#N/A
641	TRINITY_DN25224_c0_g1_i1	-3.64007	5.15496e-07	1.64758e-05	sp|O24301|SUS2_PEA Sucrose synthase 2 OS=Pisum sativum OX=3888 GN=SUS2 PE=2 SV=1
642	TRINITY_DN19467_c0_g1_i1	3.64669	5.20354e-07	1.66051e-05	sp|O65735|ALF_CICAR Fructose-bisphosphate aldolase, cytoplasmic isozyme OS=Cicer arietinum OX=3827 GN=ALDC PE=2 SV=1
643	TRINITY_DN23265_c0_g1_i1	-3.84114	5.31766e-07	1.69429e-05	sp|Q6P819|CNOT9_XENTR CCR4-NOT transcription complex subunit 9 OS=Xenopus tropicalis OX=8364 GN=cnot9 PE=2 SV=1
644	TRINITY_DN23906_c0_g2_i1	3.75374	5.39567e-07	1.71648e-05	#N/A
645	TRINITY_DN22549_c0_g1_i2	-3.82456	5.41833e-07	1.71974e-05	#N/A
646	TRINITY_DN24189_c1_g2_i1	4.03409	5.42328e-07	1.71974e-05	sp|Q9SH88|RRS1_ARATH Ribosome biogenesis regulatory protein homolog OS=Arabidopsis thaliana OX=3702 GN=At2g37990 PE=2 SV=2
647	TRINITY_DN24058_c1_g2_i1	-3.80402	5.43112e-07	1.71974e-05	sp|Q9XGN4|GOLS1_AJURE Galactinol synthase 1 OS=Ajuga reptans OX=38596 GN=GOLS1 PE=1 SV=1
648	TRINITY_DN26672_c1_g1_i2	3.88181	5.48147e-07	1.73301e-05	sp|P57681|PCYOX_ARATH Farnesylcysteine lyase OS=Arabidopsis thaliana OX=3702 GN=FLCY PE=1 SV=1
649	TRINITY_DN26739_c0_g1_i2	4.01883	5.52464e-07	1.74397e-05	sp|F4I116|SYLC_ARATH Leucine--tRNA ligase, cytoplasmic OS=Arabidopsis thaliana OX=3702 GN=At1g09620 PE=1 SV=1
650	TRINITY_DN23384_c0_g1_i2	3.84601	5.54448e-07	1.74753e-05	sp|P45726|PALY_CAMSI Phenylalanine ammonia-lyase OS=Camellia sinensis OX=4442 GN=PAL PE=2 SV=1
651	TRINITY_DN22414_c0_g1_i8	3.72036	5.56527e-07	1.75056e-05	sp|H1ZZA4|AUAG_STIAU Aurachin C monooxygenase/isomerase OS=Stigmatella aurantiaca OX=41 GN=auaG PE=1 SV=1
652	TRINITY_DN25030_c1_g2_i1	-4.03857	5.57116e-07	1.75056e-05	#N/A
653	TRINITY_DN19141_c1_g1_i1	-3.64666	5.58301e-07	1.75159e-05	sp|Q67XQ0|Y4424_ARATH DUF21 domain-containing protein At4g14240 OS=Arabidopsis thaliana OX=3702 GN=CBSDUF1 PE=1 SV=1
654	TRINITY_DN21167_c0_g1_i2	-3.65014	5.59936e-07	1.75404e-05	sp|O04203|HSPR2_ARATH Nematode resistance protein-like HSPRO2 OS=Arabidopsis thaliana OX=3702 GN=HSPRO2 PE=1 SV=1
655	TRINITY_DN25203_c0_g2_i1	3.80611	5.63205e-07	1.76159e-05	#N/A
656	TRINITY_DN26161_c0_g1_i5	3.65897	5.65512e-07	1.76611e-05	sp|P27141|CAHC_TOBAC Carbonic anhydrase, chloroplastic OS=Nicotiana tabacum OX=4097 PE=2 SV=1
657	TRINITY_DN26425_c1_g2_i3	-3.77747	5.7548e-07	1.79221e-05	sp|P27493|CB22_TOBAC Chlorophyll a-b binding protein 21, chloroplastic OS=Nicotiana tabacum OX=4097 GN=CAB21 PE=2 SV=1
658	TRINITY_DN24737_c1_g2_i2	-4.32874	5.75621e-07	1.79221e-05	sp|Q9FI61|UBC27_ARATH Ubiquitin-conjugating enzyme E2 27 OS=Arabidopsis thaliana OX=3702 GN=UBC27 PE=2 SV=1
659	TRINITY_DN22019_c1_g5_i3	-4.28661	5.99424e-07	1.86349e-05	sp|Q8LPF0|TAF2_ARATH Transcription initiation factor TFIID subunit 2 OS=Arabidopsis thaliana OX=3702 GN=TAF2 PE=2 SV=1
660	TRINITY_DN26490_c0_g3_i2	3.70798	6.10819e-07	1.89604e-05	sp|B9RAJ0|DNPEP_RICCO Probable aspartyl aminopeptidase OS=Ricinus communis OX=3988 GN=RCOM_1506700 PE=2 SV=2
661	TRINITY_DN26918_c0_g1_i4	3.92767	6.15374e-07	1.90729e-05	sp|O81445|CNBL1_ARATH Calcineurin B-like protein 1 OS=Arabidopsis thaliana OX=3702 GN=CBL1 PE=1 SV=3
662	TRINITY_DN23876_c0_g1_i3	-3.78789	6.2524e-07	1.93329e-05	#N/A
663	TRINITY_DN26505_c0_g3_i1	3.844	6.25651e-07	1.93329e-05	sp|Q05091|PGIP_PYRCO Polygalacturonase inhibitor OS=Pyrus communis OX=23211 GN=PGIP PE=1 SV=1
664	TRINITY_DN26282_c1_g1_i1	3.6052	6.27698e-07	1.93669e-05	#N/A
665	TRINITY_DN26028_c1_g2_i1	-3.93031	6.31453e-07	1.94535e-05	sp|Q9ZUA9|Y2181_ARATH PHD finger protein At2g01810 OS=Arabidopsis thaliana OX=3702 GN=At2g01810 PE=3 SV=1
666	TRINITY_DN16893_c0_g1_i1	3.86563	6.35261e-07	1.95414e-05	sp|Q9LZ23|ACR12_ARATH ACT domain-containing protein ACR12 OS=Arabidopsis thaliana OX=3702 GN=ACR12 PE=2 SV=1
667	TRINITY_DN25086_c1_g3_i2	-3.7681	6.40432e-07	1.96709e-05	sp|Q803I2|ERGI3_DANRE Endoplasmic reticulum-Golgi intermediate compartment protein 3 OS=Danio rerio OX=7955 GN=ergic3 PE=2 SV=1
668	TRINITY_DN25868_c2_g1_i2	3.62111	6.44464e-07	1.97652e-05	sp|P35016|ENPL_CATRO Endoplasmin homolog OS=Catharanthus roseus OX=4058 GN=HSP90 PE=2 SV=1
669	TRINITY_DN24637_c0_g2_i4	3.80496	6.51188e-07	1.99415e-05	sp|P25862|TBB1_AVESA Tubulin beta-1 chain (Fragment) OS=Avena sativa OX=4498 GN=TUBB1 PE=2 SV=1
670	TRINITY_DN24106_c0_g1_i1	3.65334	6.60955e-07	2.02104e-05	sp|P17859|AMYA_VIGMU Alpha-amylase OS=Vigna mungo OX=3915 GN=AMY1.1 PE=2 SV=1
671	TRINITY_DN21601_c0_g2_i1	3.60291	6.68222e-07	2.04022e-05	sp|O23264|SEBP1_ARATH Selenium-binding protein 1 OS=Arabidopsis thaliana OX=3702 GN=SBP1 PE=1 SV=1
672	TRINITY_DN26957_c0_g3_i2	-3.69425	6.75548e-07	2.05952e-05	sp|O82150|FTSH_TOBAC ATP-dependent zinc metalloprotease FTSH, chloroplastic OS=Nicotiana tabacum OX=4097 GN=FTSH PE=2 SV=2
673	TRINITY_DN26845_c0_g1_i2	-4.1613	6.84256e-07	2.08297e-05	sp|Q9LYZ7|UPL4_ARATH E3 ubiquitin-protein ligase UPL4 OS=Arabidopsis thaliana OX=3702 GN=UPL4 PE=3 SV=1
674	TRINITY_DN22584_c3_g1_i2	-3.99814	7.03565e-07	2.1354e-05	sp|Q84XG9|ILL1_ORYSI IAA-amino acid hydrolase ILR1-like 1 OS=Oryza sativa subsp. indica OX=39946 GN=ILL1 PE=2 SV=1
675	TRINITY_DN18507_c0_g1_i2	-3.99814	7.03565e-07	2.1354e-05	sp|Q42565|ASB1_ARATH Anthranilate synthase beta subunit 1, chloroplastic OS=Arabidopsis thaliana OX=3702 GN=ASB1 PE=1 SV=1
676	TRINITY_DN25086_c1_g3_i3	3.62103	7.11535e-07	2.15639e-05	sp|Q4R8X1|ERGI3_MACFA Endoplasmic reticulum-Golgi intermediate compartment protein 3 OS=Macaca fascicularis OX=9541 GN=ERGIC3 PE=2 SV=1
677	TRINITY_DN21083_c1_g2_i1	4.12544	7.19601e-07	2.17681e-05	#N/A
678	TRINITY_DN25482_c0_g1_i3	-4.06185	7.20396e-07	2.17681e-05	#N/A
679	TRINITY_DN24644_c0_g1_i2	-3.76387	7.22405e-07	2.17966e-05	sp|Q9FIA1|GDL87_ARATH GDSL esterase/lipase At5g55050 OS=Arabidopsis thaliana OX=3702 GN=At5g55050 PE=2 SV=1
680	TRINITY_DN26109_c0_g4_i3	3.80004	7.44811e-07	2.24396e-05	#N/A
681	TRINITY_DN26731_c1_g1_i10	-3.9844	7.69e-07	2.31004e-05	sp|Q8L5A7|SOT15_ARATH Cytosolic sulfotransferase 15 OS=Arabidopsis thaliana OX=3702 GN=SOT15 PE=1 SV=1
682	TRINITY_DN25888_c1_g1_i1	-3.9844	7.69e-07	2.31004e-05	sp|P02519|HSP11_SOYBN 17.3 kDa class I heat shock protein OS=Glycine max OX=3847 GN=HSP17.3-B PE=3 SV=1
683	TRINITY_DN20197_c0_g1_i7	-4.1383	7.70163e-07	2.31015e-05	sp|O22315|SR34_ARATH Serine/arginine-rich-splicing factor SR34 OS=Arabidopsis thaliana OX=3702 GN=SR34 PE=1 SV=1
684	TRINITY_DN23337_c0_g1_i1	-3.63369	7.8224e-07	2.34295e-05	sp|Q93YS4|AB22G_ARATH ABC transporter G family member 22 OS=Arabidopsis thaliana OX=3702 GN=ABCG22 PE=1 SV=1
685	TRINITY_DN23392_c1_g1_i1	-4.12371	7.9918e-07	2.39019e-05	sp|Q9LZF1|HIP6_ARATH Heavy metal-associated isoprenylated plant protein 6 OS=Arabidopsis thaliana OX=3702 GN=HIPP06 PE=1 SV=1
686	TRINITY_DN18679_c0_g2_i5	4.02812	8.01363e-07	2.39323e-05	#N/A
687	TRINITY_DN19272_c0_g3_i2	3.84825	8.16327e-07	2.43437e-05	sp|Q8S8F9|NIC1_ARATH Nicotinamidase 1 OS=Arabidopsis thaliana OX=3702 GN=NIC1 PE=1 SV=1
688	TRINITY_DN19212_c0_g2_i1	3.82524	8.22342e-07	2.44874e-05	sp|A3KPF2|ANM14_ARATH Probable histone-arginine methyltransferase 1.4 OS=Arabidopsis thaliana OX=3702 GN=PRMT14 PE=1 SV=1
689	TRINITY_DN26435_c2_g2_i2	4.00957	8.39093e-07	2.49499e-05	sp|P48619|FAD3C_RICCO Omega-3 fatty acid desaturase, chloroplastic OS=Ricinus communis OX=3988 GN=FAD7A-1 PE=2 SV=1
690	TRINITY_DN25488_c0_g2_i1	3.87112	8.49705e-07	2.51978e-05	sp|Q8RWL5|CLT3_ARATH Protein CLT3, chloroplastic OS=Arabidopsis thaliana OX=3702 GN=CLT3 PE=2 SV=1
691	TRINITY_DN26664_c2_g2_i1	3.69683	8.49888e-07	2.51978e-05	#N/A
692	TRINITY_DN26594_c0_g1_i1	-4.03415	8.54183e-07	2.52156e-05	sp|Q64M78|OML4_ORYSJ Protein MEI2-like 4 OS=Oryza sativa subsp. japonica OX=39947 GN=ML4 PE=2 SV=1
693	TRINITY_DN26394_c0_g1_i4	-4.03415	8.54183e-07	2.52156e-05	sp|Q5JS54|PSMG4_HUMAN Proteasome assembly chaperone 4 OS=Homo sapiens OX=9606 GN=PSMG4 PE=1 SV=2
694	TRINITY_DN20450_c0_g1_i1	3.85985	8.54183e-07	2.52156e-05	#N/A
695	TRINITY_DN24759_c1_g1_i3	-3.66692	8.64119e-07	2.54722e-05	sp|Q9LTJ8|MBD13_ARATH Methyl-CpG-binding domain-containing protein 13 OS=Arabidopsis thaliana OX=3702 GN=MBD13 PE=2 SV=1
696	TRINITY_DN22293_c0_g2_i2	3.9556	8.6807e-07	2.55519e-05	sp|Q9FWT2|UBC16_ARATH Probable ubiquitin-conjugating enzyme E2 16 OS=Arabidopsis thaliana OX=3702 GN=UBC16 PE=2 SV=1
697	TRINITY_DN25338_c2_g4_i3	3.74138	8.7971e-07	2.58012e-05	sp|Q9C942|CSE_ARATH Caffeoylshikimate esterase OS=Arabidopsis thaliana OX=3702 GN=CSE PE=1 SV=1
698	TRINITY_DN22829_c0_g1_i1	-4.25677	8.80452e-07	2.58012e-05	sp|Q93ZX7|GAUT4_ARATH Probable galacturonosyltransferase 4 OS=Arabidopsis thaliana OX=3702 GN=GAUT4 PE=2 SV=1
699	TRINITY_DN24751_c0_g1_i2	3.73274	8.80931e-07	2.58012e-05	sp|O60066|ALKBH_SCHPO Alpha-ketoglutarate-dependent dioxygenase abh1 OS=Schizosaccharomyces pombe (strain 972 / ATCC 24843) OX=284812 GN=abh1 PE=2 SV=3
700	TRINITY_DN22230_c0_g3_i3	3.98828	8.83106e-07	2.58012e-05	#N/A
701	TRINITY_DN18981_c1_g1_i1	3.59312	8.83299e-07	2.58012e-05	sp|Q8LGS1|MARD1_ARATH Protein MARD1 OS=Arabidopsis thaliana OX=3702 GN=MARD1 PE=2 SV=2
702	TRINITY_DN26088_c0_g3_i1	-4.02614	8.84093e-07	2.58012e-05	sp|Q8RWV3|CCL11_ARATH Cyclin-L1-1 OS=Arabidopsis thaliana OX=3702 GN=CYCL1-1 PE=1 SV=2
703	TRINITY_DN25854_c0_g1_i5	3.56596	8.92648e-07	2.60138e-05	sp|P46897|ATHB7_ARATH Homeobox-leucine zipper protein ATHB-7 OS=Arabidopsis thaliana OX=3702 GN=ATHB-7 PE=1 SV=2
704	TRINITY_DN22068_c0_g1_i1	-4.21817	9.10561e-07	2.64981e-05	sp|Q944B6|TYRA1_ARATH Arogenate dehydrogenase 1, chloroplastic OS=Arabidopsis thaliana OX=3702 GN=TYRAAT1 PE=1 SV=1
705	TRINITY_DN22634_c1_g1_i1	-3.6971	9.25754e-07	2.6902e-05	sp|Q6NQK2|NAC8_ARATH SUPPRESSOR OF GAMMA RESPONSE 1 OS=Arabidopsis thaliana OX=3702 GN=SOG1 PE=1 SV=1
706	TRINITY_DN25451_c1_g2_i1	-3.87256	9.31916e-07	2.70137e-05	sp|Q9SJ96|RPB6B_ARATH DNA-directed RNA polymerases II and V subunit 6B OS=Arabidopsis thaliana OX=3702 GN=NRPB6B PE=1 SV=1
707	TRINITY_DN23543_c1_g2_i1	-3.90818	9.32233e-07	2.70137e-05	sp|Q689G6|PRR95_ORYSJ Two-component response regulator-like PRR95 OS=Oryza sativa subsp. japonica OX=39947 GN=PRR95 PE=2 SV=1
708	TRINITY_DN22861_c2_g4_i1	-3.6041	9.48627e-07	2.74499e-05	sp|O65390|APA1_ARATH Aspartic proteinase A1 OS=Arabidopsis thaliana OX=3702 GN=APA1 PE=1 SV=1
709	TRINITY_DN20796_c0_g1_i1	3.89024	9.57523e-07	2.76682e-05	sp|Q96499|RL44_GOSHI 60S ribosomal protein L44 OS=Gossypium hirsutum OX=3635 GN=RPL44 PE=3 SV=3
710	TRINITY_DN25529_c0_g2_i2	3.68202	9.68188e-07	2.7937e-05	sp|P26302|KPPR_WHEAT Phosphoribulokinase, chloroplastic OS=Triticum aestivum OX=4565 PE=2 SV=1
711	TRINITY_DN26674_c1_g3_i2	-3.55786	9.722e-07	2.80133e-05	sp|Q38853|STR15_ARATH Rhodanese-like domain-containing protein 15, chloroplastic OS=Arabidopsis thaliana OX=3702 GN=STR15 PE=2 SV=1
712	TRINITY_DN25399_c1_g2_i6	-4.00999	9.80949e-07	2.82257e-05	sp|Q40281|RCA_MALDO Ribulose bisphosphate carboxylase/oxygenase activase, chloroplastic OS=Malus domestica OX=3750 GN=RCA PE=2 SV=1
713	TRINITY_DN24253_c0_g1_i2	-3.68692	9.86274e-07	2.83391e-05	sp|Q9ZU35|AB7G_ARATH ABC transporter G family member 7 OS=Arabidopsis thaliana OX=3702 GN=ABCG7 PE=2 SV=1
714	TRINITY_DN21916_c0_g1_i3	3.58082	9.89932e-07	2.84044e-05	#N/A
715	TRINITY_DN26771_c1_g2_i2	-4.07713	1.03026e-06	2.95203e-05	sp|P80269|NDUS8_SOLTU NADH dehydrogenase [ubiquinone] iron-sulfur protein 8, mitochondrial OS=Solanum tuberosum OX=4113 PE=1 SV=2
716	TRINITY_DN22470_c1_g1_i1	-3.55139	1.04914e-06	3.00192e-05	sp|Q41142|PLDA1_RICCO Phospholipase D alpha 1 OS=Ricinus communis OX=3988 GN=PLD1 PE=1 SV=1
717	TRINITY_DN22163_c0_g1_i1	3.98235	1.05224e-06	3.00239e-05	sp|F4HVZ5|CSU2_ARATH Protein COP1 SUPPRESSOR 2 OS=Arabidopsis thaliana OX=3702 GN=CSU2 PE=1 SV=1
718	TRINITY_DN26271_c0_g2_i6	3.90068	1.05224e-06	3.00239e-05	sp|Q9FLD5|ASD_ARATH AAA-ATPase ASD, mitochondrial OS=Arabidopsis thaliana OX=3702 GN=AATP1 PE=1 SV=1
719	TRINITY_DN23718_c1_g1_i2	3.55142	1.05979e-06	3.01975e-05	#N/A
720	TRINITY_DN24869_c0_g1_i2	-3.61139	1.08735e-06	3.09385e-05	sp|Q9ZNX9|SIGE_ARATH RNA polymerase sigma factor sigE, chloroplastic/mitochondrial OS=Arabidopsis thaliana OX=3702 GN=SIGE PE=1 SV=1
721	TRINITY_DN22401_c0_g1_i1	-3.71864	1.08882e-06	3.09385e-05	sp|Q9FNQ1|DEXHE_ARATH DExH-box ATP-dependent RNA helicase DExH14 OS=Arabidopsis thaliana OX=3702 GN=BRR2C PE=2 SV=1
722	TRINITY_DN23925_c1_g1_i1	3.88901	1.1019e-06	3.12667e-05	sp|Q9SJ02|STEP2_ARATH Stress enhanced protein 2, chloroplastic OS=Arabidopsis thaliana OX=3702 GN=SEP2 PE=2 SV=1
723	TRINITY_DN22832_c2_g3_i1	3.77309	1.10373e-06	3.12755e-05	#N/A
724	TRINITY_DN18347_c0_g1_i4	-3.98541	1.12869e-06	3.19386e-05	sp|Q8GZB6|SUVH4_ARATH Histone-lysine N-methyltransferase, H3 lysine-9 specific SUVH4 OS=Arabidopsis thaliana OX=3702 GN=SUVH4 PE=1 SV=2
725	TRINITY_DN23823_c0_g1_i3	3.65319	1.13747e-06	3.21426e-05	sp|Q9FI73|TDPC2_ARATH Mitochondrial thiamine diphosphate carrier 2 OS=Arabidopsis thaliana OX=3702 GN=At5g48970 PE=2 SV=1
726	TRINITY_DN18057_c0_g1_i3	3.83447	1.15417e-06	3.25696e-05	sp|Q9ZW33|TIM10_ARATH Mitochondrial import inner membrane translocase subunit TIM10 OS=Arabidopsis thaliana OX=3702 GN=TIM10 PE=1 SV=1
727	TRINITY_DN16735_c0_g1_i1	3.52051	1.16409e-06	3.28042e-05	sp|O24496|GLO2C_ARATH Hydroxyacylglutathione hydrolase cytoplasmic OS=Arabidopsis thaliana OX=3702 GN=GLX2-2 PE=1 SV=2
728	TRINITY_DN22207_c0_g1_i1	3.78687	1.17705e-06	3.31239e-05	#N/A
729	TRINITY_DN23567_c0_g2_i1	-3.86331	1.18084e-06	3.31851e-05	#N/A
730	TRINITY_DN26817_c0_g1_i5	-3.57202	1.18508e-06	3.32584e-05	sp|F4JS25|SRFR1_ARATH Suppressor of RPS4-RLD 1 OS=Arabidopsis thaliana OX=3702 GN=SRFR1 PE=1 SV=1
731	TRINITY_DN12521_c0_g1_i1	3.87724	1.20913e-06	3.3887e-05	sp|Q9SN22|SCL32_ARATH Scarecrow-like protein 32 OS=Arabidopsis thaliana OX=3702 GN=SCL32 PE=1 SV=1
732	TRINITY_DN26000_c2_g1_i5	-3.70939	1.21987e-06	3.41414e-05	sp|P0CU20|FEX2_SCHPO Fluoride export protein 2 OS=Schizosaccharomyces pombe (strain 972 / ATCC 24843) OX=284812 GN=fex2 PE=3 SV=1
733	TRINITY_DN21888_c0_g1_i4	3.74505	1.22655e-06	3.42815e-05	sp|Q9SUG3|ITPK3_ARATH Inositol-tetrakisphosphate 1-kinase 3 OS=Arabidopsis thaliana OX=3702 GN=ITPK3 PE=1 SV=2
734	TRINITY_DN22689_c0_g1_i2	3.7514	1.23781e-06	3.4549e-05	sp|Q8W468|ARI8_ARATH Probable E3 ubiquitin-protein ligase ARI8 OS=Arabidopsis thaliana OX=3702 GN=ARI8 PE=2 SV=1
735	TRINITY_DN20740_c0_g1_i2	3.5217	1.26007e-06	3.51225e-05	sp|Q9LVD9|DTX40_ARATH Protein DETOXIFICATION 40 OS=Arabidopsis thaliana OX=3702 GN=DTX40 PE=1 SV=1
736	TRINITY_DN22750_c0_g1_i4	-3.72619	1.26508e-06	3.52144e-05	sp|Q9ZQ85|EFM_ARATH Myb family transcription factor EFM OS=Arabidopsis thaliana OX=3702 GN=EFM PE=1 SV=2
737	TRINITY_DN24350_c1_g2_i3	3.86537	1.267e-06	3.52199e-05	sp|Q8L4N1|PHO34_ARATH Universal stress protein PHOS34 OS=Arabidopsis thaliana OX=3702 GN=PHOS34 PE=1 SV=1
738	TRINITY_DN17043_c0_g1_i1	-3.52832	1.28045e-06	3.55271e-05	#N/A
739	TRINITY_DN22361_c0_g1_i2	-3.96021	1.28152e-06	3.55271e-05	sp|Q9ZU90|SKI28_ARATH F-box protein SKIP28 OS=Arabidopsis thaliana OX=3702 GN=SKIP28 PE=1 SV=1
740	TRINITY_DN18595_c0_g1_i1	-3.64663	1.30041e-06	3.6002e-05	#N/A
741	TRINITY_DN24408_c2_g2_i2	3.70181	1.30692e-06	3.61335e-05	sp|Q8LFN2|Y3037_ARATH Probable inactive leucine-rich repeat receptor-like protein kinase At3g03770 OS=Arabidopsis thaliana OX=3702 GN=At3g03770 PE=2 SV=1
742	TRINITY_DN23436_c4_g1_i3	3.83406	1.33689e-06	3.69122e-05	sp|Q69XV0|BZP50_ORYSJ bZIP transcription factor 50 OS=Oryza sativa subsp. japonica OX=39947 GN=BZIP50 PE=2 SV=1
743	TRINITY_DN24993_c6_g1_i4	-4.15157	1.34713e-06	3.7127e-05	sp|Q9FPQ8|KNAT7_ARATH Homeobox protein knotted-1-like 7 OS=Arabidopsis thaliana OX=3702 GN=KNAT7 PE=1 SV=1
744	TRINITY_DN21174_c0_g1_i2	3.64569	1.34909e-06	3.7127e-05	#N/A
745	TRINITY_DN25600_c1_g3_i4	3.73676	1.35011e-06	3.7127e-05	sp|P93604|LRK10_WHEAT Rust resistance kinase Lr10 OS=Triticum aestivum OX=4565 GN=LRK10 PE=2 SV=1
746	TRINITY_DN20562_c0_g1_i2	3.58556	1.35298e-06	3.71561e-05	#N/A
747	TRINITY_DN23472_c1_g2_i2	-3.71193	1.37282e-06	3.76505e-05	sp|Q42965|NRL4A_TOBAC Bifunctional nitrilase/nitrile hydratase NIT4A OS=Nicotiana tabacum OX=4097 GN=NIT4A PE=2 SV=1
748	TRINITY_DN17691_c0_g1_i1	-4.02453	1.38835e-06	3.80256e-05	#N/A
749	TRINITY_DN26158_c1_g1_i3	3.61699	1.41356e-06	3.86645e-05	sp|Q8VZC3|AL121_ARATH Delta-1-pyrroline-5-carboxylate dehydrogenase 12A1, mitochondrial OS=Arabidopsis thaliana OX=3702 GN=ALDH12A1 PE=2 SV=1
750	TRINITY_DN23196_c0_g1_i4	3.70655	1.4206e-06	3.8805e-05	#N/A
751	TRINITY_DN18264_c1_g1_i1	-4.16902	1.44319e-06	3.93173e-05	sp|Q93W28|Y4554_ARATH Uncharacterized protein At4g15545 OS=Arabidopsis thaliana OX=3702 GN=At4g15545 PE=1 SV=1
752	TRINITY_DN27007_c0_g2_i1	-4.16902	1.44319e-06	3.93173e-05	#N/A
753	TRINITY_DN24687_c1_g3_i2	3.51488	1.48879e-06	4.05058e-05	#N/A
754	TRINITY_DN25314_c0_g1_i1	-3.6909	1.49285e-06	4.05623e-05	sp|Q9C907|GDPD5_ARATH Glycerophosphodiester phosphodiesterase GDPD5 OS=Arabidopsis thaliana OX=3702 GN=GDPD5 PE=2 SV=1
755	TRINITY_DN26538_c0_g1_i3	3.76868	1.56083e-06	4.233e-05	sp|P25076|CY11_SOLTU Cytochrome c1-1, heme protein, mitochondrial OS=Solanum tuberosum OX=4113 GN=CYCL PE=2 SV=1
756	TRINITY_DN27187_c0_g1_i6	-3.92144	1.56204e-06	4.233e-05	sp|Q5JJY4|P2C04_ORYSJ Protein kinase and PP2C-like domain-containing protein OS=Oryza sativa subsp. japonica OX=39947 GN=Os01g0541900 PE=2 SV=1
757	TRINITY_DN23916_c0_g2_i1	3.49878	1.57804e-06	4.27072e-05	sp|Q9M015|Y5161_ARATH Uncharacterized protein At5g01610 OS=Arabidopsis thaliana OX=3702 GN=At5g01610 PE=1 SV=1
758	TRINITY_DN22222_c0_g1_i1	-4.15081	1.59785e-06	4.31292e-05	sp|Q8L9X2|RBCX2_ARATH Chaperonin-like RbcX protein 2, chloroplastic OS=Arabidopsis thaliana OX=3702 GN=RBCX2 PE=1 SV=1
759	TRINITY_DN25908_c0_g2_i1	3.89619	1.59785e-06	4.31292e-05	#N/A
760	TRINITY_DN23947_c1_g2_i1	3.511	1.60342e-06	4.32226e-05	sp|Q99JH1|RP25L_MOUSE Ribonuclease P protein subunit p25-like protein OS=Mus musculus OX=10090 GN=Rpp25l PE=1 SV=1
761	TRINITY_DN23604_c0_g2_i1	-4.01242	1.6146e-06	4.3467e-05	#N/A
762	TRINITY_DN27079_c1_g1_i3	-3.85229	1.65825e-06	4.45833e-05	sp|F4JKK0|SUD1_ARATH Probable E3 ubiquitin ligase SUD1 OS=Arabidopsis thaliana OX=3702 GN=SUD1 PE=1 SV=1
763	TRINITY_DN25346_c1_g3_i1	3.49703	1.66899e-06	4.48135e-05	sp|Q8RY59|RCD1_ARATH Inactive poly [ADP-ribose] polymerase RCD1 OS=Arabidopsis thaliana OX=3702 GN=RCD1 PE=1 SV=1
764	TRINITY_DN26574_c0_g1_i2	-3.99293	1.68055e-06	4.50648e-05	sp|Q9M2S6|SDIR1_ARATH E3 ubiquitin-protein ligase SDIR1 OS=Arabidopsis thaliana OX=3702 GN=SDIR1 PE=1 SV=1
765	TRINITY_DN24964_c1_g1_i2	3.58457	1.7292e-06	4.63088e-05	#N/A
766	TRINITY_DN22507_c3_g8_i2	-3.54084	1.74589e-06	4.66946e-05	sp|P19950|RS141_MAIZE 40S ribosomal protein S14 OS=Zea mays OX=4577 PE=3 SV=1
767	TRINITY_DN22857_c0_g2_i3	3.51406	1.7504e-06	4.67541e-05	sp|P80572|ADHX_PEA Alcohol dehydrogenase class-3 OS=Pisum sativum OX=3888 PE=1 SV=1
768	TRINITY_DN24687_c1_g2_i6	-3.57016	1.75324e-06	4.67689e-05	#N/A
769	TRINITY_DN15673_c0_g1_i1	-3.76019	1.759e-06	4.68618e-05	sp|P30222|HS22C_PETHY Small heat shock protein, chloroplastic OS=Petunia hybrida OX=4102 GN=HSP22 PE=2 SV=1
770	TRINITY_DN26803_c0_g1_i1	-3.97918	1.81584e-06	4.8313e-05	sp|Q9FJD4|IMB1_ARATH Importin subunit beta-1 OS=Arabidopsis thaliana OX=3702 GN=KPNB1 PE=1 SV=1
771	TRINITY_DN26995_c1_g1_i3	-3.46722	1.83307e-06	4.87082e-05	sp|Q42438|CDPK8_ARATH Calcium-dependent protein kinase 8 OS=Arabidopsis thaliana OX=3702 GN=CPK8 PE=1 SV=1
772	TRINITY_DN22542_c1_g3_i1	-3.99204	1.83658e-06	4.87384e-05	sp|P46690|GASA4_ARATH Gibberellin-regulated protein 4 OS=Arabidopsis thaliana OX=3702 GN=GASA4 PE=1 SV=2
773	TRINITY_DN26335_c0_g1_i3	-3.42213	1.84522e-06	4.89044e-05	sp|Q94A08|RFS2_ARATH Probable galactinol--sucrose galactosyltransferase 2 OS=Arabidopsis thaliana OX=3702 GN=RFS2 PE=2 SV=2
774	TRINITY_DN25934_c0_g1_i3	3.45537	1.86225e-06	4.92396e-05	sp|Q5HZL9|HDHD3_XENLA Haloacid dehalogenase-like hydrolase domain-containing protein 3 OS=Xenopus laevis OX=8355 GN=hdhd3 PE=2 SV=1
775	TRINITY_DN20672_c0_g1_i1	-4.11993	1.86508e-06	4.92396e-05	#N/A
776	TRINITY_DN24422_c0_g1_i5	3.86973	1.86508e-06	4.92396e-05	sp|O80952|PGPS1_ARATH CDP-diacylglycerol--glycerol-3-phosphate 3-phosphatidyltransferase 1, chloroplastic OS=Arabidopsis thaliana OX=3702 GN=PGPS1 PE=1 SV=1
777	TRINITY_DN16109_c0_g1_i1	3.45251	1.86906e-06	4.92812e-05	sp|Q39644|LEA5_CITSI Late embryogenesis abundant protein Lea5 OS=Citrus sinensis OX=2711 GN=LEA5 PE=2 SV=1
778	TRINITY_DN26657_c0_g4_i1	3.96359	1.87173e-06	4.92881e-05	sp|Q6RYA0|SABP2_TOBAC Salicylic acid-binding protein 2 OS=Nicotiana tabacum OX=4097 GN=SABP2 PE=1 SV=1
779	TRINITY_DN22877_c0_g2_i4	3.56194	1.88182e-06	4.94901e-05	sp|P56660|KNOX2_MAIZE Homeobox protein knotted-1-like 2 (Fragment) OS=Zea mays OX=4577 GN=KNOX2 PE=2 SV=1
780	TRINITY_DN27059_c1_g1_i1	-3.97457	1.88793e-06	4.95872e-05	sp|P48489|PP1_ORYSJ Serine/threonine-protein phosphatase PP1 OS=Oryza sativa subsp. japonica OX=39947 GN=Os03g0268000 PE=2 SV=2
781	TRINITY_DN24245_c0_g1_i1	-3.52806	1.90054e-06	4.98453e-05	sp|Q9FFQ0|TOL5_ARATH TOM1-like protein 5 OS=Arabidopsis thaliana OX=3702 GN=TOL5 PE=1 SV=1
782	TRINITY_DN26531_c1_g1_i7	3.75741	1.90262e-06	4.98453e-05	sp|Q01859|ATPBM_ORYSJ ATP synthase subunit beta, mitochondrial OS=Oryza sativa subsp. japonica OX=39947 GN=ATPB PE=1 SV=2
783	TRINITY_DN21508_c0_g3_i4	-3.88966	1.91149e-06	5.00136e-05	sp|Q9XI36|MBD10_ARATH Methyl-CpG-binding domain-containing protein 10 OS=Arabidopsis thaliana OX=3702 GN=MBD10 PE=1 SV=1
784	TRINITY_DN20453_c0_g1_i5	-4.08724	1.93351e-06	5.05253e-05	#N/A
785	TRINITY_DN17745_c0_g1_i1	3.94925	1.97925e-06	5.15888e-05	sp|Q05024|TRI1_YEAST Protein TRI1 OS=Saccharomyces cerevisiae (strain ATCC 204508 / S288c) OX=559292 GN=TRI1 PE=1 SV=1
786	TRINITY_DN24244_c0_g1_i4	3.85088	1.97925e-06	5.15888e-05	sp|Q69U49|RMR2_ORYSJ Receptor homology region, transmembrane domain- and RING domain-containing protein 2 OS=Oryza sativa subsp. japonica OX=39947 GN=RMR1 PE=2 SV=2
787	TRINITY_DN26991_c1_g5_i4	-3.97657	2.00312e-06	5.21134e-05	sp|O48844|PSD1A_ARATH 26S proteasome non-ATPase regulatory subunit 1 homolog A OS=Arabidopsis thaliana OX=3702 GN=RPN2A PE=1 SV=1
788	TRINITY_DN21806_c0_g2_i1	3.60249	2.00446e-06	5.21134e-05	#N/A
789	TRINITY_DN22877_c0_g3_i1	-3.77023	2.02463e-06	5.25067e-05	sp|O22300|LET12_SOLLC Homeobox protein knotted-1-like LET12 OS=Solanum lycopersicum OX=4081 GN=LET12 PE=2 SV=1
790	TRINITY_DN25412_c2_g1_i1	-4.07624	2.02471e-06	5.25067e-05	#N/A
791	TRINITY_DN22443_c0_g1_i4	-3.4744	2.03936e-06	5.28196e-05	#N/A
792	TRINITY_DN24915_c4_g1_i6	3.45311	2.0425e-06	5.28341e-05	#N/A
793	TRINITY_DN19843_c0_g1_i2	3.47997	2.06571e-06	5.33673e-05	sp|Q84WM9|EF1B1_ARATH Elongation factor 1-beta 1 OS=Arabidopsis thaliana OX=3702 GN=At5g12110 PE=2 SV=2
794	TRINITY_DN24379_c1_g1_i2	3.59601	2.10912e-06	5.44201e-05	#N/A
795	TRINITY_DN20782_c0_g1_i1	3.44411	2.14648e-06	5.53145e-05	sp|Q9LVI4|TIF6B_ARATH Protein TIFY 6B OS=Arabidopsis thaliana OX=3702 GN=TIFY6B PE=1 SV=1
796	TRINITY_DN22899_c1_g4_i3	3.7362	2.15383e-06	5.5424e-05	#N/A
797	TRINITY_DN26967_c0_g1_i7	-3.76431	2.15614e-06	5.5424e-05	sp|Q6WWW4|UPL3_ARATH E3 ubiquitin-protein ligase UPL3 OS=Arabidopsis thaliana OX=3702 GN=UPL3 PE=1 SV=1
798	TRINITY_DN26132_c1_g2_i1	3.84279	2.18224e-06	5.60245e-05	#N/A
799	TRINITY_DN21883_c0_g1_i1	-3.66262	2.20065e-06	5.64264e-05	sp|P84527|KIWEL_ACTDE Kiwellin OS=Actinidia deliciosa OX=3627 PE=1 SV=1
800	TRINITY_DN26570_c0_g1_i1	3.49692	2.20837e-06	5.65537e-05	#N/A
801	TRINITY_DN20170_c1_g2_i1	3.63004	2.24507e-06	5.74216e-05	sp|O80934|Y2766_ARATH Uncharacterized protein At2g37660, chloroplastic OS=Arabidopsis thaliana OX=3702 GN=At2g37660 PE=1 SV=2
802	TRINITY_DN26956_c1_g1_i7	-3.9504	2.28487e-06	5.83668e-05	sp|Q9ZQR4|Y2452_ARATH DUF21 domain-containing protein At2g14520 OS=Arabidopsis thaliana OX=3702 GN=CBSDUF3 PE=2 SV=2
803	TRINITY_DN23054_c1_g1_i5	-4.08839	2.30078e-06	5.87e-05	sp|Q9C6X2|SCAM4_ARATH Secretory carrier-associated membrane protein 4 OS=Arabidopsis thaliana OX=3702 GN=SCAMP4 PE=1 SV=1
804	TRINITY_DN26261_c0_g1_i1	3.77612	2.32791e-06	5.93183e-05	#N/A
805	TRINITY_DN26052_c1_g1_i2	3.54166	2.34061e-06	5.95678e-05	sp|Q8LC83|RS242_ARATH 40S ribosomal protein S24-2 OS=Arabidopsis thaliana OX=3702 GN=RPS24B PE=2 SV=2
806	TRINITY_DN25708_c2_g4_i2	3.92012	2.34467e-06	5.95972e-05	sp|P31414|AVP1_ARATH Pyrophosphate-energized vacuolar membrane proton pump 1 OS=Arabidopsis thaliana OX=3702 GN=AVP1 PE=1 SV=1
807	TRINITY_DN27197_c2_g4_i5	-3.85305	2.34874e-06	5.96265e-05	#N/A
808	TRINITY_DN22913_c3_g1_i1	3.44707	2.36787e-06	6.00379e-05	sp|Q8RXK6|RH8_ARATH DEAD-box ATP-dependent RNA helicase 8 OS=Arabidopsis thaliana OX=3702 GN=RH8 PE=2 SV=1
809	TRINITY_DN25054_c2_g1_i2	-3.47051	2.37234e-06	6.00695e-05	sp|Q94BP0|SLK2_ARATH Probable transcriptional regulator SLK2 OS=Arabidopsis thaliana OX=3702 GN=SLK2 PE=1 SV=1
810	TRINITY_DN16194_c0_g1_i1	3.75394	2.37498e-06	6.00695e-05	sp|P46423|GSTF_HYOMU Glutathione S-transferase OS=Hyoscyamus muticus OX=35626 PE=1 SV=1
811	TRINITY_DN25943_c1_g2_i2	3.61562	2.38777e-06	6.02629e-05	sp|Q8GWR0|COX11_ARATH Cytochrome c oxidase assembly protein COX11, mitochondrial OS=Arabidopsis thaliana OX=3702 GN=COX11 PE=2 SV=1
812	TRINITY_DN26234_c0_g1_i3	3.4308	2.3902e-06	6.02629e-05	#N/A
813	TRINITY_DN27145_c2_g1_i10	3.64202	2.39145e-06	6.02629e-05	#N/A
814	TRINITY_DN20919_c0_g1_i2	3.5469	2.39612e-06	6.03064e-05	sp|Q8LFP9|ABA4_ARATH Protein ABA DEFICIENT 4, chloroplastic OS=Arabidopsis thaliana OX=3702 GN=ABA4 PE=2 SV=1
815	TRINITY_DN22264_c0_g1_i8	3.49019	2.41595e-06	6.07307e-05	sp|Q6NLC1|AB2D_ARATH ABC transporter D family member 2, chloroplastic OS=Arabidopsis thaliana OX=3702 GN=ABCC2 PE=1 SV=1
816	TRINITY_DN18741_c0_g2_i1	-4.07557	2.42643e-06	6.09195e-05	sp|Q9C5U2|AHK2_ARATH Histidine kinase 2 OS=Arabidopsis thaliana OX=3702 GN=AHK2 PE=1 SV=1
817	TRINITY_DN17465_c0_g1_i1	-3.85127	2.43835e-06	6.11054e-05	sp|Q9ZU51|RHA2B_ARATH E3 ubiquitin-protein ligase RHA2B OS=Arabidopsis thaliana OX=3702 GN=RHA2B PE=1 SV=2
818	TRINITY_DN22836_c1_g1_i1	3.76406	2.4398e-06	6.11054e-05	sp|Q8S8M5|ABIL1_ARATH Protein ABIL1 OS=Arabidopsis thaliana OX=3702 GN=ABIL1 PE=1 SV=1
819	TRINITY_DN25009_c1_g1_i4	3.53074	2.44426e-06	6.11424e-05	sp|O22150|SAU36_ARATH Auxin-responsive protein SAUR36 OS=Arabidopsis thaliana OX=3702 GN=SAUR36 PE=2 SV=1
820	TRINITY_DN22554_c1_g1_i3	3.56316	2.52553e-06	6.30982e-05	sp|Q4R7Y5|DNJB6_MACFA DnaJ homolog subfamily B member 6 OS=Macaca fascicularis OX=9541 GN=DNAJB6 PE=2 SV=1
821	TRINITY_DN27128_c0_g1_i8	-3.73175	2.54357e-06	6.34716e-05	sp|Q5U241|PD5BB_XENLA Sister chromatid cohesion protein PDS5 homolog B-B OS=Xenopus laevis OX=8355 GN=pds5b-b PE=2 SV=2
822	TRINITY_DN23481_c3_g3_i1	-3.40252	2.54917e-06	6.35339e-05	#N/A
823	TRINITY_DN19968_c0_g1_i2	3.81533	2.55966e-06	6.37178e-05	#N/A
824	TRINITY_DN24832_c0_g1_i1	-3.72489	2.56324e-06	6.37296e-05	sp|P48528|PPX2_ARATH Serine/threonine-protein phosphatase PP-X isozyme 2 OS=Arabidopsis thaliana OX=3702 GN=PPX2 PE=2 SV=2
825	TRINITY_DN26921_c4_g1_i4	3.36542	2.58388e-06	6.41647e-05	sp|Q3E7T8|UBQ14_ARATH Polyubiquitin 14 OS=Arabidopsis thaliana OX=3702 GN=UBQ14 PE=2 SV=2
826	TRINITY_DN26348_c0_g1_i3	3.69182	2.61078e-06	6.47543e-05	sp|O04979|LONP2_SPIOL Lon protease homolog 2, peroxisomal OS=Spinacia oleracea OX=3562 PE=2 SV=2
827	TRINITY_DN27000_c0_g1_i1	3.82267	2.62535e-06	6.50369e-05	sp|Q39214|RPM1_ARATH Disease resistance protein RPM1 OS=Arabidopsis thaliana OX=3702 GN=RPM1 PE=1 SV=1
828	TRINITY_DN25910_c0_g3_i1	3.67739	2.66829e-06	6.6021e-05	sp|Q42479|CDPK3_ARATH Calcium-dependent protein kinase 3 OS=Arabidopsis thaliana OX=3702 GN=CPK3 PE=1 SV=1
829	TRINITY_DN24584_c1_g1_i4	-3.42842	2.67994e-06	6.6229e-05	#N/A
830	TRINITY_DN24326_c0_g1_i2	-3.57153	2.71122e-06	6.69213e-05	sp|Q40519|PSBR_TOBAC Photosystem II 10 kDa polypeptide, chloroplastic OS=Nicotiana tabacum OX=4097 GN=PSBR PE=2 SV=1
831	TRINITY_DN15875_c0_g1_i1	3.43655	2.76683e-06	6.82118e-05	sp|Q8L856|ACFR1_ARATH Transmembrane ascorbate ferrireductase 1 OS=Arabidopsis thaliana OX=3702 GN=CYB561A PE=1 SV=1
832	TRINITY_DN24612_c1_g2_i3	3.45195	2.77261e-06	6.82723e-05	sp|Q9ZV88|BEH4_ARATH BES1/BZR1 homolog protein 4 OS=Arabidopsis thaliana OX=3702 GN=BEH4 PE=1 SV=1
833	TRINITY_DN27013_c2_g1_i3	3.8904	2.78559e-06	6.85094e-05	#N/A
834	TRINITY_DN26292_c0_g1_i1	-3.90352	2.81028e-06	6.90338e-05	sp|Q6A332|ALY3_ARATH Protein ALWAYS EARLY 3 OS=Arabidopsis thaliana OX=3702 GN=ALY3 PE=1 SV=1
835	TRINITY_DN20800_c0_g1_i1	3.49953	2.81412e-06	6.90453e-05	sp|O65896|CDA1_ARATH Cytidine deaminase 1 OS=Arabidopsis thaliana OX=3702 GN=CDA1 PE=1 SV=1
836	TRINITY_DN24004_c1_g1_i2	3.49588	2.85326e-06	6.9922e-05	#N/A
837	TRINITY_DN21198_c1_g5_i1	-3.53837	2.87223e-06	7.03027e-05	sp|Q39204|MYC2_ARATH Transcription factor MYC2 OS=Arabidopsis thaliana OX=3702 GN=MYC2 PE=1 SV=2
838	TRINITY_DN25993_c0_g3_i1	3.69376	2.92688e-06	7.15548e-05	#N/A
839	TRINITY_DN17160_c0_g1_i1	3.56181	2.94066e-06	7.18061e-05	sp|Q94KL7|SILD_FORIN Secoisolariciresinol dehydrogenase (Fragment) OS=Forsythia intermedia OX=55183 PE=1 SV=1
840	TRINITY_DN27050_c1_g1_i3	-4.01416	2.95028e-06	7.1817e-05	sp|Q0WRX3|SCP40_ARATH Serine carboxypeptidase-like 40 OS=Arabidopsis thaliana OX=3702 GN=SCPL40 PE=2 SV=2
841	TRINITY_DN18221_c0_g1_i3	-4.00838	2.95028e-06	7.1817e-05	sp|Q8VZD4|DEG15_ARATH Glyoxysomal processing protease, glyoxysomal OS=Arabidopsis thaliana OX=3702 GN=DEG15 PE=1 SV=2
842	TRINITY_DN27079_c1_g1_i7	3.53632	2.95494e-06	7.1817e-05	#N/A
843	TRINITY_DN23570_c0_g1_i2	-3.51333	2.95513e-06	7.1817e-05	sp|Q9SYG7|AL7B4_ARATH Aldehyde dehydrogenase family 7 member B4 OS=Arabidopsis thaliana OX=3702 GN=ALDH7B4 PE=2 SV=3
844	TRINITY_DN24880_c0_g1_i5	-3.58907	2.97548e-06	7.22223e-05	#N/A
845	TRINITY_DN27126_c0_g1_i1	-3.70347	2.97886e-06	7.22223e-05	sp|Q9SHL7|RP44A_ARATH Exosome complex exonuclease RRP44 homolog A OS=Arabidopsis thaliana OX=3702 GN=RRP44A PE=2 SV=2
846	TRINITY_DN26124_c0_g3_i2	-3.81125	3.00302e-06	7.27221e-05	sp|Q8RWM3|MED27_ARATH Mediator of RNA polymerase II transcription subunit 27 OS=Arabidopsis thaliana OX=3702 GN=MED27 PE=1 SV=1
847	TRINITY_DN27015_c0_g2_i4	-3.74476	3.02281e-06	7.3115e-05	sp|Q9SQI2|GIGAN_ARATH Protein GIGANTEA OS=Arabidopsis thaliana OX=3702 GN=GI PE=1 SV=2
848	TRINITY_DN25457_c0_g5_i1	3.50629	3.04513e-06	7.35679e-05	#N/A
849	TRINITY_DN26407_c0_g1_i3	3.7148	3.057e-06	7.37676e-05	sp|Q9FG65|C81D1_ARATH Cytochrome P450 81D1 OS=Arabidopsis thaliana OX=3702 GN=CYP81D1 PE=2 SV=1
850	TRINITY_DN23007_c0_g1_i4	-3.65988	3.12429e-06	7.53028e-05	sp|O04974|LEU1B_SOLPN 2-isopropylmalate synthase B OS=Solanum pennellii OX=28526 GN=IPMSB PE=2 SV=1
851	TRINITY_DN19595_c0_g1_i1	3.48064	3.13601e-06	7.54963e-05	#N/A
852	TRINITY_DN25372_c0_g1_i1	3.36639	3.1449e-06	7.56215e-05	sp|F4HQD4|HSP7P_ARATH Heat shock 70 kDa protein 15 OS=Arabidopsis thaliana OX=3702 GN=HSP70-15 PE=1 SV=1
853	TRINITY_DN25935_c0_g2_i5	-3.87904	3.17635e-06	7.62883e-05	sp|Q9ZQ31|STY13_ARATH Serine/threonine-protein kinase STY13 OS=Arabidopsis thaliana OX=3702 GN=STY13 PE=1 SV=2
854	TRINITY_DN19905_c0_g1_i1	-3.43679	3.18203e-06	7.63351e-05	sp|P30924|GLGB_SOLTU 1,4-alpha-glucan-branching enzyme OS=Solanum tuberosum OX=4113 GN=SBE1 PE=2 SV=2
855	TRINITY_DN27186_c0_g1_i4	-3.80051	3.19524e-06	7.65624e-05	sp|Q9SCZ4|FERON_ARATH Receptor-like protein kinase FERONIA OS=Arabidopsis thaliana OX=3702 GN=FER PE=1 SV=1
856	TRINITY_DN22230_c0_g3_i2	3.49306	3.28949e-06	7.87288e-05	#N/A
857	TRINITY_DN18960_c0_g1_i2	3.47263	3.31094e-06	7.91496e-05	sp|F4IS56|ILK1_ARATH Integrin-linked protein kinase 1 OS=Arabidopsis thaliana OX=3702 GN=ILK1 PE=1 SV=1
858	TRINITY_DN24167_c0_g1_i2	3.44766	3.31565e-06	7.91699e-05	sp|Q9FLF0|RS92_ARATH 40S ribosomal protein S9-2 OS=Arabidopsis thaliana OX=3702 GN=RPS9C PE=1 SV=1
859	TRINITY_DN24679_c0_g1_i1	3.41917	3.36626e-06	8.02847e-05	sp|Q9C826|ABA2_ARATH Xanthoxin dehydrogenase OS=Arabidopsis thaliana OX=3702 GN=ABA2 PE=1 SV=1
860	TRINITY_DN23414_c0_g1_i3	-3.6424	3.37275e-06	8.0346e-05	sp|O23140|AP2M_ARATH AP-2 complex subunit mu OS=Arabidopsis thaliana OX=3702 GN=AP2M PE=1 SV=1
861	TRINITY_DN20740_c0_g1_i1	3.36832	3.43398e-06	8.17095e-05	sp|Q9LVD9|DTX40_ARATH Protein DETOXIFICATION 40 OS=Arabidopsis thaliana OX=3702 GN=DTX40 PE=1 SV=1
862	TRINITY_DN22529_c1_g1_i1	3.65943	3.43983e-06	8.17538e-05	#N/A
863	TRINITY_DN23662_c0_g1_i3	-3.86415	3.44938e-06	8.18859e-05	#N/A
864	TRINITY_DN23239_c0_g2_i1	-3.77692	3.59256e-06	8.50657e-05	#N/A
865	TRINITY_DN25407_c0_g1_i3	3.66184	3.59549e-06	8.50657e-05	#N/A
866	TRINITY_DN23030_c2_g1_i1	-3.7816	3.59579e-06	8.50657e-05	sp|Q9LY71|CKX6_ARATH Cytokinin dehydrogenase 6 OS=Arabidopsis thaliana OX=3702 GN=CKX6 PE=2 SV=2
867	TRINITY_DN22467_c0_g1_i3	-3.37873	3.68115e-06	8.69846e-05	sp|Q43621|GSHRC_PEA Glutathione reductase, cytosolic OS=Pisum sativum OX=3888 PE=2 SV=1
868	TRINITY_DN17177_c0_g1_i1	3.35038	3.69286e-06	8.71609e-05	sp|Q9ZP41|EGC_CITJA EG45-like domain containing protein OS=Citrus jambhiri OX=64884 GN=CjBAp12 PE=1 SV=1
869	TRINITY_DN26922_c0_g1_i3	-4.00298	3.75151e-06	8.83048e-05	sp|Q71VM4|IMA1A_ORYSJ Importin subunit alpha-1a OS=Oryza sativa subsp. japonica OX=39947 GN=Os01g0253300 PE=1 SV=2
870	TRINITY_DN23460_c0_g1_i1	3.29967	3.75509e-06	8.83048e-05	sp|O22874|EXPA8_ARATH Expansin-A8 OS=Arabidopsis thaliana OX=3702 GN=EXPA8 PE=2 SV=1
871	TRINITY_DN22283_c0_g1_i2	3.75622	3.75847e-06	8.83048e-05	#N/A
872	TRINITY_DN21109_c0_g1_i4	3.63296	3.75857e-06	8.83048e-05	sp|Q9ZTW3|VA721_ARATH Vesicle-associated membrane protein 721 OS=Arabidopsis thaliana OX=3702 GN=VAMP721 PE=2 SV=1
873	TRINITY_DN26706_c0_g5_i5	-3.44649	3.80626e-06	8.93228e-05	sp|O65660|PLAT1_ARATH PLAT domain-containing protein 1 OS=Arabidopsis thaliana OX=3702 GN=PLAT1 PE=1 SV=1
874	TRINITY_DN22983_c0_g2_i2	-3.65743	3.89177e-06	9.11577e-05	sp|Q9M1C7|AB9C_ARATH ABC transporter C family member 9 OS=Arabidopsis thaliana OX=3702 GN=ABCC9 PE=2 SV=2
875	TRINITY_DN23495_c1_g1_i1	-3.76726	3.89334e-06	9.11577e-05	#N/A
876	TRINITY_DN26804_c0_g1_i7	3.45252	3.91354e-06	9.14465e-05	sp|K4DF01|ARF2B_SOLLC Auxin response factor 2B OS=Solanum lycopersicum OX=4081 GN=ARF2B PE=2 SV=1
877	TRINITY_DN22244_c0_g1_i1	-3.41602	3.91461e-06	9.14465e-05	sp|Q56WD9|THIK2_ARATH 3-ketoacyl-CoA thiolase 2, peroxisomal OS=Arabidopsis thaliana OX=3702 GN=PED1 PE=1 SV=2
878	TRINITY_DN20491_c0_g1_i4	-3.37366	3.92954e-06	9.16908e-05	sp|Q9T076|ENL2_ARATH Early nodulin-like protein 2 OS=Arabidopsis thaliana OX=3702 GN=At4g27520 PE=1 SV=1
879	TRINITY_DN22297_c1_g1_i1	-3.31414	3.93675e-06	9.17546e-05	sp|Q8H5T6|LTI6A_ORYSJ Hydrophobic protein LTI6A OS=Oryza sativa subsp. japonica OX=39947 GN=LTI6A PE=2 SV=1
880	TRINITY_DN24151_c0_g1_i1	3.49406	4.05313e-06	9.43595e-05	sp|O23016|KCAB_ARATH Probable voltage-gated potassium channel subunit beta OS=Arabidopsis thaliana OX=3702 GN=KAB1 PE=1 SV=1
881	TRINITY_DN25211_c0_g1_i3	3.50469	4.09934e-06	9.52516e-05	sp|Q9M022|AIRP2_ARATH E3 ubiquitin-protein ligase AIRP2 OS=Arabidopsis thaliana OX=3702 GN=AIRP2 PE=1 SV=1
882	TRINITY_DN24323_c1_g2_i2	3.62524	4.10074e-06	9.52516e-05	#N/A
883	TRINITY_DN18061_c0_g1_i1	-3.97566	4.19579e-06	9.7349e-05	sp|F4HW02|GAT1_ARATH GABA transporter 1 OS=Arabidopsis thaliana OX=3702 GN=GAT1 PE=1 SV=1
884	TRINITY_DN25544_c1_g1_i4	3.56823	4.25174e-06	9.85356e-05	sp|Q54LP2|RPC9_DICDI DNA-directed RNA polymerase III subunit rpc9 OS=Dictyostelium discoideum OX=44689 GN=rpc9 PE=3 SV=1
885	TRINITY_DN26393_c1_g1_i1	3.31101	4.26512e-06	9.87338e-05	sp|Q9SU25|T2FA_ARATH Transcription initiation factor IIF subunit alpha OS=Arabidopsis thaliana OX=3702 GN=RAP74 PE=1 SV=1
886	TRINITY_DN24290_c0_g1_i1	3.53587	4.35039e-06	0.000100403	sp|Q9SVG0|AVT3C_ARATH Amino acid transporter AVT3C OS=Arabidopsis thaliana OX=3702 GN=AVT3C PE=1 SV=1
887	TRINITY_DN25703_c0_g1_i1	3.53587	4.35039e-06	0.000100403	sp|Q9SII8|DSK2B_ARATH Ubiquitin domain-containing protein DSK2b OS=Arabidopsis thaliana OX=3702 GN=DSK2B PE=1 SV=1
888	TRINITY_DN26755_c1_g2_i2	3.34436	4.35191e-06	0.000100403	sp|Q9ASQ5|CRCK3_ARATH Calmodulin-binding receptor-like cytoplasmic kinase 3 OS=Arabidopsis thaliana OX=3702 GN=CRCK3 PE=2 SV=1
889	TRINITY_DN26704_c0_g2_i1	3.66373	4.36184e-06	0.000100519	sp|Q42404|RU17_ARATH U1 small nuclear ribonucleoprotein 70 kDa OS=Arabidopsis thaliana OX=3702 GN=RNU1 PE=1 SV=1
890	TRINITY_DN23438_c2_g3_i5	3.52527	4.38764e-06	0.000101	#N/A
891	TRINITY_DN25763_c0_g1_i3	3.72876	4.40067e-06	0.000101186	sp|Q9ZSB5|UBP10_ARATH Ubiquitin carboxyl-terminal hydrolase 10 OS=Arabidopsis thaliana OX=3702 GN=UBP10 PE=2 SV=2
892	TRINITY_DN25291_c0_g1_i1	3.61366	4.48257e-06	0.000102953	sp|Q6Z4H0|6PGL2_ORYSJ Probable 6-phosphogluconolactonase 2 OS=Oryza sativa subsp. japonica OX=39947 GN=Os07g0604000 PE=2 SV=1
893	TRINITY_DN26621_c1_g1_i6	3.4002	4.52436e-06	0.000103797	#N/A
894	TRINITY_DN26930_c1_g2_i1	3.28078	4.53594e-06	0.000103946	sp|Q8RW96|2A5G_ARATH Serine/threonine protein phosphatase 2A 59 kDa regulatory subunit B' gamma isoform OS=Arabidopsis thaliana OX=3702 GN=B'GAMMA PE=1 SV=2
895	TRINITY_DN24121_c1_g5_i1	-3.93107	4.58525e-06	0.000104842	#N/A
896	TRINITY_DN22230_c0_g2_i6	3.65068	4.58525e-06	0.000104842	#N/A
897	TRINITY_DN24971_c1_g4_i1	-3.73282	4.64248e-06	0.000105926	sp|P17407|21KD_DAUCA 21 kDa protein OS=Daucus carota OX=4039 PE=2 SV=1
898	TRINITY_DN20277_c0_g1_i1	-3.67413	4.64304e-06	0.000105926	sp|Q0WPX7|BAG2_ARATH BAG family molecular chaperone regulator 2 OS=Arabidopsis thaliana OX=3702 GN=BAG2 PE=1 SV=1
899	TRINITY_DN27158_c1_g2_i4	-3.33238	4.72296e-06	0.00010763	sp|A8MQL1|TRF1B_ARATH TNF receptor-associated factor homolog 1b OS=Arabidopsis thaliana OX=3702 GN=TRAF1B PE=1 SV=1
900	TRINITY_DN23251_c0_g1_i1	-3.82351	4.75221e-06	0.000107936	sp|Q8LAC4|URH2_ARATH Probable uridine nucleosidase 2 OS=Arabidopsis thaliana OX=3702 GN=URH2 PE=2 SV=1
901	TRINITY_DN27136_c0_g1_i2	-3.82351	4.75221e-06	0.000107936	sp|Q9SL48|SLY1_ARATH SEC1 family transport protein SLY1 OS=Arabidopsis thaliana OX=3702 GN=SLY1 PE=1 SV=1
902	TRINITY_DN26902_c2_g3_i1	3.65389	4.75221e-06	0.000107936	sp|A4GYN8|RR12B_POPTR 30S ribosomal protein S12-B, chloroplastic OS=Populus trichocarpa OX=3694 GN=rps12-B PE=3 SV=1
903	TRINITY_DN25600_c1_g4_i1	3.78623	4.81531e-06	0.000109248	sp|Q9FF31|LRL21_ARATH LEAF RUST 10 DISEASE-RESISTANCE LOCUS RECEPTOR-LIKE PROTEIN KINASE-like 2.1 OS=Arabidopsis thaliana OX=3702 GN=LRK10L-2.1 PE=3 SV=1
904	TRINITY_DN25207_c0_g3_i2	-3.91881	4.82129e-06	0.000109263	sp|Q6NQJ8|SDG40_ARATH Protein SET DOMAIN GROUP 40 OS=Arabidopsis thaliana OX=3702 GN=SDG40 PE=2 SV=1
905	TRINITY_DN25343_c0_g4_i1	3.49092	4.92808e-06	0.00011156	sp|Q9SZ66|DSC1_ARATH Disease resistance-like protein DSC1 OS=Arabidopsis thaliana OX=3702 GN=DSC1 PE=1 SV=1
906	TRINITY_DN25526_c1_g1_i4	3.37401	4.94575e-06	0.000111836	sp|O04937|DHEA_NICPL Glutamate dehydrogenase A OS=Nicotiana plumbaginifolia OX=4092 GN=GDHA PE=2 SV=1
907	TRINITY_DN23867_c0_g2_i1	-3.45407	5.00582e-06	0.00011307	sp|Q9FYR7|SCL8_ARATH Scarecrow-like protein 8 OS=Arabidopsis thaliana OX=3702 GN=SCL8 PE=2 SV=1
908	TRINITY_DN25793_c1_g2_i2	3.3747	5.01147e-06	0.000113073	sp|P43333|RU2A_ARATH U2 small nuclear ribonucleoprotein A' OS=Arabidopsis thaliana OX=3702 GN=At1g09760 PE=2 SV=2
909	TRINITY_DN27082_c0_g1_i2	-3.48482	5.09942e-06	0.00011493	sp|Q9M8Y0|SEC_ARATH Probable UDP-N-acetylglucosamine--peptide N-acetylglucosaminyltransferase SEC OS=Arabidopsis thaliana OX=3702 GN=SEC PE=2 SV=1
910	TRINITY_DN25270_c2_g1_i2	-3.43624	5.10993e-06	0.000115041	sp|Q9LW29|AFB2_ARATH Protein AUXIN SIGNALING F-BOX 2 OS=Arabidopsis thaliana OX=3702 GN=AFB2 PE=1 SV=1
911	TRINITY_DN24913_c1_g1_i1	-3.34832	5.15225e-06	0.000115866	sp|Q93ZQ5|SPXM3_ARATH SPX domain-containing membrane protein At4g22990 OS=Arabidopsis thaliana OX=3702 GN=At4g22990 PE=2 SV=2
912	TRINITY_DN22124_c0_g1_i2	-3.71025	5.1921e-06	0.000116634	sp|Q86SZ2|TPC6B_HUMAN Trafficking protein particle complex subunit 6B OS=Homo sapiens OX=9606 GN=TRAPPC6B PE=1 SV=1
913	TRINITY_DN23492_c4_g1_i1	-3.3126	5.21086e-06	0.00011691	sp|O48782|HMOX1_ARATH Heme oxygenase 1, chloroplastic OS=Arabidopsis thaliana OX=3702 GN=HO1 PE=1 SV=2
914	TRINITY_DN26633_c3_g2_i4	-3.59909	5.21578e-06	0.00011691	sp|Q9M815|PCR8_ARATH Protein PLANT CADMIUM RESISTANCE 8 OS=Arabidopsis thaliana OX=3702 GN=PCR8 PE=1 SV=2
915	TRINITY_DN26740_c1_g1_i1	-3.94075	5.26826e-06	0.000117957	sp|B5X582|TWIH_ARATH Twinkle homolog protein, chloroplastic/mitochondrial OS=Arabidopsis thaliana OX=3702 GN=At1g30680 PE=1 SV=1
916	TRINITY_DN21584_c0_g1_i1	3.33333	5.28951e-06	0.000118304	sp|F6HS55|ITPA_VITVI Inosine triphosphate pyrophosphatase OS=Vitis vinifera OX=29760 GN=VIT_05s0051g00580 PE=2 SV=1
917	TRINITY_DN20526_c0_g1_i1	-3.3655	5.46557e-06	0.000122108	sp|Q84LM4|AARE_ARATH Acylamino-acid-releasing enzyme OS=Arabidopsis thaliana OX=3702 GN=AARE PE=1 SV=1
918	TRINITY_DN20116_c0_g2_i1	3.55901	5.48489e-06	0.000122266	sp|P0C897|Y3264_ARATH Putative UPF0481 protein At3g02645 OS=Arabidopsis thaliana OX=3702 GN=At3g02645 PE=3 SV=1
919	TRINITY_DN20403_c0_g1_i1	3.30451	5.49621e-06	0.000122266	#N/A
920	TRINITY_DN20431_c0_g1_i1	3.49525	5.49624e-06	0.000122266	#N/A
921	TRINITY_DN25888_c1_g1_i5	-3.78203	5.49649e-06	0.000122266	sp|P27880|HSP12_MEDSA 18.2 kDa class I heat shock protein OS=Medicago sativa OX=3879 GN=HSP18.2 PE=2 SV=1
922	TRINITY_DN23464_c0_g2_i2	3.36539	5.5371e-06	0.000123035	sp|Q8GSM7|HST_TOBAC Shikimate O-hydroxycinnamoyltransferase OS=Nicotiana tabacum OX=4097 GN=HST PE=1 SV=1
923	TRINITY_DN24198_c1_g4_i3	3.26214	5.55215e-06	0.000123236	sp|P0CG83|UBIQP_HORVU Polyubiquitin (Fragment) OS=Hordeum vulgare OX=4513 PE=2 SV=1
924	TRINITY_DN27171_c0_g1_i3	-3.48784	5.56683e-06	0.000123428	sp|P17801|KPRO_MAIZE Putative receptor protein kinase ZmPK1 OS=Zea mays OX=4577 GN=PK1 PE=2 SV=2
925	TRINITY_DN21431_c0_g1_i1	3.40657	5.57814e-06	0.00012348	sp|Q6PWU2|ATESY_VITVI (-)-alpha-terpineol synthase OS=Vitis vinifera OX=29760 PE=1 SV=1
926	TRINITY_DN19522_c0_g1_i2	3.68485	5.58124e-06	0.00012348	sp|Q9FIJ4|RD522_ARATH DNA repair RAD52-like protein 2, chloroplastic OS=Arabidopsis thaliana OX=3702 GN=RAD52-2 PE=1 SV=1
927	TRINITY_DN25598_c0_g1_i1	-3.69654	5.59807e-06	0.000123719	sp|B8XCH5|QKY_ARATH Protein QUIRKY OS=Arabidopsis thaliana OX=3702 GN=QKY PE=2 SV=1
928	TRINITY_DN26387_c1_g1_i4	-3.30167	5.72528e-06	0.000126335	sp|C7G304|GOLS2_SOLLC Galactinol synthase 2 OS=Solanum lycopersicum OX=4081 GN=GOLS2 PE=2 SV=1
929	TRINITY_DN23240_c0_g1_i1	-3.29982	5.72875e-06	0.000126335	sp|Q9SS87|SEOB_ARATH Protein SIEVE ELEMENT OCCLUSION B OS=Arabidopsis thaliana OX=3702 GN=SEOB PE=1 SV=1
930	TRINITY_DN26437_c0_g2_i3	-3.44608	5.75264e-06	0.000126525	sp|Q9SYH1|RSH3C_ARATH Probable GTP diphosphokinase RSH3, chloroplastic OS=Arabidopsis thaliana OX=3702 GN=RSH3 PE=2 SV=1
931	TRINITY_DN23541_c0_g1_i2	3.68657	5.75593e-06	0.000126525	sp|Q9SX83|DTX33_ARATH Protein DETOXIFICATION 33 OS=Arabidopsis thaliana OX=3702 GN=DTX33 PE=2 SV=1
932	TRINITY_DN26048_c1_g2_i2	3.68657	5.75593e-06	0.000126525	#N/A
933	TRINITY_DN25635_c1_g1_i1	3.22362	5.856e-06	0.000128587	#N/A
934	TRINITY_DN19920_c0_g2_i1	-3.9194	5.91477e-06	0.000129739	#N/A
935	TRINITY_DN24258_c0_g1_i1	-3.43087	6.08279e-06	0.000133054	sp|Q8GVE8|CAPP4_ARATH Phosphoenolpyruvate carboxylase 4 OS=Arabidopsis thaliana OX=3702 GN=PPC4 PE=2 SV=1
936	TRINITY_DN21430_c2_g1_i2	3.7485	6.09191e-06	0.000133054	#N/A
937	TRINITY_DN25830_c0_g1_i4	3.7485	6.09191e-06	0.000133054	#N/A
938	TRINITY_DN19739_c1_g2_i2	3.65013	6.09191e-06	0.000133054	#N/A
939	TRINITY_DN26012_c0_g3_i4	-3.68315	6.09841e-06	0.000133054	sp|Q5S1W2|BON2_ARATH Protein BONZAI 2 OS=Arabidopsis thaliana OX=3702 GN=BON2 PE=1 SV=2
940	TRINITY_DN22145_c0_g2_i2	-3.62151	6.12166e-06	0.00013342	sp|Q8L8A5|GIF1_ARATH GRF1-interacting factor 1 OS=Arabidopsis thaliana OX=3702 GN=GIF1 PE=1 SV=1
941	TRINITY_DN23450_c0_g1_i4	-3.57177	6.12835e-06	0.000133423	sp|Q9LMU1|EGY3_ARATH Probable zinc metallopeptidase EGY3, chloroplastic OS=Arabidopsis thaliana OX=3702 GN=EGY3 PE=1 SV=1
942	TRINITY_DN27102_c1_g1_i4	-3.42618	6.20305e-06	0.000134709	sp|Q5N6V0|Y1054_ORYSJ B3 domain-containing protein Os01g0905400 OS=Oryza sativa subsp. japonica OX=39947 GN=Os01g0905400 PE=2 SV=1
943	TRINITY_DN22190_c0_g1_i1	-3.88136	6.22028e-06	0.000134709	sp|Q9LDR8|MY102_ARATH Transcription factor MYB102 OS=Arabidopsis thaliana OX=3702 GN=MYB102 PE=2 SV=1
944	TRINITY_DN24408_c2_g1_i5	-3.88136	6.22028e-06	0.000134709	sp|Q9ZQW8|U2AFA_ORYSJ Splicing factor U2af small subunit A OS=Oryza sativa subsp. japonica OX=39947 GN=U2AF35A PE=2 SV=1
945	TRINITY_DN24071_c1_g1_i5	3.59728	6.22028e-06	0.000134709	sp|O81108|ACA2_ARATH Calcium-transporting ATPase 2, plasma membrane-type OS=Arabidopsis thaliana OX=3702 GN=ACA2 PE=1 SV=1
946	TRINITY_DN25626_c0_g1_i4	3.59728	6.22028e-06	0.000134709	sp|P46637|ARGI1_ARATH Arginase 1, mitochondrial OS=Arabidopsis thaliana OX=3702 GN=ARGAH1 PE=1 SV=1
947	TRINITY_DN19120_c0_g1_i2	-3.53883	6.23587e-06	0.000134904	sp|Q9FN32|YIPL7_ARATH Protein yippee-like At5g53940 OS=Arabidopsis thaliana OX=3702 GN=At5g53940 PE=2 SV=1
948	TRINITY_DN19261_c0_g1_i1	-3.75538	6.26497e-06	0.000134937	sp|Q9SRS9|CHIP_ARATH E3 ubiquitin-protein ligase CHIP OS=Arabidopsis thaliana OX=3702 GN=CHIP PE=1 SV=1
949	TRINITY_DN24206_c0_g1_i2	3.47089	6.26692e-06	0.000134937	sp|Q9LX31|GUN4C_ARATH Tetrapyrrole-binding protein, chloroplastic OS=Arabidopsis thaliana OX=3702 GN=GUN4 PE=1 SV=1
950	TRINITY_DN25448_c1_g2_i2	3.33028	6.26942e-06	0.000134937	sp|Q8GXR2|PLT6_ARATH Probable polyol transporter 6 OS=Arabidopsis thaliana OX=3702 GN=PLT6 PE=2 SV=2
951	TRINITY_DN22500_c0_g1_i2	-3.91221	6.27031e-06	0.000134937	sp|O81020|NPC2_ARATH Non-specific phospholipase C2 OS=Arabidopsis thaliana OX=3702 GN=NPC2 PE=2 SV=1
952	TRINITY_DN22419_c0_g1_i6	3.65417	6.27031e-06	0.000134937	sp|Q84VV6|HINT4_ARATH Bifunctional adenosine 5'-phosphosulfate phosphorylase/adenylylsulfatase HINT4 OS=Arabidopsis thaliana OX=3702 GN=HINT4 PE=1 SV=1
953	TRINITY_DN26803_c0_g1_i2	-3.4993	6.28564e-06	0.000135122	sp|Q9FJD4|IMB1_ARATH Importin subunit beta-1 OS=Arabidopsis thaliana OX=3702 GN=KPNB1 PE=1 SV=1
954	TRINITY_DN27013_c2_g1_i1	-3.26814	6.29619e-06	0.000135122	sp|P49299|CYSZ_CUCMA Citrate synthase, glyoxysomal OS=Cucurbita maxima OX=3661 PE=1 SV=1
955	TRINITY_DN25526_c1_g1_i2	3.25721	6.29872e-06	0.000135122	sp|O04937|DHEA_NICPL Glutamate dehydrogenase A OS=Nicotiana plumbaginifolia OX=4092 GN=GDHA PE=2 SV=1
956	TRINITY_DN26626_c1_g2_i1	-3.23878	6.32809e-06	0.000135611	sp|Q7FAH2|G3PC2_ORYSJ Glyceraldehyde-3-phosphate dehydrogenase 2, cytosolic OS=Oryza sativa subsp. japonica OX=39947 GN=GAPC2 PE=1 SV=1
957	TRINITY_DN26709_c2_g1_i1	-3.43892	6.35376e-06	0.000136018	sp|Q93Y31|ARL8B_ARATH ADP-ribosylation factor-like protein 8b OS=Arabidopsis thaliana OX=3702 GN=ARL8B PE=2 SV=1
958	TRINITY_DN25762_c0_g1_i10	3.45316	6.41926e-06	0.000137277	sp|Q9M9W3|PP19_ARATH Serine/threonine-protein phosphatase PP1 isozyme 9 OS=Arabidopsis thaliana OX=3702 GN=TOPP9 PE=1 SV=1
959	TRINITY_DN22624_c0_g4_i1	3.26909	6.45831e-06	0.000137968	#N/A
960	TRINITY_DN25711_c0_g1_i6	-3.39514	6.49942e-06	0.000138702	#N/A
961	TRINITY_DN24506_c1_g1_i3	-3.86866	6.55052e-06	0.000139647	sp|Q9LME6|MBD8_ARATH Methyl-CpG-binding domain-containing protein 8 OS=Arabidopsis thaliana OX=3702 GN=MBD8 PE=2 SV=1
962	TRINITY_DN25863_c1_g2_i2	-3.26865	6.65303e-06	0.000141611	sp|Q0JKZ0|SNL6_ORYSJ Cinnamoyl-CoA reductase-like SNL6 OS=Oryza sativa subsp. japonica OX=39947 GN=SNL6 PE=3 SV=1
963	TRINITY_DN26599_c1_g2_i2	3.33346	6.6565e-06	0.000141611	#N/A
964	TRINITY_DN24681_c2_g2_i4	3.33246	6.88899e-06	0.000146323	sp|Q9ZSA7|DLO2_ARATH Protein DMR6-LIKE OXYGENASE 2 OS=Arabidopsis thaliana OX=3702 GN=DLO2 PE=2 SV=1
965	TRINITY_DN11307_c0_g2_i1	3.37722	6.89227e-06	0.000146323	#N/A
966	TRINITY_DN27082_c0_g1_i8	-3.86226	6.90012e-06	0.000146338	sp|Q9M8Y0|SEC_ARATH Probable UDP-N-acetylglucosamine--peptide N-acetylglucosaminyltransferase SEC OS=Arabidopsis thaliana OX=3702 GN=SEC PE=2 SV=1
967	TRINITY_DN23582_c0_g1_i1	3.20919	6.94109e-06	0.000147055	sp|O23547|EXLB1_ARATH Expansin-like B1 OS=Arabidopsis thaliana OX=3702 GN=EXLB1 PE=2 SV=2
968	TRINITY_DN21139_c0_g1_i6	-3.65461	7.04045e-06	0.000149006	sp|Q99MP8|BRAP_MOUSE BRCA1-associated protein OS=Mus musculus OX=10090 GN=Brap PE=1 SV=1
969	TRINITY_DN21000_c0_g1_i2	-3.51183	7.09974e-06	0.000150106	sp|Q9FHJ6|RFA1C_ARATH Replication protein A 70 kDa DNA-binding subunit C OS=Arabidopsis thaliana OX=3702 GN=RPA1C PE=3 SV=1
970	TRINITY_DN19763_c0_g1_i1	3.20774	7.11464e-06	0.000150173	sp|Q9LUX9|FQRL3_ARATH Probable NAD(P)H dehydrogenase (quinone) FQR1-like 3 OS=Arabidopsis thaliana OX=3702 GN=At5g58800 PE=2 SV=1
971	TRINITY_DN27013_c2_g1_i6	-3.28077	7.1176e-06	0.000150173	sp|P49299|CYSZ_CUCMA Citrate synthase, glyoxysomal OS=Cucurbita maxima OX=3661 PE=1 SV=1
972	TRINITY_DN24286_c0_g2_i1	-3.37893	7.13965e-06	0.000150484	sp|Q9M060|IF62_ARATH Eukaryotic translation initiation factor 6-2 OS=Arabidopsis thaliana OX=3702 GN=EIF6-2 PE=2 SV=1
973	TRINITY_DN21471_c0_g1_i1	3.56982	7.27032e-06	0.00015308	sp|Q67Y99|CLPF_ARATH Clp protease adapter protein ClpF, chloroplastic OS=Arabidopsis thaliana OX=3702 GN=CLPF PE=1 SV=1
974	TRINITY_DN25838_c0_g1_i4	-3.5495	7.28532e-06	0.000153239	sp|Q8RWS9|CNGC5_ARATH Probable cyclic nucleotide-gated ion channel 5 OS=Arabidopsis thaliana OX=3702 GN=CNGC5 PE=2 SV=1
975	TRINITY_DN20734_c0_g1_i1	-3.2079	7.30808e-06	0.000153528	#N/A
976	TRINITY_DN26922_c0_g2_i4	-3.50462	7.31409e-06	0.000153528	sp|Q96321|IMPA1_ARATH Importin subunit alpha-1 OS=Arabidopsis thaliana OX=3702 GN=IMPA1 PE=1 SV=2
977	TRINITY_DN26844_c0_g1_i3	3.26645	7.35775e-06	0.000154234	#N/A
978	TRINITY_DN24771_c0_g1_i6	3.61661	7.36277e-06	0.000154234	sp|P10967|ACCH3_SOLLC 1-aminocyclopropane-1-carboxylate oxidase homolog OS=Solanum lycopersicum OX=4081 GN=ACO3 PE=2 SV=1
979	TRINITY_DN26361_c1_g2_i3	-3.47326	7.38706e-06	0.000154585	sp|P13087|MIRA_SYNDU Miraculin OS=Synsepalum dulcificum OX=3743 PE=1 SV=3
980	TRINITY_DN21547_c0_g1_i6	3.5175	7.42085e-06	0.000155134	#N/A
981	TRINITY_DN25825_c0_g1_i2	-3.27938	7.47129e-06	0.000156029	sp|Q9SZN1|VATB2_ARATH V-type proton ATPase subunit B2 OS=Arabidopsis thaliana OX=3702 GN=VHA-B2 PE=1 SV=1
982	TRINITY_DN25608_c1_g1_i1	-3.341	7.51078e-06	0.000156694	sp|Q9LN49|KCS4_ARATH 3-ketoacyl-CoA synthase 4 OS=Arabidopsis thaliana OX=3702 GN=KCS4 PE=2 SV=1
983	TRINITY_DN26918_c1_g1_i1	3.22757	7.56696e-06	0.000157705	sp|Q6K669|AMPL2_ORYSJ Leucine aminopeptidase 2, chloroplastic OS=Oryza sativa subsp. japonica OX=39947 GN=Os02g0794700 PE=2 SV=1
984	TRINITY_DN22590_c0_g2_i1	-3.23442	7.58911e-06	0.000158006	sp|Q03363|DNJH1_ALLPO DnaJ protein homolog 1 (Fragment) OS=Allium porrum OX=4681 GN=DNAJ1 PE=2 SV=1
985	TRINITY_DN24915_c4_g1_i8	-3.20071	7.63768e-06	0.000158856	sp|A7NVX9|METK2_VITVI S-adenosylmethionine synthase 2 OS=Vitis vinifera OX=29760 GN=METK2 PE=3 SV=1
986	TRINITY_DN23729_c1_g1_i1	-3.2481	7.77151e-06	0.000161476	#N/A
987	TRINITY_DN24665_c0_g1_i1	-3.42807	7.80948e-06	0.0001621	sp|Q5JPI9|EFMT2_HUMAN EEF1A lysine methyltransferase 2 OS=Homo sapiens OX=9606 GN=EEF1AKMT2 PE=1 SV=2
988	TRINITY_DN25017_c0_g1_i1	3.35976	7.8326e-06	0.000162416	sp|Q6Q1P4|SMC1_ARATH Structural maintenance of chromosomes protein 1 OS=Arabidopsis thaliana OX=3702 GN=SMC1 PE=2 SV=2
989	TRINITY_DN25064_c0_g2_i1	3.34721	7.84454e-06	0.000162499	sp|B2X050|MNR1_CAPAN (+)-neomenthol dehydrogenase OS=Capsicum annuum OX=4072 GN=MNR1 PE=1 SV=1
990	TRINITY_DN26297_c0_g1_i3	3.30543	7.87952e-06	0.000162975	sp|Q41140|PFPA_RICCO Pyrophosphate--fructose 6-phosphate 1-phosphotransferase subunit alpha OS=Ricinus communis OX=3988 GN=PFP-ALPHA PE=3 SV=1
991	TRINITY_DN23782_c0_g1_i6	3.29821	7.88345e-06	0.000162975	sp|Q754R2|DDI1_ASHGO DNA damage-inducible protein 1 OS=Ashbya gossypii (strain ATCC 10895 / CBS 109.51 / FGSC 9923 / NRRL Y-1056) OX=284811 GN=DDI1 PE=3 SV=1
992	TRINITY_DN23078_c1_g2_i5	-3.42163	8.01929e-06	0.000165482	sp|Q8VY76|BZP19_ARATH Basic leucine zipper 19 OS=Arabidopsis thaliana OX=3702 GN=BZIP19 PE=2 SV=1
993	TRINITY_DN23760_c0_g1_i1	3.62832	8.02088e-06	0.000165482	sp|Q94A38|LRP6A_ARATH La-related protein 6A OS=Arabidopsis thaliana OX=3702 GN=LARP6A PE=2 SV=1
994	TRINITY_DN26855_c0_g2_i2	3.20362	8.15805e-06	0.000168143	sp|Q9C757|INT2_ARATH Probable inositol transporter 2 OS=Arabidopsis thaliana OX=3702 GN=INT2 PE=1 SV=1
995	TRINITY_DN25796_c0_g1_i5	3.29357	8.16831e-06	0.000168185	sp|Q945K7|IDH5_ARATH Isocitrate dehydrogenase [NAD] catalytic subunit 5, mitochondrial OS=Arabidopsis thaliana OX=3702 GN=IDH5 PE=1 SV=1
996	TRINITY_DN12071_c0_g1_i1	3.20203	8.22987e-06	0.000169224	#N/A
997	TRINITY_DN25706_c0_g1_i3	3.35119	8.23531e-06	0.000169224	sp|O22193|PUB4_ARATH U-box domain-containing protein 4 OS=Arabidopsis thaliana OX=3702 GN=PUB4 PE=1 SV=3
998	TRINITY_DN19525_c0_g1_i1	3.69668	8.27407e-06	0.000169851	#N/A
999	TRINITY_DN26059_c0_g2_i2	3.69792	8.37075e-06	0.000171663	#N/A
1000	TRINITY_DN24211_c1_g1_i1	-3.85336	8.4387e-06	0.000172711	sp|Q9LUM3|SBT15_ARATH Subtilisin-like protease SBT1.5 OS=Arabidopsis thaliana OX=3702 GN=SBT1.5 PE=2 SV=1
1001	TRINITY_DN24568_c2_g1_i1	-3.85336	8.4387e-06	0.000172711	sp|Q8W4H1|GAT26_ARATH GATA transcription factor 26 OS=Arabidopsis thaliana OX=3702 GN=GATA26 PE=2 SV=1
1002	TRINITY_DN26943_c0_g1_i2	-3.22275	8.44726e-06	0.000172713	sp|Q96262|PCAP1_ARATH Plasma membrane-associated cation-binding protein 1 OS=Arabidopsis thaliana OX=3702 GN=PCAP1 PE=1 SV=1
1003	TRINITY_DN19850_c0_g1_i1	3.53172	8.48601e-06	0.000173333	sp|O49725|PUP10_ARATH Probable purine permease 10 OS=Arabidopsis thaliana OX=3702 GN=PUP10 PE=2 SV=2
1004	TRINITY_DN18750_c0_g1_i2	-3.47542	8.49809e-06	0.000173407	sp|F4HPF1|SBT34_ARATH Subtilisin-like protease SBT3.4 OS=Arabidopsis thaliana OX=3702 GN=SBT3.4 PE=3 SV=1
1005	TRINITY_DN19150_c0_g1_i1	-3.8167	8.51827e-06	0.000173473	sp|Q9FUA4|SPT_ARATH Transcription factor SPATULA OS=Arabidopsis thaliana OX=3702 GN=SPT PE=1 SV=1
1006	TRINITY_DN26954_c0_g1_i1	-3.8167	8.51827e-06	0.000173473	sp|H2DH23|C7H23_PANGI Cytochrome P450 CYP82H23 (Fragment) OS=Panax ginseng OX=4054 PE=2 SV=1
1007	TRINITY_DN24983_c0_g1_i1	-3.62113	8.55689e-06	0.000174086	sp|Q8VH51|RBM39_MOUSE RNA-binding protein 39 OS=Mus musculus OX=10090 GN=Rbm39 PE=1 SV=2
1008	TRINITY_DN22753_c0_g2_i4	3.16345	8.60646e-06	0.000174921	sp|Q42342|CYB5E_ARATH Cytochrome b5 isoform E OS=Arabidopsis thaliana OX=3702 GN=CYTB5-E PE=1 SV=2
1009	TRINITY_DN23495_c2_g1_i2	3.25133	8.6456e-06	0.000175543	sp|O23252|IF4E1_ARATH Eukaryotic translation initiation factor 4E-1 OS=Arabidopsis thaliana OX=3702 GN=EIF4E1 PE=1 SV=1
1010	TRINITY_DN26560_c3_g3_i1	3.32189	8.66998e-06	0.000175781	sp|Q9FFJ8|LIMYB_ARATH L10-interacting MYB domain-containing protein OS=Arabidopsis thaliana OX=3702 GN=LIMYB PE=1 SV=1
1011	TRINITY_DN26640_c0_g1_i2	3.23648	8.67452e-06	0.000175781	#N/A
1012	TRINITY_DN25108_c0_g4_i1	-3.40866	8.68676e-06	0.000175855	#N/A
1013	TRINITY_DN21076_c0_g3_i1	-3.37963	8.75456e-06	0.000177053	sp|F4IVL6|GRV2_ARATH DnaJ homolog subfamily C GRV2 OS=Arabidopsis thaliana OX=3702 GN=GRV2 PE=1 SV=1
1014	TRINITY_DN24909_c1_g3_i1	3.22701	8.85302e-06	0.000178868	sp|Q6R567|RMA1_CAPAN E3 ubiquitin-protein ligase RMA1H1 OS=Capsicum annuum OX=4072 GN=RMA1H1 PE=1 SV=1
1015	TRINITY_DN21331_c0_g1_i1	-3.31093	8.91309e-06	0.00017984	sp|Q40554|EIF3A_TOBAC Eukaryotic translation initiation factor 3 subunit A OS=Nicotiana tabacum OX=4097 GN=TIF3A1 PE=2 SV=1
1016	TRINITY_DN25232_c0_g1_i4	3.18992	8.91868e-06	0.00017984	sp|Q9SUL1|RD19C_ARATH Probable cysteine protease RD19C OS=Arabidopsis thaliana OX=3702 GN=RD19C PE=2 SV=1
1017	TRINITY_DN25791_c2_g1_i1	-3.44003	8.94769e-06	0.000180233	sp|Q8L612|MACP1_ARATH MACPF domain-containing protein At1g14780 OS=Arabidopsis thaliana OX=3702 GN=At1g14780 PE=2 SV=1
1018	TRINITY_DN26983_c1_g3_i1	-3.69496	8.95667e-06	0.000180233	sp|Q9ZUB8|SKI22_ARATH F-box protein SKIP22 OS=Arabidopsis thaliana OX=3702 GN=SKIP22 PE=1 SV=1
1019	TRINITY_DN26563_c0_g2_i4	-3.84584	8.9646e-06	0.000180233	sp|Q8VWZ7|C76B6_CATRO Geraniol 8-hydroxylase OS=Catharanthus roseus OX=4058 GN=CYP76B6 PE=1 SV=1
1020	TRINITY_DN23947_c1_g1_i3	-3.70956	8.98089e-06	0.000180384	sp|Q99JH1|RP25L_MOUSE Ribonuclease P protein subunit p25-like protein OS=Mus musculus OX=10090 GN=Rpp25l PE=1 SV=1
1021	TRINITY_DN19010_c0_g1_i1	3.25635	9.01213e-06	0.000180834	sp|Q8RWN9|ODP22_ARATH Dihydrolipoyllysine-residue acetyltransferase component 2 of pyruvate dehydrogenase complex, mitochondrial OS=Arabidopsis thaliana OX=3702 GN=At3g13930 PE=1 SV=2
1022	TRINITY_DN23791_c1_g1_i1	-3.39886	9.16554e-06	0.000183732	sp|Q9SW63|RA210_ARATH Ethylene-responsive transcription factor RAP2-10 OS=Arabidopsis thaliana OX=3702 GN=RAP2-10 PE=2 SV=1
1023	TRINITY_DN26701_c0_g1_i4	-3.46731	9.23365e-06	0.000184917	sp|Q9LW77|HRD1A_ARATH ERAD-associated E3 ubiquitin-protein ligase HRD1A OS=Arabidopsis thaliana OX=3702 GN=HRD1A PE=2 SV=1
1024	TRINITY_DN26532_c0_g1_i3	-3.3538	9.2508e-06	0.000185079	sp|Q42948|DAPA_TOBAC 4-hydroxy-tetrahydrodipicolinate synthase, chloroplastic OS=Nicotiana tabacum OX=4097 GN=DHPS1 PE=2 SV=1
1025	TRINITY_DN26397_c1_g1_i1	3.22528	9.32387e-06	0.000186359	sp|F4I9E1|NFD4_ARATH Protein NUCLEAR FUSION DEFECTIVE 4 OS=Arabidopsis thaliana OX=3702 GN=NFD4 PE=3 SV=1
1026	TRINITY_DN21449_c0_g1_i1	-3.40486	9.3379e-06	0.0001864	sp|P27061|PPA1_SOLLC Acid phosphatase 1 OS=Solanum lycopersicum OX=4081 GN=APS1 PE=2 SV=1
1027	TRINITY_DN24819_c0_g1_i2	-3.34059	9.34412e-06	0.0001864	sp|O64644|SAP18_ARATH Histone deacetylase complex subunit SAP18 OS=Arabidopsis thaliana OX=3702 GN=At2g45640 PE=1 SV=1
1028	TRINITY_DN26698_c1_g1_i4	-3.1665	9.41517e-06	0.000187635	sp|Q9ZRA4|AB19A_PRUPE Auxin-binding protein ABP19a OS=Prunus persica OX=3760 GN=ABP19A PE=3 SV=1
1029	TRINITY_DN22641_c0_g1_i4	-3.42652	9.45766e-06	0.000188199	sp|Q9FLD7|GT14A_ARATH Beta-glucuronosyltransferase GlcAT14A OS=Arabidopsis thaliana OX=3702 GN=GLCAT14A PE=2 SV=1
1030	TRINITY_DN26683_c0_g2_i2	3.13823	9.47833e-06	0.000188199	sp|P51613|CHIB_VITVI Basic endochitinase OS=Vitis vinifera OX=29760 GN=CHIT1B PE=2 SV=1
1031	TRINITY_DN24470_c3_g2_i2	-3.80342	9.48023e-06	0.000188199	sp|Q38850|MYB5_ARATH Transcription repressor MYB5 OS=Arabidopsis thaliana OX=3702 GN=MYB5 PE=1 SV=1
1032	TRINITY_DN26214_c0_g4_i1	-3.79673	9.48023e-06	0.000188199	sp|O80386|CIP7_ARATH COP1-interacting protein 7 OS=Arabidopsis thaliana OX=3702 GN=CIP7 PE=1 SV=1
1033	TRINITY_DN25354_c1_g5_i1	-3.41757	9.54828e-06	0.000189367	sp|Q9XF43|KCS6_ARATH 3-ketoacyl-CoA synthase 6 OS=Arabidopsis thaliana OX=3702 GN=CUT1 PE=1 SV=1
1034	TRINITY_DN26586_c1_g2_i6	-3.60165	9.63685e-06	0.000190938	sp|O82200|MIOX2_ARATH Inositol oxygenase 2 OS=Arabidopsis thaliana OX=3702 GN=MIOX2 PE=2 SV=2
1035	TRINITY_DN23480_c0_g1_i4	3.14986	9.65358e-06	0.000191085	sp|Q96EX2|RNFT2_HUMAN RING finger and transmembrane domain-containing protein 2 OS=Homo sapiens OX=9606 GN=RNFT2 PE=2 SV=2
1036	TRINITY_DN18547_c1_g2_i1	3.29062	9.67345e-06	0.000191293	sp|Q9SZ83|Y4967_ARATH Uncharacterized oxidoreductase At4g09670 OS=Arabidopsis thaliana OX=3702 GN=At4g09670 PE=1 SV=1
1037	TRINITY_DN24408_c2_g1_i4	-3.60463	9.75224e-06	0.000192665	sp|Q9FMY5|U2AFB_ARATH Splicing factor U2af small subunit B OS=Arabidopsis thaliana OX=3702 GN=U2AF35B PE=1 SV=1
1038	TRINITY_DN18580_c0_g1_i4	-3.27698	9.76643e-06	0.00019276	sp|Q9S9T7|VP282_ARATH Vacuolar protein sorting-associated protein 28 homolog 2 OS=Arabidopsis thaliana OX=3702 GN=VPS28-2 PE=1 SV=2
1039	TRINITY_DN23527_c0_g1_i1	-3.39552	9.82693e-06	0.000193767	sp|Q9S9U0|CALSB_ARATH Callose synthase 11 OS=Arabidopsis thaliana OX=3702 GN=CALS11 PE=2 SV=1
1040	TRINITY_DN25251_c0_g1_i2	-3.38569	9.93893e-06	0.000195637	#N/A
1041	TRINITY_DN24246_c1_g3_i1	3.52392	9.94084e-06	0.000195637	sp|Q9SJY5|PUMP5_ARATH Mitochondrial uncoupling protein 5 OS=Arabidopsis thaliana OX=3702 GN=PUMP5 PE=2 SV=1
1042	TRINITY_DN26821_c0_g1_i5	-3.5918	1.00294e-05	0.000197191	sp|C0Z274|CCZ1B_ARATH Vacuolar fusion protein CCZ1 homolog B OS=Arabidopsis thaliana OX=3702 GN=CCZ1B PE=1 SV=1
1043	TRINITY_DN26201_c0_g1_i10	3.22316	1.00776e-05	0.000197948	sp|O64732|U87A1_ARATH UDP-glycosyltransferase 87A1 OS=Arabidopsis thaliana OX=3702 GN=UGT87A1 PE=2 SV=1
1044	TRINITY_DN26974_c0_g3_i3	3.25316	1.00903e-05	0.000198007	#N/A
1045	TRINITY_DN26727_c0_g1_i5	-3.82302	1.01278e-05	0.000198553	sp|Q940Y8|KN13B_ARATH Kinesin-like protein KIN-13B OS=Arabidopsis thaliana OX=3702 GN=KIN13B PE=1 SV=1
1046	TRINITY_DN26876_c0_g1_i1	-3.44184	1.02047e-05	0.000199867	sp|Q9T068|EPFL2_ARATH EPIDERMAL PATTERNING FACTOR-like protein 2 OS=Arabidopsis thaliana OX=3702 GN=EPFL2 PE=2 SV=1
1047	TRINITY_DN16651_c0_g1_i1	3.65925	1.02143e-05	0.000199867	sp|Q9SP06|C80B3_PAPSO (S)-N-methylcoclaurine 3'-hydroxylase isozyme 1 (Fragment) OS=Papaver somniferum OX=3469 GN=CYP80B3 PE=1 SV=1
1048	TRINITY_DN26731_c1_g1_i5	-3.67234	1.02752e-05	0.000200866	sp|Q8L5A7|SOT15_ARATH Cytosolic sulfotransferase 15 OS=Arabidopsis thaliana OX=3702 GN=SOT15 PE=1 SV=1
1049	TRINITY_DN22851_c0_g2_i3	3.2094	1.03688e-05	0.000202503	sp|C0HJG8|BSP_BOSSE Basic secretory protease (Fragments) OS=Boswellia serrata OX=613112 PE=1 SV=1
1050	TRINITY_DN20644_c0_g2_i1	-3.34769	1.04305e-05	0.000203514	sp|P49972|SR542_SOLLC Signal recognition particle 54 kDa protein 2 OS=Solanum lycopersicum OX=4081 PE=2 SV=1
1051	TRINITY_DN24717_c0_g2_i2	-3.67801	1.04626e-05	0.000203946	#N/A
1052	TRINITY_DN23813_c0_g1_i1	3.27814	1.05359e-05	0.000204967	sp|Q8RWE8|GGAP1_ARATH GDP-L-galactose phosphorylase 1 OS=Arabidopsis thaliana OX=3702 GN=VTC2 PE=1 SV=1
1053	TRINITY_DN22114_c1_g1_i4	3.43136	1.05395e-05	0.000204967	#N/A
1054	TRINITY_DN23892_c1_g1_i2	-3.52439	1.0545e-05	0.000204967	sp|Q9M022|AIRP2_ARATH E3 ubiquitin-protein ligase AIRP2 OS=Arabidopsis thaliana OX=3702 GN=AIRP2 PE=1 SV=1
1055	TRINITY_DN26393_c1_g1_i3	-3.6609	1.0761e-05	0.000208761	sp|Q9SU25|T2FA_ARATH Transcription initiation factor IIF subunit alpha OS=Arabidopsis thaliana OX=3702 GN=RAP74 PE=1 SV=1
1056	TRINITY_DN26788_c0_g5_i1	-3.8076	1.07707e-05	0.000208761	sp|P59583|WRK32_ARATH Probable WRKY transcription factor 32 OS=Arabidopsis thaliana OX=3702 GN=WRKY32 PE=2 SV=1
1057	TRINITY_DN8695_c0_g1_i1	3.55804	1.07707e-05	0.000208761	sp|O23342|SECE1_ARATH Preprotein translocase subunit SECE1 OS=Arabidopsis thaliana OX=3702 GN=SECE1 PE=1 SV=1
1058	TRINITY_DN27109_c2_g3_i1	-3.27456	1.08345e-05	0.000209799	#N/A
1059	TRINITY_DN17986_c0_g1_i2	3.64551	1.08733e-05	0.000210351	#N/A
1060	TRINITY_DN25967_c0_g1_i3	-3.31249	1.09023e-05	0.000210713	sp|Q9FZN8|TCS1_CAMSI Caffeine synthase 1 OS=Camellia sinensis OX=4442 GN=TCS1 PE=1 SV=1
1061	TRINITY_DN23734_c0_g1_i6	3.37014	1.09277e-05	0.000211005	sp|Q9LVV3|PHL22_ARATH Phytolongin Phyl2.2 OS=Arabidopsis thaliana OX=3702 GN=PHYL2.2 PE=2 SV=1
1062	TRINITY_DN21337_c3_g3_i2	-3.47277	1.09603e-05	0.000211435	#N/A
1063	TRINITY_DN22268_c0_g1_i2	-3.67162	1.10146e-05	0.000212283	sp|Q9SIW1|BLH7_ARATH BEL1-like homeodomain protein 7 OS=Arabidopsis thaliana OX=3702 GN=BLH7 PE=1 SV=1
1064	TRINITY_DN23815_c1_g2_i1	-3.2606	1.10368e-05	0.000212511	sp|P35659|DEK_HUMAN Protein DEK OS=Homo sapiens OX=9606 GN=DEK PE=1 SV=1
1065	TRINITY_DN20295_c0_g1_i1	3.24289	1.10515e-05	0.000212594	#N/A
1066	TRINITY_DN26914_c1_g1_i3	-3.39205	1.10832e-05	0.000213004	sp|Q8VYW2|BAM9_ARATH Inactive beta-amylase 9 OS=Arabidopsis thaliana OX=3702 GN=BAM9 PE=2 SV=1
1067	TRINITY_DN26133_c2_g1_i6	-3.51568	1.11769e-05	0.000214377	#N/A
1068	TRINITY_DN24309_c0_g2_i2	-3.51089	1.11769e-05	0.000214377	sp|Q40518|MSK1_TOBAC Shaggy-related protein kinase NtK-1 OS=Nicotiana tabacum OX=4097 GN=NTK-1 PE=2 SV=1
1069	TRINITY_DN25228_c0_g1_i6	-3.39911	1.11891e-05	0.000214377	sp|Q9LK27|GTE8_ARATH Transcription factor GTE8 OS=Arabidopsis thaliana OX=3702 GN=GTE8 PE=2 SV=2
1070	TRINITY_DN24019_c0_g1_i3	3.32662	1.11965e-05	0.000214377	sp|Q9SJL6|MEM11_ARATH Membrin-11 OS=Arabidopsis thaliana OX=3702 GN=MEMB11 PE=1 SV=1
1071	TRINITY_DN23951_c1_g1_i1	-3.5156	1.13258e-05	0.000216649	sp|Q9SJB3|PMA5_ARATH ATPase 5, plasma membrane-type OS=Arabidopsis thaliana OX=3702 GN=AHA5 PE=3 SV=3
1072	TRINITY_DN27185_c1_g1_i1	-3.15958	1.13718e-05	0.000217326	sp|Q03460|GLSN_MEDSA Glutamate synthase [NADH], amyloplastic OS=Medicago sativa OX=3879 PE=1 SV=1
1073	TRINITY_DN24544_c0_g1_i4	3.34227	1.14482e-05	0.000218583	#N/A
1074	TRINITY_DN24047_c0_g1_i2	3.10962	1.15561e-05	0.000220438	sp|Q9LVJ0|UVB31_ARATH UV-B-induced protein At3g17800, chloroplastic OS=Arabidopsis thaliana OX=3702 GN=At3g17800 PE=2 SV=1
1075	TRINITY_DN22032_c0_g2_i1	-3.23336	1.15773e-05	0.000220637	sp|Q9C5D3|HIP7_ARATH Heavy metal-associated isoprenylated plant protein 7 OS=Arabidopsis thaliana OX=3702 GN=HIPP07 PE=1 SV=1
1076	TRINITY_DN22931_c1_g2_i4	-3.65875	1.15988e-05	0.000220841	sp|Q9LFL3|TOL1_ARATH TOM1-like protein 1 OS=Arabidopsis thaliana OX=3702 GN=TOL1 PE=1 SV=1
1077	TRINITY_DN26967_c0_g1_i4	-3.2808	1.16924e-05	0.000222416	sp|Q6WWW4|UPL3_ARATH E3 ubiquitin-protein ligase UPL3 OS=Arabidopsis thaliana OX=3702 GN=UPL3 PE=1 SV=1
1078	TRINITY_DN24800_c0_g1_i8	3.17639	1.17385e-05	0.000223087	sp|O64587|ACD11_ARATH Accelerated cell death 11 OS=Arabidopsis thaliana OX=3702 GN=ACD11 PE=1 SV=1
1079	TRINITY_DN23340_c0_g1_i1	3.48415	1.17826e-05	0.000223408	sp|P46086|KIME_ARATH Mevalonate kinase OS=Arabidopsis thaliana OX=3702 GN=At5g27450 PE=2 SV=1
1080	TRINITY_DN27109_c2_g4_i5	-3.5669	1.17849e-05	0.000223408	sp|O49447|ADT3_ARATH ADP,ATP carrier protein 3, mitochondrial OS=Arabidopsis thaliana OX=3702 GN=AAC3 PE=1 SV=1
1081	TRINITY_DN26657_c0_g2_i6	3.14375	1.1792e-05	0.000223408	sp|Q6RYA0|SABP2_TOBAC Salicylic acid-binding protein 2 OS=Nicotiana tabacum OX=4097 GN=SABP2 PE=1 SV=1
1082	TRINITY_DN25570_c2_g2_i5	3.19221	1.18014e-05	0.000223408	sp|Q84QU8|PPT2_ORYSJ Phosphoenolpyruvate/phosphate translocator 2, chloroplastic OS=Oryza sativa subsp. japonica OX=39947 GN=PPT2 PE=2 SV=1
1083	TRINITY_DN26741_c2_g1_i1	-3.64356	1.181e-05	0.000223408	sp|P32289|GLNA_VIGAC Glutamine synthetase nodule isozyme OS=Vigna aconitifolia OX=3918 PE=2 SV=1
1084	TRINITY_DN22529_c0_g1_i2	-3.16513	1.20101e-05	0.000226984	sp|Q8GX77|FB316_ARATH F-box protein At1g61340 OS=Arabidopsis thaliana OX=3702 GN=At1g61340 PE=2 SV=1
1085	TRINITY_DN25666_c0_g1_i5	-3.35223	1.20374e-05	0.00022729	sp|P59910|DJB13_HUMAN DnaJ homolog subfamily B member 13 OS=Homo sapiens OX=9606 GN=DNAJB13 PE=1 SV=1
1086	TRINITY_DN24132_c0_g2_i1	3.27032	1.20842e-05	0.000227964	sp|Q42521|DCE1_ARATH Glutamate decarboxylase 1 OS=Arabidopsis thaliana OX=3702 GN=GAD1 PE=1 SV=2
1087	TRINITY_DN26375_c2_g1_i1	-3.50231	1.21705e-05	0.000229381	sp|Q5XEM9|ALFL5_ARATH PHD finger protein ALFIN-LIKE 5 OS=Arabidopsis thaliana OX=3702 GN=AL5 PE=2 SV=1
1088	TRINITY_DN23852_c1_g1_i1	3.21359	1.21909e-05	0.000229429	sp|Q6BIV4|PNS1_DEBHA Protein PNS1 OS=Debaryomyces hansenii (strain ATCC 36239 / CBS 767 / JCM 1990 / NBRC 0083 / IGC 2968) OX=284592 GN=PNS1 PE=3 SV=2
1089	TRINITY_DN26850_c2_g2_i5	-3.78417	1.21954e-05	0.000229429	sp|Q24K03|THUM1_BOVIN THUMP domain-containing protein 1 OS=Bos taurus OX=9913 GN=THUMPD1 PE=2 SV=1
1090	TRINITY_DN25117_c3_g1_i1	-3.65227	1.22171e-05	0.000229626	sp|Q9ZR72|AB1B_ARATH ABC transporter B family member 1 OS=Arabidopsis thaliana OX=3702 GN=ABCB1 PE=1 SV=1
1091	TRINITY_DN26798_c3_g2_i1	-3.41131	1.22951e-05	0.00023088	sp|Q9SBJ1|PDK_ARATH [Pyruvate dehydrogenase (acetyl-transferring)] kinase, mitochondrial OS=Arabidopsis thaliana OX=3702 GN=PDK PE=1 SV=1
1092	TRINITY_DN22554_c1_g1_i1	-3.44845	1.24217e-05	0.000232667	sp|Q4R7Y5|DNJB6_MACFA DnaJ homolog subfamily B member 6 OS=Macaca fascicularis OX=9541 GN=DNAJB6 PE=2 SV=1
1093	TRINITY_DN23738_c0_g1_i1	3.6276	1.24244e-05	0.000232667	sp|Q8GWU0|PGP2_ARATH Phosphoglycolate phosphatase 2 OS=Arabidopsis thaliana OX=3702 GN=PGLP2 PE=1 SV=1
1094	TRINITY_DN25050_c2_g1_i4	3.52923	1.24244e-05	0.000232667	#N/A
1095	TRINITY_DN27002_c2_g1_i3	3.29744	1.24698e-05	0.000233305	sp|Q9ZPS7|TMN3_ARATH Transmembrane 9 superfamily member 3 OS=Arabidopsis thaliana OX=3702 GN=TMN3 PE=2 SV=1
1096	TRINITY_DN26597_c0_g1_i5	-3.40745	1.26872e-05	0.000237156	sp|Q8L5A7|SOT15_ARATH Cytosolic sulfotransferase 15 OS=Arabidopsis thaliana OX=3702 GN=SOT15 PE=1 SV=1
1097	TRINITY_DN20857_c1_g2_i1	-3.55538	1.27176e-05	0.000237291	sp|Q147F9|AATPC_ARATH AAA-ATPase At3g50940 OS=Arabidopsis thaliana OX=3702 GN=At3g50940 PE=2 SV=1
1098	TRINITY_DN25594_c0_g2_i1	-3.5498	1.27176e-05	0.000237291	sp|P81392|MYB06_ANTMA Myb-related protein 306 OS=Antirrhinum majus OX=4151 GN=MYB306 PE=2 SV=1
1099	TRINITY_DN25690_c2_g5_i6	-3.16084	1.29834e-05	0.000241609	sp|Q9SRN0|NHL1_ARATH NDR1/HIN1-like protein 1 OS=Arabidopsis thaliana OX=3702 GN=NHL1 PE=2 SV=1
1100	TRINITY_DN26472_c0_g1_i2	-3.76833	1.29844e-05	0.000241609	sp|P31582|RAF2A_ARATH Ras-related protein RABF2a OS=Arabidopsis thaliana OX=3702 GN=RABF2A PE=1 SV=1
1101	TRINITY_DN22169_c1_g1_i2	-3.76833	1.29844e-05	0.000241609	sp|O80501|RAH1B_ARATH Ras-related protein RABH1b OS=Arabidopsis thaliana OX=3702 GN=RABH1B PE=1 SV=1
1102	TRINITY_DN22937_c0_g1_i1	-3.48674	1.30667e-05	0.0002427	#N/A
1103	TRINITY_DN23983_c0_g1_i3	3.31293	1.30667e-05	0.0002427	sp|Q75IM9|IVD_ORYSJ Isovaleryl-CoA dehydrogenase, mitochondrial OS=Oryza sativa subsp. japonica OX=39947 GN=Os05g0125500 PE=2 SV=2
1104	TRINITY_DN26745_c0_g2_i3	-3.3997	1.30931e-05	0.000242969	sp|Q8VYP9|ICML1_ARATH Probable isoprenylcysteine alpha-carbonyl methylesterase ICMEL1 OS=Arabidopsis thaliana OX=3702 GN=ICMEL1 PE=2 SV=1
1105	TRINITY_DN25027_c1_g2_i1	3.1569	1.31123e-05	0.000243105	sp|P93009|CUTA_ARATH Protein CutA, chloroplastic OS=Arabidopsis thaliana OX=3702 GN=CUTA PE=1 SV=1
1106	TRINITY_DN25616_c0_g4_i1	3.10379	1.31585e-05	0.000243741	sp|P52408|E13B_PRUPE Glucan endo-1,3-beta-glucosidase, basic isoform OS=Prunus persica OX=3760 GN=GNS1 PE=3 SV=1
1107	TRINITY_DN27016_c1_g2_i1	-3.18082	1.33069e-05	0.000245976	sp|P29307|1433_OENEH 14-3-3-like protein OS=Oenothera elata subsp. hookeri OX=85636 PE=2 SV=2
1108	TRINITY_DN25943_c1_g1_i2	3.30198	1.33212e-05	0.000245976	sp|B9FKW9|CDPKE_ORYSJ Calcium-dependent protein kinase 14 OS=Oryza sativa subsp. japonica OX=39947 GN=CPK14 PE=3 SV=1
1109	TRINITY_DN20534_c0_g1_i2	3.32769	1.33272e-05	0.000245976	#N/A
1110	TRINITY_DN25841_c0_g1_i1	3.32769	1.33272e-05	0.000245976	#N/A
1111	TRINITY_DN22603_c0_g1_i2	-3.34146	1.34217e-05	0.000247498	sp|Q6AT26|CESA1_ORYSJ Probable cellulose synthase A catalytic subunit 1 [UDP-forming] OS=Oryza sativa subsp. japonica OX=39947 GN=CESA1 PE=2 SV=1
1112	TRINITY_DN23544_c0_g1_i3	-3.31666	1.35424e-05	0.000249499	sp|Q99089|CPRF1_PETCR Common plant regulatory factor 1 OS=Petroselinum crispum OX=4043 GN=CPRF1 PE=2 SV=1
1113	TRINITY_DN21379_c0_g1_i1	-3.47697	1.35923e-05	0.000250193	sp|Q9ZUM2|TOM3_ARATH Tobamovirus multiplication protein 3 OS=Arabidopsis thaliana OX=3702 GN=TOM3 PE=1 SV=2
1114	TRINITY_DN23707_c0_g2_i2	3.13659	1.36241e-05	0.000250554	#N/A
1115	TRINITY_DN27079_c1_g1_i5	-3.17914	1.36508e-05	0.00025082	sp|F4JKK0|SUD1_ARATH Probable E3 ubiquitin ligase SUD1 OS=Arabidopsis thaliana OX=3702 GN=SUD1 PE=1 SV=1
1116	TRINITY_DN25836_c0_g1_i1	-3.76034	1.38297e-05	0.000253652	#N/A
1117	TRINITY_DN26214_c0_g1_i3	-3.76034	1.38297e-05	0.000253652	#N/A
1118	TRINITY_DN25318_c2_g1_i1	-3.53858	1.3916e-05	0.000255006	sp|O24145|4CL1_TOBAC 4-coumarate--CoA ligase 1 OS=Nicotiana tabacum OX=4097 GN=4CL1 PE=2 SV=1
1119	TRINITY_DN26552_c0_g1_i2	3.21876	1.39563e-05	0.000255517	sp|Q8GY60|P2C52_ARATH Probable protein phosphatase 2C 52 OS=Arabidopsis thaliana OX=3702 GN=At4g03415 PE=2 SV=1
1120	TRINITY_DN25375_c0_g1_i5	-3.16233	1.42117e-05	0.00025996	sp|Q9SFH9|HEM21_ARATH Delta-aminolevulinic acid dehydratase 1, chloroplastic OS=Arabidopsis thaliana OX=3702 GN=HEMB1 PE=2 SV=1
1121	TRINITY_DN21244_c1_g3_i1	3.35513	1.42614e-05	0.000260637	sp|Q9M2Y0|PSK3_ARATH Phytosulfokines 3 OS=Arabidopsis thaliana OX=3702 GN=PSK3 PE=2 SV=2
1122	TRINITY_DN26450_c0_g1_i2	3.43869	1.43005e-05	0.000261118	#N/A
1123	TRINITY_DN25329_c1_g1_i1	-3.26197	1.43623e-05	0.000262013	sp|P43254|COP1_ARATH E3 ubiquitin-protein ligase COP1 OS=Arabidopsis thaliana OX=3702 GN=COP1 PE=1 SV=2
1124	TRINITY_DN18732_c0_g1_i3	3.24751	1.43987e-05	0.000262443	sp|Q9LH79|SWET2_ARATH Bidirectional sugar transporter SWEET2 OS=Arabidopsis thaliana OX=3702 GN=SWEET2 PE=1 SV=1
1125	TRINITY_DN17748_c0_g1_i1	-3.07804	1.47165e-05	0.000267997	sp|Q9ZSA7|DLO2_ARATH Protein DMR6-LIKE OXYGENASE 2 OS=Arabidopsis thaliana OX=3702 GN=DLO2 PE=2 SV=1
1126	TRINITY_DN13504_c0_g1_i2	3.50746	1.47359e-05	0.000268112	#N/A
1127	TRINITY_DN22402_c0_g1_i1	3.08659	1.47562e-05	0.000268244	sp|Q50228|FMDA_METME Formamidase OS=Methylophilus methylotrophus OX=17 GN=fmdA PE=1 SV=1
1128	TRINITY_DN26912_c1_g1_i2	-3.34628	1.49012e-05	0.000270639	sp|Q9C7Z9|SCP18_ARATH Serine carboxypeptidase-like 18 OS=Arabidopsis thaliana OX=3702 GN=SCPL18 PE=2 SV=2
1129	TRINITY_DN25614_c1_g2_i1	-3.20061	1.49237e-05	0.000270808	sp|Q84RR0|ARI7_ARATH Probable E3 ubiquitin-protein ligase ARI7 OS=Arabidopsis thaliana OX=3702 GN=ARI7 PE=2 SV=1
1130	TRINITY_DN24851_c0_g2_i3	-3.59629	1.49582e-05	0.000271194	#N/A
1131	TRINITY_DN21840_c1_g4_i2	-3.06007	1.49944e-05	0.00027161	sp|Q9ZT66|E134_MAIZE Endo-1,3;1,4-beta-D-glucanase OS=Zea mays OX=4577 PE=1 SV=1
1132	TRINITY_DN27178_c2_g1_i1	-3.21568	1.5031e-05	0.000272031	sp|H2DH21|C7A29_PANGI Cytochrome P450 CYP72A219 OS=Panax ginseng OX=4054 PE=2 SV=1
1133	TRINITY_DN26706_c0_g6_i3	-3.28745	1.50585e-05	0.000272289	sp|Q8LG88|TDT_ARATH Tonoplast dicarboxylate transporter OS=Arabidopsis thaliana OX=3702 GN=TDT PE=2 SV=2
1134	TRINITY_DN16619_c0_g2_i1	3.38446	1.50787e-05	0.000272413	#N/A
1135	TRINITY_DN22396_c0_g1_i1	-3.14005	1.5106e-05	0.000272667	sp|Q06445|CYTI_VIGUN Cysteine proteinase inhibitor OS=Vigna unguiculata OX=3917 PE=1 SV=1
1136	TRINITY_DN25363_c0_g1_i3	3.26248	1.51797e-05	0.000273756	sp|Q15GI3|IGS1_PETHY Isoeugenol synthase 1 OS=Petunia hybrida OX=4102 GN=IGS1 PE=1 SV=1
1137	TRINITY_DN26234_c0_g1_i1	3.11528	1.52043e-05	0.000273789	#N/A
1138	TRINITY_DN25714_c1_g4_i1	-3.10629	1.52083e-05	0.000273789	sp|Q9LT17|BBR_ARATH E3 ubiquitin ligase BIG BROTHER-related OS=Arabidopsis thaliana OX=3702 GN=BBR PE=2 SV=1
1139	TRINITY_DN14773_c0_g1_i1	-3.52159	1.52395e-05	0.000274111	#N/A
1140	TRINITY_DN26698_c1_g1_i1	-3.06982	1.52891e-05	0.000274761	sp|Q6ZBZ2|GL814_ORYSJ Germin-like protein 8-14 OS=Oryza sativa subsp. japonica OX=39947 GN=GER5 PE=1 SV=1
1141	TRINITY_DN17285_c0_g1_i1	3.38754	1.54029e-05	0.000276322	#N/A
1142	TRINITY_DN25646_c2_g1_i7	3.38754	1.54029e-05	0.000276322	#N/A
1143	TRINITY_DN25732_c0_g1_i1	-3.32812	1.55064e-05	0.000277936	sp|F4IJ77|AATP4_ARATH AAA-ATPase At2g46620 OS=Arabidopsis thaliana OX=3702 GN=At2g46620 PE=2 SV=1
1144	TRINITY_DN26801_c1_g2_i6	-3.24967	1.55606e-05	0.000278663	sp|O80452|AMPD_ARATH AMP deaminase OS=Arabidopsis thaliana OX=3702 GN=AMPD PE=1 SV=2
1145	TRINITY_DN22624_c0_g5_i1	3.15068	1.56887e-05	0.000280512	#N/A
1146	TRINITY_DN26517_c2_g3_i2	-3.40832	1.56913e-05	0.000280512	#N/A
1147	TRINITY_DN21934_c0_g1_i1	-3.24805	1.57478e-05	0.000281278	sp|O65351|SBT17_ARATH Subtilisin-like protease SBT1.7 OS=Arabidopsis thaliana OX=3702 GN=SBT1.7 PE=1 SV=1
1148	TRINITY_DN23064_c1_g1_i4	3.04738	1.57635e-05	0.000281312	sp|Q9SA85|BBE8_ARATH Berberine bridge enzyme-like 8 OS=Arabidopsis thaliana OX=3702 GN=At1g30700 PE=2 SV=1
1149	TRINITY_DN26623_c0_g3_i3	-3.13538	1.58944e-05	0.000282495	sp|Q70Z16|NAP1D_TOBAC Nucleosome assembly protein 1;4 OS=Nicotiana tabacum OX=4097 GN=NAP1;4 PE=1 SV=1
1150	TRINITY_DN25228_c0_g1_i2	3.27362	1.5899e-05	0.000282495	sp|Q9LK27|GTE8_ARATH Transcription factor GTE8 OS=Arabidopsis thaliana OX=3702 GN=GTE8 PE=2 SV=2
1151	TRINITY_DN17364_c0_g1_i1	-3.59936	1.59041e-05	0.000282495	#N/A
1152	TRINITY_DN22830_c0_g2_i1	-3.59936	1.59041e-05	0.000282495	sp|Q9ZVF7|ESMD1_ARATH Protein ESMERALDA 1 OS=Arabidopsis thaliana OX=3702 GN=ESMD1 PE=2 SV=1
1153	TRINITY_DN16186_c0_g2_i1	-3.59936	1.59041e-05	0.000282495	sp|Q84LH3|WEX_ARATH Werner Syndrome-like exonuclease OS=Arabidopsis thaliana OX=3702 GN=WEX PE=1 SV=1
1154	TRINITY_DN25429_c0_g2_i2	-3.29703	1.59276e-05	0.000282495	sp|Q8H7U1|TBB2_ORYSJ Tubulin beta-2 chain OS=Oryza sativa subsp. japonica OX=39947 GN=TUBB2 PE=2 SV=1
1155	TRINITY_DN24372_c0_g1_i6	3.281	1.5939e-05	0.000282495	sp|P28186|RAE1C_ARATH Ras-related protein RABE1c OS=Arabidopsis thaliana OX=3702 GN=RABE1C PE=1 SV=1
1156	TRINITY_DN25422_c0_g1_i3	-3.25659	1.59401e-05	0.000282495	sp|Q9C6D2|MTK_ARATH Methylthioribose kinase OS=Arabidopsis thaliana OX=3702 GN=MTK PE=1 SV=1
1157	TRINITY_DN24396_c0_g1_i4	3.07778	1.60421e-05	0.000284001	sp|Q9FZD9|DUF3_ARATH DUF724 domain-containing protein 3 OS=Arabidopsis thaliana OX=3702 GN=DUF3 PE=1 SV=1
1158	TRINITY_DN19867_c0_g1_i1	-3.22081	1.60528e-05	0.000284001	sp|P42322|CANB1_NAEGR Calcineurin subunit B OS=Naegleria gruberi OX=5762 GN=CNB1 PE=3 SV=1
1159	TRINITY_DN24876_c0_g1_i3	3.19932	1.6106e-05	0.000284447	sp|Q0V4C4|FES1_PHANO Hsp70 nucleotide exchange factor FES1 OS=Phaeosphaeria nodorum (strain SN15 / ATCC MYA-4574 / FGSC 10173) OX=321614 GN=FES1 PE=3 SV=1
1160	TRINITY_DN18684_c0_g1_i1	3.17431	1.6106e-05	0.000284447	sp|Q9AT54|SCGT_TOBAC Scopoletin glucosyltransferase OS=Nicotiana tabacum OX=4097 GN=TOGT1 PE=1 SV=1
1161	TRINITY_DN26385_c0_g1_i2	3.0591	1.61235e-05	0.000284447	sp|Q9C566|CYP40_ARATH Peptidyl-prolyl cis-trans isomerase CYP40 OS=Arabidopsis thaliana OX=3702 GN=CYP40 PE=2 SV=1
1162	TRINITY_DN26949_c0_g1_i3	3.28678	1.61335e-05	0.000284447	sp|Q8VDQ9|KRI1_MOUSE Protein KRI1 homolog OS=Mus musculus OX=10090 GN=Kri1 PE=1 SV=3
1163	TRINITY_DN23797_c0_g1_i2	-3.32823	1.62644e-05	0.000286302	sp|Q93YU8|NRG2_ARATH Nitrate regulatory gene2 protein OS=Arabidopsis thaliana OX=3702 GN=NRG2 PE=1 SV=1
1164	TRINITY_DN25892_c6_g1_i4	-3.04737	1.62667e-05	0.000286302	sp|Q9ZP41|EGC_CITJA EG45-like domain containing protein OS=Citrus jambhiri OX=64884 GN=CjBAp12 PE=1 SV=1
1165	TRINITY_DN23773_c0_g1_i1	3.47414	1.63087e-05	0.000286795	#N/A
1166	TRINITY_DN26136_c0_g1_i6	3.32938	1.64667e-05	0.000289325	#N/A
1167	TRINITY_DN17094_c0_g2_i1	-3.71974	1.67503e-05	0.000294056	sp|Q9S7X6|ACL5_ARATH Thermospermine synthase ACAULIS5 OS=Arabidopsis thaliana OX=3702 GN=ACL5 PE=1 SV=1
1168	TRINITY_DN24482_c0_g1_i1	-3.38708	1.70795e-05	0.000299579	sp|Q38932|LCYE_ARATH Lycopene epsilon cyclase, chloroplastic OS=Arabidopsis thaliana OX=3702 GN=LUT2 PE=1 SV=2
1169	TRINITY_DN21790_c0_g1_i1	-3.04754	1.71094e-05	0.000299846	#N/A
1170	TRINITY_DN20913_c0_g1_i1	3.18947	1.716e-05	0.000300476	sp|Q2W1A2|RL33_MAGSA 50S ribosomal protein L33 OS=Magnetospirillum magneticum (strain AMB-1 / ATCC 700264) OX=342108 GN=rpmG PE=3 SV=1
1171	TRINITY_DN25635_c0_g1_i5	-3.05521	1.73177e-05	0.000302904	sp|Q9SN23|LBD38_ARATH LOB domain-containing protein 38 OS=Arabidopsis thaliana OX=3702 GN=LBD38 PE=1 SV=1
1172	TRINITY_DN20197_c0_g1_i2	3.17941	1.73333e-05	0.000302904	#N/A
1173	TRINITY_DN21244_c1_g2_i2	3.23569	1.7343e-05	0.000302904	sp|P13087|MIRA_SYNDU Miraculin OS=Synsepalum dulcificum OX=3743 PE=1 SV=3
1174	TRINITY_DN16508_c0_g1_i1	-3.07873	1.73924e-05	0.000303507	sp|P40619|HMGL_IPONI HMG1/2-like protein OS=Ipomoea nil OX=35883 PE=2 SV=1
1175	TRINITY_DN24222_c0_g1_i2	-3.49281	1.74913e-05	0.000304974	sp|F4I1T7|NP214_ARATH Nuclear pore complex protein NUP214 OS=Arabidopsis thaliana OX=3702 GN=NUP214 PE=1 SV=1
1176	TRINITY_DN26394_c0_g1_i10	3.28496	1.76766e-05	0.000307943	#N/A
1177	TRINITY_DN26157_c0_g1_i2	-3.57901	1.77078e-05	0.000307963	sp|O04893|AGLU_SPIOL Alpha-glucosidase OS=Spinacia oleracea OX=3562 PE=1 SV=1
1178	TRINITY_DN26201_c0_g1_i3	3.35563	1.77078e-05	0.000307963	sp|O64733|U87A2_ARATH UDP-glycosyltransferase 87A2 OS=Arabidopsis thaliana OX=3702 GN=UGT87A2 PE=1 SV=1
1179	TRINITY_DN24949_c0_g2_i3	3.20064	1.77723e-05	0.000308822	#N/A
1180	TRINITY_DN23734_c0_g1_i7	-3.19414	1.77898e-05	0.000308865	sp|Q9FNR1|RBG3_ARATH Glycine-rich RNA-binding protein 3, mitochondrial OS=Arabidopsis thaliana OX=3702 GN=RBG3 PE=1 SV=1
1181	TRINITY_DN25131_c0_g1_i3	-3.28865	1.80156e-05	0.00031252	#N/A
1182	TRINITY_DN16588_c0_g1_i1	3.02865	1.8249e-05	0.00031609	sp|Q0D9V6|STAR1_ORYSJ Protein STAR1 OS=Oryza sativa subsp. japonica OX=39947 GN=STAR1 PE=1 SV=1
1183	TRINITY_DN24165_c0_g2_i2	3.15965	1.82523e-05	0.00031609	sp|Q9STY6|RS202_ARATH 40S ribosomal protein S20-2 OS=Arabidopsis thaliana OX=3702 GN=RPS20B PE=2 SV=1
1184	TRINITY_DN19333_c0_g1_i1	-3.30996	1.82995e-05	0.00031664	sp|Q8LGG8|USPAL_ARATH Universal stress protein A-like protein OS=Arabidopsis thaliana OX=3702 GN=At3g01520 PE=1 SV=2
1185	TRINITY_DN23713_c0_g1_i1	3.07149	1.85182e-05	0.000320155	sp|Q9ZQ97|U73C4_ARATH UDP-glycosyltransferase 73C4 OS=Arabidopsis thaliana OX=3702 GN=UGT73C4 PE=2 SV=1
1186	TRINITY_DN27169_c1_g1_i4	-3.41688	1.8738e-05	0.000323681	#N/A
1187	TRINITY_DN25175_c1_g1_i2	3.16896	1.88778e-05	0.000325821	sp|Q56YP2|PI5K1_ARATH Phosphatidylinositol 4-phosphate 5-kinase 1 OS=Arabidopsis thaliana OX=3702 GN=PIP5K1 PE=1 SV=1
1188	TRINITY_DN26653_c1_g2_i1	-3.16292	1.89066e-05	0.000326025	sp|Q9M462|GLGS_BRANA Glucose-1-phosphate adenylyltransferase small subunit, chloroplastic OS=Brassica napus OX=3708 GN=AGPS1 PE=2 SV=1
1189	TRINITY_DN26353_c2_g1_i2	-3.17431	1.89214e-05	0.000326025	sp|Q9C6S7|PMTK_ARATH Probable methyltransferase PMT20 OS=Arabidopsis thaliana OX=3702 GN=At1g31850 PE=2 SV=1
1190	TRINITY_DN27173_c0_g2_i4	-3.36906	1.90347e-05	0.000327403	sp|O82239|RFI2_ARATH E3 ubiquitin-protein ligase RFI2 OS=Arabidopsis thaliana OX=3702 GN=RFI2 PE=1 SV=2
1191	TRINITY_DN23728_c1_g2_i1	-3.36906	1.90347e-05	0.000327403	sp|Q84WP5|CSPL8_ARATH CASP-like protein 4A3 OS=Arabidopsis thaliana OX=3702 GN=At2g36330 PE=2 SV=1
1192	TRINITY_DN26811_c0_g2_i6	-3.55362	1.9052e-05	0.000327403	sp|Q8VYW1|PAPS4_ARATH Nuclear poly(A) polymerase 4 OS=Arabidopsis thaliana OX=3702 GN=PAPS4 PE=1 SV=1
1193	TRINITY_DN26959_c0_g1_i3	-3.21214	1.90653e-05	0.000327403	sp|P11043|AROA_PETHY 3-phosphoshikimate 1-carboxyvinyltransferase, chloroplastic OS=Petunia hybrida OX=4102 PE=1 SV=1
1194	TRINITY_DN23136_c0_g2_i1	3.25098	1.91149e-05	0.000327979	sp|Q8GWR3|QKIL5_ARATH KH domain-containing protein At1g09660/At1g09670 OS=Arabidopsis thaliana OX=3702 GN=At1g09660/At1g09670 PE=2 SV=1
1195	TRINITY_DN26091_c1_g1_i5	-3.66336	1.95591e-05	0.00033504	sp|Q9LT96|Y5977_ARATH Probable leucine-rich repeat receptor-like protein kinase At5g49770 OS=Arabidopsis thaliana OX=3702 GN=At5g49770 PE=2 SV=1
1196	TRINITY_DN25338_c2_g4_i1	-3.66336	1.95591e-05	0.00033504	sp|Q9C942|CSE_ARATH Caffeoylshikimate esterase OS=Arabidopsis thaliana OX=3702 GN=CSE PE=1 SV=1
1197	TRINITY_DN21922_c1_g2_i3	3.13779	1.9763e-05	0.00033825	sp|Q9SC12|IF5A_SENVE Eukaryotic translation initiation factor 5A OS=Senecio vernalis OX=93496 GN=EIFSV1 PE=2 SV=1
1198	TRINITY_DN23395_c2_g3_i1	-3.17547	1.99289e-05	0.000340805	sp|O64843|CID7_ARATH Polyadenylate-binding protein-interacting protein 7 OS=Arabidopsis thaliana OX=3702 GN=CID7 PE=1 SV=1
1199	TRINITY_DN26089_c1_g1_i8	3.35084	2.00103e-05	0.000341912	#N/A
1200	TRINITY_DN23238_c1_g1_i1	3.08211	2.01021e-05	0.000343104	sp|Q9LE54|SP1L2_ARATH Protein SPIRAL1-like 2 OS=Arabidopsis thaliana OX=3702 GN=SP1L2 PE=2 SV=1
1201	TRINITY_DN25635_c1_g3_i3	-3.46344	2.01136e-05	0.000343104	sp|A7LXU3|BGH3B_BACO1 Beta-glucosidase BoGH3B OS=Bacteroides ovatus (strain ATCC 8483 / DSM 1896 / JCM 5824 / NCTC 11153) OX=411476 GN=BACOVA_02659 PE=1 SV=1
1202	TRINITY_DN27017_c1_g1_i4	3.08144	2.0156e-05	0.000343541	sp|Q8L773|THO4A_ARATH THO complex subunit 4A OS=Arabidopsis thaliana OX=3702 GN=ALY1 PE=1 SV=1
1203	TRINITY_DN20616_c0_g1_i6	3.05029	2.02401e-05	0.000344687	sp|Q6DBA5|NRPD4_ARATH DNA-directed RNA polymerases IV and V subunit 4 OS=Arabidopsis thaliana OX=3702 GN=NRPD4 PE=1 SV=2
1204	TRINITY_DN21791_c0_g1_i1	3.01023	2.03502e-05	0.000346274	sp|Q84MC2|LOG8_ARATH Cytokinin riboside 5'-monophosphate phosphoribohydrolase LOG8 OS=Arabidopsis thaliana OX=3702 GN=LOG8 PE=1 SV=1
1205	TRINITY_DN25180_c0_g2_i3	3.24468	2.03897e-05	0.000346658	sp|Q5Z8P0|P2C60_ORYSJ Probable protein phosphatase 2C 60 OS=Oryza sativa subsp. japonica OX=39947 GN=Os06g0717800 PE=2 SV=1
1206	TRINITY_DN27197_c2_g4_i3	-3.07409	2.04314e-05	0.00034708	#N/A
1207	TRINITY_DN24085_c1_g2_i2	-3.35801	2.05366e-05	0.000348577	sp|O80386|CIP7_ARATH COP1-interacting protein 7 OS=Arabidopsis thaliana OX=3702 GN=CIP7 PE=1 SV=1
1208	TRINITY_DN17583_c0_g1_i1	-3.27724	2.05829e-05	0.000349075	#N/A
1209	TRINITY_DN25494_c0_g1_i2	-3.2615	2.06537e-05	0.000349985	sp|Q9FVS9|C96AF_ARATH Alkane hydroxylase MAH1 OS=Arabidopsis thaliana OX=3702 GN=CYP96A15 PE=2 SV=1
1210	TRINITY_DN24716_c2_g2_i6	-3.11474	2.06791e-05	0.000350126	#N/A
1211	TRINITY_DN25501_c0_g2_i1	-3.54444	2.08488e-05	0.000352708	sp|Q9SIC9|PP178_ARATH Pentatricopeptide repeat-containing protein At2g31400, chloroplastic OS=Arabidopsis thaliana OX=3702 GN=At2g31400 PE=2 SV=1
1212	TRINITY_DN25610_c1_g1_i1	3.33208	2.09458e-05	0.000353808	sp|Q8W490|PEPK2_ARATH Serine/threonine-protein kinase PEPKR2 OS=Arabidopsis thaliana OX=3702 GN=PEPKR2 PE=2 SV=1
1213	TRINITY_DN26056_c0_g2_i11	3.07464	2.09484e-05	0.000353808	sp|Q84TH4|SR45A_ARATH Serine/arginine-rich splicing factor SR45a OS=Arabidopsis thaliana OX=3702 GN=SR45A PE=1 SV=1
1214	TRINITY_DN24437_c0_g1_i2	-3.15753	2.10425e-05	0.000355105	sp|O82572|PROF1_RICCO Profilin-1 OS=Ricinus communis OX=3988 GN=PRO1 PE=2 SV=1
1215	TRINITY_DN20650_c2_g1_i2	3.30286	2.11278e-05	0.000356093	sp|Q9LJJ5|AATPB_ARATH AAA-ATPase At3g28610 OS=Arabidopsis thaliana OX=3702 GN=At3g28610 PE=2 SV=1
1216	TRINITY_DN25411_c3_g4_i1	-3.19172	2.11358e-05	0.000356093	sp|Q2V6K0|UFOG6_FRAAN UDP-glucose flavonoid 3-O-glucosyltransferase 6 OS=Fragaria ananassa OX=3747 GN=GT6 PE=1 SV=1
1217	TRINITY_DN22816_c2_g2_i2	3.22617	2.11914e-05	0.000356736	sp|Q9FJN9|PABN2_ARATH Polyadenylate-binding protein 2 OS=Arabidopsis thaliana OX=3702 GN=PABN2 PE=1 SV=1
1218	TRINITY_DN24469_c0_g1_i2	3.17355	2.12462e-05	0.000357132	sp|Q8GVP6|PDRP1_ORYSJ Probable pyruvate, phosphate dikinase regulatory protein, chloroplastic OS=Oryza sativa subsp. japonica OX=39947 GN=PDRP1 PE=2 SV=2
1219	TRINITY_DN24735_c0_g2_i1	3.19919	2.12498e-05	0.000357132	sp|E9L7A5|PAT_PETHY Bifunctional aspartate aminotransferase and glutamate/aspartate-prephenate aminotransferase OS=Petunia hybrida OX=4102 PE=1 SV=1
1220	TRINITY_DN19679_c0_g2_i1	3.41687	2.15675e-05	0.000362174	sp|Q9SU00|CML2_ARATH Calmodulin-like protein 2 OS=Arabidopsis thaliana OX=3702 GN=CML2 PE=2 SV=1
1221	TRINITY_DN26979_c0_g3_i4	-3.67796	2.17496e-05	0.000364933	sp|B9HQZ6|SYAP_POPTR Alanine--tRNA ligase, chloroplastic/mitochondrial OS=Populus trichocarpa OX=3694 GN=POPTRDRAFT_821063 PE=3 SV=1
1222	TRINITY_DN24665_c0_g3_i4	3.09669	2.18806e-05	0.00036683	sp|Q5JPI9|EFMT2_HUMAN EEF1A lysine methyltransferase 2 OS=Homo sapiens OX=9606 GN=EEF1AKMT2 PE=1 SV=2
1223	TRINITY_DN23858_c0_g3_i1	3.21515	2.2034e-05	0.000369101	sp|Q8VZV9|PTA7_ARATH Protein PLASTID TRANSCRIPTIONALLY ACTIVE 7 OS=Arabidopsis thaliana OX=3702 GN=PTAC7 PE=1 SV=1
1224	TRINITY_DN19925_c0_g1_i1	-3.38587	2.20859e-05	0.000369668	sp|Q6TAW2|SERP2_MOUSE Stress-associated endoplasmic reticulum protein 2 OS=Mus musculus OX=10090 GN=Serp2 PE=3 SV=2
1225	TRINITY_DN24631_c0_g1_i2	3.1319	2.23211e-05	0.0003733	#N/A
1226	TRINITY_DN24291_c0_g1_i4	-3.21516	2.23979e-05	0.000374279	sp|Q9C9C0|SPPA1_ARATH Serine protease SPPA, chloroplastic OS=Arabidopsis thaliana OX=3702 GN=SPPA PE=2 SV=1
1227	TRINITY_DN21248_c0_g1_i1	-3.23596	2.25231e-05	0.000376063	sp|Q9C7G0|MA658_ARATH 65-kDa microtubule-associated protein 8 OS=Arabidopsis thaliana OX=3702 GN=MAP65-8 PE=1 SV=2
1228	TRINITY_DN21702_c0_g2_i1	-3.12177	2.28902e-05	0.000381882	#N/A
1229	TRINITY_DN26361_c1_g2_i2	-3.38064	2.3022e-05	0.000383768	sp|P13087|MIRA_SYNDU Miraculin OS=Synsepalum dulcificum OX=3743 PE=1 SV=3
1230	TRINITY_DN25438_c1_g4_i3	3.01737	2.30603e-05	0.000384095	sp|Q7XI08|XB34_ORYSJ Probable E3 ubiquitin-protein ligase XBOS34 OS=Oryza sativa subsp. japonica OX=39947 GN=XBOS34 PE=2 SV=1
1231	TRINITY_DN25758_c1_g1_i3	3.23649	2.31256e-05	0.00038487	sp|Q9BRU9|UTP23_HUMAN rRNA-processing protein UTP23 homolog OS=Homo sapiens OX=9606 GN=UTP23 PE=1 SV=2
1232	TRINITY_DN23567_c0_g4_i1	-3.6609	2.32416e-05	0.000386172	#N/A
1233	TRINITY_DN27172_c2_g1_i3	-3.6609	2.32416e-05	0.000386172	#N/A
1234	TRINITY_DN17967_c0_g1_i3	3.29618	2.32807e-05	0.000386387	sp|Q641C9|CD123_XENLA Cell division cycle protein 123 homolog OS=Xenopus laevis OX=8355 GN=cdc123 PE=2 SV=1
1235	TRINITY_DN24771_c0_g1_i2	-3.63363	2.32922e-05	0.000386387	sp|Q84MB3|ACCH1_ARATH 1-aminocyclopropane-1-carboxylate oxidase homolog 1 OS=Arabidopsis thaliana OX=3702 GN=At1g06620 PE=2 SV=1
1236	TRINITY_DN21391_c0_g1_i1	3.21278	2.36398e-05	0.000391763	sp|Q9T0H9|PA71H_ARATH Protein PAM71-homolog, chloroplastic OS=Arabidopsis thaliana OX=3702 GN=PAM71-HL PE=1 SV=2
1237	TRINITY_DN25748_c0_g1_i4	3.06342	2.36636e-05	0.000391763	#N/A
1238	TRINITY_DN26514_c0_g2_i1	3.04593	2.36737e-05	0.000391763	sp|Q9LZA6|SDP1_ARATH Triacylglycerol lipase SDP1 OS=Arabidopsis thaliana OX=3702 GN=SDP1 PE=1 SV=1
1239	TRINITY_DN21052_c1_g1_i2	3.04949	2.39457e-05	0.000395945	sp|Q9ZVJ5|SGGP_ARATH Haloacid dehalogenase-like hydrolase domain-containing protein Sgpp OS=Arabidopsis thaliana OX=3702 GN=SGPP PE=1 SV=2
1240	TRINITY_DN22191_c0_g1_i1	-3.37012	2.40018e-05	0.000396552	sp|Q9S728|PDF1_ARATH Protodermal factor 1 OS=Arabidopsis thaliana OX=3702 GN=PDF1 PE=2 SV=1
1241	TRINITY_DN22375_c1_g2_i1	3.11803	2.41102e-05	0.000398023	sp|Q38997|KIN10_ARATH SNF1-related protein kinase catalytic subunit alpha KIN10 OS=Arabidopsis thaliana OX=3702 GN=KIN10 PE=1 SV=2
1242	TRINITY_DN19217_c0_g1_i1	-3.51617	2.4612e-05	0.000405979	sp|Q94K71|CBBY_ARATH CBBY-like protein OS=Arabidopsis thaliana OX=3702 GN=CBBY PE=1 SV=1
1243	TRINITY_DN27049_c0_g1_i1	-3.03632	2.47753e-05	0.000408343	sp|Q8LPJ3|MANA2_ARATH Probable alpha-mannosidase At5g13980 OS=Arabidopsis thaliana OX=3702 GN=At5g13980 PE=2 SV=1
1244	TRINITY_DN23835_c0_g3_i1	-3.12437	2.5298e-05	0.000416624	sp|Q9SR96|DNJ63_ARATH DnaJ protein ERDJ3A OS=Arabidopsis thaliana OX=3702 GN=ERDJ3A PE=1 SV=1
1245	TRINITY_DN19586_c0_g2_i1	3.14859	2.53476e-05	0.000417106	#N/A
1246	TRINITY_DN23662_c0_g1_i2	-3.49683	2.56674e-05	0.000422029	#N/A
1247	TRINITY_DN23512_c0_g1_i2	3.28092	2.60274e-05	0.000427605	sp|O48726|RPN13_ARATH 26S proteasome regulatory subunit RPN13 OS=Arabidopsis thaliana OX=3702 GN=RPN13 PE=1 SV=2
1248	TRINITY_DN26705_c0_g1_i5	-3.15527	2.60578e-05	0.000427762	#N/A
1249	TRINITY_DN24246_c1_g2_i1	3.19225	2.61017e-05	0.000428139	sp|Q9SJY5|PUMP5_ARATH Mitochondrial uncoupling protein 5 OS=Arabidopsis thaliana OX=3702 GN=PUMP5 PE=2 SV=1
1250	TRINITY_DN26383_c4_g1_i1	-3.18253	2.62739e-05	0.000430619	sp|O49500|MBR2_ARATH E3 ubiquitin-protein ligase MBR2 OS=Arabidopsis thaliana OX=3702 GN=MBR2 PE=1 SV=1
1251	TRINITY_DN25131_c0_g1_i5	-3.30888	2.65352e-05	0.000434554	#N/A
1252	TRINITY_DN23736_c1_g1_i1	-3.64364	2.65744e-05	0.000434847	sp|P40392|RIC1_ORYSJ Ras-related protein RIC1 OS=Oryza sativa subsp. japonica OX=39947 GN=RIC1 PE=2 SV=2
1253	TRINITY_DN19975_c0_g1_i3	-3.15368	2.67566e-05	0.000437131	sp|Q9FMK7|BT1_ARATH BTB/POZ and TAZ domain-containing protein 1 OS=Arabidopsis thaliana OX=3702 GN=BT1 PE=1 SV=1
1254	TRINITY_DN26150_c0_g1_i1	3.10624	2.67566e-05	0.000437131	sp|Q9SLC4|ATL40_ARATH RING-H2 finger protein ATL40 OS=Arabidopsis thaliana OX=3702 GN=ATL40 PE=2 SV=1
1255	TRINITY_DN23782_c0_g1_i3	-3.23444	2.71039e-05	0.000442452	sp|Q0U3Y6|DDI1_PHANO DNA damage-inducible protein 1 OS=Phaeosphaeria nodorum (strain SN15 / ATCC MYA-4574 / FGSC 10173) OX=321614 GN=DDI1 PE=3 SV=2
1256	TRINITY_DN21354_c0_g1_i1	2.98477	2.71818e-05	0.00044337	sp|Q43873|PER73_ARATH Peroxidase 73 OS=Arabidopsis thaliana OX=3702 GN=PER73 PE=1 SV=1
1257	TRINITY_DN26492_c0_g1_i2	2.98784	2.7246e-05	0.000444064	sp|Q9LW49|ERF4_NICSY Ethylene-responsive transcription factor 4 OS=Nicotiana sylvestris OX=4096 GN=ERF4 PE=2 SV=1
1258	TRINITY_DN20854_c0_g2_i4	3.02872	2.74162e-05	0.000446484	sp|Q9SYG2|ASIL1_ARATH Trihelix transcription factor ASIL1 OS=Arabidopsis thaliana OX=3702 GN=ASIL1 PE=1 SV=1
1259	TRINITY_DN20683_c0_g1_i1	-3.50183	2.75326e-05	0.000447312	sp|Q8LDW9|XTH9_ARATH Xyloglucan endotransglucosylase/hydrolase protein 9 OS=Arabidopsis thaliana OX=3702 GN=XTH9 PE=2 SV=2
1260	TRINITY_DN16831_c0_g1_i3	3.33531	2.75326e-05	0.000447312	sp|Q9ZUT3|ALS3_ARATH Protein ALUMINUM SENSITIVE 3 OS=Arabidopsis thaliana OX=3702 GN=ALS3 PE=1 SV=1
1261	TRINITY_DN17297_c1_g1_i11	3.26551	2.75326e-05	0.000447312	#N/A
1262	TRINITY_DN24996_c0_g1_i1	3.01965	2.77363e-05	0.000450265	sp|Q9C5W7|TOM2A_ARATH Tobamovirus multiplication protein 2A OS=Arabidopsis thaliana OX=3702 GN=TOM2A PE=1 SV=1
1263	TRINITY_DN24285_c0_g1_i4	3.19904	2.77732e-05	0.000450506	sp|Q8LDD3|CUT1D_ARATH Protein CURVATURE THYLAKOID 1D, chloroplastic OS=Arabidopsis thaliana OX=3702 GN=CURT1D PE=1 SV=1
1264	TRINITY_DN21136_c3_g4_i2	-3.5956	2.7822e-05	0.000450941	#N/A
1265	TRINITY_DN26918_c1_g1_i4	-3.05196	2.79466e-05	0.000452602	sp|Q42876|AMPL2_SOLLC Leucine aminopeptidase 2, chloroplastic OS=Solanum lycopersicum OX=4081 GN=LAPA2 PE=2 SV=1
1266	TRINITY_DN23946_c0_g1_i1	-3.10326	2.8011e-05	0.000453287	sp|Q7GB25|AB5C_ARATH ABC transporter C family member 5 OS=Arabidopsis thaliana OX=3702 GN=ABCC5 PE=2 SV=2
1267	TRINITY_DN26449_c0_g2_i5	2.95919	2.81118e-05	0.000454559	sp|Q8VZ80|PLT5_ARATH Polyol transporter 5 OS=Arabidopsis thaliana OX=3702 GN=PLT5 PE=1 SV=2
1268	TRINITY_DN25343_c0_g2_i1	2.96312	2.81963e-05	0.000455566	sp|Q94KL7|SILD_FORIN Secoisolariciresinol dehydrogenase (Fragment) OS=Forsythia intermedia OX=55183 PE=1 SV=1
1269	TRINITY_DN19661_c0_g2_i1	-3.62617	2.84347e-05	0.000458904	#N/A
1270	TRINITY_DN22832_c0_g2_i1	-3.21621	2.84627e-05	0.000458904	sp|Q8LGS1|MARD1_ARATH Protein MARD1 OS=Arabidopsis thaliana OX=3702 GN=MARD1 PE=2 SV=2
1271	TRINITY_DN25930_c1_g1_i1	3.03211	2.84701e-05	0.000458904	#N/A
1272	TRINITY_DN22993_c1_g1_i1	-3.04699	2.87015e-05	0.000462271	sp|Q84JA6|CESA4_ARATH Cellulose synthase A catalytic subunit 4 [UDP-forming] OS=Arabidopsis thaliana OX=3702 GN=CESA4 PE=1 SV=1
1273	TRINITY_DN26927_c0_g2_i2	-3.07871	2.88258e-05	0.000463907	sp|Q94FB9|AB1D_ARATH ABC transporter D family member 1 OS=Arabidopsis thaliana OX=3702 GN=ABCC1 PE=1 SV=1
1274	TRINITY_DN24323_c1_g2_i5	3.45594	2.90465e-05	0.00046636	#N/A
1275	TRINITY_DN19000_c0_g1_i1	3.45594	2.90465e-05	0.00046636	sp|Q38945|DPNPH_ARATH PAP-specific phosphatase HAL2-like OS=Arabidopsis thaliana OX=3702 GN=AHL PE=2 SV=1
1276	TRINITY_DN24045_c3_g1_i1	3.45594	2.90465e-05	0.00046636	#N/A
1277	TRINITY_DN18573_c0_g2_i1	-3.04533	2.90874e-05	0.000466651	sp|B0G107|SAMH1_DICDI Deoxynucleoside triphosphate triphosphohydrolase SAMHD1 homolog OS=Dictyostelium discoideum OX=44689 GN=DDB_G0272484 PE=3 SV=1
1278	TRINITY_DN26728_c1_g6_i1	3.31253	2.95403e-05	0.000473546	#N/A
1279	TRINITY_DN20155_c0_g1_i1	3.05767	2.96069e-05	0.000474243	sp|Q9LW26|Y3684_ARATH Acyltransferase-like protein At3g26840, chloroplastic OS=Arabidopsis thaliana OX=3702 GN=At3g26840 PE=1 SV=1
1280	TRINITY_DN26921_c4_g1_i3	-2.96224	2.97757e-05	0.000476574	sp|P0CH33|UBQ11_ARATH Polyubiquitin 11 OS=Arabidopsis thaliana OX=3702 GN=UBQ11 PE=2 SV=1
1281	TRINITY_DN18181_c0_g1_i1	3.38617	2.99756e-05	0.000479399	sp|Q9LUJ2|PP249_ARATH Pentatricopeptide repeat-containing protein At3g22690 OS=Arabidopsis thaliana OX=3702 GN=PCMP-H56 PE=3 SV=1
1282	TRINITY_DN22640_c0_g1_i2	-3.28808	3.00887e-05	0.000480092	sp|Q9LPS1|HXK3_ARATH Hexokinase-3 OS=Arabidopsis thaliana OX=3702 GN=At1g50460 PE=1 SV=1
1283	TRINITY_DN26787_c0_g4_i4	-3.28808	3.00887e-05	0.000480092	sp|Q9FNK4|OAT_ARATH Ornithine aminotransferase, mitochondrial OS=Arabidopsis thaliana OX=3702 GN=DELTA-OAT PE=1 SV=1
1284	TRINITY_DN27058_c0_g2_i1	-3.33248	3.00892e-05	0.000480092	#N/A
1285	TRINITY_DN23548_c3_g1_i1	-3.61736	3.0439e-05	0.000484918	sp|Q9CAB7|PXG4_ARATH Probable peroxygenase 4 OS=Arabidopsis thaliana OX=3702 GN=PXG4 PE=1 SV=1
1286	TRINITY_DN25050_c2_g1_i6	-3.61736	3.0439e-05	0.000484918	sp|Q6QJ72|PDL2_ARATH Pterin-4-alpha-carbinolamine dehydratase 2, mitochondrial OS=Arabidopsis thaliana OX=3702 GN=PDL2 PE=1 SV=1
1287	TRINITY_DN23926_c0_g2_i1	2.92956	3.05055e-05	0.000485599	sp|Q03878|GRP1_DAUCA Glycine-rich RNA-binding protein OS=Daucus carota OX=4039 PE=2 SV=1
1288	TRINITY_DN22121_c0_g1_i5	2.96626	3.05293e-05	0.000485601	sp|P34788|RS18_ARATH 40S ribosomal protein S18 OS=Arabidopsis thaliana OX=3702 GN=RPS18A PE=1 SV=1
1289	TRINITY_DN26523_c1_g1_i3	-3.2754	3.08657e-05	0.000490211	sp|Q852L0|HD16N_ORYSJ Casein kinase 1-like protein HD16 OS=Oryza sativa subsp. japonica OX=39947 GN=HD16 PE=1 SV=1
1290	TRINITY_DN26668_c1_g3_i7	3.05536	3.0867e-05	0.000490211	sp|Q9ZSA7|DLO2_ARATH Protein DMR6-LIKE OXYGENASE 2 OS=Arabidopsis thaliana OX=3702 GN=DLO2 PE=2 SV=1
1291	TRINITY_DN23964_c2_g1_i3	3.35723	3.09271e-05	0.000490786	sp|Q9M5L0|RL35_EUPES 60S ribosomal protein L35 OS=Euphorbia esula OX=3993 GN=RPL35 PE=2 SV=1
1292	TRINITY_DN25461_c4_g1_i3	-2.99603	3.10021e-05	0.000491595	sp|Q9AXJ4|IF5A_MANES Eukaryotic translation initiation factor 5A OS=Manihot esculenta OX=3983 PE=2 SV=2
1293	TRINITY_DN25488_c1_g2_i2	2.94018	3.1029e-05	0.00049164	sp|Q9FKY4|PILS7_ARATH Protein PIN-LIKES 7 OS=Arabidopsis thaliana OX=3702 GN=PILS7 PE=2 SV=1
1294	TRINITY_DN26253_c0_g1_i2	-3.32243	3.13017e-05	0.000495196	sp|O48921|C97B2_SOYBN Cytochrome P450 97B2, chloroplastic OS=Glycine max OX=3847 GN=CYP97B2 PE=2 SV=1
1295	TRINITY_DN21574_c0_g1_i1	3.17761	3.13017e-05	0.000495196	#N/A
1296	TRINITY_DN26795_c1_g1_i1	3.20748	3.1464e-05	0.000497379	sp|Q9SD34|C3H44_ARATH Zinc finger CCCH domain-containing protein 44 OS=Arabidopsis thaliana OX=3702 GN=At3g51120 PE=2 SV=3
1297	TRINITY_DN15715_c0_g1_i1	2.95999	3.17114e-05	0.000500903	sp|P82190|RK27_SPIOL 50S ribosomal protein L27, chloroplastic OS=Spinacia oleracea OX=3562 GN=RPL27 PE=1 SV=2
1298	TRINITY_DN21628_c0_g2_i3	-3.09651	3.18922e-05	0.000503371	#N/A
1299	TRINITY_DN23923_c2_g2_i2	3.28682	3.19618e-05	0.000504081	sp|Q9LT31|VPS9A_ARATH Vacuolar protein sorting-associated protein 9A OS=Arabidopsis thaliana OX=3702 GN=VPS9A PE=1 SV=1
1300	TRINITY_DN20078_c0_g1_i2	3.04542	3.20693e-05	0.000505388	#N/A
1301	TRINITY_DN25491_c1_g4_i1	-2.91784	3.23978e-05	0.000510172	sp|Q9URZ0|AGAL_SCHPO Alpha-galactosidase mel1 OS=Schizosaccharomyces pombe (strain 972 / ATCC 24843) OX=284812 GN=mel1 PE=3 SV=1
1302	TRINITY_DN26015_c0_g2_i4	-3.12653	3.24867e-05	0.000511179	sp|Q9FL82|FB270_ARATH F-box protein At5g39250 OS=Arabidopsis thaliana OX=3702 GN=At5g39250 PE=2 SV=1
1303	TRINITY_DN26335_c0_g1_i5	-2.97715	3.26069e-05	0.00051234	sp|Q94A08|RFS2_ARATH Probable galactinol--sucrose galactosyltransferase 2 OS=Arabidopsis thaliana OX=3702 GN=RFS2 PE=2 SV=2
1304	TRINITY_DN27127_c1_g5_i1	3.30397	3.2652e-05	0.00051234	#N/A
1305	TRINITY_DN24071_c1_g1_i3	3.23417	3.2652e-05	0.00051234	sp|O81108|ACA2_ARATH Calcium-transporting ATPase 2, plasma membrane-type OS=Arabidopsis thaliana OX=3702 GN=ACA2 PE=1 SV=1
1306	TRINITY_DN20117_c0_g1_i1	-3.19912	3.26605e-05	0.00051234	sp|O23522|PLA14_ARATH Phospholipase A1-Ibeta2, chloroplastic OS=Arabidopsis thaliana OX=3702 GN=At4g16820 PE=1 SV=2
1307	TRINITY_DN22232_c0_g1_i4	-3.13966	3.27346e-05	0.000513109	sp|Q8RXC8|RBK2_ARATH Receptor-like cytosolic serine/threonine-protein kinase RBK2 OS=Arabidopsis thaliana OX=3702 GN=RBK2 PE=1 SV=1
1308	TRINITY_DN25715_c0_g2_i1	-2.94908	3.27702e-05	0.000513275	sp|Q682S0|RPT2_ARATH Root phototropism protein 2 OS=Arabidopsis thaliana OX=3702 GN=RPT2 PE=1 SV=2
1309	TRINITY_DN25271_c1_g1_i1	3.02028	3.29593e-05	0.000515842	#N/A
1310	TRINITY_DN24173_c0_g1_i3	2.96738	3.33325e-05	0.000520959	sp|A0A072VMJ3|CN15C_MEDTR Protein CNGC15c OS=Medicago truncatula OX=3880 GN=CNGC15C PE=1 SV=1
1311	TRINITY_DN25565_c0_g2_i1	-3.56443	3.33371e-05	0.000520959	sp|Q8GUH1|PUB33_ARATH U-box domain-containing protein 33 OS=Arabidopsis thaliana OX=3702 GN=PUB33 PE=2 SV=2
1312	TRINITY_DN27149_c14_g1_i3	2.96073	3.34062e-05	0.000521641	#N/A
1313	TRINITY_DN26921_c2_g2_i1	-3.31082	3.37104e-05	0.00052588	sp|Q8RWC5|FLA16_ARATH Fasciclin-like arabinogalactan protein 16 OS=Arabidopsis thaliana OX=3702 GN=FLA16 PE=2 SV=1
1314	TRINITY_DN25209_c1_g1_i1	-3.0185	3.3729e-05	0.00052588	sp|C0SUT9|JMJ16_ARATH Putative lysine-specific demethylase JMJ16 OS=Arabidopsis thaliana OX=3702 GN=JMJ16 PE=2 SV=1
1315	TRINITY_DN24722_c0_g2_i4	3.06462	3.38514e-05	0.000527386	sp|Q8GYM6|CCT14_ARATH Cyclin-T1-4 OS=Arabidopsis thaliana OX=3702 GN=CYCT1-4 PE=1 SV=1
1316	TRINITY_DN21970_c0_g4_i1	-3.14829	3.39064e-05	0.000527843	sp|O82199|C3H20_ARATH Zinc finger CCCH domain-containing protein 20 OS=Arabidopsis thaliana OX=3702 GN=At2g19810 PE=2 SV=1
1317	TRINITY_DN21467_c0_g4_i1	-3.01246	3.39944e-05	0.00052881	sp|Q9LHA4|VA0D2_ARATH V-type proton ATPase subunit d2 OS=Arabidopsis thaliana OX=3702 GN=VHA-d2 PE=2 SV=1
1318	TRINITY_DN24849_c0_g1_i3	3.10616	3.42057e-05	0.000531693	sp|Q3HRP0|CNBL7_ORYSJ Calcineurin B-like protein 7 OS=Oryza sativa subsp. japonica OX=39947 GN=CBL7 PE=2 SV=1
1319	TRINITY_DN23927_c0_g1_i4	-3.36791	3.43633e-05	0.000533739	sp|P23322|PSBO_SOLLC Oxygen-evolving enhancer protein 1, chloroplastic OS=Solanum lycopersicum OX=4081 GN=PSBO PE=2 SV=2
1320	TRINITY_DN21013_c1_g1_i8	-3.07328	3.44436e-05	0.000533835	sp|P42745|UBC2_ARATH Ubiquitin-conjugating enzyme E2 2 OS=Arabidopsis thaliana OX=3702 GN=UBC2 PE=2 SV=1
1321	TRINITY_DN24574_c0_g1_i1	-3.07328	3.44436e-05	0.000533835	sp|Q9C9X3|ANXD5_ARATH Annexin D5 OS=Arabidopsis thaliana OX=3702 GN=ANN5 PE=2 SV=2
1322	TRINITY_DN26821_c0_g1_i3	3.00422	3.44477e-05	0.000533835	sp|C0Z274|CCZ1B_ARATH Vacuolar fusion protein CCZ1 homolog B OS=Arabidopsis thaliana OX=3702 GN=CCZ1B PE=1 SV=1
1323	TRINITY_DN21652_c0_g1_i1	-3.43771	3.48896e-05	0.00053926	sp|O81865|P2A01_ARATH Protein PHLOEM PROTEIN 2-LIKE A1 OS=Arabidopsis thaliana OX=3702 GN=PP2A1 PE=2 SV=1
1324	TRINITY_DN24295_c0_g1_i5	3.19328	3.48896e-05	0.00053926	sp|Q9H867|MT21D_HUMAN Protein-lysine methyltransferase METTL21D OS=Homo sapiens OX=9606 GN=VCPKMT PE=1 SV=2
1325	TRINITY_DN25180_c0_g2_i2	-3.58155	3.49293e-05	0.00053926	sp|Q5Z8P0|P2C60_ORYSJ Probable protein phosphatase 2C 60 OS=Oryza sativa subsp. japonica OX=39947 GN=Os06g0717800 PE=2 SV=1
1326	TRINITY_DN16154_c0_g1_i1	-3.58155	3.49293e-05	0.00053926	#N/A
1327	TRINITY_DN19089_c0_g1_i1	3.34413	3.49293e-05	0.00053926	#N/A
1328	TRINITY_DN17053_c0_g1_i1	2.98332	3.49722e-05	0.000539515	#N/A
1329	TRINITY_DN17695_c0_g1_i1	3.21469	3.50814e-05	0.000540792	sp|Q9LPV9|LWD1_ARATH WD repeat-containing protein LWD1 OS=Arabidopsis thaliana OX=3702 GN=LWD1 PE=2 SV=1
1330	TRINITY_DN25728_c0_g2_i3	-3.09881	3.51902e-05	0.000541522	sp|Q94AI4|METL1_ARATH Methyltransferase-like protein 1 OS=Arabidopsis thaliana OX=3702 GN=EMB1691 PE=2 SV=1
1331	TRINITY_DN20460_c0_g1_i2	-3.29977	3.52007e-05	0.000541522	sp|Q6NVR9|ATAD3_XENTR ATPase family AAA domain-containing protein 3 OS=Xenopus tropicalis OX=8364 GN=atad3 PE=2 SV=1
1332	TRINITY_DN23496_c2_g2_i1	-3.00652	3.52298e-05	0.000541522	sp|Q9SJL2|HIP5_ARATH Heavy metal-associated isoprenylated plant protein 5 OS=Arabidopsis thaliana OX=3702 GN=HIPP05 PE=1 SV=2
1333	TRINITY_DN24951_c0_g1_i2	2.99284	3.52562e-05	0.000541522	sp|Q9FUD3|BZIP9_ARATH Basic leucine zipper 9 OS=Arabidopsis thaliana OX=3702 GN=BZIP9 PE=1 SV=1
1334	TRINITY_DN23170_c2_g2_i4	3.04587	3.52609e-05	0.000541522	sp|Q96MV1|TMM56_HUMAN Transmembrane protein 56 OS=Homo sapiens OX=9606 GN=TMEM56 PE=1 SV=1
1335	TRINITY_DN23482_c1_g1_i3	-3.0083	3.54838e-05	0.000544537	sp|Q91YT7|YTHD2_MOUSE YTH domain-containing family protein 2 OS=Mus musculus OX=10090 GN=Ythdf2 PE=1 SV=1
1336	TRINITY_DN24599_c0_g1_i3	-2.91194	3.55163e-05	0.000544628	sp|Q9M6E8|NCED1_PHAVU 9-cis-epoxycarotenoid dioxygenase NCED1, chloroplastic OS=Phaseolus vulgaris OX=3885 GN=NCED1 PE=2 SV=1
1337	TRINITY_DN26327_c0_g1_i3	3.05403	3.56806e-05	0.000546737	#N/A
1338	TRINITY_DN12976_c0_g1_i1	-3.17405	3.59357e-05	0.000550236	sp|Q93XX5|Y5713_ARATH PI-PLC X domain-containing protein At5g67130 OS=Arabidopsis thaliana OX=3702 GN=At5g67130 PE=1 SV=1
1339	TRINITY_DN25868_c1_g2_i1	2.96903	3.62731e-05	0.000554986	#N/A
1340	TRINITY_DN22082_c1_g1_i1	-3.06315	3.65877e-05	0.000559381	sp|O23044|PER3_ARATH Peroxidase 3 OS=Arabidopsis thaliana OX=3702 GN=PER3 PE=2 SV=1
1341	TRINITY_DN23214_c0_g2_i1	-3.44299	3.66419e-05	0.000559793	sp|Q9LUS8|P2C40_ARATH Probable protein phosphatase 2C 40 OS=Arabidopsis thaliana OX=3702 GN=At3g16560 PE=2 SV=1
1342	TRINITY_DN26956_c1_g3_i2	3.17053	3.67636e-05	0.000561234	sp|Q8VZI2|Y4370_ARATH DUF21 domain-containing protein At4g33700 OS=Arabidopsis thaliana OX=3702 GN=CBSDUF6 PE=1 SV=1
1343	TRINITY_DN24407_c0_g1_i1	3.4116	3.6872e-05	0.000562051	sp|Q9ZPY7|XPO2_ARATH Exportin-2 OS=Arabidopsis thaliana OX=3702 GN=CAS PE=2 SV=1
1344	TRINITY_DN25753_c2_g1_i2	3.4116	3.6872e-05	0.000562051	sp|P17407|21KD_DAUCA 21 kDa protein OS=Daucus carota OX=4039 PE=2 SV=1
1345	TRINITY_DN26327_c0_g1_i1	3.09375	3.72863e-05	0.000567944	sp|O80377|RSSA_DAUCA 40S ribosomal protein SA OS=Daucus carota OX=4039 GN=179B PE=2 SV=1
1346	TRINITY_DN26935_c0_g1_i1	-3.57246	3.74432e-05	0.000568643	sp|Q91WJ8|FUBP1_MOUSE Far upstream element-binding protein 1 OS=Mus musculus OX=10090 GN=Fubp1 PE=1 SV=1
1347	TRINITY_DN25760_c1_g3_i1	-3.57246	3.74432e-05	0.000568643	sp|P35721|C560_MARPO Succinate dehydrogenase cytochrome b560 subunit OS=Marchantia polymorpha OX=3197 GN=SDH3 PE=3 SV=1
1348	TRINITY_DN26813_c0_g3_i6	-3.57246	3.74432e-05	0.000568643	sp|Q9C7Z9|SCP18_ARATH Serine carboxypeptidase-like 18 OS=Arabidopsis thaliana OX=3702 GN=SCPL18 PE=2 SV=2
1349	TRINITY_DN22882_c1_g1_i5	3.32478	3.74432e-05	0.000568643	#N/A
1350	TRINITY_DN27062_c0_g4_i1	-3.34465	3.76235e-05	0.000570957	sp|O64645|SOC1_ARATH MADS-box protein SOC1 OS=Arabidopsis thaliana OX=3702 GN=SOC1 PE=1 SV=1
1351	TRINITY_DN25230_c0_g1_i1	-3.35249	3.77033e-05	0.000571745	sp|Q05609|CTR1_ARATH Serine/threonine-protein kinase CTR1 OS=Arabidopsis thaliana OX=3702 GN=CTR1 PE=1 SV=1
1352	TRINITY_DN19478_c0_g1_i4	-3.11759	3.7901e-05	0.000574317	#N/A
1353	TRINITY_DN21391_c0_g1_i2	-3.2867	3.82257e-05	0.000578488	sp|Q9T0H9|PA71H_ARATH Protein PAM71-homolog, chloroplastic OS=Arabidopsis thaliana OX=3702 GN=PAM71-HL PE=1 SV=2
1354	TRINITY_DN25608_c1_g1_i3	2.96376	3.82327e-05	0.000578488	sp|Q9LN49|KCS4_ARATH 3-ketoacyl-CoA synthase 4 OS=Arabidopsis thaliana OX=3702 GN=KCS4 PE=2 SV=1
1355	TRINITY_DN25807_c0_g1_i1	-3.02374	3.86388e-05	0.000584201	sp|Q9LV58|MBF1C_ARATH Multiprotein-bridging factor 1c OS=Arabidopsis thaliana OX=3702 GN=MBF1C PE=1 SV=1
1356	TRINITY_DN17921_c0_g1_i4	-3.41746	3.87288e-05	0.0005847	sp|Q9SJY5|PUMP5_ARATH Mitochondrial uncoupling protein 5 OS=Arabidopsis thaliana OX=3702 GN=PUMP5 PE=2 SV=1
1357	TRINITY_DN21735_c3_g1_i3	-3.41746	3.87288e-05	0.0005847	sp|Q0J7U6|TPR2_ORYSJ Protein TPR2 OS=Oryza sativa subsp. japonica OX=39947 GN=TPR2 PE=1 SV=1
1358	TRINITY_DN26670_c0_g2_i6	-3.4279	3.88351e-05	0.000585441	sp|Q9D0U6|MAF1_MOUSE Repressor of RNA polymerase III transcription MAF1 homolog OS=Mus musculus OX=10090 GN=Maf1 PE=2 SV=1
1359	TRINITY_DN24468_c2_g1_i2	3.20213	3.88351e-05	0.000585441	sp|O24653|GDI2_ARATH Guanosine nucleotide diphosphate dissociation inhibitor 2 OS=Arabidopsis thaliana OX=3702 GN=GDI2 PE=2 SV=1
1360	TRINITY_DN23113_c2_g2_i1	2.95176	3.89926e-05	0.000587183	#N/A
1361	TRINITY_DN25061_c0_g2_i3	-2.97691	3.9008e-05	0.000587183	sp|Q93Y08|AB1K8_ARATH Protein ACTIVITY OF BC1 COMPLEX KINASE 8, chloroplastic OS=Arabidopsis thaliana OX=3702 GN=ABC1K8 PE=2 SV=1
1362	TRINITY_DN22851_c0_g2_i2	2.94531	3.91271e-05	0.000588544	sp|C0HJG8|BSP_BOSSE Basic secretory protease (Fragments) OS=Boswellia serrata OX=613112 PE=1 SV=1
1363	TRINITY_DN19271_c0_g1_i3	-3.33962	3.9635e-05	0.000595746	sp|O49818|LGUL_CICAR Lactoylglutathione lyase OS=Cicer arietinum OX=3827 PE=2 SV=1
1364	TRINITY_DN25351_c2_g4_i2	3.08942	3.98031e-05	0.000597835	sp|Q71H73|H33_VITVI Histone H3.3 OS=Vitis vinifera OX=29760 PE=2 SV=3
1365	TRINITY_DN25507_c4_g2_i1	-2.91456	3.98983e-05	0.000598826	#N/A
1366	TRINITY_DN25954_c2_g1_i1	-3.52451	4.0075e-05	0.000600598	sp|O64864|YLS3_ARATH Protein YLS3 OS=Arabidopsis thaliana OX=3702 GN=YLS3 PE=2 SV=1
1367	TRINITY_DN27112_c2_g1_i1	3.26195	4.0075e-05	0.000600598	#N/A
1368	TRINITY_DN26218_c0_g2_i1	-3.5541	4.0157e-05	0.000601387	sp|Q07469|BSPA_POPDE Bark storage protein A OS=Populus deltoides OX=3696 GN=BSPA PE=2 SV=1
1369	TRINITY_DN25587_c3_g1_i2	-2.94651	4.01916e-05	0.000601465	sp|Q9M0Y8|NSF_ARATH Vesicle-fusing ATPase OS=Arabidopsis thaliana OX=3702 GN=NSF PE=2 SV=2
1370	TRINITY_DN21364_c0_g1_i1	-2.89512	4.02829e-05	0.000602391	#N/A
1371	TRINITY_DN24177_c2_g2_i1	2.92828	4.07074e-05	0.000608295	#N/A
1372	TRINITY_DN19469_c0_g1_i1	2.96917	4.10582e-05	0.00061309	sp|Q8GYH7|NSE2_ARATH E3 SUMO-protein ligase MMS21 OS=Arabidopsis thaliana OX=3702 GN=MMS21 PE=1 SV=1
1373	TRINITY_DN25343_c1_g2_i1	2.92027	4.12139e-05	0.000614701	sp|Q42600|C84A1_ARATH Cytochrome P450 84A1 OS=Arabidopsis thaliana OX=3702 GN=CYP84A1 PE=1 SV=1
1374	TRINITY_DN22986_c0_g2_i3	-3.32696	4.12261e-05	0.000614701	sp|Q6JN46|EIX2_SOLLC Receptor-like protein EIX2 OS=Solanum lycopersicum OX=4081 GN=EIX2 PE=1 SV=2
1375	TRINITY_DN27143_c0_g1_i2	2.93224	4.15563e-05	0.000619174	sp|B9FSC8|OPR11_ORYSJ Putative 12-oxophytodienoate reductase 11 OS=Oryza sativa subsp. japonica OX=39947 GN=OPR11 PE=2 SV=1
1376	TRINITY_DN26659_c1_g3_i2	-3.32664	4.16758e-05	0.000620503	sp|Q9FGF0|PGML1_ARATH Phosphoglycerate mutase-like protein 1 OS=Arabidopsis thaliana OX=3702 GN=At5g64460 PE=2 SV=1
1377	TRINITY_DN25438_c1_g4_i4	-3.22117	4.20487e-05	0.0006256	sp|Q7XI08|XB34_ORYSJ Probable E3 ubiquitin-protein ligase XBOS34 OS=Oryza sativa subsp. japonica OX=39947 GN=XBOS34 PE=2 SV=1
1378	TRINITY_DN24143_c1_g1_i3	3.24469	4.26426e-05	0.000633976	#N/A
1379	TRINITY_DN24967_c0_g1_i3	3.00211	4.27743e-05	0.000635473	sp|Q40784|AAPC_CENCI Putative glucose-6-phosphate 1-epimerase OS=Cenchrus ciliaris OX=35872 PE=2 SV=1
1380	TRINITY_DN24192_c2_g1_i1	-3.40379	4.30365e-05	0.000638443	sp|Q9SHI2|Y1723_ARATH Leucine-rich repeat receptor-like serine/threonine-protein kinase At1g17230 OS=Arabidopsis thaliana OX=3702 GN=At1g17230 PE=2 SV=2
1381	TRINITY_DN21950_c0_g1_i4	-3.39691	4.30365e-05	0.000638443	sp|O80662|TCHQD_ARATH Glutathione S-transferase TCHQD OS=Arabidopsis thaliana OX=3702 GN=TCHQD PE=2 SV=1
1382	TRINITY_DN23960_c2_g1_i2	-3.01198	4.30934e-05	0.000638824	sp|F4I171|MD15A_ARATH Mediator of RNA polymerase II transcription subunit 15a OS=Arabidopsis thaliana OX=3702 GN=MED15A PE=1 SV=1
1383	TRINITY_DN25671_c0_g1_i1	-3.32102	4.3168e-05	0.000639133	sp|Q9FIM0|AGL82_ARATH Agamous-like MADS-box protein AGL82 OS=Arabidopsis thaliana OX=3702 GN=AGL82 PE=1 SV=1
1384	TRINITY_DN26497_c0_g2_i9	3.0782	4.31766e-05	0.000639133	#N/A
1385	TRINITY_DN22262_c0_g1_i1	3.38891	4.33639e-05	0.000641441	sp|Q60EX6|BSL1_ORYSJ Serine/threonine-protein phosphatase BSL1 homolog OS=Oryza sativa subsp. japonica OX=39947 GN=BSL1 PE=1 SV=1
1386	TRINITY_DN17430_c0_g1_i1	3.25565	4.36665e-05	0.000645451	#N/A
1387	TRINITY_DN26250_c2_g1_i1	-2.87508	4.37965e-05	0.000646906	sp|Q9FLV0|DMR6_ARATH Protein DOWNY MILDEW RESISTANCE 6 OS=Arabidopsis thaliana OX=3702 GN=DMR6 PE=1 SV=1
1388	TRINITY_DN22758_c0_g2_i1	-3.3201	4.38325e-05	0.000646972	sp|O04977|FENR1_TOBAC Ferredoxin--NADP reductase, leaf-type isozyme, chloroplastic OS=Nicotiana tabacum OX=4097 GN=PETH PE=2 SV=1
1389	TRINITY_DN22034_c0_g1_i1	-2.98528	4.45297e-05	0.000656789	sp|Q54UU1|TPPC4_DICDI Trafficking protein particle complex subunit 4 OS=Dictyostelium discoideum OX=44689 GN=trappc4 PE=3 SV=1
1390	TRINITY_DN18739_c0_g1_i2	2.97431	4.46533e-05	0.000658139	sp|Q9FIJ2|NDUA2_ARATH NADH dehydrogenase [ubiquinone] 1 alpha subcomplex subunit 2 OS=Arabidopsis thaliana OX=3702 GN=At5g47890 PE=3 SV=1
1391	TRINITY_DN20155_c0_g1_i2	-3.2146	4.47385e-05	0.000658607	sp|Q9LW26|Y3684_ARATH Acyltransferase-like protein At3g26840, chloroplastic OS=Arabidopsis thaliana OX=3702 GN=At3g26840 PE=1 SV=1
1392	TRINITY_DN20501_c0_g1_i1	3.01189	4.47494e-05	0.000658607	sp|Q8LAN3|P4H4_ARATH Probable prolyl 4-hydroxylase 4 OS=Arabidopsis thaliana OX=3702 GN=P4H4 PE=2 SV=1
1393	TRINITY_DN26805_c0_g2_i4	-2.89722	4.52527e-05	0.000665537	sp|Q84MB3|ACCH1_ARATH 1-aminocyclopropane-1-carboxylate oxidase homolog 1 OS=Arabidopsis thaliana OX=3702 GN=At1g06620 PE=2 SV=1
1394	TRINITY_DN22412_c0_g1_i2	2.98173	4.56391e-05	0.000670737	sp|Q9FLS0|FB253_ARATH F-box protein At5g07610 OS=Arabidopsis thaliana OX=3702 GN=At5g07610 PE=2 SV=1
1395	TRINITY_DN26599_c1_g1_i1	2.88354	4.58355e-05	0.000673142	sp|Q9LQR0|LBD1_ARATH LOB domain-containing protein 1 OS=Arabidopsis thaliana OX=3702 GN=LBD1 PE=2 SV=1
1396	TRINITY_DN25218_c1_g2_i2	2.90552	4.62327e-05	0.000678341	sp|E0CSI1|MTBC1_VITVI Probable bifunctional methylthioribulose-1-phosphate dehydratase/enolase-phosphatase E1 1 OS=Vitis vinifera OX=29760 GN=VIT_19s0014g02480 PE=3 SV=2
1397	TRINITY_DN18343_c0_g1_i2	-3.53551	4.62558e-05	0.000678341	sp|P27061|PPA1_SOLLC Acid phosphatase 1 OS=Solanum lycopersicum OX=4081 GN=APS1 PE=2 SV=1
1398	TRINITY_DN23615_c0_g2_i1	-3.39723	4.63265e-05	0.000678892	sp|P22418|F16P1_SPIOL Fructose-1,6-bisphosphatase, chloroplastic OS=Spinacia oleracea OX=3562 PE=1 SV=2
1399	TRINITY_DN23258_c1_g1_i1	2.89789	4.65003e-05	0.000680952	#N/A
1400	TRINITY_DN26557_c0_g2_i2	-2.94454	4.67868e-05	0.000684562	sp|O80852|GSTF9_ARATH Glutathione S-transferase F9 OS=Arabidopsis thaliana OX=3702 GN=GSTF9 PE=1 SV=1
1401	TRINITY_DN26974_c0_g2_i5	-2.88775	4.68137e-05	0.000684562	#N/A
1402	TRINITY_DN26831_c0_g1_i3	2.99445	4.6932e-05	0.000685803	sp|Q9FPW6|POB1_ARATH BTB/POZ domain-containing protein POB1 OS=Arabidopsis thaliana OX=3702 GN=POB1 PE=1 SV=2
1403	TRINITY_DN19631_c0_g1_i2	3.36585	4.70723e-05	0.000686954	sp|Q8H1F6|DGP3_ARATH DAR GTPase 3, chloroplastic OS=Arabidopsis thaliana OX=3702 GN=DGP3 PE=2 SV=1
1404	TRINITY_DN26752_c0_g2_i3	3.01031	4.70778e-05	0.000686954	sp|M1CZC0|EBP1_SOLTU ERBB-3 BINDING PROTEIN 1 OS=Solanum tuberosum OX=4113 GN=EBP1 PE=2 SV=1
1405	TRINITY_DN25110_c1_g4_i1	3.00451	4.7212e-05	0.000688422	sp|Q8L7G3|CRK7_ARATH Cysteine-rich receptor-like protein kinase 7 OS=Arabidopsis thaliana OX=3702 GN=CRK7 PE=2 SV=1
1406	TRINITY_DN25688_c1_g1_i1	-3.05833	4.72862e-05	0.000688613	#N/A
1407	TRINITY_DN24914_c0_g1_i1	-3.30303	4.736e-05	0.000688613	sp|Q7XJE6|MCA1_ARATH Metacaspase-1 OS=Arabidopsis thaliana OX=3702 GN=AMC1 PE=1 SV=1
1408	TRINITY_DN23054_c1_g1_i2	-3.30303	4.736e-05	0.000688613	sp|Q9C6X2|SCAM4_ARATH Secretory carrier-associated membrane protein 4 OS=Arabidopsis thaliana OX=3702 GN=SCAMP4 PE=1 SV=1
1409	TRINITY_DN22958_c2_g1_i1	3.21383	4.73768e-05	0.000688613	sp|Q43095|CAMT_POPTM Caffeoyl-CoA O-methyltransferase OS=Populus tremuloides OX=3693 PE=2 SV=1
1410	TRINITY_DN24626_c0_g1_i1	3.0212	4.73932e-05	0.000688613	sp|Q56X52|AOX4_ARATH Ubiquinol oxidase 4, chloroplastic/chromoplastic OS=Arabidopsis thaliana OX=3702 GN=AOX4 PE=1 SV=2
1411	TRINITY_DN26865_c1_g1_i1	2.97886	4.75181e-05	0.000689939	#N/A
1412	TRINITY_DN24131_c0_g3_i1	-3.01408	4.77301e-05	0.000692526	sp|Q570U6|EF4L4_ARATH Protein ELF4-LIKE 4 OS=Arabidopsis thaliana OX=3702 GN=EFL4 PE=2 SV=1
1413	TRINITY_DN26335_c0_g1_i8	-3.38305	4.78756e-05	0.000694145	sp|Q94A08|RFS2_ARATH Probable galactinol--sucrose galactosyltransferase 2 OS=Arabidopsis thaliana OX=3702 GN=RFS2 PE=2 SV=2
1414	TRINITY_DN21746_c0_g2_i3	-2.87078	4.81711e-05	0.000697936	sp|Q84VQ1|KINB1_ARATH SNF1-related protein kinase regulatory subunit beta-1 OS=Arabidopsis thaliana OX=3702 GN=KINB1 PE=1 SV=1
1415	TRINITY_DN24785_c1_g2_i1	2.9971	4.84988e-05	0.000701728	#N/A
1416	TRINITY_DN24174_c3_g1_i6	3.37204	4.85013e-05	0.000701728	sp|A8MQ27|NEU1B_HUMAN E3 ubiquitin-protein ligase NEURL1B OS=Homo sapiens OX=9606 GN=NEURL1B PE=1 SV=1
1417	TRINITY_DN26310_c0_g3_i1	2.98137	4.8848e-05	0.000706245	sp|Q84WU8|FTSH3_ARATH ATP-dependent zinc metalloprotease FTSH 3, mitochondrial OS=Arabidopsis thaliana OX=3702 GN=FTSH3 PE=1 SV=1
1418	TRINITY_DN26733_c1_g1_i8	-3.06307	4.89733e-05	0.000707058	sp|Q5MAU8|PPA27_ARATH Probable inactive purple acid phosphatase 27 OS=Arabidopsis thaliana OX=3702 GN=PAP27 PE=2 SV=1
1419	TRINITY_DN23273_c0_g1_i3	-3.06307	4.89733e-05	0.000707058	sp|F4KGE8|GIL1_ARATH Protein GRAVITROPIC IN THE LIGHT 1 OS=Arabidopsis thaliana OX=3702 GN=GIL1 PE=2 SV=1
1420	TRINITY_DN15506_c0_g1_i1	-3.03719	4.90438e-05	0.000707578	sp|Q8N5L8|RP25L_HUMAN Ribonuclease P protein subunit p25-like protein OS=Homo sapiens OX=9606 GN=RPP25L PE=1 SV=1
1421	TRINITY_DN27065_c3_g2_i4	-2.91188	4.91155e-05	0.000708113	#N/A
1422	TRINITY_DN26325_c0_g1_i1	-2.98287	4.92352e-05	0.00070934	sp|Q9C9U5|SIS8_ARATH Probable serine/threonine-protein kinase SIS8 OS=Arabidopsis thaliana OX=3702 GN=SIS8 PE=1 SV=1
1423	TRINITY_DN25884_c0_g1_i1	-3.29699	4.96218e-05	0.000714408	#N/A
1424	TRINITY_DN22145_c0_g1_i8	2.8927	4.97093e-05	0.000715068	sp|Q9M2P4|SINA2_ARATH E3 ubiquitin-protein ligase SINAT2 OS=Arabidopsis thaliana OX=3702 GN=SINAT2 PE=1 SV=1
1425	TRINITY_DN24964_c1_g2_i2	2.8518	4.97375e-05	0.000715068	#N/A
1426	TRINITY_DN23835_c0_g2_i1	3.16759	4.98858e-05	0.000716697	sp|Q9FJX0|PPIL2_ARATH Peptidyl-prolyl cis-trans isomerase CYP65 OS=Arabidopsis thaliana OX=3702 GN=CYP65 PE=2 SV=1
1427	TRINITY_DN17525_c0_g3_i3	2.95237	4.99836e-05	0.000717599	sp|P37707|B2_DAUCA B2 protein OS=Daucus carota OX=4039 PE=2 SV=1
1428	TRINITY_DN26485_c0_g1_i7	-2.99335	5.02191e-05	0.000720475	sp|P36181|HSP80_SOLLC Heat shock cognate protein 80 OS=Solanum lycopersicum OX=4081 GN=HSC80 PE=2 SV=1
1429	TRINITY_DN27135_c0_g1_i5	-2.89286	5.07473e-05	0.000727544	sp|Q6L4S3|HIRL1_ORYSJ Hypersensitive-induced response protein-like protein 1 OS=Oryza sativa subsp. japonica OX=39947 GN=HIRL1 PE=2 SV=1
1430	TRINITY_DN26510_c0_g1_i2	-3.07574	5.09886e-05	0.000730491	sp|Q6Z8C8|CDKF4_ORYSJ Cyclin-dependent kinase F-4 OS=Oryza sativa subsp. japonica OX=39947 GN=CDKF-4 PE=2 SV=1
1431	TRINITY_DN24429_c0_g1_i1	-2.86729	5.12636e-05	0.000733919	sp|K4CF70|HPL_SOLLC Fatty acid hydroperoxide lyase, chloroplastic OS=Solanum lycopersicum OX=4081 GN=HPL PE=1 SV=1
1432	TRINITY_DN26109_c0_g3_i1	-3.48344	5.14926e-05	0.000736682	#N/A
1433	TRINITY_DN14518_c0_g1_i1	-3.28482	5.20027e-05	0.000743461	sp|Q9SSF0|HIP16_ARATH Heavy metal-associated isoprenylated plant protein 16 OS=Arabidopsis thaliana OX=3702 GN=HIPP16 PE=2 SV=1
1434	TRINITY_DN21176_c0_g1_i1	3.04547	5.21561e-05	0.000744149	#N/A
1435	TRINITY_DN20896_c0_g2_i1	-3.37379	5.21961e-05	0.000744149	sp|Q9SEE4|PIRL_SOLLC Pirin-like protein OS=Solanum lycopersicum OX=4081 PE=2 SV=1
1436	TRINITY_DN27103_c0_g1_i10	3.15271	5.21961e-05	0.000744149	#N/A
1437	TRINITY_DN24539_c1_g1_i5	3.15271	5.21961e-05	0.000744149	sp|Q9SGP2|HSL1_ARATH Receptor-like protein kinase HSL1 OS=Arabidopsis thaliana OX=3702 GN=HSL1 PE=2 SV=1
1438	TRINITY_DN26889_c1_g1_i2	-2.98833	5.224e-05	0.000744257	sp|Q91YT7|YTHD2_MOUSE YTH domain-containing family protein 2 OS=Mus musculus OX=10090 GN=Ythdf2 PE=1 SV=1
1439	TRINITY_DN20958_c0_g1_i2	3.35037	5.23806e-05	0.000744706	sp|Q9LZH8|OP164_ARATH Outer envelope pore protein 16-4, chloroplastic OS=Arabidopsis thaliana OX=3702 GN=OEP164 PE=2 SV=1
1440	TRINITY_DN24614_c0_g1_i2	3.35037	5.23806e-05	0.000744706	sp|Q8GWW8|GFA2_ARATH Chaperone protein dnaJ GFA2, mitochondrial OS=Arabidopsis thaliana OX=3702 GN=GFA2 PE=2 SV=1
1441	TRINITY_DN18327_c0_g1_i4	3.252	5.23806e-05	0.000744706	sp|P74003|PRMC_SYNY3 Release factor glutamine methyltransferase OS=Synechocystis sp. (strain PCC 6803 / Kazusa) OX=1111708 GN=prmC PE=3 SV=1
1442	TRINITY_DN26593_c0_g2_i4	2.95418	5.28523e-05	0.000750891	sp|P37116|NCPR_VIGRR NADPH--cytochrome P450 reductase OS=Vigna radiata var. radiata OX=3916 PE=1 SV=1
1443	TRINITY_DN16483_c0_g1_i2	-3.22332	5.3066e-05	0.000753405	sp|Q9M3H5|HMA1_ARATH Probable cadmium/zinc-transporting ATPase HMA1, chloroplastic OS=Arabidopsis thaliana OX=3702 GN=HMA1 PE=2 SV=2
1444	TRINITY_DN23450_c0_g1_i1	-2.96226	5.31348e-05	0.000753431	sp|Q9LMU1|EGY3_ARATH Probable zinc metallopeptidase EGY3, chloroplastic OS=Arabidopsis thaliana OX=3702 GN=EGY3 PE=1 SV=1
1445	TRINITY_DN26779_c1_g3_i2	2.8802	5.31414e-05	0.000753431	sp|Q9C6A8|RLP15_ARATH Receptor-like protein 15 OS=Arabidopsis thaliana OX=3702 GN=RLP15 PE=3 SV=1
1446	TRINITY_DN26895_c0_g1_i6	-3.36201	5.33181e-05	0.000754891	sp|Q94IB8|LCB1_ARATH Long chain base biosynthesis protein 1 OS=Arabidopsis thaliana OX=3702 GN=LCB1 PE=1 SV=1
1447	TRINITY_DN22733_c0_g1_i3	-3.36201	5.33181e-05	0.000754891	sp|P14009|14KD_DAUCA 14 kDa proline-rich protein DC2.15 OS=Daucus carota OX=4039 PE=2 SV=1
1448	TRINITY_DN21920_c0_g1_i3	-3.49758	5.33858e-05	0.000755328	sp|O49856|FTRC_SOYBN Ferredoxin-thioredoxin reductase catalytic chain, chloroplastic OS=Glycine max OX=3847 GN=FTRC PE=2 SV=1
1449	TRINITY_DN25398_c1_g4_i2	-2.93057	5.3775e-05	0.00076031	#N/A
1450	TRINITY_DN26734_c0_g3_i2	-3.47509	5.48758e-05	0.000774805	sp|Q9M0Z3|KEA3_ARATH K(+) efflux antiporter 3, chloroplastic OS=Arabidopsis thaliana OX=3702 GN=KEA3 PE=1 SV=2
1451	TRINITY_DN23874_c0_g3_i3	-3.46668	5.48758e-05	0.000774805	sp|O60942|MCE1_HUMAN mRNA-capping enzyme OS=Homo sapiens OX=9606 GN=RNGTT PE=1 SV=1
1452	TRINITY_DN26751_c1_g2_i1	2.96376	5.54329e-05	0.000782131	#N/A
1453	TRINITY_DN26841_c1_g1_i6	-3.01416	5.58132e-05	0.000786954	sp|D3UAG1|U7A16_PYRCO UDP-glycosyltransferase 71A16 OS=Pyrus communis OX=23211 GN=UGT71A16 PE=1 SV=1
1454	TRINITY_DN25880_c0_g1_i7	-3.12666	5.60731e-05	0.000790076	sp|Q9M1H3|AB4F_ARATH ABC transporter F family member 4 OS=Arabidopsis thaliana OX=3702 GN=ABCF4 PE=2 SV=1
1455	TRINITY_DN20449_c0_g1_i1	-3.35492	5.6291e-05	0.000792057	sp|Q9SP08|RRP41_ARATH Exosome complex component RRP41 homolog OS=Arabidopsis thaliana OX=3702 GN=RRP41 PE=1 SV=1
1456	TRINITY_DN25332_c0_g1_i5	-3.34781	5.6291e-05	0.000792057	sp|Q8H5F8|ADPRM_ORYSJ Manganese-dependent ADP-ribose/CDP-alcohol diphosphatase OS=Oryza sativa subsp. japonica OX=39947 GN=Os07g0688000 PE=2 SV=1
1457	TRINITY_DN24666_c4_g3_i3	-2.98221	5.64093e-05	0.000793175	sp|Q9LHE9|MYO1_ARATH Myosin-1 OS=Arabidopsis thaliana OX=3702 GN=VIII-1 PE=1 SV=1
1458	TRINITY_DN27069_c0_g3_i1	-2.89368	5.70696e-05	0.00080191	sp|Q6H7J6|YSL14_ORYSJ Probable metal-nicotianamine transporter YSL14 OS=Oryza sativa subsp. japonica OX=39947 GN=YSL14 PE=2 SV=1
1459	TRINITY_DN20124_c0_g1_i1	-3.26638	5.71494e-05	0.000802481	sp|Q9SFC7|FB135_ARATH F-box protein At3g07870 OS=Arabidopsis thaliana OX=3702 GN=At3g07870 PE=2 SV=1
1460	TRINITY_DN22801_c0_g4_i1	2.83994	5.72598e-05	0.000803481	sp|Q93YR3|F10AL_ARATH FAM10 family protein At4g22670 OS=Arabidopsis thaliana OX=3702 GN=At4g22670 PE=1 SV=1
1461	TRINITY_DN18981_c2_g1_i2	3.2447	5.73963e-05	0.000804294	sp|Q9M8T9|MCC1_ARATH Histone acetyltransferase MCC1 OS=Arabidopsis thaliana OX=3702 GN=MCC1 PE=2 SV=1
1462	TRINITY_DN25604_c0_g1_i6	3.2447	5.73963e-05	0.000804294	sp|Q9LES2|UBA2A_ARATH UBP1-associated protein 2A OS=Arabidopsis thaliana OX=3702 GN=UBA2A PE=1 SV=1
1463	TRINITY_DN26730_c0_g1_i2	3.1759	5.80162e-05	0.000811316	sp|Q8LGS1|MARD1_ARATH Protein MARD1 OS=Arabidopsis thaliana OX=3702 GN=MARD1 PE=2 SV=2
1464	TRINITY_DN17520_c0_g1_i1	3.1759	5.80162e-05	0.000811316	#N/A
1465	TRINITY_DN25797_c0_g1_i2	3.1759	5.80162e-05	0.000811316	sp|P54778|PRS6B_SOLTU 26S proteasome regulatory subunit 6B homolog OS=Solanum tuberosum OX=4113 PE=2 SV=1
1466	TRINITY_DN26449_c0_g2_i4	2.84497	5.82997e-05	0.000814724	sp|Q8VZ80|PLT5_ARATH Polyol transporter 5 OS=Arabidopsis thaliana OX=3702 GN=PLT5 PE=1 SV=2
1467	TRINITY_DN26912_c1_g1_i3	-3.45823	5.85045e-05	0.000816473	sp|Q9C7Z9|SCP18_ARATH Serine carboxypeptidase-like 18 OS=Arabidopsis thaliana OX=3702 GN=SCPL18 PE=2 SV=2
1468	TRINITY_DN21308_c0_g2_i1	3.19163	5.85045e-05	0.000816473	sp|Q9ZTP3|EIN4_ARATH Protein EIN4 OS=Arabidopsis thaliana OX=3702 GN=EIN4 PE=1 SV=1
1469	TRINITY_DN27067_c0_g2_i4	-2.98147	5.88527e-05	0.000820199	#N/A
1470	TRINITY_DN24949_c0_g2_i4	2.88298	5.88813e-05	0.000820199	#N/A
1471	TRINITY_DN25459_c1_g2_i3	-3.34997	5.88917e-05	0.000820199	sp|P93042|RHD3_ARATH Protein ROOT HAIR DEFECTIVE 3 OS=Arabidopsis thaliana OX=3702 GN=RHD3 PE=1 SV=1
1472	TRINITY_DN26698_c1_g1_i2	-2.8773	5.92843e-05	0.000825107	sp|Q9ZRA4|AB19A_PRUPE Auxin-binding protein ABP19a OS=Prunus persica OX=3760 GN=ABP19A PE=3 SV=1
1473	TRINITY_DN23441_c1_g1_i2	-3.34065	5.94468e-05	0.000826246	sp|Q0DA50|C3H45_ORYSJ Zinc finger CCCH domain-containing protein 45 OS=Oryza sativa subsp. japonica OX=39947 GN=Os06g0677700 PE=4 SV=1
1474	TRINITY_DN22392_c0_g1_i4	3.1507	5.94468e-05	0.000826246	#N/A
1475	TRINITY_DN16979_c0_g1_i4	-3.25989	5.96445e-05	0.000828431	#N/A
1476	TRINITY_DN26878_c1_g1_i8	-3.15433	6.02268e-05	0.000835953	sp|Q9M2U5|CHI5_ARATH Endochitinase EP3 OS=Arabidopsis thaliana OX=3702 GN=EP3 PE=1 SV=1
1477	TRINITY_DN25242_c0_g1_i4	3.31861	6.04527e-05	0.000837953	sp|Q7XJ53|P2C35_ARATH Probable protein phosphatase 2C 35 OS=Arabidopsis thaliana OX=3702 GN=At3g06270 PE=2 SV=1
1478	TRINITY_DN18156_c0_g1_i3	3.31861	6.04527e-05	0.000837953	#N/A
1479	TRINITY_DN26136_c0_g1_i3	3.23	6.12017e-05	0.000847761	#N/A
1480	TRINITY_DN23813_c0_g1_i3	-2.95786	6.12639e-05	0.000848049	sp|Q8RWE8|GGAP1_ARATH GDP-L-galactose phosphorylase 1 OS=Arabidopsis thaliana OX=3702 GN=VTC2 PE=1 SV=1
1481	TRINITY_DN21380_c3_g2_i8	2.91306	6.13867e-05	0.000849175	sp|Q42540|UBC7_ARATH Ubiquitin-conjugating enzyme E2 7 OS=Arabidopsis thaliana OX=3702 GN=UBC7 PE=1 SV=1
1482	TRINITY_DN25484_c0_g2_i3	-2.93383	6.20064e-05	0.000857169	sp|Q9FLF7|MYST1_ARATH Histone acetyltransferase of the MYST family 1 OS=Arabidopsis thaliana OX=3702 GN=HAM1 PE=1 SV=1
1483	TRINITY_DN23038_c1_g1_i1	-3.02836	6.21487e-05	0.000858558	sp|Q5RAQ2|SH3Y1_PONAB SH3 domain-containing YSC84-like protein 1 OS=Pongo abelii OX=9601 GN=SH3YL1 PE=2 SV=1
1484	TRINITY_DN24192_c2_g1_i2	2.87451	6.22141e-05	0.000858881	sp|Q9SHI2|Y1723_ARATH Leucine-rich repeat receptor-like serine/threonine-protein kinase At1g17230 OS=Arabidopsis thaliana OX=3702 GN=At1g17230 PE=2 SV=2
1485	TRINITY_DN23819_c2_g2_i13	2.99009	6.22677e-05	0.000859043	sp|Q9T012|HMG13_ARATH High mobility group B protein 13 OS=Arabidopsis thaliana OX=3702 GN=HMGB13 PE=2 SV=1
1486	TRINITY_DN26498_c0_g1_i3	-3.44973	6.23981e-05	0.000859107	sp|Q6EVK6|BRM_ARATH ATP-dependent helicase BRM OS=Arabidopsis thaliana OX=3702 GN=BRM PE=1 SV=1
1487	TRINITY_DN25909_c2_g2_i3	-3.44973	6.23981e-05	0.000859107	sp|O23310|NFYB3_ARATH Nuclear transcription factor Y subunit B-3 OS=Arabidopsis thaliana OX=3702 GN=NFYB3 PE=1 SV=1
1488	TRINITY_DN25681_c2_g2_i1	3.1735	6.23981e-05	0.000859107	#N/A
1489	TRINITY_DN26516_c0_g1_i1	-3.32624	6.27976e-05	0.000864026	sp|Q75VR1|TPC1A_TOBAC Two pore calcium channel protein 1A OS=Nicotiana tabacum OX=4097 GN=TPC1A PE=2 SV=1
1490	TRINITY_DN26051_c1_g4_i7	2.82512	6.30396e-05	0.000866773	sp|P24805|TSJT1_TOBAC Stem-specific protein TSJT1 OS=Nicotiana tabacum OX=4097 GN=TSJT1 PE=2 SV=1
1491	TRINITY_DN18297_c0_g1_i5	2.9441	6.37113e-05	0.000875421	#N/A
1492	TRINITY_DN23951_c0_g1_i2	-3.02893	6.38144e-05	0.000876251	#N/A
1493	TRINITY_DN26966_c1_g3_i1	-2.96577	6.38673e-05	0.00087639	sp|Q94AH6|CUL1_ARATH Cullin-1 OS=Arabidopsis thaliana OX=3702 GN=CUL1 PE=1 SV=1
1494	TRINITY_DN24612_c1_g2_i4	-3.0704	6.45107e-05	0.000884034	sp|Q9ZV88|BEH4_ARATH BES1/BZR1 homolog protein 4 OS=Arabidopsis thaliana OX=3702 GN=BEH4 PE=1 SV=1
1495	TRINITY_DN25841_c0_g2_i2	2.9647	6.45107e-05	0.000884034	#N/A
1496	TRINITY_DN21458_c2_g1_i1	-2.93839	6.47538e-05	0.000886458	sp|F4I9T0|BCHB_ARATH BEACH domain-containing protein B OS=Arabidopsis thaliana OX=3702 GN=BCHB PE=4 SV=1
1497	TRINITY_DN25465_c0_g1_i2	-3.0629	6.47741e-05	0.000886458	sp|Q9CAI3|CADH1_ARATH Probable cinnamyl alcohol dehydrogenase 1 OS=Arabidopsis thaliana OX=3702 GN=CAD1 PE=2 SV=1
1498	TRINITY_DN22503_c0_g1_i3	2.91856	6.50762e-05	0.000889997	sp|Q9SF47|PAH1_ARATH Phosphatidate phosphatase PAH1 OS=Arabidopsis thaliana OX=3702 GN=PAH1 PE=1 SV=1
1499	TRINITY_DN18385_c0_g1_i2	-3.18501	6.54953e-05	0.000895132	sp|A7PZL3|PGLR_VITVI Probable polygalacturonase OS=Vitis vinifera OX=29760 GN=GSVIVT00026920001 PE=1 SV=1
1500	TRINITY_DN26398_c1_g1_i3	3.09279	6.60935e-05	0.000902705	sp|P48386|CHS1_CAMSI Chalcone synthase 1 OS=Camellia sinensis OX=4442 GN=CHS1 PE=2 SV=1
1501	TRINITY_DN21808_c0_g3_i3	2.83288	6.62351e-05	0.000904036	sp|Q6Z1D5|ATG8C_ORYSJ Autophagy-related protein 8C OS=Oryza sativa subsp. japonica OX=39947 GN=ATG8C PE=2 SV=1
1502	TRINITY_DN26532_c0_g1_i6	-3.0313	6.65166e-05	0.000905697	sp|Q42948|DAPA_TOBAC 4-hydroxy-tetrahydrodipicolinate synthase, chloroplastic OS=Nicotiana tabacum OX=4097 GN=DHPS1 PE=2 SV=1
1503	TRINITY_DN21928_c0_g1_i3	3.10153	6.6541e-05	0.000905697	sp|Q9FG77|WRKY2_ARATH Probable WRKY transcription factor 2 OS=Arabidopsis thaliana OX=3702 GN=WRKY2 PE=1 SV=1
1504	TRINITY_DN24675_c0_g2_i1	-3.43257	6.65778e-05	0.000905697	sp|Q94CL7|PHR1_ARATH Protein PHOSPHATE STARVATION RESPONSE 1 OS=Arabidopsis thaliana OX=3702 GN=PHR1 PE=1 SV=1
1505	TRINITY_DN24672_c2_g3_i4	3.15514	6.65778e-05	0.000905697	#N/A
1506	TRINITY_DN19001_c0_g2_i1	3.15514	6.65778e-05	0.000905697	sp|F6H9N6|C7A15_VITVI Beta-amyrin 28-monooxygenase OS=Vitis vinifera OX=29760 GN=CYP716A15 PE=1 SV=1
1507	TRINITY_DN22560_c0_g2_i1	-3.00624	6.69585e-05	0.000910271	#N/A
1508	TRINITY_DN26481_c0_g1_i1	-2.95488	6.73449e-05	0.000914917	#N/A
1509	TRINITY_DN25255_c0_g1_i1	-2.8048	6.75222e-05	0.000916717	sp|Q9C8G5|CSCLD_ARATH CSC1-like protein ERD4 OS=Arabidopsis thaliana OX=3702 GN=ERD4 PE=2 SV=1
1510	TRINITY_DN20682_c1_g1_i1	2.84925	6.813e-05	0.000924358	sp|Q9SGD2|GT29A_ARATH Beta-1,6-galactosyltransferase GALT29A OS=Arabidopsis thaliana OX=3702 GN=GALT29A PE=1 SV=1
1511	TRINITY_DN17734_c0_g1_i2	2.95372	6.82218e-05	0.00092499	sp|B3H7G2|URM12_ARATH Ubiquitin-related modifier 1 homolog 2 OS=Arabidopsis thaliana OX=3702 GN=URM1-2 PE=3 SV=1
1512	TRINITY_DN26767_c0_g3_i1	-3.17946	6.83462e-05	0.000926064	sp|Q05001|NCPR_CATRO NADPH--cytochrome P450 reductase OS=Catharanthus roseus OX=4058 GN=CPR PE=2 SV=1
1513	TRINITY_DN26286_c0_g1_i1	3.05813	6.8907e-05	0.000933045	#N/A
1514	TRINITY_DN22361_c0_g1_i4	2.8728	6.91534e-05	0.000935763	sp|Q9ZU90|SKI28_ARATH F-box protein SKIP28 OS=Arabidopsis thaliana OX=3702 GN=SKIP28 PE=1 SV=1
1515	TRINITY_DN26606_c1_g1_i1	-2.84386	6.9692e-05	0.000942429	sp|Q9C519|WRKY6_ARATH WRKY transcription factor 6 OS=Arabidopsis thaliana OX=3702 GN=WRKY6 PE=1 SV=1
1516	TRINITY_DN22462_c2_g1_i4	2.89538	6.981e-05	0.000943402	sp|O48890|NRPB4_ARATH DNA-directed RNA polymerase II subunit 4 OS=Arabidopsis thaliana OX=3702 GN=NRPB4 PE=1 SV=1
1517	TRINITY_DN20040_c0_g1_i1	-3.08376	6.98952e-05	0.000943931	sp|Q9FK81|Y5258_ARATH Stress-response A/B barrel domain-containing protein At5g22580 OS=Arabidopsis thaliana OX=3702 GN=At5g22580 PE=1 SV=1
1518	TRINITY_DN25108_c0_g4_i3	2.96451	7.05763e-05	0.000952501	#N/A
1519	TRINITY_DN23374_c0_g2_i2	-3.16828	7.13338e-05	0.00096209	sp|F4IXE7|IDM1_ARATH Increased DNA methylation 1 OS=Arabidopsis thaliana OX=3702 GN=IDM1 PE=1 SV=1
1520	TRINITY_DN20671_c0_g1_i1	-3.44873	7.15493e-05	0.000962463	sp|Q84MB6|DIOX2_ARATH Probable 2-oxoglutarate-dependent dioxygenase At3g50210 OS=Arabidopsis thaliana OX=3702 GN=At3g50210 PE=2 SV=1
1521	TRINITY_DN26899_c0_g3_i5	-3.44873	7.15493e-05	0.000962463	#N/A
1522	TRINITY_DN26507_c0_g3_i1	3.20293	7.15493e-05	0.000962463	sp|Q41249|PORA_CUCSA Protochlorophyllide reductase, chloroplastic OS=Cucumis sativus OX=3659 GN=PORA PE=2 SV=1
1523	TRINITY_DN23486_c1_g5_i4	3.20293	7.15493e-05	0.000962463	sp|Q8GUH7|CSCLC_ARATH CSC1-like protein HYP1 OS=Arabidopsis thaliana OX=3702 GN=HYP1 PE=2 SV=1
1524	TRINITY_DN27187_c0_g1_i3	2.83127	7.20396e-05	0.000968423	sp|Q5JJY4|P2C04_ORYSJ Protein kinase and PP2C-like domain-containing protein OS=Oryza sativa subsp. japonica OX=39947 GN=Os01g0541900 PE=2 SV=1
1525	TRINITY_DN25446_c0_g3_i1	-3.03961	7.21291e-05	0.000968847	sp|Q9SJ56|BLH1_ARATH BEL1-like homeodomain protein 1 OS=Arabidopsis thaliana OX=3702 GN=BLH1 PE=1 SV=1
1526	TRINITY_DN21684_c0_g1_i9	2.8071	7.21658e-05	0.000968847	sp|Q05349|12KD_FRAAN Auxin-repressed 12.5 kDa protein OS=Fragaria ananassa OX=3747 PE=2 SV=1
1527	TRINITY_DN26914_c1_g1_i2	-2.77096	7.26162e-05	0.000974256	sp|Q8VYW2|BAM9_ARATH Inactive beta-amylase 9 OS=Arabidopsis thaliana OX=3702 GN=BAM9 PE=2 SV=1
1528	TRINITY_DN22967_c1_g1_i3	2.85613	7.29476e-05	0.000978061	sp|Q9ZV51|ATL56_ARATH RING-H2 finger protein ATL56 OS=Arabidopsis thaliana OX=3702 GN=ATL56 PE=2 SV=1
1529	TRINITY_DN27090_c0_g1_i3	-3.06582	7.34466e-05	0.000984108	sp|Q8GXC7|FBK50_ARATH F-box/kelch-repeat protein At3g06240 OS=Arabidopsis thaliana OX=3702 GN=At3g06240 PE=2 SV=1
1530	TRINITY_DN23423_c0_g1_i2	-3.22532	7.36245e-05	0.000985847	sp|Q9S7I0|TADA_ARATH tRNA(adenine(34)) deaminase, chloroplastic OS=Arabidopsis thaliana OX=3702 GN=TADA PE=1 SV=1
1531	TRINITY_DN25694_c0_g3_i3	-2.87982	7.37716e-05	0.000987089	sp|Q9SN43|CIPKC_ARATH CBL-interacting serine/threonine-protein kinase 12 OS=Arabidopsis thaliana OX=3702 GN=CIPK12 PE=1 SV=1
1532	TRINITY_DN26896_c0_g1_i1	-2.90031	7.38136e-05	0.000987089	#N/A
1533	TRINITY_DN22313_c0_g1_i1	-2.98949	7.44321e-05	0.000993855	sp|F4JSZ5|BIG1_ARATH Brefeldin A-inhibited guanine nucleotide-exchange protein 1 OS=Arabidopsis thaliana OX=3702 GN=BIG1 PE=2 SV=1
1534	TRINITY_DN27150_c2_g2_i1	-3.15702	7.44651e-05	0.000993855	sp|Q3A097|TOLB_PELCD Tol-Pal system protein TolB OS=Pelobacter carbinolicus (strain DSM 2380 / NBRC 103641 / GraBd1) OX=338963 GN=tolB PE=3 SV=2
1535	TRINITY_DN22825_c0_g1_i3	2.97308	7.44651e-05	0.000993855	#N/A
1536	TRINITY_DN23663_c2_g1_i2	2.79468	7.45961e-05	0.000994955	sp|Q71H73|H33_VITVI Histone H3.3 OS=Vitis vinifera OX=29760 PE=2 SV=3
1537	TRINITY_DN26423_c0_g2_i1	-2.87065	7.49206e-05	0.000998633	sp|Q9SQ80|G2OX1_PEA Gibberellin 2-beta-dioxygenase 1 OS=Pisum sativum OX=3888 GN=GA2OX1 PE=1 SV=1
1538	TRINITY_DN18204_c0_g1_i1	-3.3011	7.52939e-05	0.00100175	sp|P27141|CAHC_TOBAC Carbonic anhydrase, chloroplastic OS=Nicotiana tabacum OX=4097 PE=2 SV=1
1539	TRINITY_DN24172_c1_g1_i7	-3.3011	7.52939e-05	0.00100175	sp|Q9FHI1|MOB1A_ARATH MOB kinase activator-like 1A OS=Arabidopsis thaliana OX=3702 GN=MOB1A PE=2 SV=1
1540	TRINITY_DN24666_c3_g1_i1	2.97362	7.53015e-05	0.00100175	sp|P16273|PRPX_HORVU Pathogen-related protein OS=Hordeum vulgare OX=4513 PE=2 SV=2
1541	TRINITY_DN26762_c1_g4_i2	-2.93426	7.54941e-05	0.00100366	#N/A
1542	TRINITY_DN26003_c1_g1_i3	-3.15402	7.56192e-05	0.00100402	sp|Q8GW43|BIOF_ARATH 8-amino-7-oxononanoate synthase OS=Arabidopsis thaliana OX=3702 GN=BIOF PE=1 SV=2
1543	TRINITY_DN19978_c0_g1_i1	-3.15402	7.56192e-05	0.00100402	sp|Q9M0L0|DRE1A_ARATH Dehydration-responsive element-binding protein 1A OS=Arabidopsis thaliana OX=3702 GN=DREB1A PE=1 SV=2
1544	TRINITY_DN22207_c0_g1_i4	3.02834	7.62543e-05	0.00101128	#N/A
1545	TRINITY_DN25594_c0_g3_i1	-2.80448	7.63011e-05	0.00101128	sp|Q9FF86|DCR_ARATH BAHD acyltransferase DCR OS=Arabidopsis thaliana OX=3702 GN=DCR PE=2 SV=1
1546	TRINITY_DN20468_c0_g1_i1	2.81749	7.63135e-05	0.00101128	sp|Q93Z27|CML46_ARATH Probable calcium-binding protein CML46 OS=Arabidopsis thaliana OX=3702 GN=CML46 PE=1 SV=1
1547	TRINITY_DN25937_c0_g1_i1	2.93633	7.63803e-05	0.00101151	#N/A
1548	TRINITY_DN23832_c0_g1_i1	3.11707	7.64918e-05	0.00101233	#N/A
1549	TRINITY_DN26368_c1_g1_i5	2.9779	7.70749e-05	0.00101939	sp|Q8VZ37|AP3S_ARATH AP-3 complex subunit sigma OS=Arabidopsis thaliana OX=3702 GN=At3g50860 PE=2 SV=1
1550	TRINITY_DN23487_c0_g3_i2	3.28333	7.76435e-05	0.00102625	sp|P08770|TRA1_MAIZE Putative AC transposase OS=Zea mays OX=4577 PE=2 SV=2
1551	TRINITY_DN22451_c0_g1_i3	-2.92188	7.7739e-05	0.00102685	sp|Q9CAJ9|Y1385_ARATH BTB/POZ domain-containing protein At1g63850 OS=Arabidopsis thaliana OX=3702 GN=At1g63850 PE=1 SV=1
1552	TRINITY_DN18786_c0_g1_i1	3.26976	7.81216e-05	0.00103123	#N/A
1553	TRINITY_DN24201_c2_g1_i7	-3.00139	7.8403e-05	0.00103428	sp|O22768|UNE12_ARATH Transcription factor UNE12 OS=Arabidopsis thaliana OX=3702 GN=UNE12 PE=2 SV=2
1554	TRINITY_DN26899_c0_g3_i2	-2.93565	7.85974e-05	0.00103618	#N/A
1555	TRINITY_DN16858_c0_g1_i1	-2.96136	7.96723e-05	0.00104968	sp|O82245|TSPO_ARATH Translocator protein homolog OS=Arabidopsis thaliana OX=3702 GN=TSPO PE=1 SV=1
1556	TRINITY_DN24341_c1_g2_i5	-2.94754	8.01498e-05	0.00105461	sp|Q0WQ57|AUXI2_ARATH Auxilin-related protein 2 OS=Arabidopsis thaliana OX=3702 GN=At4g12770 PE=1 SV=1
1557	TRINITY_DN26806_c0_g3_i1	-2.94754	8.01498e-05	0.00105461	sp|Q500U8|TKPR1_ARATH Tetraketide alpha-pyrone reductase 1 OS=Arabidopsis thaliana OX=3702 GN=TKPR1 PE=1 SV=1
1558	TRINITY_DN26356_c0_g4_i2	-3.09526	8.03559e-05	0.00105664	sp|Q8S3U9|SEC5A_ARATH Exocyst complex component SEC5A OS=Arabidopsis thaliana OX=3702 GN=SEC5A PE=1 SV=1
1559	TRINITY_DN25951_c1_g2_i3	2.83996	8.10483e-05	0.00106335	#N/A
1560	TRINITY_DN24201_c1_g1_i1	-3.38876	8.10734e-05	0.00106335	sp|O80522|GDL2_ARATH GDSL esterase/lipase At1g09390 OS=Arabidopsis thaliana OX=3702 GN=At1g09390 PE=2 SV=1
1561	TRINITY_DN18880_c0_g1_i2	-3.38876	8.10734e-05	0.00106335	#N/A
1562	TRINITY_DN24104_c0_g1_i4	3.11771	8.10734e-05	0.00106335	sp|Q8L850|PI5K9_ARATH Phosphatidylinositol 4-phosphate 5-kinase 9 OS=Arabidopsis thaliana OX=3702 GN=PIP5K9 PE=1 SV=2
1563	TRINITY_DN25015_c2_g1_i1	-2.9176	8.19464e-05	0.00107411	sp|Q69IL4|RF2A_ORYSJ Transcription factor RF2a OS=Oryza sativa subsp. japonica OX=39947 GN=RF2a PE=1 SV=1
1564	TRINITY_DN22314_c0_g1_i1	2.98821	8.20873e-05	0.00107527	sp|Q9SVM0|Y3078_ARATH BTB/POZ domain-containing protein At3g50780 OS=Arabidopsis thaliana OX=3702 GN=At3g50780 PE=2 SV=1
1565	TRINITY_DN24480_c2_g1_i1	-2.87064	8.23751e-05	0.00107835	sp|Q53FA7|QORX_HUMAN Quinone oxidoreductase PIG3 OS=Homo sapiens OX=9606 GN=TP53I3 PE=1 SV=2
1566	TRINITY_DN25930_c1_g2_i1	3.08801	8.29754e-05	0.00108552	#N/A
1567	TRINITY_DN26318_c2_g3_i1	3.06927	8.41037e-05	0.00109886	sp|Q9SQI8|ODP24_ARATH Dihydrolipoyllysine-residue acetyltransferase component 4 of pyruvate dehydrogenase complex, chloroplastic OS=Arabidopsis thaliana OX=3702 GN=LTA2 PE=2 SV=1
1568	TRINITY_DN21806_c1_g1_i5	3.26028	8.41566e-05	0.00109886	sp|Q9ZQ70|WRKY3_ARATH Probable WRKY transcription factor 3 OS=Arabidopsis thaliana OX=3702 GN=WRKY3 PE=2 SV=1
1569	TRINITY_DN24138_c1_g4_i5	3.16191	8.41566e-05	0.00109886	sp|O80673|CAMK1_ARATH CDPK-related kinase 1 OS=Arabidopsis thaliana OX=3702 GN=CRK1 PE=1 SV=1
1570	TRINITY_DN26669_c1_g3_i2	2.75705	8.42983e-05	0.00110001	sp|P27322|HSP72_SOLLC Heat shock cognate 70 kDa protein 2 OS=Solanum lycopersicum OX=4081 GN=HSC-2 PE=2 SV=1
1571	TRINITY_DN24416_c0_g1_i1	-3.01732	8.46393e-05	0.00110376	#N/A
1572	TRINITY_DN27069_c0_g3_i6	2.86946	8.47371e-05	0.00110433	sp|Q6H7J6|YSL14_ORYSJ Probable metal-nicotianamine transporter YSL14 OS=Oryza sativa subsp. japonica OX=39947 GN=YSL14 PE=2 SV=1
1573	TRINITY_DN27197_c1_g4_i6	2.76036	8.48008e-05	0.00110446	#N/A
1574	TRINITY_DN21544_c3_g3_i4	-3.03413	8.62773e-05	0.00112298	sp|Q9FN19|HOS15_ARATH WD40 repeat-containing protein HOS15 OS=Arabidopsis thaliana OX=3702 GN=HOS15 PE=2 SV=1
1575	TRINITY_DN19513_c1_g2_i2	2.74557	8.68297e-05	0.00112945	sp|Q9SYT0|ANXD1_ARATH Annexin D1 OS=Arabidopsis thaliana OX=3702 GN=ANN1 PE=1 SV=1
1576	TRINITY_DN23044_c3_g1_i2	2.78306	8.73944e-05	0.00113579	#N/A
1577	TRINITY_DN25984_c0_g2_i5	-2.92723	8.74281e-05	0.00113579	sp|Q94AX4|DLD_ARATH D-lactate dehydrogenase [cytochrome], mitochondrial OS=Arabidopsis thaliana OX=3702 GN=DLD PE=1 SV=1
1578	TRINITY_DN26227_c0_g1_i2	-2.93808	8.74898e-05	0.00113584	sp|Q8RY82|FB121_ARATH F-box protein At2g32560 OS=Arabidopsis thaliana OX=3702 GN=At2g32560 PE=2 SV=1
1579	TRINITY_DN25153_c0_g4_i2	-3.04452	8.7543e-05	0.00113584	sp|Q9LPL4|SKP2A_ARATH F-box protein SKP2A OS=Arabidopsis thaliana OX=3702 GN=SKP2A PE=1 SV=1
1580	TRINITY_DN23779_c0_g1_i4	-3.18362	8.83535e-05	0.00114491	sp|Q9LTH7|ACH12_ARATH 1-aminocyclopropane-1-carboxylate oxidase homolog 12 OS=Arabidopsis thaliana OX=3702 GN=At5g59540 PE=2 SV=1
1581	TRINITY_DN25518_c0_g1_i2	3.00062	8.83535e-05	0.00114491	#N/A
1582	TRINITY_DN24419_c0_g1_i1	2.8956	8.85724e-05	0.00114702	sp|Q8GXJ1|HDA15_ARATH Histone deacetylase 15 OS=Arabidopsis thaliana OX=3702 GN=HDA15 PE=2 SV=2
1583	TRINITY_DN26787_c0_g5_i1	2.84063	8.86307e-05	0.00114705	sp|P58223|Y4837_ARATH KH domain-containing protein At4g18375 OS=Arabidopsis thaliana OX=3702 GN=At4g18375 PE=2 SV=1
1584	TRINITY_DN26912_c0_g2_i1	-2.95359	8.94284e-05	0.0011555	sp|Q9SJI9|PCO4_ARATH Plant cysteine oxidase 4 OS=Arabidopsis thaliana OX=3702 GN=PCO4 PE=1 SV=2
1585	TRINITY_DN17953_c0_g1_i1	2.85173	8.95346e-05	0.0011555	#N/A
1586	TRINITY_DN26598_c3_g4_i1	-3.40842	8.96219e-05	0.0011555	sp|B8AFK5|CCMH_ORYSI Cytochrome c-type biogenesis CcmH-like mitochondrial protein OS=Oryza sativa subsp. indica OX=39946 GN=CCMH PE=3 SV=1
1587	TRINITY_DN19640_c0_g1_i2	-3.40842	8.96219e-05	0.0011555	#N/A
1588	TRINITY_DN17872_c0_g1_i1	-3.40842	8.96219e-05	0.0011555	sp|Q7XJJ7|FAAH_ARATH Fatty acid amide hydrolase OS=Arabidopsis thaliana OX=3702 GN=FAAH PE=1 SV=1
1589	TRINITY_DN26230_c2_g1_i2	-3.39816	8.96219e-05	0.0011555	sp|Q9ASP6|HNRPQ_ARATH Heterogeneous nuclear ribonucleoprotein Q OS=Arabidopsis thaliana OX=3702 GN=LIF2 PE=1 SV=1
1590	TRINITY_DN22690_c1_g2_i3	2.98102	8.97514e-05	0.00115644	sp|Q80Y75|DJB13_MOUSE DnaJ homolog subfamily B member 13 OS=Mus musculus OX=10090 GN=Dnajb13 PE=1 SV=1
1591	TRINITY_DN26108_c0_g2_i2	2.78117	9.00566e-05	0.00115964	sp|Q0ZJ13|ATPB_VITVI ATP synthase subunit beta, chloroplastic OS=Vitis vinifera OX=29760 GN=atpB PE=3 SV=1
1592	TRINITY_DN24317_c0_g2_i3	3.11828	9.08837e-05	0.00116956	sp|Q3V384|AFG1L_MOUSE AFG1-like ATPase OS=Mus musculus OX=10090 GN=Afg1l PE=1 SV=1
1593	TRINITY_DN26175_c1_g2_i1	2.78819	9.14387e-05	0.00117541	sp|Q8VYV9|APF1_ARATH Aspartyl protease family protein 1 OS=Arabidopsis thaliana OX=3702 GN=APF1 PE=2 SV=1
1594	TRINITY_DN24310_c1_g2_i2	-2.83298	9.15071e-05	0.00117541	sp|Q9S9N9|CCR1_ARATH Cinnamoyl-CoA reductase 1 OS=Arabidopsis thaliana OX=3702 GN=CCR1 PE=1 SV=1
1595	TRINITY_DN23271_c2_g1_i5	2.88638	9.15107e-05	0.00117541	sp|Q9TL56|NU5C_CARCG NAD(P)H-quinone oxidoreductase subunit 5, chloroplastic OS=Carpenteria californica OX=23101 GN=ndhF PE=3 SV=1
1596	TRINITY_DN25590_c0_g1_i2	-2.86574	9.16244e-05	0.00117613	sp|Q42877|RPB2_SOLLC DNA-directed RNA polymerase II subunit RPB2 OS=Solanum lycopersicum OX=4081 GN=RPB2 PE=2 SV=1
1597	TRINITY_DN23342_c0_g1_i5	2.75521	9.18593e-05	0.00117841	sp|P94077|LSD1_ARATH Protein LSD1 OS=Arabidopsis thaliana OX=3702 GN=LSD1 PE=1 SV=1
1598	TRINITY_DN26572_c3_g2_i4	-2.73231	9.23622e-05	0.00118412	#N/A
1599	TRINITY_DN25230_c0_g1_i4	2.79755	9.2627e-05	0.00118677	sp|Q05609|CTR1_ARATH Serine/threonine-protein kinase CTR1 OS=Arabidopsis thaliana OX=3702 GN=CTR1 PE=1 SV=1
1600	TRINITY_DN25240_c1_g2_i3	-3.17045	9.28426e-05	0.00118876	sp|F4JML5|ECH2M_ARATH Probable enoyl-CoA hydratase 2, mitochondrial OS=Arabidopsis thaliana OX=3702 GN=At4g16800 PE=2 SV=1
1601	TRINITY_DN25183_c0_g1_i2	-3.25192	9.29563e-05	0.00118876	sp|P42814|RNS2_ARATH Ribonuclease 2 OS=Arabidopsis thaliana OX=3702 GN=RNS2 PE=2 SV=1
1602	TRINITY_DN18476_c1_g1_i1	-3.25192	9.29563e-05	0.00118876	sp|Q9FLC2|MO3_ARATH Monooxygenase 3 OS=Arabidopsis thaliana OX=3702 GN=MO3 PE=2 SV=1
1603	TRINITY_DN22137_c0_g1_i2	-3.01802	9.35988e-05	0.00119623	sp|Q67XL4|Y3544_ARATH Uncharacterized CRM domain-containing protein At3g25440, chloroplastic OS=Arabidopsis thaliana OX=3702 GN=At3g25440 PE=2 SV=1
1604	TRINITY_DN16313_c0_g1_i1	3.07647	9.45843e-05	0.00120807	sp|Q93VD3|CIPKN_ARATH CBL-interacting serine/threonine-protein kinase 23 OS=Arabidopsis thaliana OX=3702 GN=CIPK23 PE=1 SV=1
1605	TRINITY_DN23772_c0_g1_i2	3.05221	9.4802e-05	0.0012101	sp|Q9LEW8|FN3KR_ARATH Protein-ribulosamine 3-kinase, chloroplastic OS=Arabidopsis thaliana OX=3702 GN=At3g61080 PE=1 SV=2
1606	TRINITY_DN24674_c1_g2_i1	-3.11043	9.57562e-05	0.00122152	sp|Q56XP4|NHX2_ARATH Sodium/hydrogen exchanger 2 OS=Arabidopsis thaliana OX=3702 GN=NHX2 PE=2 SV=2
1607	TRINITY_DN26703_c0_g2_i3	-2.9002	9.58382e-05	0.0012218	sp|Q7XKU5|DAO_ORYSJ 2-oxoglutarate-dependent dioxygenase DAO OS=Oryza sativa subsp. japonica OX=39947 GN=DAO PE=2 SV=2
1608	TRINITY_DN26957_c0_g2_i4	-2.73881	9.60015e-05	0.00122312	sp|Q944A7|BSK1_ARATH Serine/threonine-protein kinase BSK1 OS=Arabidopsis thaliana OX=3702 GN=BSK1 PE=1 SV=1
1609	TRINITY_DN24931_c0_g1_i2	2.78917	9.6368e-05	0.00122703	#N/A
1610	TRINITY_DN24156_c0_g2_i4	-2.88114	9.64755e-05	0.0012275	sp|B9DFU2|MAX1_ARATH Cytochrome P450 711A1 OS=Arabidopsis thaliana OX=3702 GN=CYP711A1 PE=2 SV=1
1611	TRINITY_DN18528_c0_g1_i2	2.78742	9.65247e-05	0.0012275	#N/A
1612	TRINITY_DN27052_c1_g2_i2	-2.98212	9.66254e-05	0.00122802	sp|Q8L636|NCL_ARATH Sodium/calcium exchanger NCL OS=Arabidopsis thaliana OX=3702 GN=NCL PE=2 SV=1
1613	TRINITY_DN18523_c1_g1_i2	-3.25908	9.68414e-05	0.00122848	sp|Q44619|OMP2B_BRUAB Porin Omp2b OS=Brucella abortus biovar 1 (strain 9-941) OX=262698 GN=omp2b PE=1 SV=2
1614	TRINITY_DN19098_c0_g1_i1	-3.25053	9.68414e-05	0.00122848	sp|Q9LJP1|GRIP4_ARATH GDSL esterase/lipase 4 OS=Arabidopsis thaliana OX=3702 GN=GLIP4 PE=2 SV=2
1615	TRINITY_DN21508_c0_g1_i1	-3.25053	9.68414e-05	0.00122848	sp|O49607|SBT16_ARATH Subtilisin-like protease SBT1.6 OS=Arabidopsis thaliana OX=3702 GN=SBT1.6 PE=2 SV=1
1616	TRINITY_DN21649_c0_g1_i1	-2.79098	9.69659e-05	0.00122929	sp|P94014|GL21_ARATH Germin-like protein subfamily 2 member 1 OS=Arabidopsis thaliana OX=3702 GN=GLP4 PE=2 SV=2
1617	TRINITY_DN22229_c0_g1_i1	-2.92419	9.72776e-05	0.00123248	sp|Q67XL4|Y3544_ARATH Uncharacterized CRM domain-containing protein At3g25440, chloroplastic OS=Arabidopsis thaliana OX=3702 GN=At3g25440 PE=2 SV=1
1618	TRINITY_DN21908_c0_g1_i2	-3.16382	9.7583e-05	0.00123483	sp|P38500|NIR_BETPN Ferredoxin--nitrite reductase, chloroplastic OS=Betula pendula OX=3505 GN=NIR1 PE=2 SV=1
1619	TRINITY_DN21604_c0_g1_i1	2.97235	9.7583e-05	0.00123483	sp|P51566|AFC1_ARATH Serine/threonine-protein kinase AFC1 OS=Arabidopsis thaliana OX=3702 GN=AFC1 PE=2 SV=2
1620	TRINITY_DN22431_c0_g3_i1	-2.90545	9.85347e-05	0.0012461	sp|Q9LVU1|VAP21_ARATH Vesicle-associated protein 2-1 OS=Arabidopsis thaliana OX=3702 GN=PVA21 PE=1 SV=1
1621	TRINITY_DN21182_c0_g1_i1	2.8438	9.88482e-05	0.00124929	sp|Q8S7M7|PIRL5_ORYSJ Plant intracellular Ras-group-related LRR protein 5 OS=Oryza sativa subsp. japonica OX=39947 GN=IRL5 PE=2 SV=1
1622	TRINITY_DN26896_c2_g1_i1	3.23685	9.90564e-05	0.00124986	sp|P14675|ADH3_SOLTU Alcohol dehydrogenase 3 OS=Solanum tuberosum OX=4113 GN=ADH3 PE=2 SV=1
1623	TRINITY_DN24403_c0_g1_i4	3.13848	9.90564e-05	0.00124986	sp|Q9ZU29|PP139_ARATH Pentatricopeptide repeat-containing protein At2g01390 OS=Arabidopsis thaliana OX=3702 GN=At2g01390/At2g01380 PE=2 SV=2
1624	TRINITY_DN21380_c3_g2_i1	-2.95756	9.91374e-05	0.00124986	sp|Q42540|UBC7_ARATH Ubiquitin-conjugating enzyme E2 7 OS=Arabidopsis thaliana OX=3702 GN=UBC7 PE=1 SV=1
1625	TRINITY_DN23886_c0_g1_i1	-2.95756	9.91374e-05	0.00124986	sp|B9DFV2|PQT3L_ARATH E3 ubiquitin ligase PQT3-like OS=Arabidopsis thaliana OX=3702 GN=At5g47430 PE=1 SV=1
1626	TRINITY_DN17617_c0_g1_i1	-3.05072	9.92313e-05	0.00125028	sp|Q9FGS8|C2GR2_ARATH C2 and GRAM domain-containing protein At5g50170 OS=Arabidopsis thaliana OX=3702 GN=At5g50170 PE=2 SV=1
1627	TRINITY_DN23444_c0_g1_i1	-2.86238	0.00010033	0.00126332	sp|Q5NYD9|Y3800_AROAE UPF0061 protein AZOSEA38000 OS=Aromatoleum aromaticum (strain EbN1) OX=76114 GN=AZOSEA38000 PE=3 SV=1
1628	TRINITY_DN17340_c0_g1_i1	-3.09773	0.000100452	0.00126332	sp|Q766C3|NEP1_NEPGR Aspartic proteinase nepenthesin-1 OS=Nepenthes gracilis OX=150966 GN=nep1 PE=1 SV=1
1629	TRINITY_DN25526_c1_g1_i5	-3.09773	0.000100452	0.00126332	sp|O04937|DHEA_NICPL Glutamate dehydrogenase A OS=Nicotiana plumbaginifolia OX=4092 GN=GDHA PE=2 SV=1
1630	TRINITY_DN26045_c0_g1_i1	2.93628	0.000101607	0.00127562	#N/A
1631	TRINITY_DN19497_c0_g2_i2	2.89584	0.000101607	0.00127562	sp|Q9M7J9|POT8_ARATH Potassium transporter 8 OS=Arabidopsis thaliana OX=3702 GN=POT8 PE=2 SV=2
1632	TRINITY_DN14243_c0_g1_i1	3.21921	0.000101616	0.00127562	#N/A
1633	TRINITY_DN20940_c0_g1_i5	3.00025	0.000101809	0.00127726	sp|Q9STS7|CHL_ARATH Chloroplastic lipocalin OS=Arabidopsis thaliana OX=3702 GN=CHL PE=1 SV=1
1634	TRINITY_DN17819_c0_g1_i1	2.8481	0.000101982	0.00127864	#N/A
1635	TRINITY_DN25467_c0_g3_i1	-2.75892	0.00010245	0.00128315	sp|O74362|ESF2_SCHPO Pre-rRNA-processing protein esf2 OS=Schizosaccharomyces pombe (strain 972 / ATCC 24843) OX=284812 GN=esf2 PE=1 SV=1
1636	TRINITY_DN23264_c1_g3_i1	-2.79004	0.000102467	0.00128315	sp|Q9XF88|CB4B_ARATH Chlorophyll a-b binding protein CP29.2, chloroplastic OS=Arabidopsis thaliana OX=3702 GN=LHCB4.2 PE=1 SV=1
1637	TRINITY_DN26960_c2_g3_i1	-3.15047	0.00010259	0.00128391	#N/A
1638	TRINITY_DN24380_c0_g1_i1	2.79755	0.000102691	0.0012844	#N/A
1639	TRINITY_DN27040_c0_g3_i4	-2.88709	0.000103339	0.00129171	sp|Q9SHS7|BSL3_ARATH Serine/threonine-protein phosphatase BSL3 OS=Arabidopsis thaliana OX=3702 GN=BSL3 PE=1 SV=2
1640	TRINITY_DN24007_c0_g1_i1	2.72986	0.000103822	0.00129695	sp|Q9XIN0|LHW_ARATH Transcription factor LHW OS=Arabidopsis thaliana OX=3702 GN=LHW PE=1 SV=1
1641	TRINITY_DN23170_c1_g1_i3	-2.98081	0.000104256	0.00130157	sp|P35055|HEM6_SOYBN Oxygen-dependent coproporphyrinogen-III oxidase, chloroplastic OS=Glycine max OX=3847 GN=CPX PE=2 SV=1
1642	TRINITY_DN25561_c0_g3_i2	-2.92504	0.000104472	0.00130263	#N/A
1643	TRINITY_DN24183_c0_g1_i1	2.84998	0.000104472	0.00130263	sp|Q9M812|CUT1C_ARATH Protein CURVATURE THYLAKOID 1C, chloroplastic OS=Arabidopsis thaliana OX=3702 GN=CURT1C PE=1 SV=1
1644	TRINITY_DN23026_c0_g1_i1	2.69928	0.000104531	0.00130263	#N/A
1645	TRINITY_DN24229_c0_g1_i2	2.767	0.000105116	0.00130913	sp|Q6I581|GH35_ORYSJ Jasmonic acid-amido synthetase JAR1 OS=Oryza sativa subsp. japonica OX=39947 GN=GH3.5 PE=2 SV=1
1646	TRINITY_DN26543_c0_g1_i2	2.787	0.000105377	0.00131028	sp|Q9LHA1|C8D11_ARATH Cytochrome P450 81D11 OS=Arabidopsis thaliana OX=3702 GN=CYP81D11 PE=2 SV=1
1647	TRINITY_DN26708_c0_g1_i1	-2.7777	0.000105386	0.00131028	sp|F4IHJ0|SFH8_ARATH Phosphatidylinositol/phosphatidylcholine transfer protein SFH8 OS=Arabidopsis thaliana OX=3702 GN=SFH8 PE=2 SV=1
1648	TRINITY_DN25951_c1_g2_i2	-3.09133	0.000105401	0.00131028	#N/A
1649	TRINITY_DN19190_c0_g1_i1	2.87174	0.000106011	0.00131683	#N/A
1650	TRINITY_DN26278_c0_g1_i2	-3.34358	0.000106056	0.00131683	sp|Q8VZR6|INT1_ARATH Inositol transporter 1 OS=Arabidopsis thaliana OX=3702 GN=INT1 PE=1 SV=1
1651	TRINITY_DN21721_c0_g3_i1	3.21303	0.000107573	0.00133485	sp|Q9LML7|U71C3_ARATH UDP-glycosyltransferase 71C3 OS=Arabidopsis thaliana OX=3702 GN=UGT71C3 PE=2 SV=1
1652	TRINITY_DN25528_c0_g1_i2	2.71802	0.000107729	0.00133598	sp|Q9LVL5|WNK4_ARATH Probable serine/threonine-protein kinase WNK4 OS=Arabidopsis thaliana OX=3702 GN=WNK4 PE=1 SV=1
1653	TRINITY_DN26159_c1_g1_i1	-3.14375	0.00010788	0.00133644	sp|Q9LKA4|UBA2C_ARATH UBP1-associated protein 2C OS=Arabidopsis thaliana OX=3702 GN=UBA2C PE=2 SV=1
1654	TRINITY_DN22476_c0_g1_i1	-2.8156	0.000107912	0.00133644	sp|Q8VZH2|APM1_ARATH Aminopeptidase M1 OS=Arabidopsis thaliana OX=3702 GN=APM1 PE=1 SV=1
1655	TRINITY_DN25321_c0_g2_i1	-2.97618	0.000107985	0.00133644	sp|Q6UNT2|RL5_CUCSA 60S ribosomal protein L5 OS=Cucumis sativus OX=3659 GN=RPL5 PE=2 SV=1
1656	TRINITY_DN21071_c1_g2_i3	2.77382	0.000108027	0.00133644	sp|Q0WPK4|PAT1H_ARATH Protein PAT1 homolog OS=Arabidopsis thaliana OX=3702 GN=PAT1 PE=1 SV=1
1657	TRINITY_DN22748_c0_g1_i2	-2.84584	0.000109181	0.00134991	sp|Q9FED2|HA22E_ARATH HVA22-like protein e OS=Arabidopsis thaliana OX=3702 GN=HVA22E PE=2 SV=1
1658	TRINITY_DN24052_c1_g1_i1	-2.83647	0.000109302	0.00135059	sp|Q93VH2|BBD2_ARATH Bifunctional nuclease 2 OS=Arabidopsis thaliana OX=3702 GN=BBD2 PE=2 SV=1
1659	TRINITY_DN23467_c0_g3_i1	-2.77615	0.000110059	0.00135861	sp|O65718|CNGC2_ARATH Cyclic nucleotide-gated ion channel 2 OS=Arabidopsis thaliana OX=3702 GN=CNGC2 PE=1 SV=1
1660	TRINITY_DN26655_c0_g1_i1	-3.22456	0.000110084	0.00135861	#N/A
1661	TRINITY_DN26614_c0_g2_i2	-2.99077	0.000110373	0.00136135	sp|O82485|OPT7_ARATH Oligopeptide transporter 7 OS=Arabidopsis thaliana OX=3702 GN=OPT7 PE=2 SV=1
1662	TRINITY_DN23875_c1_g1_i6	2.89849	0.000110521	0.00136236	sp|Q9LE22|CML27_ARATH Probable calcium-binding protein CML27 OS=Arabidopsis thaliana OX=3702 GN=CML27 PE=1 SV=1
1663	TRINITY_DN26536_c0_g1_i1	2.96422	0.000110618	0.00136274	sp|A2XRZ0|AKR2_ORYSI Probable aldo-keto reductase 2 OS=Oryza sativa subsp. indica OX=39946 GN=OsI_15387 PE=3 SV=1
1664	TRINITY_DN22719_c0_g1_i1	2.73902	0.000110746	0.00136349	#N/A
1665	TRINITY_DN21684_c1_g2_i1	-2.72585	0.000111136	0.00136747	sp|P93017|DRMH1_ARATH Dormancy-associated protein homolog 1 OS=Arabidopsis thaliana OX=3702 GN=DRMH1 PE=1 SV=1
1666	TRINITY_DN25974_c0_g1_i1	-2.90748	0.000112112	0.00137865	sp|Q8W575|CSN3_ARATH COP9 signalosome complex subunit 3 OS=Arabidopsis thaliana OX=3702 GN=CSN3 PE=1 SV=2
1667	TRINITY_DN24606_c0_g2_i1	-2.89375	0.000112456	0.00138205	sp|Q84V83|LAR_DESUN Leucoanthocyanidin reductase OS=Desmodium uncinatum OX=225101 GN=LAR PE=1 SV=1
1668	TRINITY_DN24918_c0_g2_i1	2.78447	0.000112564	0.00138256	sp|Q9SLN5|MAP1A_ARATH Methionine aminopeptidase 1A OS=Arabidopsis thaliana OX=3702 GN=MAP1A PE=1 SV=1
1669	TRINITY_DN24286_c0_g2_i3	2.75651	0.000112731	0.00138377	sp|Q9M060|IF62_ARATH Eukaryotic translation initiation factor 6-2 OS=Arabidopsis thaliana OX=3702 GN=EIF6-2 PE=2 SV=1
1670	TRINITY_DN19225_c0_g1_i1	-3.3564	0.000112823	0.00138408	sp|Q9FL59|FTIP1_ARATH FT-interacting protein 1 OS=Arabidopsis thaliana OX=3702 GN=FTIP1 PE=1 SV=1
1671	TRINITY_DN26282_c1_g3_i1	-2.70139	0.00011338	0.00138998	sp|Q9SKK0|EBF1_ARATH EIN3-binding F-box protein 1 OS=Arabidopsis thaliana OX=3702 GN=EBF1 PE=1 SV=1
1672	TRINITY_DN20431_c0_g1_i2	-3.13022	0.00011347	0.00138998	sp|Q9FLR3|NAC79_ARATH NAC domain-containing protein 79 OS=Arabidopsis thaliana OX=3702 GN=NAC079 PE=2 SV=1
1673	TRINITY_DN26237_c1_g2_i2	3.05966	0.000113548	0.00138998	sp|Q9XF61|PDI_DATGL Protein disulfide-isomerase OS=Datisca glomerata OX=34297 GN=PDI PE=2 SV=1
1674	TRINITY_DN24380_c0_g1_i4	-2.84927	0.000113576	0.00138998	sp|Q8L7E5|WIT1_ARATH WPP domain-interacting tail-anchored protein 1 OS=Arabidopsis thaliana OX=3702 GN=WIT1 PE=1 SV=2
1675	TRINITY_DN24607_c1_g2_i2	2.8197	0.000113893	0.00139303	sp|Q94CC0|Y5994_ARATH Uncharacterized protein At5g49945 OS=Arabidopsis thaliana OX=3702 GN=At5g49945 PE=2 SV=1
1676	TRINITY_DN26086_c1_g1_i2	-2.99393	0.000114561	0.00140037	#N/A
1677	TRINITY_DN22851_c0_g1_i3	2.71175	0.000114773	0.00140212	sp|C0HJG8|BSP_BOSSE Basic secretory protease (Fragments) OS=Boswellia serrata OX=613112 PE=1 SV=1
1678	TRINITY_DN26208_c3_g1_i2	2.74679	0.000115174	0.00140619	sp|Q9FMG4|SC35_ARATH Serine/arginine-rich splicing factor SC35 OS=Arabidopsis thaliana OX=3702 GN=SC35 PE=1 SV=1
1679	TRINITY_DN25408_c2_g2_i7	-2.90016	0.000115278	0.00140661	sp|Q9FFE3|PP388_ARATH Pentatricopeptide repeat-containing protein At5g16420, mitochondrial OS=Arabidopsis thaliana OX=3702 GN=At5g16420 PE=2 SV=1
1680	TRINITY_DN23366_c0_g1_i1	-3.07561	0.000115587	0.00140954	sp|Q94F47|UBC28_ARATH Ubiquitin-conjugating enzyme E2 28 OS=Arabidopsis thaliana OX=3702 GN=UBC28 PE=1 SV=1
1681	TRINITY_DN24203_c0_g1_i2	2.90167	0.00011612	0.0014152	sp|Q05D32|CTSL2_HUMAN CTD small phosphatase-like protein 2 OS=Homo sapiens OX=9606 GN=CTDSPL2 PE=1 SV=2
1682	TRINITY_DN25115_c0_g1_i2	2.84491	0.000117823	0.0014351	sp|Q9MAC5|PTBP1_ARATH Polypyrimidine tract-binding protein homolog 1 OS=Arabidopsis thaliana OX=3702 GN=PTB PE=1 SV=1
1683	TRINITY_DN24037_c0_g1_i3	-2.73576	0.000118041	0.00143691	#N/A
1684	TRINITY_DN25291_c1_g1_i3	-3.01452	0.000118594	0.00144269	#N/A
1685	TRINITY_DN20379_c0_g2_i1	2.73472	0.000118715	0.00144269	sp|Q9C6Z0|FBK17_ARATH F-box/kelch-repeat protein At1g30090 OS=Arabidopsis thaliana OX=3702 GN=At1g30090 PE=2 SV=1
1686	TRINITY_DN23237_c2_g1_i1	-2.73607	0.000118728	0.00144269	sp|Q570C0|TIR1_ARATH Protein TRANSPORT INHIBITOR RESPONSE 1 OS=Arabidopsis thaliana OX=3702 GN=TIR1 PE=1 SV=2
1687	TRINITY_DN22533_c1_g2_i1	2.871	0.000119259	0.00144829	sp|Q9FKJ0|FK132_ARATH F-box/kelch-repeat protein At5g60570 OS=Arabidopsis thaliana OX=3702 GN=At5g60570 PE=2 SV=1
1688	TRINITY_DN26544_c0_g1_i9	2.69451	0.000119442	0.00144965	sp|O04834|SAR1A_ARATH GTP-binding protein SAR1A OS=Arabidopsis thaliana OX=3702 GN=SAR1A PE=2 SV=1
1689	TRINITY_DN16085_c0_g1_i1	2.90068	0.000119974	0.00145524	#N/A
1690	TRINITY_DN20698_c0_g1_i1	-3.12386	0.000120185	0.00145608	sp|Q8W207|CSN2_ARATH COP9 signalosome complex subunit 2 OS=Arabidopsis thaliana OX=3702 GN=CSN2 PE=1 SV=1
1691	TRINITY_DN20386_c0_g1_i1	-3.12386	0.000120185	0.00145608	sp|Q67YC0|PPSP1_ARATH Inorganic pyrophosphatase 1 OS=Arabidopsis thaliana OX=3702 GN=PS2 PE=1 SV=1
1692	TRINITY_DN18120_c0_g1_i1	-2.85715	0.000120349	0.0014572	sp|Q9LK48|BH077_ARATH Transcription factor bHLH77 OS=Arabidopsis thaliana OX=3702 GN=BHLH77 PE=1 SV=1
1693	TRINITY_DN27097_c0_g2_i1	-2.69133	0.000120496	0.00145812	sp|P87319|VP13A_SCHPO Vacuolar protein sorting-associated protein 13a OS=Schizosaccharomyces pombe (strain 972 / ATCC 24843) OX=284812 GN=vps13a PE=3 SV=2
1694	TRINITY_DN25895_c1_g1_i1	2.73144	0.000120669	0.00145936	sp|Q9FLZ8|EDL2_ARATH EID1-like F-box protein 2 OS=Arabidopsis thaliana OX=3702 GN=EDL2 PE=2 SV=1
1695	TRINITY_DN16974_c0_g1_i1	-3.06962	0.000120908	0.00146052	sp|Q6YU51|DXS2_ORYSJ Probable 1-deoxy-D-xylulose-5-phosphate synthase 2, chloroplastic OS=Oryza sativa subsp. japonica OX=39947 GN=Os07g0190000 PE=2 SV=1
1696	TRINITY_DN20159_c0_g1_i3	-3.0636	0.000120908	0.00146052	sp|P70187|MF14A_MOUSE Hippocampus abundant transcript 1 protein OS=Mus musculus OX=10090 GN=Mfsd14a PE=2 SV=3
1697	TRINITY_DN24553_c0_g1_i2	-3.30639	0.000121624	0.0014683	sp|Q93VD3|CIPKN_ARATH CBL-interacting serine/threonine-protein kinase 23 OS=Arabidopsis thaliana OX=3702 GN=CIPK23 PE=1 SV=1
1698	TRINITY_DN22688_c0_g1_i1	-2.81824	0.000121749	0.00146895	sp|Q9LMR5|FK126_ARATH F-box/kelch-repeat protein At1g15670 OS=Arabidopsis thaliana OX=3702 GN=At1g15670 PE=2 SV=1
1699	TRINITY_DN25686_c0_g3_i5	2.97505	0.000123016	0.00148336	#N/A
1700	TRINITY_DN26226_c0_g1_i4	2.72159	0.000123145	0.00148404	sp|Q03194|PMA4_NICPL Plasma membrane ATPase 4 OS=Nicotiana plumbaginifolia OX=4092 GN=PMA4 PE=2 SV=1
1701	TRINITY_DN23673_c0_g1_i1	-2.97318	0.000123873	0.00149106	sp|P57750|AGM1_ARATH Phosphoacetylglucosamine mutase OS=Arabidopsis thaliana OX=3702 GN=DRT101 PE=1 SV=1
1702	TRINITY_DN26828_c2_g2_i1	-2.97318	0.000123873	0.00149106	#N/A
1703	TRINITY_DN23183_c0_g3_i1	2.76113	0.000124104	0.00149288	sp|Q9VR89|PNO1_DROME RNA-binding protein pno1 OS=Drosophila melanogaster OX=7227 GN=l(1)G0004 PE=2 SV=1
1704	TRINITY_DN26878_c1_g1_i2	-3.19752	0.00012417	0.00149288	sp|Q9M2U5|CHI5_ARATH Endochitinase EP3 OS=Arabidopsis thaliana OX=3702 GN=EP3 PE=1 SV=1
1705	TRINITY_DN25448_c1_g1_i2	-3.00198	0.000124291	0.00149346	#N/A
1706	TRINITY_DN26921_c3_g1_i1	2.83686	0.000124847	0.0014992	sp|Q9CQ48|NUDC2_MOUSE NudC domain-containing protein 2 OS=Mus musculus OX=10090 GN=Nudcd2 PE=1 SV=1
1707	TRINITY_DN20953_c0_g3_i2	2.76302	0.000124915	0.0014992	#N/A
1708	TRINITY_DN22338_c0_g1_i3	2.72366	0.00012505	0.00149994	#N/A
1709	TRINITY_DN22998_c0_g2_i1	2.80838	0.000125151	0.00150027	#N/A
1710	TRINITY_DN23299_c0_g1_i1	-2.9324	0.000125663	0.00150553	sp|O50001|PRU1_PRUAR Major allergen Pru ar 1 OS=Prunus armeniaca OX=36596 PE=1 SV=1
1711	TRINITY_DN22430_c0_g2_i1	-2.68705	0.000126349	0.00151287	sp|P37272|PSY_CAPAN Bifunctional 15-cis-phytoene synthase, chromoplastic OS=Capsicum annuum OX=4072 GN=PSY1 PE=1 SV=1
1712	TRINITY_DN21949_c1_g1_i1	2.76226	0.000126819	0.0015176	sp|P42749|UBC5_ARATH Ubiquitin-conjugating enzyme E2 5 OS=Arabidopsis thaliana OX=3702 GN=UBC5 PE=2 SV=2
1713	TRINITY_DN20045_c0_g1_i1	2.67762	0.000127153	0.00152071	sp|Q54XK2|SC61A_DICDI Protein transport protein Sec61 subunit alpha OS=Dictyostelium discoideum OX=44689 GN=sec61a PE=3 SV=1
1714	TRINITY_DN26866_c1_g1_i2	-3.00477	0.000128564	0.00153669	sp|Q9SYK9|U74E2_ARATH UDP-glycosyltransferase 74E2 OS=Arabidopsis thaliana OX=3702 GN=UGT74E2 PE=1 SV=1
1715	TRINITY_DN23761_c3_g2_i2	2.98189	0.00012868	0.00153718	sp|Q84MB5|RBL11_ARATH Rhomboid-like protein 11, chloroplastic OS=Arabidopsis thaliana OX=3702 GN=RBL11 PE=1 SV=1
1716	TRINITY_DN26618_c1_g1_i2	2.68793	0.000129597	0.00154723	sp|O49523|DSEL_ARATH Phospholipase A1-IIgamma OS=Arabidopsis thaliana OX=3702 GN=DSEL PE=1 SV=1
1717	TRINITY_DN26621_c1_g1_i5	2.95963	0.000129775	0.00154756	sp|Q02283|HAT5_ARATH Homeobox-leucine zipper protein HAT5 OS=Arabidopsis thaliana OX=3702 GN=HAT5 PE=1 SV=1
1718	TRINITY_DN24907_c0_g1_i1	2.95963	0.000129775	0.00154756	sp|Q4V3C8|PDPK2_ARATH 3-phosphoinositide-dependent protein kinase 2 OS=Arabidopsis thaliana OX=3702 GN=PDPK2 PE=1 SV=1
1719	TRINITY_DN25885_c6_g1_i2	-2.95172	0.000130498	0.00155527	sp|Q4LDF9|OEP37_PEA Outer envelope pore protein 37, chloroplastic OS=Pisum sativum OX=3888 GN=OEP37 PE=1 SV=1
1720	TRINITY_DN22492_c3_g1_i1	2.76975	0.000131035	0.00156077	sp|Q38820|TI232_ARATH Mitochondrial import inner membrane translocase subunit TIM23-2 OS=Arabidopsis thaliana OX=3702 GN=TIM23-2 PE=1 SV=1
1721	TRINITY_DN22038_c3_g1_i3	-2.72812	0.000131813	0.00156912	sp|Q9FYB5|DNJ11_ARATH Chaperone protein dnaJ 11, chloroplastic OS=Arabidopsis thaliana OX=3702 GN=ATJ11 PE=1 SV=2
1722	TRINITY_DN22643_c0_g1_i2	-2.69286	0.000131902	0.00156927	sp|P51281|YCF45_PORPU Uncharacterized protein ycf45 OS=Porphyra purpurea OX=2787 GN=ycf45 PE=3 SV=1
1723	TRINITY_DN17611_c0_g1_i1	-2.88672	0.00013298	0.00158118	sp|F4IF36|FGT1_ARATH Protein FORGETTER 1 OS=Arabidopsis thaliana OX=3702 GN=FGT1 PE=1 SV=1
1724	TRINITY_DN18454_c0_g1_i1	3.16681	0.000133085	0.0015815	#N/A
1725	TRINITY_DN25532_c0_g2_i1	2.75448	0.000133236	0.00158238	sp|Q9LK27|GTE8_ARATH Transcription factor GTE8 OS=Arabidopsis thaliana OX=3702 GN=GTE8 PE=2 SV=2
1726	TRINITY_DN26040_c0_g1_i3	-2.91031	0.000133325	0.00158253	sp|Q8GWZ6|SRR1_ARATH Protein SENSITIVITY TO RED LIGHT REDUCED 1 OS=Arabidopsis thaliana OX=3702 GN=SRR1 PE=2 SV=2
1727	TRINITY_DN27101_c0_g1_i2	-2.77769	0.000133427	0.00158281	sp|P32138|SQASE_ECOLI Sulfoquinovosidase OS=Escherichia coli (strain K12) OX=83333 GN=yihQ PE=1 SV=3
1728	TRINITY_DN23594_c1_g1_i1	-3.18919	0.000133821	0.00158657	sp|Q10LN5|SWT16_ORYSJ Bidirectional sugar transporter SWEET16 OS=Oryza sativa subsp. japonica OX=39947 GN=SWEET16 PE=3 SV=1
1729	TRINITY_DN26718_c2_g1_i3	2.82703	0.00013402	0.00158801	#N/A
1730	TRINITY_DN19477_c0_g1_i2	-2.99892	0.00013432	0.00159064	sp|Q9ZQG9|E1314_ARATH Glucan endo-1,3-beta-glucosidase 14 OS=Arabidopsis thaliana OX=3702 GN=At2g27500 PE=2 SV=2
1731	TRINITY_DN19182_c0_g1_i1	-3.10117	0.000134444	0.00159103	sp|Q9Y5Q8|TF3C5_HUMAN General transcription factor 3C polypeptide 5 OS=Homo sapiens OX=9606 GN=GTF3C5 PE=1 SV=2
1732	TRINITY_DN12086_c0_g1_i1	2.92203	0.000134508	0.00159103	sp|O23208|ATB40_ARATH Homeobox-leucine zipper protein ATHB-40 OS=Arabidopsis thaliana OX=3702 GN=ATHB-40 PE=2 SV=3
1733	TRINITY_DN24114_c1_g1_i5	3.01335	0.000136087	0.00160878	sp|Q9Y2V7|COG6_HUMAN Conserved oligomeric Golgi complex subunit 6 OS=Homo sapiens OX=9606 GN=COG6 PE=1 SV=2
1734	TRINITY_DN19903_c1_g1_i2	-2.78803	0.000137104	0.00161938	sp|O24461|RAB7_PRUAR Ras-related protein Rab7 OS=Prunus armeniaca OX=36596 PE=2 SV=1
1735	TRINITY_DN26133_c2_g1_i5	2.71258	0.000137142	0.00161938	#N/A
1736	TRINITY_DN13224_c0_g1_i2	3.16419	0.000138326	0.00163242	#N/A
1737	TRINITY_DN24463_c0_g1_i1	-2.67952	0.000138437	0.00163279	sp|Q8K400|STXB5_MOUSE Syntaxin-binding protein 5 OS=Mus musculus OX=10090 GN=Stxbp5 PE=1 SV=3
1738	TRINITY_DN25530_c0_g2_i1	-3.03927	0.000138551	0.0016332	#N/A
1739	TRINITY_DN20718_c0_g3_i1	-3.27785	0.000139731	0.00164338	sp|Q9LJG8|ASIL2_ARATH Trihelix transcription factor ASIL2 OS=Arabidopsis thaliana OX=3702 GN=ASIL2 PE=1 SV=1
1740	TRINITY_DN23460_c1_g8_i1	2.98857	0.000139736	0.00164338	sp|Q29PV4|IDL1_ARATH Protein IDA-LIKE 1 OS=Arabidopsis thaliana OX=3702 GN=IDL1 PE=1 SV=1
1741	TRINITY_DN26290_c0_g1_i2	2.98857	0.000139736	0.00164338	sp|O64886|COX10_ARATH Protoheme IX farnesyltransferase, mitochondrial OS=Arabidopsis thaliana OX=3702 GN=COX10 PE=2 SV=4
1742	TRINITY_DN23406_c0_g1_i4	2.92761	0.000139736	0.00164338	sp|Q9M1C2|CH101_ARATH 10 kDa chaperonin 1, chloroplastic OS=Arabidopsis thaliana OX=3702 GN=CPN10-1 PE=2 SV=1
1743	TRINITY_DN25768_c2_g1_i1	2.78566	0.000140387	0.00165009	sp|Q9LSQ4|GH36_ARATH Indole-3-acetic acid-amido synthetase GH3.6 OS=Arabidopsis thaliana OX=3702 GN=GH3.6 PE=1 SV=1
1744	TRINITY_DN25174_c0_g1_i1	2.7715	0.000140475	0.00165017	#N/A
1745	TRINITY_DN24033_c0_g3_i1	-3.03248	0.000141328	0.00165925	#N/A
1746	TRINITY_DN17614_c0_g1_i1	-2.79623	0.000141917	0.00166521	sp|Q9SYZ7|U496A_ARATH UPF0496 protein At4g34320 OS=Arabidopsis thaliana OX=3702 GN=At4g34320 PE=2 SV=1
1747	TRINITY_DN27016_c1_g1_i1	-2.78287	0.000142586	0.00167211	sp|O80983|FTSH4_ARATH ATP-dependent zinc metalloprotease FTSH 4, mitochondrial OS=Arabidopsis thaliana OX=3702 GN=FTSH4 PE=1 SV=2
1748	TRINITY_DN19615_c0_g1_i2	-3.31338	0.000142775	0.00167335	sp|Q9LUQ3|SDE5_ARATH Putative nuclear RNA export factor SDE5 OS=Arabidopsis thaliana OX=3702 GN=SDE5 PE=4 SV=1
1749	TRINITY_DN26215_c1_g1_i2	2.68688	0.000142946	0.00167441	sp|Q9SN86|MDHP_ARATH Malate dehydrogenase, chloroplastic OS=Arabidopsis thaliana OX=3702 GN=At3g47520 PE=1 SV=1
1750	TRINITY_DN24395_c0_g1_i1	-2.84259	0.000143284	0.00167741	#N/A
1751	TRINITY_DN25549_c0_g1_i1	-2.75504	0.000143742	0.0016818	sp|Q6DJB3|DEFI8_XENTR Differentially expressed in FDCP 8 homolog OS=Xenopus tropicalis OX=8364 GN=def8 PE=2 SV=1
1752	TRINITY_DN24670_c2_g2_i2	-2.8304	0.000145381	0.00170001	sp|P0CH30|RING1_GOSHI E3 ubiquitin-protein ligase RING1 OS=Gossypium hirsutum OX=3635 GN=RING1 PE=1 SV=1
1753	TRINITY_DN23611_c1_g1_i1	-2.68076	0.000146317	0.00170857	sp|Q9LZI2|UXS2_ARATH UDP-glucuronic acid decarboxylase 2 OS=Arabidopsis thaliana OX=3702 GN=UXS2 PE=1 SV=1
1754	TRINITY_DN25323_c0_g1_i1	-2.90688	0.000146465	0.00170857	sp|Q54YW1|ELMOA_DICDI ELMO domain-containing protein A OS=Dictyostelium discoideum OX=44689 GN=elmoA PE=1 SV=1
1755	TRINITY_DN25232_c0_g1_i3	-2.90172	0.000146465	0.00170857	sp|P43296|RD19A_ARATH Cysteine protease RD19A OS=Arabidopsis thaliana OX=3702 GN=RD19A PE=1 SV=1
1756	TRINITY_DN21870_c0_g1_i7	2.70814	0.000146624	0.00170857	#N/A
1757	TRINITY_DN27143_c0_g1_i8	-3.08182	0.000146629	0.00170857	sp|B9FSC8|OPR11_ORYSJ Putative 12-oxophytodienoate reductase 11 OS=Oryza sativa subsp. japonica OX=39947 GN=OPR11 PE=2 SV=1
1758	TRINITY_DN20527_c1_g1_i1	-2.98123	0.000146697	0.00170857	sp|E5KCJ8|Y3IP1_TOBAC Ycf3-interacting protein 1, chloroplastic OS=Nicotiana tabacum OX=4097 PE=1 SV=2
1759	TRINITY_DN18222_c0_g1_i1	2.85564	0.000146697	0.00170857	sp|B9SLR1|Y231_RICCO Glycosyltransferase family 92 protein RCOM_0530710 OS=Ricinus communis OX=3988 GN=RCOM_0530710 PE=3 SV=1
1760	TRINITY_DN26427_c1_g1_i1	-2.81556	0.000148149	0.0017245	sp|Q9SR02|MED14_ARATH Mediator of RNA polymerase II transcription subunit 14 OS=Arabidopsis thaliana OX=3702 GN=MED14 PE=1 SV=1
1761	TRINITY_DN25370_c0_g1_i1	2.91035	0.000148311	0.00172541	#N/A
1762	TRINITY_DN24787_c0_g1_i3	2.65914	0.000149179	0.00173452	#N/A
1763	TRINITY_DN24745_c1_g1_i8	-3.26821	0.000149877	0.00174066	sp|Q7Z6G8|ANS1B_HUMAN Ankyrin repeat and sterile alpha motif domain-containing protein 1B OS=Homo sapiens OX=9606 GN=ANKS1B PE=1 SV=2
1764	TRINITY_DN23066_c2_g1_i1	-3.26821	0.000149877	0.00174066	sp|P11670|PRB1_TOBAC Basic form of pathogenesis-related protein 1 OS=Nicotiana tabacum OX=4097 PE=3 SV=1
1765	TRINITY_DN21337_c4_g1_i2	2.81468	0.000150129	0.0017426	#N/A
1766	TRINITY_DN22675_c1_g1_i5	3.04076	0.000150625	0.00174737	sp|Q9FHR8|DCI1_ARATH Delta(3,5)-Delta(2,4)-dienoyl-CoA isomerase, peroxisomal OS=Arabidopsis thaliana OX=3702 GN=DCI1 PE=2 SV=1
1767	TRINITY_DN26194_c1_g5_i1	2.70089	0.000151593	0.00175662	#N/A
1768	TRINITY_DN26933_c0_g2_i3	2.66963	0.000151594	0.00175662	sp|Q9U5L1|SRPRA_DROME Signal recognition particle receptor subunit alpha homolog OS=Drosophila melanogaster OX=7227 GN=Gtp-bp PE=1 SV=2
1769	TRINITY_DN19903_c1_g1_i1	2.71757	0.00015207	0.00176114	sp|O24461|RAB7_PRUAR Ras-related protein Rab7 OS=Prunus armeniaca OX=36596 PE=2 SV=1
1770	TRINITY_DN22899_c0_g1_i5	2.79891	0.00015224	0.00176211	sp|O75175|CNOT3_HUMAN CCR4-NOT transcription complex subunit 3 OS=Homo sapiens OX=9606 GN=CNOT3 PE=1 SV=1
1771	TRINITY_DN24269_c0_g1_i1	-2.72148	0.000152569	0.00176294	sp|Q6IQX0|KD5BB_DANRE Lysine-specific demethylase 5B-B OS=Danio rerio OX=7955 GN=kdm5bb PE=2 SV=2
1772	TRINITY_DN26771_c1_g2_i3	-3.16208	0.000152742	0.00176294	sp|P80269|NDUS8_SOLTU NADH dehydrogenase [ubiquinone] iron-sulfur protein 8, mitochondrial OS=Solanum tuberosum OX=4113 PE=1 SV=2
1773	TRINITY_DN22185_c0_g1_i1	3.00592	0.000152742	0.00176294	#N/A
1774	TRINITY_DN18969_c0_g1_i1	2.93611	0.000152742	0.00176294	sp|P22196|PER2_ARAHY Cationic peroxidase 2 OS=Arachis hypogaea OX=3818 GN=PNC2 PE=2 SV=1
1775	TRINITY_DN24816_c1_g1_i1	2.93611	0.000152742	0.00176294	sp|Q96329|ACOX4_ARATH Acyl-coenzyme A oxidase 4, peroxisomal OS=Arabidopsis thaliana OX=3702 GN=ACX4 PE=1 SV=1
1776	TRINITY_DN26031_c3_g1_i4	2.6896	0.000154015	0.00177664	sp|Q9M2J9|BET11_ARATH Bet1-like SNARE 1-1 OS=Arabidopsis thaliana OX=3702 GN=BET11 PE=1 SV=1
1777	TRINITY_DN26725_c0_g2_i1	-2.77769	0.000154192	0.00177734	sp|F4JRE0|TMN12_ARATH Transmembrane 9 superfamily member 12 OS=Arabidopsis thaliana OX=3702 GN=TMN12 PE=2 SV=1
1778	TRINITY_DN27171_c0_g1_i1	-2.6673	0.00015425	0.00177734	sp|P17801|KPRO_MAIZE Putative receptor protein kinase ZmPK1 OS=Zea mays OX=4577 GN=PK1 PE=2 SV=2
1779	TRINITY_DN26825_c0_g3_i1	-3.29138	0.000154617	0.00178057	sp|F4KIA8|RRC1L_ARATH Protein RRC1-like OS=Arabidopsis thaliana OX=3702 GN=At5g10800 PE=2 SV=1
1780	TRINITY_DN27023_c1_g1_i1	2.77232	0.000155839	0.00179364	#N/A
1781	TRINITY_DN26040_c0_g1_i1	2.82089	0.000155983	0.00179428	sp|Q8GWZ6|SRR1_ARATH Protein SENSITIVITY TO RED LIGHT REDUCED 1 OS=Arabidopsis thaliana OX=3702 GN=SRR1 PE=2 SV=2
1782	TRINITY_DN26892_c4_g1_i1	-2.65047	0.000156464	0.00179821	sp|Q9LVI4|TIF6B_ARATH Protein TIFY 6B OS=Arabidopsis thaliana OX=3702 GN=TIFY6B PE=1 SV=1
1783	TRINITY_DN24147_c0_g1_i2	2.81253	0.000156499	0.00179821	sp|Q5CCK4|VAL2_ARATH B3 domain-containing transcription repressor VAL2 OS=Arabidopsis thaliana OX=3702 GN=VAL2 PE=1 SV=1
1784	TRINITY_DN20224_c0_g1_i3	2.77978	0.000156631	0.00179871	sp|Q9SD07|SSL4_ARATH Protein STRICTOSIDINE SYNTHASE-LIKE 4 OS=Arabidopsis thaliana OX=3702 GN=SSL4 PE=1 SV=1
1785	TRINITY_DN21647_c0_g1_i1	-2.95072	0.00015766	0.00180952	sp|Q9LU41|ACA9_ARATH Calcium-transporting ATPase 9, plasma membrane-type OS=Arabidopsis thaliana OX=3702 GN=ACA9 PE=2 SV=2
1786	TRINITY_DN25817_c0_g1_i5	-3.06252	0.000159431	0.00182881	sp|Q9FUY2|LEUNG_ARATH Transcriptional corepressor LEUNIG OS=Arabidopsis thaliana OX=3702 GN=LUG PE=1 SV=2
1787	TRINITY_DN22641_c0_g1_i1	2.66764	0.000160771	0.00184315	sp|Q9FLD7|GT14A_ARATH Beta-glucuronosyltransferase GlcAT14A OS=Arabidopsis thaliana OX=3702 GN=GLCAT14A PE=2 SV=1
1788	TRINITY_DN25883_c0_g1_i1	-2.91159	0.000161513	0.00185063	sp|O36025|MPD2_SCHPO GYF domain-containing protein mpd2 OS=Schizosaccharomyces pombe (strain 972 / ATCC 24843) OX=284812 GN=mpd2 PE=1 SV=1
1789	TRINITY_DN25159_c0_g1_i1	-2.83639	0.000161979	0.00185492	sp|Q5S2C3|PIR_ARATH Protein PIR OS=Arabidopsis thaliana OX=3702 GN=PIR PE=1 SV=2
1790	TRINITY_DN24916_c4_g2_i3	-2.72582	0.000164145	0.00187686	sp|Q9S7Z8|PIN3_ARATH Auxin efflux carrier component 3 OS=Arabidopsis thaliana OX=3702 GN=PIN3 PE=1 SV=1
1791	TRINITY_DN16903_c0_g2_i1	-3.00554	0.000164169	0.00187686	sp|Q1G3I2|MIP1A_ARATH B-box domain protein 30 OS=Arabidopsis thaliana OX=3702 GN=MIP1A PE=1 SV=1
1792	TRINITY_DN23140_c0_g3_i2	-3.00554	0.000164169	0.00187686	sp|Q6DBG8|ARAD1_ARATH Probable arabinosyltransferase ARAD1 OS=Arabidopsis thaliana OX=3702 GN=ARAD1 PE=1 SV=1
1793	TRINITY_DN20082_c2_g1_i2	-2.66129	0.000164441	0.00187892	sp|Q04832|HEXP_LEIMA DNA-binding protein HEXBP OS=Leishmania major OX=5664 GN=HEXBP PE=4 SV=1
1794	TRINITY_DN21148_c0_g1_i2	-2.8499	0.000164913	0.00188221	#N/A
1795	TRINITY_DN25870_c0_g1_i2	-2.8499	0.000164913	0.00188221	sp|B9RAJ0|DNPEP_RICCO Probable aspartyl aminopeptidase OS=Ricinus communis OX=3988 GN=RCOM_1506700 PE=2 SV=2
1796	TRINITY_DN21716_c0_g1_i1	2.78547	0.000166222	0.00189504	sp|Q9FF99|AAP7_ARATH Probable amino acid permease 7 OS=Arabidopsis thaliana OX=3702 GN=AAP7 PE=2 SV=1
1797	TRINITY_DN23756_c3_g1_i2	2.78547	0.000166222	0.00189504	#N/A
1798	TRINITY_DN21087_c0_g1_i1	-3.14099	0.000167245	0.00190458	sp|Q9MAH1|TTL1_ARATH TPR repeat-containing thioredoxin TTL1 OS=Arabidopsis thaliana OX=3702 GN=TTL1 PE=1 SV=1
1799	TRINITY_DN16451_c0_g1_i1	-3.13274	0.000167245	0.00190458	#N/A
1800	TRINITY_DN22486_c1_g1_i1	-3.28026	0.000167544	0.00190481	sp|Q93Y22|COPD_ARATH Coatomer subunit delta OS=Arabidopsis thaliana OX=3702 GN=At5g05010 PE=1 SV=2
1801	TRINITY_DN2520_c0_g1_i1	-3.26905	0.000167544	0.00190481	#N/A
1802	TRINITY_DN22447_c0_g1_i1	3.04639	0.000167544	0.00190481	sp|O80345|CDKF1_ARATH Cyclin-dependent kinase F-1 OS=Arabidopsis thaliana OX=3702 GN=CDKF-1 PE=1 SV=1
1803	TRINITY_DN24140_c2_g1_i2	2.79888	0.000168639	0.0019162	sp|Q2T9S3|RPC6_BOVIN DNA-directed RNA polymerase III subunit RPC6 OS=Bos taurus OX=9913 GN=POLR3F PE=2 SV=1
1804	TRINITY_DN24640_c0_g3_i1	2.75811	0.00016898	0.00191901	sp|Q9FLG2|MRS22_ARATH Magnesium transporter MRS2-2 OS=Arabidopsis thaliana OX=3702 GN=MRS2-2 PE=2 SV=1
1805	TRINITY_DN24793_c0_g1_i2	2.77455	0.000170124	0.00192707	sp|Q9UBS8|RNF14_HUMAN E3 ubiquitin-protein ligase RNF14 OS=Homo sapiens OX=9606 GN=RNF14 PE=1 SV=1
1806	TRINITY_DN26056_c0_g1_i2	-2.91454	0.000170345	0.00192707	sp|Q9ZVD5|AGO4_ARATH Protein argonaute 4 OS=Arabidopsis thaliana OX=3702 GN=AGO4 PE=1 SV=2
1807	TRINITY_DN21729_c1_g3_i1	-2.90909	0.000170345	0.00192707	sp|Q9FZ86|PDCB3_ARATH PLASMODESMATA CALLOSE-BINDING PROTEIN 3 OS=Arabidopsis thaliana OX=3702 GN=PDCB3 PE=1 SV=1
1808	TRINITY_DN11919_c0_g1_i1	3.05134	0.000170349	0.00192707	#N/A
1809	TRINITY_DN24802_c1_g1_i3	3.05134	0.000170349	0.00192707	sp|O81767|PP348_ARATH Pentatricopeptide repeat-containing protein At4g33990 OS=Arabidopsis thaliana OX=3702 GN=EMB2758 PE=3 SV=2
1810	TRINITY_DN22615_c1_g1_i4	3.05134	0.000170349	0.00192707	sp|Q7Y228|LAMP1_ARATH Probable glutamate carboxypeptidase LAMP1 OS=Arabidopsis thaliana OX=3702 GN=LAMP1 PE=2 SV=1
1811	TRINITY_DN26659_c1_g3_i1	2.96968	0.000170349	0.00192707	#N/A
1812	TRINITY_DN27191_c2_g1_i2	-2.72391	0.000171551	0.0019396	sp|O22494|GSHB_SOLLC Glutathione synthetase, chloroplastic OS=Solanum lycopersicum OX=4081 GN=GSH2 PE=2 SV=1
1813	TRINITY_DN20595_c0_g1_i2	2.82993	0.000172659	0.00194806	#N/A
1814	TRINITY_DN26213_c0_g4_i3	-3.24874	0.000172679	0.00194806	sp|Q9LXT3|MBF1B_ARATH Multiprotein-bridging factor 1b OS=Arabidopsis thaliana OX=3702 GN=MBF1B PE=2 SV=1
1815	TRINITY_DN25910_c0_g4_i3	-3.24874	0.000172679	0.00194806	sp|Q8LLD4|REP_ARATH Rab escort protein 1 OS=Arabidopsis thaliana OX=3702 GN=REP PE=1 SV=2
1816	TRINITY_DN23386_c0_g1_i5	2.97845	0.000172679	0.00194806	sp|Q8S8T8|PCR10_ARATH Protein PLANT CADMIUM RESISTANCE 10 OS=Arabidopsis thaliana OX=3702 GN=PCR10 PE=2 SV=1
1817	TRINITY_DN17957_c0_g1_i1	-2.84659	0.000173049	0.00195115	sp|Q7QBJ0|LOVG_ANOGA Esterase AGAP003155 OS=Anopheles gambiae OX=7165 GN=AGAP003155 PE=3 SV=3
1818	TRINITY_DN24227_c0_g1_i2	-2.93101	0.000173661	0.00195699	sp|F4J3G5|CTPA3_ARATH Carboxyl-terminal-processing peptidase 3, chloroplastic OS=Arabidopsis thaliana OX=3702 GN=CTPA3 PE=3 SV=1
1819	TRINITY_DN26116_c2_g3_i2	2.66786	0.000174421	0.00196446	sp|A8MRC7|B3GT2_ARATH Probable beta-1,3-galactosyltransferase 2 OS=Arabidopsis thaliana OX=3702 GN=B3GALT2 PE=2 SV=1
1820	TRINITY_DN24378_c0_g1_i2	2.7112	0.000175225	0.00197243	sp|Q9BTY7|HGH1_HUMAN Protein HGH1 homolog OS=Homo sapiens OX=9606 GN=HGH1 PE=1 SV=1
1821	TRINITY_DN23581_c0_g3_i1	3.11245	0.000175558	0.0019751	#N/A
1822	TRINITY_DN22750_c0_g1_i3	2.78628	0.00017611	0.00198009	sp|Q9LS00|HHO1_ARATH Transcription factor HHO1 OS=Arabidopsis thaliana OX=3702 GN=HHO1 PE=2 SV=1
1823	TRINITY_DN24707_c2_g1_i2	2.68781	0.000176195	0.00198009	sp|Q93VG8|PPDEX_ARATH DeSI-like protein At4g17486 OS=Arabidopsis thaliana OX=3702 GN=At4g17486 PE=2 SV=1
1824	TRINITY_DN22572_c0_g1_i1	2.79666	0.000176779	0.00198556	sp|A0LN56|RL9_SYNFM 50S ribosomal protein L9 OS=Syntrophobacter fumaroxidans (strain DSM 10017 / MPOB) OX=335543 GN=rplI PE=3 SV=1
1825	TRINITY_DN26961_c0_g1_i2	2.75204	0.000177006	0.00198702	sp|Q42602|C89A2_ARATH Cytochrome P450 89A2 OS=Arabidopsis thaliana OX=3702 GN=CYP89A2 PE=2 SV=2
1826	TRINITY_DN22876_c1_g2_i5	2.87519	0.000177692	0.00199364	sp|Q940Q8|IX10L_ARATH Probable beta-1,4-xylosyltransferase IRX10L OS=Arabidopsis thaliana OX=3702 GN=IRX10L PE=2 SV=1
1827	TRINITY_DN19836_c0_g1_i2	-2.86508	0.000177946	0.00199539	sp|Q9LN71|RING1_ARATH E3 ubiquitin-protein ligase At1g12760 OS=Arabidopsis thaliana OX=3702 GN=At1g12760 PE=1 SV=1
1828	TRINITY_DN24322_c0_g1_i2	2.61438	0.000178378	0.00199914	sp|Q9FKW8|STR18_ARATH Thiosulfate sulfurtransferase 18 OS=Arabidopsis thaliana OX=3702 GN=STR18 PE=1 SV=1
1829	TRINITY_DN26160_c0_g3_i5	2.88619	0.000178899	0.00200044	#N/A
1830	TRINITY_DN23772_c0_g1_i3	3.11363	0.000178982	0.00200044	sp|Q9LEW8|FN3KR_ARATH Protein-ribulosamine 3-kinase, chloroplastic OS=Arabidopsis thaliana OX=3702 GN=At3g61080 PE=1 SV=2
1831	TRINITY_DN24600_c0_g3_i1	3.11363	0.000178982	0.00200044	#N/A
1832	TRINITY_DN21658_c0_g1_i2	3.01526	0.000178982	0.00200044	sp|Q8S307|BZR1_ARATH Protein BRASSINAZOLE-RESISTANT 1 OS=Arabidopsis thaliana OX=3702 GN=BZR1 PE=1 SV=1
1833	TRINITY_DN25661_c1_g1_i11	3.01526	0.000178982	0.00200044	#N/A
1834	TRINITY_DN17274_c0_g1_i1	2.84217	0.00017994	0.00201005	#N/A
1835	TRINITY_DN21524_c0_g1_i2	-2.85236	0.000180132	0.00201109	sp|P12301|PSBQ_SPIOL Oxygen-evolving enhancer protein 3, chloroplastic OS=Spinacia oleracea OX=3562 GN=PSBQ PE=1 SV=1
1836	TRINITY_DN21718_c0_g1_i5	2.62543	0.000180458	0.00201364	sp|O82230|EBFC2_ARATH Nucleoid-associated protein At2g24020, chloroplastic OS=Arabidopsis thaliana OX=3702 GN=STIC2 PE=1 SV=2
1837	TRINITY_DN26175_c1_g2_i2	-2.80247	0.000181374	0.00202276	sp|Q8VYV9|APF1_ARATH Aspartyl protease family protein 1 OS=Arabidopsis thaliana OX=3702 GN=APF1 PE=2 SV=1
1838	TRINITY_DN21533_c0_g1_i1	-3.25775	0.000181665	0.0020249	sp|Q9LXU9|IRKI_ARATH IRK-interacting protein OS=Arabidopsis thaliana OX=3702 GN=IRKI PE=1 SV=1
1839	TRINITY_DN22249_c0_g2_i1	-2.76105	0.000183232	0.00204126	sp|Q9S7W5|TCP13_ARATH Transcription factor TCP13 OS=Arabidopsis thaliana OX=3702 GN=TCP13 PE=1 SV=1
1840	TRINITY_DN24775_c0_g2_i1	-2.59251	0.000184385	0.00205299	sp|P69309|UBIQP_AVEFA Polyubiquitin OS=Avena fatua OX=4499 PE=2 SV=2
1841	TRINITY_DN26238_c1_g5_i1	-2.62542	0.000186666	0.00207726	sp|Q9SGU9|MGL_ARATH Methionine gamma-lyase OS=Arabidopsis thaliana OX=3702 GN=MGL PE=1 SV=1
1842	TRINITY_DN25793_c1_g2_i3	-3.03883	0.000189598	0.00210873	sp|P43333|RU2A_ARATH U2 small nuclear ribonucleoprotein A' OS=Arabidopsis thaliana OX=3702 GN=At1g09760 PE=2 SV=2
1843	TRINITY_DN25148_c0_g1_i1	-2.61339	0.000191437	0.00212804	sp|Q38909|XTH28_ARATH Probable xyloglucan endotransglucosylase/hydrolase protein 28 OS=Arabidopsis thaliana OX=3702 GN=XTH28 PE=2 SV=1
1844	TRINITY_DN23084_c4_g1_i1	2.80368	0.000191974	0.00213285	sp|Q9LHQ6|OCT4_ARATH Organic cation/carnitine transporter 4 OS=Arabidopsis thaliana OX=3702 GN=OCT4 PE=2 SV=1
1845	TRINITY_DN23761_c3_g1_i2	-2.84909	0.000192555	0.00213693	sp|Q8RWI9|AB15G_ARATH ABC transporter G family member 15 OS=Arabidopsis thaliana OX=3702 GN=ABCG15 PE=2 SV=2
1846	TRINITY_DN18832_c0_g1_i1	2.76777	0.000192555	0.00213693	sp|P93823|ATL1_ARATH RING-H2 finger protein ATL1 OS=Arabidopsis thaliana OX=3702 GN=ATL1 PE=2 SV=1
1847	TRINITY_DN26667_c0_g1_i1	-2.75435	0.000192654	0.00213693	sp|Q9SS87|SEOB_ARATH Protein SIEVE ELEMENT OCCLUSION B OS=Arabidopsis thaliana OX=3702 GN=SEOB PE=1 SV=1
1848	TRINITY_DN21204_c0_g1_i1	3.08447	0.000192859	0.00213805	sp|Q75LL6|TADA2_ORYSJ Transcriptional adapter ADA2 OS=Oryza sativa subsp. japonica OX=39947 GN=ADA2 PE=2 SV=2
1849	TRINITY_DN25854_c1_g1_i1	-2.59786	0.000193933	0.00214879	sp|P11965|PERX_TOBAC Lignin-forming anionic peroxidase OS=Nicotiana tabacum OX=4097 PE=2 SV=1
1850	TRINITY_DN26731_c1_g1_i4	2.58785	0.000194382	0.00215259	sp|Q8L5A7|SOT15_ARATH Cytosolic sulfotransferase 15 OS=Arabidopsis thaliana OX=3702 GN=SOT15 PE=1 SV=1
1851	TRINITY_DN25429_c0_g2_i1	-2.69573	0.000194909	0.00215726	sp|P29516|TBB8_ARATH Tubulin beta-8 chain OS=Arabidopsis thaliana OX=3702 GN=TUBB8 PE=2 SV=2
1852	TRINITY_DN17252_c0_g1_i1	3.08768	0.000195315	0.0021606	sp|Q39233|SYP21_ARATH Syntaxin-21 OS=Arabidopsis thaliana OX=3702 GN=SYP21 PE=1 SV=1
1853	TRINITY_DN26630_c2_g3_i3	-2.61288	0.000195639	0.00216301	sp|Q94JT5|CYL2_ARATH Cyclase-like protein 2 OS=Arabidopsis thaliana OX=3702 GN=CYCLASE2 PE=2 SV=1
1854	TRINITY_DN11821_c0_g1_i1	-3.23488	0.000197101	0.00217565	sp|Q8RUN2|LOG1_ARATH Cytokinin riboside 5'-monophosphate phosphoribohydrolase LOG1 OS=Arabidopsis thaliana OX=3702 GN=LOG1 PE=1 SV=1
1855	TRINITY_DN24375_c0_g3_i1	2.99836	0.000197101	0.00217565	sp|Q9CQK1|ZNHI3_MOUSE Zinc finger HIT domain-containing protein 3 OS=Mus musculus OX=10090 GN=Znhit3 PE=1 SV=1
1856	TRINITY_DN22581_c0_g2_i2	2.99836	0.000197101	0.00217565	#N/A
1857	TRINITY_DN24191_c0_g1_i1	2.598	0.000199135	0.00219641	sp|P22503|GUN_PHAVU Endoglucanase OS=Phaseolus vulgaris OX=3885 PE=2 SV=2
1858	TRINITY_DN27025_c0_g1_i6	2.73852	0.000199196	0.00219641	#N/A
1859	TRINITY_DN21958_c2_g1_i1	-2.81746	0.000199858	0.00220252	sp|Q8LAP8|DOF46_ARATH Dof zinc finger protein DOF4.6 OS=Arabidopsis thaliana OX=3702 GN=DOF4.6 PE=2 SV=2
1860	TRINITY_DN21616_c0_g1_i1	-2.87031	0.000200789	0.00221091	sp|Q9SE45|ANXD3_ARATH Annexin D3 OS=Arabidopsis thaliana OX=3702 GN=ANN3 PE=2 SV=2
1861	TRINITY_DN20473_c0_g1_i1	2.86913	0.000201001	0.00221091	sp|Q9SYY4|ELO3L_ARATH Elongation of fatty acids protein 3-like OS=Arabidopsis thaliana OX=3702 GN=HOS3 PE=2 SV=1
1862	TRINITY_DN25800_c0_g1_i4	2.87998	0.000201114	0.00221091	#N/A
1863	TRINITY_DN25367_c2_g2_i1	-3.02444	0.000201158	0.00221091	sp|Q93YF5|SUVH1_TOBAC Histone-lysine N-methyltransferase, H3 lysine-9 specific SUVH1 OS=Nicotiana tabacum OX=4097 GN=SUVH1 PE=1 SV=1
1864	TRINITY_DN24668_c0_g1_i5	-3.02444	0.000201158	0.00221091	sp|Q8VYB2|UKL3_ARATH Uridine kinase-like protein 3 OS=Arabidopsis thaliana OX=3702 GN=UKL3 PE=2 SV=1
1865	TRINITY_DN20647_c0_g1_i1	-2.7337	0.000201923	0.00221813	sp|P92965|RS40_ARATH Serine/arginine-rich splicing factor RS40 OS=Arabidopsis thaliana OX=3702 GN=RS40 PE=1 SV=2
1866	TRINITY_DN20077_c0_g1_i1	2.61894	0.000203433	0.00223351	#N/A
1867	TRINITY_DN22094_c2_g1_i1	-2.76226	0.000204194	0.00224066	sp|Q94AT1|P2C76_ARATH Probable protein phosphatase 2C 76 OS=Arabidopsis thaliana OX=3702 GN=At5g53140 PE=2 SV=1
1868	TRINITY_DN16435_c0_g1_i1	-2.62465	0.000204597	0.00224389	sp|P80035|LIPG_CANLF Gastric triacylglycerol lipase OS=Canis lupus familiaris OX=9615 GN=LIPF PE=1 SV=2
1869	TRINITY_DN25351_c2_g5_i2	2.58842	0.000206107	0.00225924	sp|P06353|H33_HORVU Histone H3.3 (Fragment) OS=Hordeum vulgare OX=4513 PE=2 SV=1
1870	TRINITY_DN20730_c0_g2_i1	2.74005	0.000206489	0.00226221	sp|Q9SK92|ATL15_ARATH E3 ubiquitin-protein ligase ATL15 OS=Arabidopsis thaliana OX=3702 GN=ATL15 PE=1 SV=1
1871	TRINITY_DN19244_c0_g1_i1	-2.57699	0.000207424	0.00227125	#N/A
1872	TRINITY_DN25707_c0_g1_i1	-2.69332	0.000210651	0.00230535	sp|Q9LV10|PTR53_ARATH Protein NRT1/ PTR FAMILY 2.11 OS=Arabidopsis thaliana OX=3702 GN=NPF2.11 PE=1 SV=1
1873	TRINITY_DN24476_c0_g1_i3	-2.7273	0.000211789	0.0023158	sp|Q9M0E1|FBL77_ARATH F-box/LRR-repeat protein At4g29420 OS=Arabidopsis thaliana OX=3702 GN=At4g29420 PE=2 SV=1
1874	TRINITY_DN23436_c3_g1_i2	-2.65619	0.000211832	0.0023158	sp|Q9ULD4|BRPF3_HUMAN Bromodomain and PHD finger-containing protein 3 OS=Homo sapiens OX=9606 GN=BRPF3 PE=1 SV=2
1875	TRINITY_DN25641_c3_g2_i1	-2.65898	0.000212603	0.00232208	sp|O48920|ARF_VIGUN ADP-ribosylation factor OS=Vigna unguiculata OX=3917 GN=ARF PE=2 SV=3
1876	TRINITY_DN22485_c0_g2_i2	-2.94162	0.000212713	0.00232208	sp|O64645|SOC1_ARATH MADS-box protein SOC1 OS=Arabidopsis thaliana OX=3702 GN=SOC1 PE=1 SV=1
1877	TRINITY_DN19285_c0_g1_i1	-2.62956	0.000212999	0.00232208	sp|P10708|CB12_SOLLC Chlorophyll a-b binding protein 7, chloroplastic OS=Solanum lycopersicum OX=4081 GN=CAB7 PE=3 SV=1
1878	TRINITY_DN22549_c0_g1_i1	-2.67022	0.000213	0.00232208	#N/A
1879	TRINITY_DN11779_c0_g1_i1	-3.00662	0.000213161	0.00232208	sp|Q9SGP6|GRXC9_ARATH Glutaredoxin-C9 OS=Arabidopsis thaliana OX=3702 GN=GRXC9 PE=1 SV=1
1880	TRINITY_DN19892_c0_g1_i1	-3.09071	0.000213572	0.00232208	sp|O95562|SFT2B_HUMAN Vesicle transport protein SFT2B OS=Homo sapiens OX=9606 GN=SFT2D2 PE=1 SV=1
1881	TRINITY_DN25284_c1_g1_i5	2.90012	0.000213572	0.00232208	sp|O49954|GCSP_SOLTU Glycine dehydrogenase (decarboxylating), mitochondrial OS=Solanum tuberosum OX=4113 GN=GDCSP PE=2 SV=1
1882	TRINITY_DN21293_c0_g1_i1	2.59396	0.000213778	0.00232208	sp|Q56WD9|THIK2_ARATH 3-ketoacyl-CoA thiolase 2, peroxisomal OS=Arabidopsis thaliana OX=3702 GN=PED1 PE=1 SV=2
1883	TRINITY_DN22882_c1_g8_i1	2.88887	0.000213925	0.00232208	#N/A
1884	TRINITY_DN26123_c2_g2_i5	2.88887	0.000213925	0.00232208	sp|Q0WL80|UGGG_ARATH UDP-glucose:glycoprotein glucosyltransferase OS=Arabidopsis thaliana OX=3702 GN=UGGT PE=1 SV=1
1885	TRINITY_DN23055_c0_g1_i1	-3.2233	0.000213985	0.00232208	#N/A
1886	TRINITY_DN23467_c0_g4_i1	-3.2233	0.000213985	0.00232208	sp|O65718|CNGC2_ARATH Cyclic nucleotide-gated ion channel 2 OS=Arabidopsis thaliana OX=3702 GN=CNGC2 PE=1 SV=1
1887	TRINITY_DN17115_c0_g2_i2	2.94628	0.000214192	0.00232208	#N/A
1888	TRINITY_DN23498_c3_g3_i2	2.87647	0.000214192	0.00232208	#N/A
1889	TRINITY_DN15142_c1_g1_i1	2.87647	0.000214192	0.00232208	sp|C0LGQ5|GSO1_ARATH LRR receptor-like serine/threonine-protein kinase GSO1 OS=Arabidopsis thaliana OX=3702 GN=GSO1 PE=1 SV=1
1890	TRINITY_DN22577_c0_g1_i2	3.00631	0.000214292	0.00232208	#N/A
1891	TRINITY_DN23910_c0_g1_i1	-3.19887	0.000214333	0.00232208	sp|Q9STW5|MACP2_ARATH MACPF domain-containing protein At4g24290 OS=Arabidopsis thaliana OX=3702 GN=At4g24290 PE=2 SV=1
1892	TRINITY_DN26082_c3_g1_i1	-2.65025	0.000216446	0.00234373	sp|P26518|G3PC_MAGLI Glyceraldehyde-3-phosphate dehydrogenase, cytosolic OS=Magnolia liliiflora OX=3403 GN=GAPC PE=2 SV=1
1893	TRINITY_DN27173_c0_g1_i2	-2.86472	0.000217738	0.00235647	sp|Q28IV3|RPAP3_XENTR RNA polymerase II-associated protein 3 OS=Xenopus tropicalis OX=8364 GN=rpap3 PE=2 SV=1
1894	TRINITY_DN22430_c0_g1_i2	-2.7272	0.000218615	0.00236471	sp|Q9FYL8|NFD2_ARATH Protein NUCLEAR FUSION DEFECTIVE 2 OS=Arabidopsis thaliana OX=3702 GN=NFD2 PE=2 SV=1
1895	TRINITY_DN24198_c1_g1_i1	2.5935	0.000219481	0.00237228	sp|P62981|RS27A_SOLTU Ubiquitin-40S ribosomal protein S27a OS=Solanum tuberosum OX=4113 GN=UBI3 PE=2 SV=2
1896	TRINITY_DN25234_c0_g1_i5	-2.61892	0.000219546	0.00237228	sp|Q9FKB5|KRP3_ARATH Cyclin-dependent kinase inhibitor 3 OS=Arabidopsis thaliana OX=3702 GN=KRP3 PE=1 SV=1
1897	TRINITY_DN25709_c1_g8_i1	-2.89078	0.000222016	0.00239644	sp|Q9MAH8|TCP3_ARATH Transcription factor TCP3 OS=Arabidopsis thaliana OX=3702 GN=TCP3 PE=1 SV=1
1898	TRINITY_DN25616_c0_g2_i1	-2.89078	0.000222016	0.00239644	sp|Q03773|E13A_SOYBN Glucan endo-1,3-beta-glucosidase OS=Glycine max OX=3847 PE=1 SV=1
1899	TRINITY_DN19397_c0_g1_i1	-2.79272	0.000222949	0.00240525	#N/A
1900	TRINITY_DN26207_c0_g2_i1	-2.60793	0.000223849	0.00241368	#N/A
1901	TRINITY_DN24869_c0_g1_i1	2.68154	0.000224254	0.00241678	sp|Q9ZNX9|SIGE_ARATH RNA polymerase sigma factor sigE, chloroplastic/mitochondrial OS=Arabidopsis thaliana OX=3702 GN=SIGE PE=1 SV=1
1902	TRINITY_DN26101_c0_g1_i4	-2.85342	0.000226958	0.00244464	#N/A
1903	TRINITY_DN25906_c1_g2_i7	2.8208	0.000227239	0.00244609	#N/A
1904	TRINITY_DN24492_c0_g1_i2	2.61096	0.000227414	0.00244609	sp|P48627|FAD6C_BRANA Omega-6 fatty acid desaturase, chloroplastic OS=Brassica napus OX=3708 PE=1 SV=1
1905	TRINITY_DN26572_c3_g3_i1	-2.66916	0.000227499	0.00244609	sp|Q6ZIV7|HIR1_ORYSJ Hypersensitive-induced response protein 1 OS=Oryza sativa subsp. japonica OX=39947 GN=HIR1 PE=1 SV=1
1906	TRINITY_DN26551_c0_g2_i1	2.64701	0.000227571	0.00244609	sp|B8AVF0|BGL12_ORYSI Beta-glucosidase 12 OS=Oryza sativa subsp. indica OX=39946 GN=BGLU12 PE=3 SV=1
1907	TRINITY_DN23322_c0_g1_i5	-2.66143	0.000227943	0.00244881	#N/A
1908	TRINITY_DN26942_c0_g1_i11	-2.67062	0.000228208	0.00245036	sp|F4JGZ1|MED16_ARATH Mediator of RNA polymerase II transcription subunit 16 OS=Arabidopsis thaliana OX=3702 GN=MED16 PE=1 SV=1
1909	TRINITY_DN24775_c0_g2_i4	2.54957	0.000228804	0.00245484	sp|P69309|UBIQP_AVEFA Polyubiquitin OS=Avena fatua OX=4499 PE=2 SV=2
1910	TRINITY_DN25893_c0_g2_i3	-2.681	0.000228865	0.00245484	sp|Q9C950|VIP5_ARATH Protein RTF1 homolog OS=Arabidopsis thaliana OX=3702 GN=VIP5 PE=1 SV=1
1911	TRINITY_DN26665_c1_g3_i6	2.73479	0.000229306	0.00245829	sp|O49814|BCH2_CAPAN Beta-carotene hydroxylase 2, chloroplastic (Fragment) OS=Capsicum annuum OX=4072 GN=CA2 PE=2 SV=1
1912	TRINITY_DN26733_c0_g1_i5	2.92583	0.000229483	0.0024589	sp|Q9LMX4|PPA1_ARATH Probable inactive purple acid phosphatase 1 OS=Arabidopsis thaliana OX=3702 GN=PAP1 PE=2 SV=1
1913	TRINITY_DN26904_c0_g2_i3	-2.66293	0.00022962	0.00245908	sp|Q9SZR1|ACA10_ARATH Calcium-transporting ATPase 10, plasma membrane-type OS=Arabidopsis thaliana OX=3702 GN=ACA10 PE=1 SV=2
1914	TRINITY_DN26127_c1_g4_i1	2.56944	0.000230055	0.00246245	sp|A8LHQ6|TOLB_DINSH Tol-Pal system protein TolB OS=Dinoroseobacter shibae (strain DSM 16493 / NCIMB 14021 / DFL 12) OX=398580 GN=tolB PE=3 SV=1
1915	TRINITY_DN25509_c2_g2_i1	2.5877	0.000230572	0.00246551	sp|Q8S528|AL2B7_ARATH Aldehyde dehydrogenase family 2 member B7, mitochondrial OS=Arabidopsis thaliana OX=3702 GN=ALDH2B7 PE=1 SV=2
1916	TRINITY_DN26372_c0_g3_i1	-2.88304	0.000230581	0.00246551	sp|F8WKW8|UGT9_GARJA Beta-D-glucosyl crocetin beta-1,6-glucosyltransferase OS=Gardenia jasminoides OX=114476 GN=UGT94E5 PE=1 SV=1
1917	TRINITY_DN22602_c0_g1_i2	2.6305	0.000230819	0.00246676	#N/A
1918	TRINITY_DN12340_c0_g1_i1	2.98326	0.00023159	0.00247371	sp|O64647|TCP9_ARATH Transcription factor TCP9 OS=Arabidopsis thaliana OX=3702 GN=TCP9 PE=1 SV=1
1919	TRINITY_DN24682_c0_g1_i5	2.75085	0.00023193	0.00247605	sp|Q9ZQX6|ETOL1_ARATH ETO1-like protein 1 OS=Arabidopsis thaliana OX=3702 GN=EOL1 PE=1 SV=1
1920	TRINITY_DN22198_c0_g1_i1	-3.21164	0.000232468	0.00247663	sp|Q9SSM3|JAL19_ARATH Jacalin-related lectin 19 OS=Arabidopsis thaliana OX=3702 GN=JAL19 PE=2 SV=1
1921	TRINITY_DN24929_c0_g1_i3	-3.19988	0.000232468	0.00247663	sp|O81097|RPB8A_ARATH DNA-directed RNA polymerases II and V subunit 8A OS=Arabidopsis thaliana OX=3702 GN=NRPB8A PE=1 SV=1
1922	TRINITY_DN24525_c0_g1_i1	-3.19988	0.000232468	0.00247663	sp|F4I4B6|EX84A_ARATH Exocyst complex component EXO84A OS=Arabidopsis thaliana OX=3702 GN=EXO84A PE=3 SV=1
1923	TRINITY_DN21241_c0_g2_i2	2.97373	0.000232468	0.00247663	#N/A
1924	TRINITY_DN22423_c0_g2_i5	2.96287	0.000233106	0.00248214	#N/A
1925	TRINITY_DN22492_c3_g2_i2	2.57528	0.000234346	0.00249405	#N/A
1926	TRINITY_DN23844_c0_g1_i2	-2.92873	0.000234871	0.00249834	sp|Q9FG13|CXE15_ARATH Probable carboxylesterase 15 OS=Arabidopsis thaliana OX=3702 GN=CXE15 PE=2 SV=1
1927	TRINITY_DN20313_c0_g1_i1	-2.59462	0.00023595	0.00250852	sp|Q9C7F7|LTPG1_ARATH Non-specific lipid transfer protein GPI-anchored 1 OS=Arabidopsis thaliana OX=3702 GN=LTPG1 PE=2 SV=1
1928	TRINITY_DN21477_c0_g2_i1	2.5512	0.000236727	0.00251547	#N/A
1929	TRINITY_DN25310_c1_g2_i2	2.62186	0.000236912	0.00251613	sp|P46643|AAT1_ARATH Aspartate aminotransferase, mitochondrial OS=Arabidopsis thaliana OX=3702 GN=ASP1 PE=1 SV=1
1930	TRINITY_DN26442_c2_g1_i5	-2.60923	0.000237346	0.00251943	sp|Q8TGM6|TAR1_YEAST Protein TAR1 OS=Saccharomyces cerevisiae (strain ATCC 204508 / S288c) OX=559292 GN=TAR1 PE=2 SV=1
1931	TRINITY_DN25273_c0_g1_i1	2.55858	0.000237957	0.00252405	sp|P35684|RL3_ORYSJ 60S ribosomal protein L3 OS=Oryza sativa subsp. japonica OX=39947 GN=RPL3 PE=2 SV=2
1932	TRINITY_DN24255_c3_g2_i2	-2.67308	0.000238028	0.00252405	sp|B9DFX7|HMA8_ARATH Copper-transporting ATPase PAA2, chloroplastic OS=Arabidopsis thaliana OX=3702 GN=PAA2 PE=1 SV=1
1933	TRINITY_DN26860_c0_g1_i1	2.57681	0.000240741	0.00255151	sp|Q9SKK0|EBF1_ARATH EIN3-binding F-box protein 1 OS=Arabidopsis thaliana OX=3702 GN=EBF1 PE=1 SV=1
1934	TRINITY_DN17613_c0_g1_i1	-2.63381	0.000241547	0.00255872	sp|Q9ZWM9|RAV1_ARATH AP2/ERF and B3 domain-containing transcription factor RAV1 OS=Arabidopsis thaliana OX=3702 GN=RAV1 PE=1 SV=1
1935	TRINITY_DN26761_c2_g4_i1	-3.05619	0.000241871	0.00256083	sp|A1A5H6|CNOT1_DANRE CCR4-NOT transcription complex subunit 1 OS=Danio rerio OX=7955 GN=cnot1 PE=2 SV=1
1936	TRINITY_DN20684_c1_g1_i2	-2.72892	0.000243349	0.00257515	#N/A
1937	TRINITY_DN25490_c0_g2_i1	-3.06786	0.000245978	0.00260029	#N/A
1938	TRINITY_DN16739_c0_g1_i1	-3.06786	0.000245978	0.00260029	#N/A
1939	TRINITY_DN26874_c2_g1_i2	-2.56299	0.000246607	0.00260533	sp|Q56WD9|THIK2_ARATH 3-ketoacyl-CoA thiolase 2, peroxisomal OS=Arabidopsis thaliana OX=3702 GN=PED1 PE=1 SV=2
1940	TRINITY_DN23560_c1_g2_i5	2.74609	0.000246709	0.00260533	#N/A
1941	TRINITY_DN22212_c0_g2_i1	2.59959	0.000247198	0.00260914	sp|Q9C5L3|GLPT1_ARATH Putative glycerol-3-phosphate transporter 1 OS=Arabidopsis thaliana OX=3702 GN=At3g47420 PE=2 SV=1
1942	TRINITY_DN24806_c0_g1_i3	2.59248	0.000247652	0.00261259	sp|Q93YV6|2A5K_ARATH Serine/threonine protein phosphatase 2A 57 kDa regulatory subunit B' kappa isoform OS=Arabidopsis thaliana OX=3702 GN=B'KAPPA PE=2 SV=1
1943	TRINITY_DN26566_c0_g2_i2	-2.63751	0.000251345	0.00265019	sp|Q7X996|CIPK2_ORYSJ CBL-interacting protein kinase 2 OS=Oryza sativa subsp. japonica OX=39947 GN=CIPK2 PE=2 SV=1
1944	TRINITY_DN21720_c0_g1_i1	2.63907	0.000252707	0.0026605	sp|Q9SH93|IPCS2_ARATH Phosphatidylinositol:ceramide inositolphosphotransferase 2 OS=Arabidopsis thaliana OX=3702 GN=IPCS2 PE=2 SV=1
1945	TRINITY_DN21840_c1_g3_i1	-3.18802	0.000252713	0.0026605	sp|Q9ZT66|E134_MAIZE Endo-1,3;1,4-beta-D-glucanase OS=Zea mays OX=4577 PE=1 SV=1
1946	TRINITY_DN14326_c0_g1_i1	2.94867	0.000252713	0.0026605	#N/A
1947	TRINITY_DN26967_c0_g1_i3	-2.87028	0.000253012	0.00266091	sp|Q6WWW4|UPL3_ARATH E3 ubiquitin-protein ligase UPL3 OS=Arabidopsis thaliana OX=3702 GN=UPL3 PE=1 SV=1
1948	TRINITY_DN23829_c0_g3_i1	-2.86386	0.000253012	0.00266091	sp|Q9SZ83|Y4967_ARATH Uncharacterized oxidoreductase At4g09670 OS=Arabidopsis thaliana OX=3702 GN=At4g09670 PE=1 SV=1
1949	TRINITY_DN18104_c0_g1_i1	-2.73539	0.00025527	0.00268328	sp|Q96FB5|RRNAD_HUMAN Protein RRNAD1 OS=Homo sapiens OX=9606 GN=RRNAD1 PE=2 SV=2
1950	TRINITY_DN23896_c0_g3_i1	3.02685	0.000257011	0.00269721	sp|O49607|SBT16_ARATH Subtilisin-like protease SBT1.6 OS=Arabidopsis thaliana OX=3702 GN=SBT1.6 PE=2 SV=1
1951	TRINITY_DN24437_c0_g1_i3	-2.76015	0.000257129	0.00269721	sp|O82572|PROF1_RICCO Profilin-1 OS=Ricinus communis OX=3988 GN=PRO1 PE=2 SV=1
1952	TRINITY_DN26569_c0_g1_i4	2.69107	0.000257129	0.00269721	sp|Q8W034|RNP1_ARATH Heterogeneous nuclear ribonucleoprotein 1 OS=Arabidopsis thaliana OX=3702 GN=RNP1 PE=1 SV=1
1953	TRINITY_DN22900_c0_g2_i2	-2.54437	0.000257203	0.00269721	#N/A
1954	TRINITY_DN26886_c0_g2_i4	-2.57585	0.000257253	0.00269721	sp|Q9FR53|TOR_ARATH Serine/threonine-protein kinase TOR OS=Arabidopsis thaliana OX=3702 GN=TOR PE=1 SV=1
1955	TRINITY_DN17751_c0_g1_i1	2.8022	0.000257541	0.00269884	sp|Q41144|STC_RICCO Sugar carrier protein C OS=Ricinus communis OX=3988 GN=STC PE=2 SV=1
1956	TRINITY_DN26147_c1_g1_i1	2.53223	0.000257728	0.0026992	sp|P42767|PIP1_ATRCA Aquaporin PIP-type OS=Atriplex canescens OX=35922 PE=2 SV=1
1957	TRINITY_DN21892_c0_g3_i1	2.61254	0.000257839	0.0026992	sp|Q9LZW3|PUB16_ARATH U-box domain-containing protein 16 OS=Arabidopsis thaliana OX=3702 GN=PUB16 PE=2 SV=1
1958	TRINITY_DN26913_c0_g1_i3	-2.63323	0.000258967	0.00270963	sp|Q8LA16|ALFL7_ARATH PHD finger protein ALFIN-LIKE 7 OS=Arabidopsis thaliana OX=3702 GN=AL7 PE=1 SV=1
1959	TRINITY_DN23516_c0_g2_i1	-2.69438	0.000260068	0.00271976	sp|F4JC97|PSME4_ARATH Proteasome activator subunit 4 OS=Arabidopsis thaliana OX=3702 GN=PA200 PE=2 SV=2
1960	TRINITY_DN25608_c1_g2_i2	-2.72511	0.000261577	0.00273415	sp|Q5XEP9|KCS2_ARATH 3-ketoacyl-CoA synthase 2 OS=Arabidopsis thaliana OX=3702 GN=KCS2 PE=2 SV=2
1961	TRINITY_DN25100_c0_g2_i1	-3.04826	0.000263781	0.00275578	sp|Q9SJ20|RIR1_ARATH Ribonucleoside-diphosphate reductase large subunit OS=Arabidopsis thaliana OX=3702 GN=RNR1 PE=1 SV=1
1962	TRINITY_DN23028_c0_g1_i1	-2.54203	0.000264846	0.00276549	#N/A
1963	TRINITY_DN26091_c1_g1_i6	2.64267	0.000265409	0.00276996	sp|Q9LT96|Y5977_ARATH Probable leucine-rich repeat receptor-like protein kinase At5g49770 OS=Arabidopsis thaliana OX=3702 GN=At5g49770 PE=2 SV=1
1964	TRINITY_DN20344_c0_g2_i1	2.63586	0.000267952	0.00279508	#N/A
1965	TRINITY_DN21990_c0_g2_i3	2.69843	0.000268203	0.00279627	sp|F4KFC7|MD26C_ARATH Probable mediator of RNA polymerase II transcription subunit 26c OS=Arabidopsis thaliana OX=3702 GN=MED26C PE=1 SV=1
1966	TRINITY_DN16691_c0_g1_i1	-2.81895	0.000268358	0.00279647	#N/A
1967	TRINITY_DN23734_c0_g1_i4	2.56357	0.000268892	0.0028006	sp|Q9LVV3|PHL22_ARATH Phytolongin Phyl2.2 OS=Arabidopsis thaliana OX=3702 GN=PHYL2.2 PE=2 SV=1
1968	TRINITY_DN25616_c0_g4_i5	-2.95691	0.000270517	0.00281324	sp|P52408|E13B_PRUPE Glucan endo-1,3-beta-glucosidase, basic isoform OS=Prunus persica OX=3760 GN=GNS1 PE=3 SV=1
1969	TRINITY_DN26254_c0_g1_i1	-2.95691	0.000270517	0.00281324	sp|Q43117|KPYA_RICCO Pyruvate kinase isozyme A, chloroplastic OS=Ricinus communis OX=3988 PE=1 SV=1
1970	TRINITY_DN27105_c0_g1_i6	-2.95691	0.000270517	0.00281324	sp|P37218|H1_SOLLC Histone H1 OS=Solanum lycopersicum OX=4081 PE=3 SV=1
1971	TRINITY_DN22767_c0_g1_i3	-2.51415	0.000270845	0.00281435	#N/A
1972	TRINITY_DN26395_c1_g3_i1	2.95983	0.000270961	0.00281435	#N/A
1973	TRINITY_DN25555_c0_g1_i2	2.60139	0.000271036	0.00281435	#N/A
1974	TRINITY_DN19331_c1_g1_i1	-2.84238	0.000271371	0.0028164	#N/A
1975	TRINITY_DN25187_c0_g1_i1	2.55393	0.000272835	0.00283016	sp|Q8VZQ4|2AB2C_ARATH Probable serine/threonine protein phosphatase 2A regulatory subunit B''gamma OS=Arabidopsis thaliana OX=3702 GN=B''GAMMA PE=2 SV=1
1976	TRINITY_DN24014_c0_g1_i1	-2.55615	0.000273968	0.00284047	sp|O22941|IDE1_ARATH Insulin-degrading enzyme-like 1, peroxisomal OS=Arabidopsis thaliana OX=3702 GN=PXM16 PE=2 SV=1
1977	TRINITY_DN26121_c0_g5_i2	-3.02975	0.000274329	0.00284134	sp|Q93YS6|GTE9_ARATH Transcription factor GTE9 OS=Arabidopsis thaliana OX=3702 GN=GTE9 PE=1 SV=1
1978	TRINITY_DN26015_c0_g1_i3	2.84432	0.000274329	0.00284134	#N/A
1979	TRINITY_DN25454_c0_g2_i1	-3.17607	0.000274907	0.00284445	sp|Q9XI60|LPP2_ARATH Lipid phosphate phosphatase 2 OS=Arabidopsis thaliana OX=3702 GN=LPP2 PE=2 SV=1
1980	TRINITY_DN18144_c0_g1_i2	-3.16401	0.000274907	0.00284445	sp|F4IAW1|LPXC5_ARATH Probable UDP-3-O-acyl-N-acetylglucosamine deacetylase 5, mitochondrial OS=Arabidopsis thaliana OX=3702 GN=LPXC5 PE=1 SV=2
1981	TRINITY_DN21111_c2_g2_i3	2.5465	0.000277377	0.00286713	sp|Q9LFA6|BGAL2_ARATH Beta-galactosidase 2 OS=Arabidopsis thaliana OX=3702 GN=BGAL2 PE=2 SV=2
1982	TRINITY_DN26134_c0_g1_i4	-2.52011	0.000277378	0.00286713	sp|Q942D4|BURP3_ORYSJ BURP domain-containing protein 3 OS=Oryza sativa subsp. japonica OX=39947 GN=BURP3 PE=2 SV=1
1983	TRINITY_DN24597_c0_g1_i4	2.62368	0.000277818	0.00287022	sp|Q9C5Z1|EIF3B_ARATH Eukaryotic translation initiation factor 3 subunit B OS=Arabidopsis thaliana OX=3702 GN=TIF3B1 PE=1 SV=1
1984	TRINITY_DN24674_c1_g4_i2	2.538	0.000279007	0.00288106	#N/A
1985	TRINITY_DN25829_c0_g1_i2	-2.54413	0.000279268	0.00288229	sp|Q93V61|LCAT3_ARATH Phospholipase A(1) LCAT3 OS=Arabidopsis thaliana OX=3702 GN=LCAT3 PE=1 SV=1
1986	TRINITY_DN26178_c0_g2_i1	-2.67233	0.000279689	0.00288467	sp|O22208|BZP17_ARATH bZIP transcription factor 17 OS=Arabidopsis thaliana OX=3702 GN=BZIP17 PE=1 SV=2
1987	TRINITY_DN20298_c0_g6_i2	2.58384	0.000279779	0.00288467	sp|P0CG89|H4_SOYBN Histone H4 OS=Glycine max OX=3847 PE=3 SV=1
1988	TRINITY_DN26868_c0_g4_i1	2.51904	0.000281508	0.00290103	sp|Q6H7P8|SAP4_ORYSJ Zinc finger A20 and AN1 domain-containing stress-associated protein 4 OS=Oryza sativa subsp. japonica OX=39947 GN=SAP4 PE=2 SV=1
1989	TRINITY_DN23213_c0_g2_i1	-2.68982	0.000282261	0.00290587	sp|Q94CG0|CIPKL_ARATH CBL-interacting serine/threonine-protein kinase 21 OS=Arabidopsis thaliana OX=3702 GN=CIPK21 PE=1 SV=1
1990	TRINITY_DN21444_c0_g1_i1	-2.68604	0.000282261	0.00290587	#N/A
1991	TRINITY_DN25191_c1_g2_i7	2.81292	0.000282841	0.00290768	sp|Q8VZ52|ATG10_ARATH Ubiquitin-like-conjugating enzyme ATG10 OS=Arabidopsis thaliana OX=3702 GN=ATG10 PE=1 SV=1
1992	TRINITY_DN24632_c0_g1_i3	-3.03835	0.000283004	0.00290768	sp|Q9M5A9|GPT1_ARATH Glucose-6-phosphate/phosphate translocator 1, chloroplastic OS=Arabidopsis thaliana OX=3702 GN=GPT1 PE=2 SV=1
1993	TRINITY_DN25772_c0_g1_i1	-3.03835	0.000283004	0.00290768	sp|Q9SJF1|LSG12_ARATH GTPase LSG1-2 OS=Arabidopsis thaliana OX=3702 GN=LSG1-2 PE=1 SV=1
1994	TRINITY_DN20894_c0_g1_i2	2.88406	0.000283004	0.00290768	sp|Q8VYB1|MED31_ARATH Mediator of RNA polymerase II transcription subunit 31 OS=Arabidopsis thaliana OX=3702 GN=MED31 PE=1 SV=1
[truncated: 4,756 more rows]

## Sheet: C6017 vs TV17
Original Research Article
Transcriptional profiling of contrasting genotypes revealed key candidates and nucleotide variations for drought dissection in Camellia sinensis (L.) O. Kuntze
Rajni Parmar1,2, Romit Seth1,3, Pradeep Singh1,3, Gopal Singh1,2, Ram Kumar Sharma1,2*
1Biotechnology Department, CSIR-Institute of Himalayan Bioresource Technology (CSIR-IHBT), Palampur, Himachal Pradesh, 176061, India, 2Academy of Scientific and Innovative Research (AcSIR), CSIR-IHBT, Palampur, Himachal Pradesh, 176061, India, 3Department of Biotechnology, Guru Nanak Dev University, Amritsar, 143005, India
Supplementary table S4: Differential Gene Expression extracted from de novo assembly using EdgeR tools. Tab 1 showing DGE between C 6017 vs TRI 2024; Tab 2: TRI 2024 vs TV 03; Tab 3: C 6017 vs TV 17; Tab 4: TV 03 vs TV 17
S.No.	Transcripts_Id	Ln (C 6017 vs TV 17)	PValue	FDR	SP_Annotation
1	TRINITY_DN22559_c4_g1_i1	10.2364	1.85195e-25	3.83113e-21	#N/A
2	TRINITY_DN20952_c0_g1_i1	-11.0012	6.00184e-25	6.208e-21	sp|P24805|TSJT1_TOBAC Stem-specific protein TSJT1 OS=Nicotiana tabacum OX=4097 GN=TSJT1 PE=2 SV=1
3	TRINITY_DN26082_c3_g3_i1	-9.26948	7.54267e-21	5.20118e-17	sp|Q9SIV0|SUR1_ARATH S-alkyl-thiohydroximate lyase SUR1 OS=Arabidopsis thaliana OX=3702 GN=SUR1 PE=1 SV=1
4	TRINITY_DN23876_c0_g1_i4	8.68835	9.06264e-20	4.68697e-16	#N/A
5	TRINITY_DN23108_c0_g2_i1	-8.96831	7.2957e-19	3.01852e-15	sp|Q9ZRA2|HGD_ARATH Homogentisate 1,2-dioxygenase OS=Arabidopsis thaliana OX=3702 GN=HGO PE=2 SV=2
6	TRINITY_DN24599_c0_g1_i1	-8.08154	1.14905e-18	3.96175e-15	sp|Q9M6E8|NCED1_PHAVU 9-cis-epoxycarotenoid dioxygenase NCED1, chloroplastic OS=Phaseolus vulgaris OX=3885 GN=NCED1 PE=2 SV=1
7	TRINITY_DN23984_c1_g1_i2	8.13422	1.40482e-18	4.15164e-15	#N/A
8	TRINITY_DN25556_c1_g2_i1	7.99109	9.14682e-18	2.36525e-14	sp|P49311|GRP2_SINAL Glycine-rich RNA-binding protein GRP2A OS=Sinapis alba OX=3728 PE=2 SV=1
9	TRINITY_DN23321_c0_g4_i3	7.76435	1.80047e-17	4.04321e-14	#N/A
10	TRINITY_DN26082_c3_g2_i2	-7.62172	1.95447e-17	4.04321e-14	sp|P26518|G3PC_MAGLI Glyceraldehyde-3-phosphate dehydrogenase, cytosolic OS=Magnolia liliiflora OX=3403 GN=GAPC PE=2 SV=1
11	TRINITY_DN18134_c0_g1_i1	7.3773	3.28919e-17	6.18578e-14	sp|P17771|OSP4_PEA Organ-specific protein P4 OS=Pisum sativum OX=3888 PE=2 SV=1
12	TRINITY_DN26921_c1_g1_i2	-8.1816	3.62916e-17	6.25637e-14	sp|P69309|UBIQP_AVEFA Polyubiquitin OS=Avena fatua OX=4499 PE=2 SV=2
13	TRINITY_DN24198_c1_g5_i1	-8.15384	4.38309e-17	6.97485e-14	sp|P0CH33|UBQ11_ARATH Polyubiquitin 11 OS=Arabidopsis thaliana OX=3702 GN=UBQ11 PE=2 SV=1
14	TRINITY_DN20952_c0_g1_i7	-7.90401	8.77832e-17	1.29712e-13	sp|P24805|TSJT1_TOBAC Stem-specific protein TSJT1 OS=Nicotiana tabacum OX=4097 GN=TSJT1 PE=2 SV=1
15	TRINITY_DN26389_c2_g2_i3	-7.35819	1.62381e-16	2.09998e-13	sp|Q54V77|PYRG_DICDI CTP synthase OS=Dictyostelium discoideum OX=44689 GN=ctps PE=3 SV=1
16	TRINITY_DN24376_c0_g2_i5	-7.08654	1.62419e-16	2.09998e-13	sp|Q9LUV4|FRL4A_ARATH FRIGIDA-like protein 4a OS=Arabidopsis thaliana OX=3702 GN=FRL4A PE=2 SV=1
17	TRINITY_DN25668_c1_g2_i1	-7.88804	2.67818e-16	3.25903e-13	sp|Q06611|PIP12_ARATH Aquaporin PIP1-2 OS=Arabidopsis thaliana OX=3702 GN=PIP1-2 PE=1 SV=1
18	TRINITY_DN26282_c1_g3_i1	-7.72104	3.06099e-16	3.51793e-13	sp|Q9SKK0|EBF1_ARATH EIN3-binding F-box protein 1 OS=Arabidopsis thaliana OX=3702 GN=EBF1 PE=1 SV=1
19	TRINITY_DN23481_c3_g3_i1	-7.85052	3.46299e-16	3.77047e-13	#N/A
20	TRINITY_DN25224_c0_g1_i2	-7.9928	5.67037e-16	5.6194e-13	sp|O24301|SUS2_PEA Sucrose synthase 2 OS=Pisum sativum OX=3888 GN=SUS2 PE=2 SV=1
21	TRINITY_DN26906_c0_g1_i4	-6.87177	5.70443e-16	5.6194e-13	sp|P93836|HPPD_ARATH 4-hydroxyphenylpyruvate dioxygenase OS=Arabidopsis thaliana OX=3702 GN=HPD PE=1 SV=2
22	TRINITY_DN27178_c2_g2_i2	7.25167	1.01338e-15	9.52902e-13	sp|Q9LUC6|C7A14_ARATH Cytochrome P450 72A14 OS=Arabidopsis thaliana OX=3702 GN=CYP72A14 PE=2 SV=1
23	TRINITY_DN22320_c0_g1_i2	-7.08091	1.29712e-15	1.16107e-12	sp|P46423|GSTF_HYOMU Glutathione S-transferase OS=Hyoscyamus muticus OX=35626 PE=1 SV=1
24	TRINITY_DN22272_c0_g1_i2	6.87208	1.34702e-15	1.16107e-12	sp|O82089|CCH_ARATH Copper transport protein CCH OS=Arabidopsis thaliana OX=3702 GN=CCH PE=1 SV=1
25	TRINITY_DN18688_c1_g3_i1	7.08748	1.44702e-15	1.19738e-12	#N/A
26	TRINITY_DN20050_c0_g1_i2	6.91494	1.72127e-15	1.36954e-12	sp|P50346|RLA0_SOYBN 60S acidic ribosomal protein P0 OS=Glycine max OX=3847 PE=2 SV=1
27	TRINITY_DN24775_c0_g2_i1	-6.75268	1.83661e-15	1.40718e-12	sp|P69309|UBIQP_AVEFA Polyubiquitin OS=Avena fatua OX=4499 PE=2 SV=2
28	TRINITY_DN26715_c5_g1_i3	6.69056	4.19294e-15	3.09783e-12	#N/A
29	TRINITY_DN16322_c0_g1_i3	7.13944	4.6963e-15	3.35008e-12	#N/A
30	TRINITY_DN23321_c0_g4_i4	6.84015	5.31453e-15	3.66473e-12	#N/A
31	TRINITY_DN23481_c3_g3_i2	6.70558	5.87424e-15	3.92001e-12	#N/A
32	TRINITY_DN18688_c1_g3_i5	6.46243	6.63894e-15	4.2156e-12	#N/A
33	TRINITY_DN25892_c6_g1_i1	-7.4129	6.72475e-15	4.2156e-12	sp|Q9ZP41|EGC_CITJA EG45-like domain containing protein OS=Citrus jambhiri OX=64884 GN=CjBAp12 PE=1 SV=1
34	TRINITY_DN27002_c1_g2_i3	-6.51398	7.10198e-15	4.32114e-12	sp|P48981|BGAL_MALDO Beta-galactosidase OS=Malus domestica OX=3750 PE=1 SV=1
35	TRINITY_DN26715_c5_g1_i4	6.48606	7.62493e-15	4.50677e-12	#N/A
36	TRINITY_DN26349_c0_g1_i3	-7.37535	8.68134e-15	4.98863e-12	sp|Q06077|ABRB_ABRPR Abrin-b OS=Abrus precatorius OX=3816 PE=1 SV=1
37	TRINITY_DN27159_c1_g2_i3	-7.03005	9.00573e-15	5.03518e-12	sp|Q66S17|NATT3_THANI Natterin-3 OS=Thalassophryne nattereri OX=289382 PE=1 SV=1
38	TRINITY_DN26161_c0_g1_i5	6.41867	9.71145e-15	5.28686e-12	sp|P27141|CAHC_TOBAC Carbonic anhydrase, chloroplastic OS=Nicotiana tabacum OX=4097 PE=2 SV=1
39	TRINITY_DN22590_c0_g2_i1	-7.44869	2.2416e-14	1.18903e-11	sp|Q03363|DNJH1_ALLPO DnaJ protein homolog 1 (Fragment) OS=Allium porrum OX=4681 GN=DNAJ1 PE=2 SV=1
40	TRINITY_DN21095_c0_g1_i1	-6.81848	2.4058e-14	1.24422e-11	#N/A
41	TRINITY_DN27001_c0_g2_i1	6.74691	3.43987e-14	1.73563e-11	sp|Q66PF4|CGT_FRAAN Cinnamate beta-D-glucosyltransferase OS=Fragaria ananassa OX=3747 GN=GT2 PE=1 SV=1
42	TRINITY_DN23842_c2_g2_i1	-6.58864	3.63931e-14	1.79253e-11	#N/A
43	TRINITY_DN27149_c14_g3_i1	6.51896	4.25992e-14	2.04942e-11	#N/A
44	TRINITY_DN24523_c0_g1_i3	-6.83124	6.0035e-14	2.8226e-11	sp|P05477|HSP21_SOYBN 17.9 kDa class II heat shock protein OS=Glycine max OX=3847 GN=HSP17.9-D PE=3 SV=1
45	TRINITY_DN20295_c0_g1_i1	6.24905	6.46047e-14	2.96995e-11	#N/A
46	TRINITY_DN25354_c0_g1_i2	6.29791	6.62819e-14	2.98081e-11	#N/A
47	TRINITY_DN24085_c0_g1_i3	6.32524	6.86159e-14	3.02012e-11	#N/A
48	TRINITY_DN27013_c2_g1_i1	-7.0455	7.98747e-14	3.44243e-11	sp|P49299|CYSZ_CUCMA Citrate synthase, glyoxysomal OS=Cucurbita maxima OX=3661 PE=1 SV=1
49	TRINITY_DN26454_c1_g1_i9	-7.03684	8.43037e-14	3.51791e-11	sp|Q9FZN8|TCS1_CAMSI Caffeine synthase 1 OS=Camellia sinensis OX=4442 GN=TCS1 PE=1 SV=1
50	TRINITY_DN26335_c0_g1_i3	-6.07169	8.5027e-14	3.51791e-11	sp|Q94A08|RFS2_ARATH Probable galactinol--sucrose galactosyltransferase 2 OS=Arabidopsis thaliana OX=3702 GN=RFS2 PE=2 SV=2
51	TRINITY_DN25854_c1_g1_i1	-6.43948	1.23076e-13	4.9923e-11	sp|P11965|PERX_TOBAC Lignin-forming anionic peroxidase OS=Nicotiana tabacum OX=4097 PE=2 SV=1
52	TRINITY_DN23984_c1_g1_i1	6.05373	1.27067e-13	5.05505e-11	#N/A
53	TRINITY_DN23515_c0_g2_i4	-6.25094	1.37774e-13	5.37759e-11	sp|Q9LSP7|UBC32_ARATH Ubiquitin-conjugating enzyme E2 32 OS=Arabidopsis thaliana OX=3702 GN=UBC32 PE=2 SV=1
54	TRINITY_DN23714_c3_g2_i1	-6.92721	1.74836e-13	6.69784e-11	sp|P55876|IF5_MAIZE Eukaryotic translation initiation factor 5 OS=Zea mays OX=4577 GN=EIF5 PE=2 SV=1
55	TRINITY_DN25635_c1_g5_i2	-6.62833	2.35335e-13	8.85158e-11	sp|Q23892|GLUA_DICDI Lysosomal beta glucosidase OS=Dictyostelium discoideum OX=44689 GN=gluA PE=1 SV=2
56	TRINITY_DN25526_c1_g1_i3	-6.86985	2.57116e-13	9.49813e-11	sp|O04937|DHEA_NICPL Glutamate dehydrogenase A OS=Nicotiana plumbaginifolia OX=4092 GN=GDHA PE=2 SV=1
57	TRINITY_DN24287_c0_g1_i1	6.13551	3.08369e-13	1.11916e-10	sp|Q8TGM5|ART3_YEAST Putative uncharacterized protein ART3 OS=Saccharomyces cerevisiae (strain ATCC 204508 / S288c) OX=559292 GN=ART3 PE=5 SV=1
58	TRINITY_DN23452_c3_g1_i2	6.40424	3.50148e-13	1.24888e-10	sp|Q94KU2|6PGD2_SPIOL 6-phosphogluconate dehydrogenase, decarboxylating 2, chloroplastic OS=Spinacia oleracea OX=3562 GN=pgdP PE=1 SV=1
59	TRINITY_DN20841_c1_g2_i4	-6.81869	3.60647e-13	1.26453e-10	#N/A
60	TRINITY_DN22643_c0_g1_i2	-6.66466	3.77967e-13	1.30317e-10	sp|P51281|YCF45_PORPU Uncharacterized protein ycf45 OS=Porphyra purpurea OX=2787 GN=ycf45 PE=3 SV=1
61	TRINITY_DN26715_c5_g1_i2	5.85129	4.66321e-13	1.58144e-10	#N/A
62	TRINITY_DN23608_c0_g1_i1	6.2926	5.2271e-13	1.74408e-10	#N/A
63	TRINITY_DN27133_c2_g1_i5	-6.21593	5.4846e-13	1.79291e-10	sp|Q8H0S9|PSA_ARATH Puromycin-sensitive aminopeptidase OS=Arabidopsis thaliana OX=3702 GN=MPA1 PE=2 SV=1
64	TRINITY_DN17175_c0_g1_i1	6.0746	5.61245e-13	1.79291e-10	#N/A
65	TRINITY_DN23496_c2_g2_i4	-6.6052	5.63344e-13	1.79291e-10	sp|Q9LZF1|HIP6_ARATH Heavy metal-associated isoprenylated plant protein 6 OS=Arabidopsis thaliana OX=3702 GN=HIPP06 PE=1 SV=1
66	TRINITY_DN14821_c0_g1_i1	-5.82817	6.93312e-13	2.17311e-10	#N/A
67	TRINITY_DN26656_c0_g1_i4	-5.9885	7.33582e-13	2.24753e-10	sp|O24339|CATA_SOLAP Catalase OS=Soldanella alpina OX=66308 PE=2 SV=1
68	TRINITY_DN26133_c2_g1_i3	-5.80348	7.45951e-13	2.24753e-10	#N/A
69	TRINITY_DN27187_c0_g1_i7	-5.99782	7.49649e-13	2.24753e-10	sp|Q940A2|P2C31_ARATH Protein kinase and PP2C-like domain-containing protein OS=Arabidopsis thaliana OX=3702 GN=At2g40860/At2g40870 PE=2 SV=1
70	TRINITY_DN25449_c0_g2_i1	-5.94801	7.77486e-13	2.29769e-10	sp|Q8LER3|XTH7_ARATH Probable xyloglucan endotransglucosylase/hydrolase protein 7 OS=Arabidopsis thaliana OX=3702 GN=XTH7 PE=2 SV=2
71	TRINITY_DN21542_c0_g2_i1	6.06349	1.00035e-12	2.91469e-10	#N/A
72	TRINITY_DN26995_c1_g1_i3	-6.09837	1.20426e-12	3.46008e-10	sp|Q42438|CDPK8_ARATH Calcium-dependent protein kinase 8 OS=Arabidopsis thaliana OX=3702 GN=CPK8 PE=1 SV=1
73	TRINITY_DN26016_c1_g2_i1	-5.95938	1.32155e-12	3.74505e-10	sp|Q93ZT5|EDL3_ARATH EID1-like F-box protein 3 OS=Arabidopsis thaliana OX=3702 GN=EDL3 PE=2 SV=1
74	TRINITY_DN20929_c5_g1_i1	5.77246	1.43233e-12	4.00413e-10	#N/A
75	TRINITY_DN25580_c1_g3_i2	6.25369	1.45614e-12	4.01642e-10	#N/A
76	TRINITY_DN22561_c0_g3_i4	6.17276	1.63313e-12	4.3957e-10	#N/A
77	TRINITY_DN18910_c2_g1_i4	6.23613	1.63614e-12	4.3957e-10	#N/A
78	TRINITY_DN27069_c0_g1_i2	-6.57545	1.81326e-12	4.80909e-10	sp|Q9SHY2|YSL7_ARATH Probable metal-nicotianamine transporter YSL7 OS=Arabidopsis thaliana OX=3702 GN=YSL7 PE=2 SV=1
79	TRINITY_DN17128_c0_g1_i1	-6.31679	1.86913e-12	4.87707e-10	sp|P19244|HSP41_PEA 22.7 kDa class IV heat shock protein OS=Pisum sativum OX=3888 GN=HSP22.7 PE=2 SV=1
80	TRINITY_DN26312_c0_g1_i9	5.78401	1.88604e-12	4.87707e-10	sp|Q9SVN5|SYMC_ARATH Methionine--tRNA ligase, cytoplasmic OS=Arabidopsis thaliana OX=3702 GN=At4g13780 PE=2 SV=1
81	TRINITY_DN24993_c1_g1_i2	6.17893	2.00551e-12	5.12198e-10	#N/A
82	TRINITY_DN19543_c0_g1_i1	5.64644	2.26447e-12	5.71281e-10	#N/A
83	TRINITY_DN25507_c1_g1_i1	-6.39219	2.31606e-12	5.71485e-10	sp|Q04960|DNJH_CUCSA DnaJ protein homolog OS=Cucumis sativus OX=3659 GN=DNAJ1 PE=2 SV=1
84	TRINITY_DN26966_c1_g3_i2	-6.7515	2.32053e-12	5.71485e-10	sp|Q94AH6|CUL1_ARATH Cullin-1 OS=Arabidopsis thaliana OX=3702 GN=CUL1 PE=1 SV=1
85	TRINITY_DN24468_c2_g1_i1	-6.74282	2.45816e-12	5.98258e-10	sp|O24653|GDI2_ARATH Guanosine nucleotide diphosphate dissociation inhibitor 2 OS=Arabidopsis thaliana OX=3702 GN=GDI2 PE=2 SV=1
86	TRINITY_DN17043_c0_g1_i1	-5.91945	2.65505e-12	6.38663e-10	#N/A
87	TRINITY_DN26626_c1_g2_i1	-5.80247	2.75797e-12	6.55794e-10	sp|Q7FAH2|G3PC2_ORYSJ Glyceraldehyde-3-phosphate dehydrogenase 2, cytosolic OS=Oryza sativa subsp. japonica OX=39947 GN=GAPC2 PE=1 SV=1
88	TRINITY_DN23384_c0_g2_i1	6.04172	2.80762e-12	6.60014e-10	sp|P45731|PAL1_POPKI Phenylalanine ammonia-lyase G1 OS=Populus kitakamiensis OX=34292 GN=PALG1 PE=3 SV=1
89	TRINITY_DN16735_c0_g1_i2	-5.7269	3.19799e-12	7.43335e-10	sp|O24496|GLO2C_ARATH Hydroxyacylglutathione hydrolase cytoplasmic OS=Arabidopsis thaliana OX=3702 GN=GLX2-2 PE=1 SV=2
90	TRINITY_DN23876_c0_g1_i2	5.57385	3.33407e-12	7.66355e-10	#N/A
91	TRINITY_DN21922_c1_g2_i3	5.64067	4.04793e-12	9.20214e-10	sp|Q9SC12|IF5A_SENVE Eukaryotic translation initiation factor 5A OS=Senecio vernalis OX=93496 GN=EIFSV1 PE=2 SV=1
92	TRINITY_DN22492_c3_g2_i3	5.49777	4.15601e-12	9.28694e-10	#N/A
93	TRINITY_DN25597_c0_g2_i3	-5.55109	4.17502e-12	9.28694e-10	sp|Q41144|STC_RICCO Sugar carrier protein C OS=Ricinus communis OX=3988 GN=STC PE=2 SV=1
94	TRINITY_DN21817_c0_g2_i1	5.49486	4.48549e-12	9.87142e-10	#N/A
95	TRINITY_DN21840_c1_g1_i3	5.59899	4.66222e-12	1.01524e-09	sp|P17642|PRS2_SOLTU Pathogenesis-related protein STH-2 OS=Solanum tuberosum OX=4113 GN=STH-2 PE=2 SV=1
96	TRINITY_DN21542_c0_g1_i1	5.8844	4.88598e-12	1.04271e-09	#N/A
97	TRINITY_DN18005_c0_g1_i1	5.88272	4.88921e-12	1.04271e-09	#N/A
98	TRINITY_DN26442_c2_g1_i1	5.679	5.2354e-12	1.10515e-09	sp|Q8TGM6|TAR1_YEAST Protein TAR1 OS=Saccharomyces cerevisiae (strain ATCC 204508 / S288c) OX=559292 GN=TAR1 PE=2 SV=1
99	TRINITY_DN27079_c1_g2_i1	-6.25521	5.69049e-12	1.17935e-09	sp|F4JKK0|SUD1_ARATH Probable E3 ubiquitin ligase SUD1 OS=Arabidopsis thaliana OX=3702 GN=SUD1 PE=1 SV=1
100	TRINITY_DN26715_c5_g1_i9	5.44997	5.7009e-12	1.17935e-09	#N/A
101	TRINITY_DN26643_c0_g1_i3	5.71696	6.07451e-12	1.24419e-09	sp|Q9SQ64|COR2_PAPSO Non-functional NADPH-dependent codeinone reductase 2 OS=Papaver somniferum OX=3469 GN=COR2 PE=1 SV=1
102	TRINITY_DN26910_c0_g2_i3	6.03425	6.2225e-12	1.26201e-09	sp|Q43191|LOX15_SOLTU Probable linoleate 9S-lipoxygenase 5 OS=Solanum tuberosum OX=4113 GN=LOX1.5 PE=2 SV=1
103	TRINITY_DN25214_c0_g1_i3	-5.88357	6.41499e-12	1.28719e-09	sp|Q8L9J7|SWET1_ARATH Bidirectional sugar transporter SWEET1 OS=Arabidopsis thaliana OX=3702 GN=SWEET1 PE=1 SV=1
104	TRINITY_DN26493_c0_g1_i2	5.61387	6.47108e-12	1.28719e-09	sp|Q9C9K2|CP123_ARATH Calvin cycle protein CP12-3, chloroplastic OS=Arabidopsis thaliana OX=3702 GN=CP12-3 PE=1 SV=1
105	TRINITY_DN26968_c0_g2_i5	-6.12564	6.5659e-12	1.29361e-09	sp|Q93XX4|C2D61_ARATH C2 domain-containing protein At1g53590 OS=Arabidopsis thaliana OX=3702 GN=NTMC2T6.1 PE=1 SV=2
106	TRINITY_DN26226_c0_g1_i2	-6.36272	7.39504e-12	1.44322e-09	sp|Q03194|PMA4_NICPL Plasma membrane ATPase 4 OS=Nicotiana plumbaginifolia OX=4092 GN=PMA4 PE=2 SV=1
107	TRINITY_DN27150_c2_g1_i1	-6.57333	7.49171e-12	1.44842e-09	sp|Q8KEQ0|TOLB_CHLTE Protein TolB homolog OS=Chlorobaculum tepidum (strain ATCC 49652 / DSM 12025 / NBRC 103806 / TLS) OX=194439 GN=CT0636 PE=3 SV=1
108	TRINITY_DN26807_c0_g1_i1	-5.38357	7.72009e-12	1.47875e-09	sp|Q84J37|LAC15_ARATH Laccase-15 OS=Arabidopsis thaliana OX=3702 GN=TT10 PE=1 SV=1
109	TRINITY_DN23280_c0_g1_i5	5.556	7.86178e-12	1.49208e-09	sp|Q9SLN8|DBR_TOBAC 2-alkenal reductase (NADP(+)-dependent) OS=Nicotiana tabacum OX=4097 GN=DBR PE=1 SV=1
110	TRINITY_DN25727_c0_g1_i1	-6.09503	8.04247e-12	1.5125e-09	sp|Q8VWZ7|C76B6_CATRO Geraniol 8-hydroxylase OS=Catharanthus roseus OX=4058 GN=CYP76B6 PE=1 SV=1
111	TRINITY_DN27187_c0_g1_i4	-6.09073	8.32237e-12	1.55104e-09	sp|Q5JJY4|P2C04_ORYSJ Protein kinase and PP2C-like domain-containing protein OS=Oryza sativa subsp. japonica OX=39947 GN=Os01g0541900 PE=2 SV=1
112	TRINITY_DN20697_c1_g2_i1	5.66204	9.65423e-12	1.78319e-09	sp|O82528|RL15_PETHY 60S ribosomal protein L15 OS=Petunia hybrida OX=4102 GN=RPL15 PE=2 SV=1
113	TRINITY_DN26757_c2_g1_i4	-6.31282	1.0284e-11	1.88271e-09	sp|Q42699|METE_CATRO 5-methyltetrahydropteroyltriglutamate--homocysteine methyltransferase OS=Catharanthus roseus OX=4058 GN=METE PE=2 SV=1
114	TRINITY_DN23984_c1_g2_i1	5.61908	1.05687e-11	1.91785e-09	#N/A
115	TRINITY_DN26453_c1_g1_i1	5.65783	1.12587e-11	2.01494e-09	#N/A
116	TRINITY_DN27149_c14_g4_i1	5.37829	1.12986e-11	2.01494e-09	#N/A
117	TRINITY_DN26715_c5_g1_i5	5.49185	1.2384e-11	2.18964e-09	#N/A
118	TRINITY_DN26524_c1_g1_i3	-6.48244	1.36357e-11	2.39053e-09	sp|Q9LQ73|PX11C_ARATH Peroxisomal membrane protein 11C OS=Arabidopsis thaliana OX=3702 GN=PEX11C PE=1 SV=1
119	TRINITY_DN23889_c0_g1_i1	-5.40146	1.43118e-11	2.48796e-09	sp|P49598|P2C37_ARATH Protein phosphatase 2C 37 OS=Arabidopsis thaliana OX=3702 GN=PP2CA PE=1 SV=1
120	TRINITY_DN26657_c0_g2_i1	-5.33832	1.47425e-11	2.54148e-09	sp|Q6RYA0|SABP2_TOBAC Salicylic acid-binding protein 2 OS=Nicotiana tabacum OX=4097 GN=SABP2 PE=1 SV=1
121	TRINITY_DN23691_c2_g1_i6	-5.99821	1.51678e-11	2.5932e-09	#N/A
122	TRINITY_DN26787_c0_g5_i3	-5.99268	1.5731e-11	2.66743e-09	sp|P58223|Y4837_ARATH KH domain-containing protein At4g18375 OS=Arabidopsis thaliana OX=3702 GN=At4g18375 PE=2 SV=1
123	TRINITY_DN21822_c1_g1_i3	5.90155	1.90523e-11	3.20434e-09	sp|Q8TGM6|TAR1_YEAST Protein TAR1 OS=Saccharomyces cerevisiae (strain ATCC 204508 / S288c) OX=559292 GN=TAR1 PE=2 SV=1
124	TRINITY_DN24655_c2_g2_i1	5.36753	2.06475e-11	3.44463e-09	#N/A
125	TRINITY_DN23513_c0_g2_i4	-6.41441	2.1131e-11	3.49709e-09	sp|Q39033|PLCD2_ARATH Phosphoinositide phospholipase C 2 OS=Arabidopsis thaliana OX=3702 GN=PLC2 PE=1 SV=1
126	TRINITY_DN24408_c2_g2_i7	-6.40482	2.27063e-11	3.72797e-09	sp|Q8LFN2|Y3037_ARATH Probable inactive leucine-rich repeat receptor-like protein kinase At3g03770 OS=Arabidopsis thaliana OX=3702 GN=At3g03770 PE=2 SV=1
127	TRINITY_DN26896_c2_g1_i1	5.86663	2.39548e-11	3.902e-09	sp|P14675|ADH3_SOLTU Alcohol dehydrogenase 3 OS=Solanum tuberosum OX=4113 GN=ADH3 PE=2 SV=1
128	TRINITY_DN21542_c0_g3_i1	5.47644	2.45392e-11	3.94898e-09	#N/A
129	TRINITY_DN26683_c0_g2_i1	-5.92567	2.4625e-11	3.94898e-09	sp|P51613|CHIB_VITVI Basic endochitinase OS=Vitis vinifera OX=29760 GN=CHIT1B PE=2 SV=1
130	TRINITY_DN23572_c0_g1_i2	5.81529	2.62211e-11	4.17259e-09	sp|O04350|TBCA_ARATH Tubulin-folding cofactor A OS=Arabidopsis thaliana OX=3702 GN=TFCA PE=1 SV=2
131	TRINITY_DN25999_c1_g3_i1	-6.37565	2.724e-11	4.27523e-09	#N/A
132	TRINITY_DN27002_c1_g2_i1	-5.91012	2.72794e-11	4.27523e-09	sp|P48981|BGAL_MALDO Beta-galactosidase OS=Malus domestica OX=3750 PE=1 SV=1
133	TRINITY_DN22564_c0_g2_i3	5.41843	2.76899e-11	4.30692e-09	sp|Q0JIL1|NRX2_ORYSJ Probable nucleoredoxin 2 OS=Oryza sativa subsp. japonica OX=39947 GN=Os01g0794400 PE=2 SV=1
134	TRINITY_DN26882_c1_g1_i2	-5.53171	2.92493e-11	4.51553e-09	sp|Q9NUJ3|T11L1_HUMAN T-complex protein 11-like protein 1 OS=Homo sapiens OX=9606 GN=TCP11L1 PE=1 SV=1
135	TRINITY_DN26479_c1_g1_i2	-5.99773	3.07037e-11	4.6437e-09	sp|Q9ZV48|TPS11_ARATH Probable alpha,alpha-trehalose-phosphate synthase [UDP-forming] 11 OS=Arabidopsis thaliana OX=3702 GN=TPS11 PE=2 SV=1
136	TRINITY_DN27156_c0_g4_i1	-5.99773	3.07037e-11	4.6437e-09	sp|Q9C9W0|AB17I_ARATH ABC transporter I family member 17 OS=Arabidopsis thaliana OX=3702 GN=ABCI17 PE=2 SV=1
137	TRINITY_DN21039_c0_g2_i2	-5.74269	3.0753e-11	4.6437e-09	#N/A
138	TRINITY_DN19639_c0_g1_i2	5.26812	3.5583e-11	5.3341e-09	#N/A
139	TRINITY_DN25903_c2_g2_i1	5.32239	3.6709e-11	5.4633e-09	#N/A
140	TRINITY_DN25148_c0_g1_i1	-5.53153	4.09396e-11	6.0494e-09	sp|Q38909|XTH28_ARATH Probable xyloglucan endotransglucosylase/hydrolase protein 28 OS=Arabidopsis thaliana OX=3702 GN=XTH28 PE=2 SV=1
141	TRINITY_DN26019_c1_g1_i21	-6.08881	4.41384e-11	6.47583e-09	sp|Q9FXA2|PABP8_ARATH Polyadenylate-binding protein 8 OS=Arabidopsis thaliana OX=3702 GN=PAB8 PE=1 SV=1
142	TRINITY_DN24194_c0_g1_i1	-5.62556	4.6546e-11	6.78096e-09	sp|Q9SKU1|CLC1_ARATH Clathrin light chain 1 OS=Arabidopsis thaliana OX=3702 GN=At2g20760 PE=2 SV=1
143	TRINITY_DN21011_c1_g1_i2	5.50273	4.89496e-11	7.08127e-09	#N/A
144	TRINITY_DN22624_c0_g1_i1	-5.22893	4.96454e-11	7.13205e-09	sp|O65201|ACOX2_ARATH Acyl-coenzyme A oxidase 2, peroxisomal OS=Arabidopsis thaliana OX=3702 GN=ACX2 PE=1 SV=2
145	TRINITY_DN25662_c0_g1_i5	-5.32545	5.11204e-11	7.29329e-09	sp|Q8RW90|FAH_ARATH Fumarylacetoacetase OS=Arabidopsis thaliana OX=3702 GN=FAH PE=1 SV=1
146	TRINITY_DN22655_c1_g1_i2	-6.27242	5.39961e-11	7.6508e-09	sp|Q9LY87|RGLG2_ARATH E3 ubiquitin-protein ligase RGLG2 OS=Arabidopsis thaliana OX=3702 GN=RGLG2 PE=1 SV=1
147	TRINITY_DN26237_c1_g3_i4	-5.24674	5.5531e-11	7.81476e-09	sp|Q43116|PDI_RICCO Protein disulfide-isomerase OS=Ricinus communis OX=3988 PE=2 SV=1
148	TRINITY_DN24560_c0_g1_i6	5.7334	5.72146e-11	7.99728e-09	#N/A
149	TRINITY_DN21057_c0_g1_i2	5.56835	6.20265e-11	8.57827e-09	sp|P46297|RS23_FRAAN 40S ribosomal protein S23 OS=Fragaria ananassa OX=3747 GN=RPS23 PE=2 SV=1
150	TRINITY_DN20936_c3_g3_i1	-6.03764	6.22004e-11	8.57827e-09	#N/A
151	TRINITY_DN26572_c3_g2_i4	-5.15049	6.7562e-11	9.25599e-09	#N/A
152	TRINITY_DN22038_c3_g1_i4	-5.30392	6.81148e-11	9.27034e-09	sp|Q9FYB5|DNJ11_ARATH Chaperone protein dnaJ 11, chloroplastic OS=Arabidopsis thaliana OX=3702 GN=ATJ11 PE=1 SV=2
153	TRINITY_DN17482_c1_g1_i1	5.66596	7.14547e-11	9.66133e-09	#N/A
154	TRINITY_DN24924_c1_g2_i1	5.3395	7.31156e-11	9.8217e-09	sp|Q96540|FRI1_BRANA Ferritin-1, chloroplastic OS=Brassica napus OX=3708 GN=LSC30 PE=2 SV=1
155	TRINITY_DN22443_c0_g1_i5	5.37342	7.64597e-11	1.02047e-08	#N/A
156	TRINITY_DN25111_c1_g1_i2	-5.37784	7.96768e-11	1.05659e-08	sp|Q9SZN7|HIP26_ARATH Heavy metal-associated isoprenylated plant protein 26 OS=Arabidopsis thaliana OX=3702 GN=HIPP26 PE=1 SV=1
157	TRINITY_DN25863_c1_g2_i2	-5.53955	8.13927e-11	1.07247e-08	sp|Q0JKZ0|SNL6_ORYSJ Cinnamoyl-CoA reductase-like SNL6 OS=Oryza sativa subsp. japonica OX=39947 GN=SNL6 PE=3 SV=1
158	TRINITY_DN23496_c2_g2_i2	5.36169	8.25218e-11	1.08046e-08	sp|Q9LZF1|HIP6_ARATH Heavy metal-associated isoprenylated plant protein 6 OS=Arabidopsis thaliana OX=3702 GN=HIPP06 PE=1 SV=1
159	TRINITY_DN21822_c1_g1_i4	5.11174	8.59181e-11	1.11785e-08	sp|Q8TGM6|TAR1_YEAST Protein TAR1 OS=Saccharomyces cerevisiae (strain ATCC 204508 / S288c) OX=559292 GN=TAR1 PE=2 SV=1
160	TRINITY_DN17068_c2_g1_i2	5.54352	9.57362e-11	1.23781e-08	#N/A
161	TRINITY_DN25317_c5_g1_i3	5.36331	9.71507e-11	1.2483e-08	#N/A
162	TRINITY_DN18688_c1_g3_i2	5.05936	1.01495e-10	1.29607e-08	#N/A
163	TRINITY_DN20332_c0_g1_i1	5.27716	1.09678e-10	1.39196e-08	#N/A
164	TRINITY_DN24487_c0_g1_i5	-5.3698	1.18413e-10	1.49366e-08	sp|Q9SJ56|BLH1_ARATH BEL1-like homeodomain protein 1 OS=Arabidopsis thaliana OX=3702 GN=BLH1 PE=1 SV=1
165	TRINITY_DN17609_c0_g1_i1	-5.04491	1.19324e-10	1.4948e-08	sp|C7G304|GOLS2_SOLLC Galactinol synthase 2 OS=Solanum lycopersicum OX=4081 GN=GOLS2 PE=2 SV=1
166	TRINITY_DN26950_c0_g1_i10	-6.14815	1.19948e-10	1.4948e-08	sp|O81644|VILI2_ARATH Villin-2 OS=Arabidopsis thaliana OX=3702 GN=VLN2 PE=1 SV=2
167	TRINITY_DN25075_c0_g1_i1	5.62053	1.22458e-10	1.5131e-08	#N/A
168	TRINITY_DN26656_c0_g1_i7	-4.98566	1.23235e-10	1.5131e-08	sp|P17598|CATA1_GOSHI Catalase isozyme 1 OS=Gossypium hirsutum OX=3635 GN=CAT1 PE=2 SV=2
169	TRINITY_DN23923_c1_g1_i3	5.00808	1.23611e-10	1.5131e-08	sp|Q39613|CYPH_CATRO Peptidyl-prolyl cis-trans isomerase OS=Catharanthus roseus OX=4058 GN=PCKR1 PE=1 SV=1
170	TRINITY_DN26817_c0_g1_i5	-5.33251	1.25606e-10	1.52118e-08	sp|F4JS25|SRFR1_ARATH Suppressor of RPS4-RLD 1 OS=Arabidopsis thaliana OX=3702 GN=SRFR1 PE=1 SV=1
171	TRINITY_DN22747_c1_g4_i2	-5.23547	1.25741e-10	1.52118e-08	sp|P27322|HSP72_SOLLC Heat shock cognate 70 kDa protein 2 OS=Solanum lycopersicum OX=4081 GN=HSC-2 PE=2 SV=1
172	TRINITY_DN17933_c0_g1_i1	-5.92519	1.28231e-10	1.54228e-08	sp|P11890|HS23C_OXYRB Small heat shock protein, chloroplastic OS=Oxybasis rubra OX=3560 GN=HSP23 PE=2 SV=1
173	TRINITY_DN27185_c1_g2_i3	-5.27499	1.3548e-10	1.62004e-08	sp|Q9LV03|GLUT1_ARATH Glutamate synthase 1 [NADH], chloroplastic OS=Arabidopsis thaliana OX=3702 GN=GLT1 PE=1 SV=2
174	TRINITY_DN21167_c0_g1_i2	-5.05996	1.41574e-10	1.68318e-08	sp|O04203|HSPR2_ARATH Nematode resistance protein-like HSPRO2 OS=Arabidopsis thaliana OX=3702 GN=HSPRO2 PE=1 SV=1
175	TRINITY_DN25787_c0_g1_i12	5.42721	1.55403e-10	1.83704e-08	sp|P55034|PSMD4_ARATH 26S proteasome non-ATPase regulatory subunit 4 homolog OS=Arabidopsis thaliana OX=3702 GN=RPN10 PE=1 SV=1
176	TRINITY_DN27001_c0_g2_i2	5.42553	1.62452e-10	1.90945e-08	sp|Q66PF4|CGT_FRAAN Cinnamate beta-D-glucosyltransferase OS=Fragaria ananassa OX=3747 GN=GT2 PE=1 SV=1
177	TRINITY_DN25399_c1_g2_i9	4.97561	1.68906e-10	1.97188e-08	sp|Q40281|RCA_MALDO Ribulose bisphosphate carboxylase/oxygenase activase, chloroplastic OS=Malus domestica OX=3750 GN=RCA PE=2 SV=1
178	TRINITY_DN27190_c3_g1_i9	-6.0946	1.69669e-10	1.97188e-08	sp|Q6L403|R1B17_SOLDE Putative late blight resistance protein homolog R1B-17 OS=Solanum demissum OX=50514 GN=R1B-17 PE=3 SV=1
179	TRINITY_DN25483_c3_g2_i3	-5.30713	1.76659e-10	2.04164e-08	sp|P19037|HS181_ARATH 18.1 kDa class I heat shock protein OS=Arabidopsis thaliana OX=3702 GN=HSP18.1 PE=1 SV=1
180	TRINITY_DN26727_c0_g2_i3	-5.7259	1.79537e-10	2.06338e-08	sp|Q0WU02|MTP10_ARATH Metal tolerance protein 10 OS=Arabidopsis thaliana OX=3702 GN=MTP10 PE=2 SV=1
181	TRINITY_DN21083_c1_g2_i1	5.56061	1.80714e-10	2.06543e-08	#N/A
182	TRINITY_DN26715_c5_g1_i1	4.98328	1.83043e-10	2.08055e-08	#N/A
183	TRINITY_DN24575_c3_g1_i1	-5.86474	1.87948e-10	2.12464e-08	sp|Q9SW80|BLH2_ARATH BEL1-like homeodomain protein 2 OS=Arabidopsis thaliana OX=3702 GN=BLH2 PE=1 SV=3
184	TRINITY_DN26454_c1_g1_i2	-5.71656	1.92403e-10	2.16318e-08	sp|Q68CM3|TCS2_CAMSI Probable caffeine synthase 2 OS=Camellia sinensis OX=4442 GN=TCS2 PE=2 SV=1
185	TRINITY_DN26623_c0_g3_i3	-5.60209	2.01723e-10	2.2557e-08	sp|Q70Z16|NAP1D_TOBAC Nucleosome assembly protein 1;4 OS=Nicotiana tabacum OX=4097 GN=NAP1;4 PE=1 SV=1
186	TRINITY_DN24841_c0_g1_i1	-5.14718	2.0411e-10	2.27012e-08	sp|Q9M276|ATB12_ARATH Homeobox-leucine zipper protein ATHB-12 OS=Arabidopsis thaliana OX=3702 GN=ATHB-12 PE=1 SV=1
187	TRINITY_DN24198_c1_g4_i3	4.90673	2.27328e-10	2.51483e-08	sp|P0CG83|UBIQP_HORVU Polyubiquitin (Fragment) OS=Hordeum vulgare OX=4513 PE=2 SV=1
188	TRINITY_DN26852_c2_g1_i2	4.94245	2.34167e-10	2.57108e-08	sp|Q9M0B6|GAE1_ARATH UDP-glucuronate 4-epimerase 1 OS=Arabidopsis thaliana OX=3702 GN=GAE1 PE=1 SV=1
189	TRINITY_DN25491_c1_g4_i1	-4.87671	2.34898e-10	2.57108e-08	sp|Q9URZ0|AGAL_SCHPO Alpha-galactosidase mel1 OS=Schizosaccharomyces pombe (strain 972 / ATCC 24843) OX=284812 GN=mel1 PE=3 SV=1
190	TRINITY_DN18327_c0_g1_i4	5.39991	2.70914e-10	2.94968e-08	sp|P74003|PRMC_SYNY3 Release factor glutamine methyltransferase OS=Synechocystis sp. (strain PCC 6803 / Kazusa) OX=1111708 GN=prmC PE=3 SV=1
191	TRINITY_DN26287_c0_g1_i2	5.24086	2.73621e-10	2.96355e-08	#N/A
192	TRINITY_DN22373_c1_g1_i3	-5.20619	2.85119e-10	3.072e-08	sp|Q9LSX7|PEX22_ARATH Peroxisome biogenesis protein 22 OS=Arabidopsis thaliana OX=3702 GN=PEX22 PE=1 SV=1
193	TRINITY_DN20311_c0_g1_i5	4.84849	3.05281e-10	3.2722e-08	#N/A
194	TRINITY_DN15215_c0_g1_i1	5.43926	3.11037e-10	3.30286e-08	sp|O65009|BNM2A_BRANA BURP domain-containing protein BNM2A OS=Brassica napus OX=3708 GN=BNM2A PE=2 SV=1
195	TRINITY_DN22857_c0_g2_i3	4.93878	3.11334e-10	3.30286e-08	sp|P80572|ADHX_PEA Alcohol dehydrogenase class-3 OS=Pisum sativum OX=3888 PE=1 SV=1
196	TRINITY_DN25192_c1_g1_i6	-5.26412	3.63426e-10	3.83581e-08	sp|P49332|GSTXC_TOBAC Probable glutathione S-transferase parC OS=Nicotiana tabacum OX=4097 GN=PARC PE=2 SV=1
197	TRINITY_DN23304_c0_g1_i2	5.35353	3.65537e-10	3.83851e-08	sp|Q39134|AAP3_ARATH Amino acid permease 3 OS=Arabidopsis thaliana OX=3702 GN=AAP3 PE=1 SV=2
198	TRINITY_DN23574_c0_g1_i1	-5.01505	3.85317e-10	4.02578e-08	sp|Q9SI52|P4KG7_ARATH Phosphatidylinositol 4-kinase gamma 7 OS=Arabidopsis thaliana OX=3702 GN=PI4KG7 PE=1 SV=2
199	TRINITY_DN25714_c1_g4_i1	-5.13032	3.97634e-10	4.13359e-08	sp|Q9LT17|BBR_ARATH E3 ubiquitin ligase BIG BROTHER-related OS=Arabidopsis thaliana OX=3702 GN=BBR PE=2 SV=1
200	TRINITY_DN20311_c0_g1_i8	4.83843	4.01475e-10	4.15265e-08	#N/A
201	TRINITY_DN25622_c4_g1_i2	5.24287	4.06632e-10	4.18508e-08	sp|F8WKW1|UGT2_GARJA 7-deoxyloganetin glucosyltransferase OS=Gardenia jasminoides OX=114476 GN=UGT85A24 PE=1 SV=1
202	TRINITY_DN26840_c0_g2_i1	-5.59519	4.18013e-10	4.28091e-08	sp|Q9SSD2|PRP8A_ARATH Pre-mRNA-processing-splicing factor 8A OS=Arabidopsis thaliana OX=3702 GN=PRP8A PE=1 SV=1
203	TRINITY_DN22857_c0_g2_i1	-5.33155	4.38845e-10	4.47211e-08	sp|A2XAZ3|ADHX_ORYSI Alcohol dehydrogenase class-3 OS=Oryza sativa subsp. indica OX=39946 GN=ADHIII PE=3 SV=1
204	TRINITY_DN22129_c0_g1_i1	-4.82307	4.6022e-10	4.66695e-08	sp|P46644|AAT3_ARATH Aspartate aminotransferase 3, chloroplastic OS=Arabidopsis thaliana OX=3702 GN=ASP3 PE=1 SV=1
205	TRINITY_DN20175_c1_g3_i1	4.85661	5.09724e-10	5.14374e-08	#N/A
206	TRINITY_DN26607_c0_g2_i4	-5.45052	5.3342e-10	5.35672e-08	sp|Q8L706|SYT5_ARATH Synaptotagmin-5 OS=Arabidopsis thaliana OX=3702 GN=SYT5 PE=2 SV=1
207	TRINITY_DN24869_c0_g1_i2	-5.19921	5.56591e-10	5.56241e-08	sp|Q9ZNX9|SIGE_ARATH RNA polymerase sigma factor sigE, chloroplastic/mitochondrial OS=Arabidopsis thaliana OX=3702 GN=SIGE PE=1 SV=1
208	TRINITY_DN23048_c1_g1_i1	-5.12226	5.84112e-10	5.80938e-08	sp|O80763|NRX1_ARATH Probable nucleoredoxin 1 OS=Arabidopsis thaliana OX=3702 GN=At1g60420 PE=1 SV=1
209	TRINITY_DN26881_c0_g1_i3	5.22158	6.22692e-10	6.13645e-08	sp|Q39950|NLTP_HELAN Non-specific lipid-transfer protein OS=Helianthus annuus OX=4232 PE=3 SV=1
210	TRINITY_DN23264_c1_g3_i2	-5.18178	6.2293e-10	6.13645e-08	sp|Q9XF88|CB4B_ARATH Chlorophyll a-b binding protein CP29.2, chloroplastic OS=Arabidopsis thaliana OX=3702 GN=LHCB4.2 PE=1 SV=1
211	TRINITY_DN11183_c0_g1_i1	-5.42341	6.35175e-10	6.22743e-08	#N/A
212	TRINITY_DN19796_c0_g1_i3	4.84903	6.43614e-10	6.2804e-08	#N/A
213	TRINITY_DN18235_c0_g2_i4	5.25605	6.84578e-10	6.64877e-08	sp|Q9SU35|ERLL1_ARATH pEARLI1-like lipid transfer protein 1 OS=Arabidopsis thaliana OX=3702 GN=AZI1 PE=1 SV=1
214	TRINITY_DN23643_c1_g1_i5	4.89581	7.18212e-10	6.94283e-08	sp|Q9S7U9|M2K2_ARATH Mitogen-activated protein kinase kinase 2 OS=Arabidopsis thaliana OX=3702 GN=MKK2 PE=1 SV=2
215	TRINITY_DN26378_c0_g2_i1	-5.864	7.38047e-10	7.10138e-08	sp|Q96372|CDC48_CAPAN Cell division cycle protein 48 homolog OS=Capsicum annuum OX=4072 GN=CAFP PE=2 SV=1
216	TRINITY_DN24366_c1_g1_i5	5.28845	8.20246e-10	7.85575e-08	sp|Q2QNG7|ACLA3_ORYSJ ATP-citrate synthase alpha chain protein 3 OS=Oryza sativa subsp. japonica OX=39947 GN=ACLA-3 PE=2 SV=1
217	TRINITY_DN26507_c0_g3_i1	5.26161	8.3874e-10	7.99586e-08	sp|Q41249|PORA_CUCSA Protochlorophyllide reductase, chloroplastic OS=Cucumis sativus OX=3659 GN=PORA PE=2 SV=1
218	TRINITY_DN26408_c0_g1_i1	5.03912	8.52098e-10	8.08594e-08	sp|Q0ZPV7|CXE1_ACTER Carboxylesterase 1 OS=Actinidia eriantha OX=165200 GN=CXE1 PE=1 SV=1
219	TRINITY_DN20175_c1_g2_i1	4.93402	8.61286e-10	8.13581e-08	#N/A
220	TRINITY_DN25059_c1_g5_i1	5.27705	8.82357e-10	8.27165e-08	sp|Q940V3|U91A1_ARATH UDP-glycosyltransferase 91A1 OS=Arabidopsis thaliana OX=3702 GN=UGT91A1 PE=2 SV=1
221	TRINITY_DN18988_c0_g1_i2	5.01138	8.83663e-10	8.27165e-08	#N/A
222	TRINITY_DN20841_c1_g2_i1	-5.28126	9.20299e-10	8.57578e-08	#N/A
223	TRINITY_DN23538_c0_g2_i2	4.78934	9.24454e-10	8.57586e-08	sp|P33629|TBA_PRUDU Tubulin alpha chain OS=Prunus dulcis OX=3755 GN=TUBA PE=2 SV=1
224	TRINITY_DN19252_c0_g1_i1	5.19423	1.01743e-09	9.36107e-08	#N/A
225	TRINITY_DN23337_c0_g1_i2	-4.71052	1.01815e-09	9.36107e-08	sp|Q93YS4|AB22G_ARATH ABC transporter G family member 22 OS=Arabidopsis thaliana OX=3702 GN=ABCG22 PE=1 SV=1
226	TRINITY_DN26454_c1_g1_i7	-5.0278	1.07443e-09	9.8348e-08	sp|Q68CM3|TCS2_CAMSI Probable caffeine synthase 2 OS=Camellia sinensis OX=4442 GN=TCS2 PE=2 SV=1
227	TRINITY_DN24058_c1_g2_i2	4.66376	1.11264e-09	1.01397e-07	sp|Q9XGN4|GOLS1_AJURE Galactinol synthase 1 OS=Ajuga reptans OX=38596 GN=GOLS1 PE=1 SV=1
228	TRINITY_DN24523_c0_g1_i5	-5.58481	1.12257e-09	1.01854e-07	sp|P05477|HSP21_SOYBN 17.9 kDa class II heat shock protein OS=Glycine max OX=3847 GN=HSP17.9-D PE=3 SV=1
229	TRINITY_DN27105_c1_g1_i2	-4.90496	1.16966e-09	1.05663e-07	sp|O48923|C71DA_SOYBN Cytochrome P450 71D10 OS=Glycine max OX=3847 GN=CYP71D10 PE=2 SV=1
230	TRINITY_DN22986_c0_g2_i1	4.96387	1.19788e-09	1.07742e-07	#N/A
231	TRINITY_DN24610_c3_g1_i8	4.71049	1.20735e-09	1.07812e-07	sp|Q3E813|YL154_YEAST Uncharacterized protein YLR154C-G OS=Saccharomyces cerevisiae (strain ATCC 204508 / S288c) OX=559292 GN=YLR154C-G PE=2 SV=1
232	TRINITY_DN25150_c0_g2_i1	-4.68773	1.20909e-09	1.07812e-07	sp|O23461|ARAK_ARATH L-arabinokinase OS=Arabidopsis thaliana OX=3702 GN=ARA1 PE=1 SV=1
233	TRINITY_DN24010_c3_g1_i1	4.87621	1.24696e-09	1.1062e-07	#N/A
234	TRINITY_DN26704_c0_g2_i1	5.07199	1.25127e-09	1.1062e-07	sp|Q42404|RU17_ARATH U1 small nuclear ribonucleoprotein 70 kDa OS=Arabidopsis thaliana OX=3702 GN=RNU1 PE=1 SV=1
235	TRINITY_DN24545_c0_g1_i3	-4.79679	1.26025e-09	1.10939e-07	sp|Q93VY3|NAC72_ARATH NAC domain-containing protein 72 OS=Arabidopsis thaliana OX=3702 GN=NAC072 PE=2 SV=1
236	TRINITY_DN25086_c1_g3_i2	-5.23116	1.26853e-09	1.11195e-07	sp|Q803I2|ERGI3_DANRE Endoplasmic reticulum-Golgi intermediate compartment protein 3 OS=Danio rerio OX=7955 GN=ergic3 PE=2 SV=1
237	TRINITY_DN27144_c7_g1_i2	4.62766	1.31828e-09	1.15069e-07	#N/A
238	TRINITY_DN20089_c0_g1_i1	5.06289	1.32625e-09	1.15278e-07	sp|Q940H3|TBL36_ARATH Protein trichome birefringence-like 36 OS=Arabidopsis thaliana OX=3702 GN=TBL36 PE=2 SV=1
239	TRINITY_DN26305_c0_g1_i2	-4.79718	1.38513e-09	1.19614e-07	sp|Q0WMJ8|SIPL4_ARATH Signal peptide peptidase-like 4 OS=Arabidopsis thaliana OX=3702 GN=SPPL4 PE=2 SV=1
240	TRINITY_DN19662_c2_g1_i2	4.81179	1.3877e-09	1.19614e-07	#N/A
241	TRINITY_DN26307_c3_g1_i2	4.67533	1.49288e-09	1.28146e-07	sp|Q9LJU7|PPA18_ARATH Purple acid phosphatase 18 OS=Arabidopsis thaliana OX=3702 GN=PAP18 PE=2 SV=1
242	TRINITY_DN19556_c0_g1_i10	4.81221	1.63368e-09	1.39652e-07	sp|Q3E813|YL154_YEAST Uncharacterized protein YLR154C-G OS=Saccharomyces cerevisiae (strain ATCC 204508 / S288c) OX=559292 GN=YLR154C-G PE=2 SV=1
243	TRINITY_DN22352_c0_g1_i5	4.96178	1.64095e-09	1.39697e-07	sp|Q39096|ERD15_ARATH Protein EARLY RESPONSIVE TO DEHYDRATION 15 OS=Arabidopsis thaliana OX=3702 GN=ERD15 PE=1 SV=1
244	TRINITY_DN22286_c2_g4_i1	4.92468	1.68379e-09	1.42756e-07	#N/A
245	TRINITY_DN24275_c0_g1_i3	4.82682	1.7003e-09	1.43568e-07	sp|Q8GW61|STP14_ARATH Sugar transport protein 14 OS=Arabidopsis thaliana OX=3702 GN=STP14 PE=2 SV=2
246	TRINITY_DN24799_c1_g1_i3	4.79828	1.71537e-09	1.43714e-07	sp|A5UCY0|TAL_HAEIE Transaldolase OS=Haemophilus influenzae (strain PittEE) OX=374930 GN=tal PE=3 SV=1
247	TRINITY_DN22207_c0_g1_i4	4.85549	1.71593e-09	1.43714e-07	#N/A
248	TRINITY_DN26238_c1_g3_i1	-4.71315	1.75149e-09	1.46101e-07	sp|Q9SGU9|MGL_ARATH Methionine gamma-lyase OS=Arabidopsis thaliana OX=3702 GN=MGL PE=1 SV=1
249	TRINITY_DN24595_c0_g1_i1	-5.01795	1.77443e-09	1.4742e-07	sp|Q7Y1L9|SP1L1_ORYSJ Protein SPIRAL1-like 1 OS=Oryza sativa subsp. japonica OX=39947 GN=Os03g0417800 PE=3 SV=1
250	TRINITY_DN24584_c1_g1_i5	-4.71385	1.81678e-09	1.50335e-07	#N/A
251	TRINITY_DN26909_c3_g1_i1	-5.72112	1.8305e-09	1.50867e-07	sp|F4JKK0|SUD1_ARATH Probable E3 ubiquitin ligase SUD1 OS=Arabidopsis thaliana OX=3702 GN=SUD1 PE=1 SV=1
252	TRINITY_DN26715_c5_g1_i6	4.60192	1.85796e-09	1.52522e-07	#N/A
253	TRINITY_DN26603_c3_g1_i2	-5.71448	1.88248e-09	1.53924e-07	sp|Q96AE4|FUBP1_HUMAN Far upstream element-binding protein 1 OS=Homo sapiens OX=9606 GN=FUBP1 PE=1 SV=3
254	TRINITY_DN26779_c1_g3_i3	-5.50204	1.89954e-09	1.54708e-07	sp|Q9C6A8|RLP15_ARATH Receptor-like protein 15 OS=Arabidopsis thaliana OX=3702 GN=RLP15 PE=3 SV=1
255	TRINITY_DN24531_c0_g1_i6	4.89837	1.99139e-09	1.61552e-07	#N/A
256	TRINITY_DN24797_c1_g2_i2	4.84646	2.0052e-09	1.62038e-07	sp|Q06396|ARF1_ORYSJ ADP-ribosylation factor 1 OS=Oryza sativa subsp. japonica OX=39947 GN=Os01g0813400 PE=2 SV=3
257	TRINITY_DN22282_c0_g2_i2	4.67318	2.03241e-09	1.63597e-07	#N/A
258	TRINITY_DN24496_c0_g2_i1	-4.99375	2.04242e-09	1.63765e-07	sp|Q9FKS8|LHT1_ARATH Lysine histidine transporter 1 OS=Arabidopsis thaliana OX=3702 GN=LHT1 PE=1 SV=1
259	TRINITY_DN27158_c1_g2_i4	-4.85775	2.28114e-09	1.822e-07	sp|A8MQL1|TRF1B_ARATH TNF receptor-associated factor homolog 1b OS=Arabidopsis thaliana OX=3702 GN=TRAF1B PE=1 SV=1
260	TRINITY_DN27100_c1_g1_i5	-4.93884	2.31089e-09	1.83867e-07	sp|Q9C5W3|NADK2_ARATH NAD kinase 2, chloroplastic OS=Arabidopsis thaliana OX=3702 GN=NADK2 PE=1 SV=1
261	TRINITY_DN23362_c0_g2_i1	-5.67626	2.43075e-09	1.92248e-07	sp|Q9FYA2|WRK75_ARATH Probable WRKY transcription factor 75 OS=Arabidopsis thaliana OX=3702 GN=WRKY75 PE=2 SV=1
262	TRINITY_DN22835_c2_g1_i1	4.81839	2.43547e-09	1.92248e-07	sp|Q96453|1433D_SOYBN 14-3-3-like protein D OS=Glycine max OX=3847 GN=GF14D PE=2 SV=1
263	TRINITY_DN23894_c0_g5_i2	-4.65649	2.44411e-09	1.92248e-07	sp|Q9FN30|TAT2_ARATH Probable aminotransferase TAT2 OS=Arabidopsis thaliana OX=3702 GN=At5g53970 PE=2 SV=1
264	TRINITY_DN20971_c0_g1_i1	-4.96007	2.53169e-09	1.98383e-07	sp|Q5J907|TCTP_ELAGV Translationally-controlled tumor protein homolog OS=Elaeis guineensis var. tenera OX=51953 GN=TCTP PE=2 SV=1
265	TRINITY_DN27149_c14_g3_i2	4.67611	2.56862e-09	2.00517e-07	#N/A
266	TRINITY_DN20404_c0_g2_i1	4.99469	2.65453e-09	2.06444e-07	#N/A
267	TRINITY_DN23608_c1_g2_i1	4.60113	2.80092e-09	2.16312e-07	#N/A
268	TRINITY_DN23321_c0_g4_i2	4.62901	2.80232e-09	2.16312e-07	#N/A
269	TRINITY_DN20082_c2_g1_i2	-4.84524	2.87427e-09	2.21041e-07	sp|Q04832|HEXP_LEIMA DNA-binding protein HEXBP OS=Leishmania major OX=5664 GN=HEXBP PE=4 SV=1
270	TRINITY_DN24544_c0_g1_i3	-4.65128	2.90904e-09	2.22887e-07	#N/A
271	TRINITY_DN19328_c0_g1_i6	5.12518	2.9517e-09	2.25096e-07	sp|Q9FLH8|SCRK7_ARATH Probable fructokinase-7 OS=Arabidopsis thaliana OX=3702 GN=At5g51830 PE=1 SV=1
272	TRINITY_DN26505_c0_g1_i2	4.727	2.95964e-09	2.25096e-07	sp|A7PW81|PGIP_VITVI Polygalacturonase inhibitor OS=Vitis vinifera OX=29760 GN=pgip PE=1 SV=1
273	TRINITY_DN16693_c0_g1_i1	-5.637	3.06797e-09	2.32142e-07	sp|P26413|HSP70_SOYBN Heat shock 70 kDa protein OS=Glycine max OX=3847 GN=HSP70 PE=3 SV=1
274	TRINITY_DN26943_c0_g1_i2	-4.77002	3.07473e-09	2.32142e-07	sp|Q96262|PCAP1_ARATH Plasma membrane-associated cation-binding protein 1 OS=Arabidopsis thaliana OX=3702 GN=PCAP1 PE=1 SV=1
275	TRINITY_DN26327_c0_g1_i3	4.64341	3.24752e-09	2.44296e-07	#N/A
276	TRINITY_DN21294_c0_g1_i2	-4.5842	3.74765e-09	2.80897e-07	sp|Q6R567|RMA1_CAPAN E3 ubiquitin-protein ligase RMA1H1 OS=Capsicum annuum OX=4072 GN=RMA1H1 PE=1 SV=1
277	TRINITY_DN18079_c0_g1_i1	5.04134	3.94903e-09	2.94922e-07	sp|Q5RJV0|COQ9_XENTR Ubiquinone biosynthesis protein COQ9, mitochondrial OS=Xenopus tropicalis OX=8364 GN=coq9 PE=2 SV=1
278	TRINITY_DN26997_c1_g2_i3	-5.37672	4.19127e-09	3.11887e-07	sp|P93736|SYVM1_ARATH Valine--tRNA ligase, mitochondrial 1 OS=Arabidopsis thaliana OX=3702 GN=TWN2 PE=1 SV=2
279	TRINITY_DN21614_c5_g1_i1	4.53851	4.34466e-09	3.22143e-07	#N/A
280	TRINITY_DN25056_c0_g1_i3	-5.03452	4.38725e-09	3.2414e-07	sp|Q8RXF8|MIRO1_ARATH Mitochondrial Rho GTPase 1 OS=Arabidopsis thaliana OX=3702 GN=MIRO1 PE=1 SV=1
281	TRINITY_DN23992_c0_g1_i3	-4.73215	4.42587e-09	3.25829e-07	sp|O81098|RPB5A_ARATH DNA-directed RNA polymerases II and IV subunit 5A OS=Arabidopsis thaliana OX=3702 GN=NRPB5A PE=1 SV=1
282	TRINITY_DN26952_c0_g1_i3	-4.59826	4.4443e-09	3.26026e-07	sp|Q8VZG7|TSN1_ARATH Ribonuclease TUDOR 1 OS=Arabidopsis thaliana OX=3702 GN=TSN1 PE=1 SV=1
283	TRINITY_DN26896_c1_g1_i1	4.74842	4.70993e-09	3.44291e-07	#N/A
284	TRINITY_DN26800_c0_g1_i3	-5.35545	4.79084e-09	3.48972e-07	sp|Q9XID0|FAB1D_ARATH Putative 1-phosphatidylinositol-3-phosphate 5-kinase FAB1D OS=Arabidopsis thaliana OX=3702 GN=FAB1D PE=3 SV=1
285	TRINITY_DN26348_c0_g1_i1	-4.85649	4.88775e-09	3.54559e-07	sp|O04979|LONP2_SPIOL Lon protease homolog 2, peroxisomal OS=Spinacia oleracea OX=3562 PE=2 SV=2
286	TRINITY_DN20553_c0_g1_i2	4.85721	4.90181e-09	3.54559e-07	sp|Q9AST6|VSP55_ARATH Vacuolar protein sorting-associated protein 55 homolog OS=Arabidopsis thaliana OX=3702 GN=At1g32410 PE=2 SV=1
287	TRINITY_DN22577_c0_g1_i2	4.8837	5.35812e-09	3.86214e-07	#N/A
288	TRINITY_DN23321_c0_g2_i2	4.62321	5.41854e-09	3.89213e-07	#N/A
289	TRINITY_DN26209_c1_g1_i6	-5.33386	5.48608e-09	3.91347e-07	sp|Q9LSC2|Y3589_ARATH PTI1-like tyrosine-protein kinase At3g15890 OS=Arabidopsis thaliana OX=3702 GN=At3g15890 PE=2 SV=1
290	TRINITY_DN26922_c0_g1_i2	-5.33168	5.48608e-09	3.91347e-07	sp|Q96321|IMPA1_ARATH Importin subunit alpha-1 OS=Arabidopsis thaliana OX=3702 GN=IMPA1 PE=1 SV=2
291	TRINITY_DN25232_c0_g1_i4	4.42883	5.52732e-09	3.92933e-07	sp|Q9SUL1|RD19C_ARATH Probable cysteine protease RD19C OS=Arabidopsis thaliana OX=3702 GN=RD19C PE=2 SV=1
292	TRINITY_DN17616_c0_g1_i2	-5.07357	5.71303e-09	4.04745e-07	sp|P46603|HAT9_ARATH Homeobox-leucine zipper protein HAT9 OS=Arabidopsis thaliana OX=3702 GN=HAT9 PE=1 SV=2
293	TRINITY_DN24926_c1_g2_i3	4.49479	5.86851e-09	4.14341e-07	#N/A
294	TRINITY_DN19662_c2_g1_i1	4.42599	5.92063e-09	4.16599e-07	#N/A
295	TRINITY_DN26241_c0_g1_i3	-4.60275	6.15353e-09	4.31519e-07	sp|Q5SN75|P2C08_ORYSJ Probable protein phosphatase 2C 8 OS=Oryza sativa subsp. japonica OX=39947 GN=Os01g0656200 PE=2 SV=1
296	TRINITY_DN18079_c0_g1_i2	-5.16218	6.35089e-09	4.43854e-07	sp|Q5RJV0|COQ9_XENTR Ubiquinone biosynthesis protein COQ9, mitochondrial OS=Xenopus tropicalis OX=8364 GN=coq9 PE=2 SV=1
297	TRINITY_DN24964_c1_g2_i2	4.36456	6.43504e-09	4.48221e-07	#N/A
298	TRINITY_DN25641_c3_g2_i1	-5.05425	6.52199e-09	4.52753e-07	sp|O48920|ARF_VIGUN ADP-ribosylation factor OS=Vigna unguiculata OX=3917 GN=ARF PE=2 SV=3
299	TRINITY_DN26282_c1_g1_i1	-4.60403	6.59053e-09	4.55981e-07	#N/A
300	TRINITY_DN22747_c1_g4_i1	-4.96844	6.65353e-09	4.58805e-07	sp|P27322|HSP72_SOLLC Heat shock cognate 70 kDa protein 2 OS=Solanum lycopersicum OX=4081 GN=HSC-2 PE=2 SV=1
301	TRINITY_DN24610_c3_g1_i9	-4.61592	6.68348e-09	4.59339e-07	sp|Q3E813|YL154_YEAST Uncharacterized protein YLR154C-G OS=Saccharomyces cerevisiae (strain ATCC 204508 / S288c) OX=559292 GN=YLR154C-G PE=2 SV=1
302	TRINITY_DN23611_c1_g1_i1	-4.62825	6.78627e-09	4.6486e-07	sp|Q9LZI2|UXS2_ARATH UDP-glucuronic acid decarboxylase 2 OS=Arabidopsis thaliana OX=3702 GN=UXS2 PE=1 SV=1
303	TRINITY_DN24944_c0_g3_i3	4.71551	6.84084e-09	4.67051e-07	sp|Q8R1R3|STAR7_MOUSE StAR-related lipid transfer protein 7, mitochondrial OS=Mus musculus OX=10090 GN=Stard7 PE=1 SV=2
304	TRINITY_DN26000_c1_g1_i2	-5.14638	7.01136e-09	4.74983e-07	sp|P48387|CHS2_CAMSI Chalcone synthase 2 OS=Camellia sinensis OX=4442 GN=CHS2 PE=2 SV=1
305	TRINITY_DN25411_c3_g4_i1	-5.50211	7.02333e-09	4.74983e-07	sp|Q2V6K0|UFOG6_FRAAN UDP-glucose flavonoid 3-O-glucosyltransferase 6 OS=Fragaria ananassa OX=3747 GN=GT6 PE=1 SV=1
306	TRINITY_DN21174_c0_g1_i3	4.57884	7.02589e-09	4.74983e-07	#N/A
307	TRINITY_DN18701_c0_g1_i1	4.54604	7.13214e-09	4.80595e-07	#N/A
308	TRINITY_DN22690_c0_g1_i2	-5.1424	7.18804e-09	4.81956e-07	sp|O22060|SPSA1_CITUN Probable sucrose-phosphate synthase 1 OS=Citrus unshiu OX=55188 GN=SPS1 PE=2 SV=1
309	TRINITY_DN18953_c3_g2_i1	4.92321	7.19893e-09	4.81956e-07	#N/A
310	TRINITY_DN20661_c3_g3_i1	4.35308	7.30945e-09	4.87776e-07	#N/A
311	TRINITY_DN24566_c4_g1_i1	4.4552	7.41498e-09	4.93227e-07	#N/A
312	TRINITY_DN26942_c0_g1_i11	-5.49438	7.4887e-09	4.96535e-07	sp|F4JGZ1|MED16_ARATH Mediator of RNA polymerase II transcription subunit 16 OS=Arabidopsis thaliana OX=3702 GN=MED16 PE=1 SV=1
313	TRINITY_DN23429_c0_g1_i1	4.87769	7.57068e-09	5.00366e-07	#N/A
314	TRINITY_DN23643_c1_g1_i7	4.59052	7.59668e-09	5.00486e-07	sp|Q9S7U9|M2K2_ARATH Mitogen-activated protein kinase kinase 2 OS=Arabidopsis thaliana OX=3702 GN=MKK2 PE=1 SV=2
315	TRINITY_DN26756_c0_g2_i1	-4.62505	7.72511e-09	5.07331e-07	sp|Q9FJL3|FKB65_ARATH Peptidyl-prolyl cis-trans isomerase FKBP65 OS=Arabidopsis thaliana OX=3702 GN=FKBP65 PE=1 SV=1
316	TRINITY_DN18489_c0_g1_i2	4.47641	7.95942e-09	5.21065e-07	sp|Q5RBT0|PDCD5_PONAB Programmed cell death protein 5 OS=Pongo abelii OX=9601 GN=PDCD5 PE=2 SV=3
317	TRINITY_DN27185_c1_g1_i1	-4.54488	8.28165e-09	5.40449e-07	sp|Q03460|GLSN_MEDSA Glutamate synthase [NADH], amyloplastic OS=Medicago sativa OX=3879 PE=1 SV=1
318	TRINITY_DN24329_c0_g3_i2	-5.11627	8.57096e-09	5.5757e-07	sp|Q9STT5|AB7A_ARATH ABC transporter A family member 7 OS=Arabidopsis thaliana OX=3702 GN=ABCA7 PE=3 SV=2
319	TRINITY_DN25546_c1_g1_i6	4.36164	8.72242e-09	5.65645e-07	sp|Q12010|YPQ1_YEAST Probable vacuolar amino acid transporter YPQ1 OS=Saccharomyces cerevisiae (strain ATCC 204508 / S288c) OX=559292 GN=YPQ1 PE=1 SV=1
320	TRINITY_DN24124_c0_g1_i1	4.83638	9.08494e-09	5.87313e-07	sp|O22874|EXPA8_ARATH Expansin-A8 OS=Arabidopsis thaliana OX=3702 GN=EXPA8 PE=2 SV=1
321	TRINITY_DN27135_c0_g1_i5	-4.59697	9.17249e-09	5.91126e-07	sp|Q6L4S3|HIRL1_ORYSJ Hypersensitive-induced response protein-like protein 1 OS=Oryza sativa subsp. japonica OX=39947 GN=HIRL1 PE=2 SV=1
322	TRINITY_DN25824_c1_g1_i2	4.53064	9.51287e-09	6.11158e-07	#N/A
323	TRINITY_DN23631_c1_g3_i2	4.3747	9.70166e-09	6.18748e-07	#N/A
324	TRINITY_DN23326_c0_g1_i1	-5.44976	9.72028e-09	6.18748e-07	sp|Q9SQT8|DHQSD_ARATH Bifunctional 3-dehydroquinate dehydratase/shikimate dehydrogenase, chloroplastic OS=Arabidopsis thaliana OX=3702 GN=EMB3004 PE=1 SV=1
325	TRINITY_DN16865_c0_g1_i1	4.93599	9.72074e-09	6.18748e-07	sp|Q9SZH2|PER43_ARATH Peroxidase 43 OS=Arabidopsis thaliana OX=3702 GN=PER43 PE=3 SV=2
326	TRINITY_DN22462_c2_g1_i4	4.45716	9.86414e-09	6.25949e-07	sp|O48890|NRPB4_ARATH DNA-directed RNA polymerase II subunit 4 OS=Arabidopsis thaliana OX=3702 GN=NRPB4 PE=1 SV=1
327	TRINITY_DN19679_c0_g2_i2	4.82427	1.05803e-08	6.6934e-07	sp|Q9SU00|CML2_ARATH Calmodulin-like protein 2 OS=Arabidopsis thaliana OX=3702 GN=CML2 PE=2 SV=1
328	TRINITY_DN25252_c0_g2_i1	-5.21842	1.1119e-08	7.01278e-07	sp|Q7XUF4|CDKG2_ORYSJ Cyclin-dependent kinase G-2 OS=Oryza sativa subsp. japonica OX=39947 GN=CDKG-2 PE=2 SV=2
329	TRINITY_DN26606_c1_g1_i1	-4.59962	1.15198e-08	7.2179e-07	sp|Q9C519|WRKY6_ARATH WRKY transcription factor 6 OS=Arabidopsis thaliana OX=3702 GN=WRKY6 PE=1 SV=1
330	TRINITY_DN22423_c0_g2_i5	4.8106	1.15241e-08	7.2179e-07	#N/A
331	TRINITY_DN27168_c0_g3_i2	-4.96305	1.15489e-08	7.2179e-07	sp|Q2RBN7|CLH1_ORYSJ Clathrin heavy chain 1 OS=Oryza sativa subsp. japonica OX=39947 GN=Os11g0104900 PE=3 SV=1
332	TRINITY_DN26361_c1_g1_i1	-4.35434	1.20429e-08	7.50393e-07	#N/A
333	TRINITY_DN13720_c0_g1_i2	4.49666	1.22358e-08	7.60126e-07	#N/A
334	TRINITY_DN24254_c0_g1_i1	-5.19705	1.2509e-08	7.74773e-07	sp|Q9XGY7|FAR_SIMCH Alcohol-forming fatty acyl-CoA reductase OS=Simmondsia chinensis OX=3999 PE=1 SV=1
335	TRINITY_DN27159_c1_g2_i5	-4.42687	1.31313e-08	8.10888e-07	sp|Q66S17|NATT3_THANI Natterin-3 OS=Thalassophryne nattereri OX=289382 PE=1 SV=1
336	TRINITY_DN23342_c0_g1_i6	-4.39723	1.346e-08	8.28711e-07	sp|P94077|LSD1_ARATH Protein LSD1 OS=Arabidopsis thaliana OX=3702 GN=LSD1 PE=1 SV=1
337	TRINITY_DN24189_c1_g2_i1	4.61673	1.40147e-08	8.58806e-07	sp|Q9SH88|RRS1_ARATH Ribosome biogenesis regulatory protein homolog OS=Arabidopsis thaliana OX=3702 GN=At2g37990 PE=2 SV=2
338	TRINITY_DN27178_c2_g1_i1	-5.0349	1.40434e-08	8.58806e-07	sp|H2DH21|C7A29_PANGI Cytochrome P450 CYP72A219 OS=Panax ginseng OX=4054 PE=2 SV=1
339	TRINITY_DN25146_c0_g1_i2	-5.38989	1.40733e-08	8.58806e-07	sp|O82802|SIR1_TOBAC Sulfite reductase 1 [ferredoxin], chloroplastic OS=Nicotiana tabacum OX=4097 GN=SIR1 PE=1 SV=1
340	TRINITY_DN22515_c0_g1_i2	-4.78028	1.43461e-08	8.72878e-07	sp|Q8LBZ4|OTU_ARATH OTU domain-containing protein At3g57810 OS=Arabidopsis thaliana OX=3702 GN=At3g57810 PE=2 SV=1
341	TRINITY_DN21467_c0_g4_i1	-4.72555	1.44747e-08	8.7812e-07	sp|Q9LHA4|VA0D2_ARATH V-type proton ATPase subunit d2 OS=Arabidopsis thaliana OX=3702 GN=VHA-d2 PE=2 SV=1
342	TRINITY_DN26465_c0_g1_i2	-5.17536	1.4522e-08	8.7841e-07	sp|Q5CZL1|GDAP2_XENTR Ganglioside-induced differentiation-associated protein 2 OS=Xenopus tropicalis OX=8364 PE=2 SV=1
343	TRINITY_DN27082_c0_g1_i2	-5.38153	1.50753e-08	9.09222e-07	sp|Q9M8Y0|SEC_ARATH Probable UDP-N-acetylglucosamine--peptide N-acetylglucosaminyltransferase SEC OS=Arabidopsis thaliana OX=3702 GN=SEC PE=2 SV=1
344	TRINITY_DN23631_c1_g3_i3	-4.44147	1.57523e-08	9.47287e-07	#N/A
345	TRINITY_DN22861_c2_g4_i1	-4.37592	1.58802e-08	9.50596e-07	sp|O65390|APA1_ARATH Aspartic proteinase A1 OS=Arabidopsis thaliana OX=3702 GN=APA1 PE=1 SV=1
346	TRINITY_DN26557_c0_g2_i1	-5.16072	1.58992e-08	9.50596e-07	sp|O80852|GSTF9_ARATH Glutathione S-transferase F9 OS=Arabidopsis thaliana OX=3702 GN=GSTF9 PE=1 SV=1
347	TRINITY_DN26402_c0_g1_i1	-5.36749	1.61563e-08	9.63185e-07	sp|Q8W3M6|UBCP_ARATH Ubiquitin-like domain-containing CTD phosphatase OS=Arabidopsis thaliana OX=3702 GN=At4g06599 PE=2 SV=1
348	TRINITY_DN26825_c0_g3_i7	4.59289	1.62625e-08	9.66733e-07	sp|Q9C5J3|RRC1_ARATH Protein RRC1 OS=Arabidopsis thaliana OX=3702 GN=RRC1 PE=1 SV=1
349	TRINITY_DN21316_c0_g1_i1	-4.52114	1.64694e-08	9.76222e-07	#N/A
350	TRINITY_DN22877_c0_g2_i4	4.36202	1.73781e-08	1.02714e-06	sp|P56660|KNOX2_MAIZE Homeobox protein knotted-1-like 2 (Fragment) OS=Zea mays OX=4577 GN=KNOX2 PE=2 SV=1
351	TRINITY_DN25109_c1_g1_i6	4.83842	1.78673e-08	1.05006e-06	#N/A
352	TRINITY_DN21815_c1_g1_i1	4.74025	1.78673e-08	1.05006e-06	#N/A
353	TRINITY_DN17068_c2_g1_i3	4.55666	1.85249e-08	1.08562e-06	#N/A
354	TRINITY_DN15548_c0_g1_i1	-4.63678	1.92776e-08	1.12654e-06	sp|Q84VT2|FAD12_PUNGR Delta(12)-acyl-lipid-desaturase OS=Punica granatum OX=22663 GN=FAD12 PE=2 SV=2
355	TRINITY_DN26533_c0_g1_i3	4.79185	1.97906e-08	1.15326e-06	sp|Q9ZP54|PARP1_ARATH Poly [ADP-ribose] polymerase 1 OS=Arabidopsis thaliana OX=3702 GN=PARP1 PE=1 SV=2
356	TRINITY_DN23232_c2_g1_i2	4.40925	1.99086e-08	1.15688e-06	#N/A
357	TRINITY_DN24246_c1_g3_i1	4.55638	2.0414e-08	1.18292e-06	sp|Q9SJY5|PUMP5_ARATH Mitochondrial uncoupling protein 5 OS=Arabidopsis thaliana OX=3702 GN=PUMP5 PE=2 SV=1
358	TRINITY_DN23492_c4_g1_i2	-5.11335	2.097e-08	1.21175e-06	sp|O48782|HMOX1_ARATH Heme oxygenase 1, chloroplastic OS=Arabidopsis thaliana OX=3702 GN=HO1 PE=1 SV=2
359	TRINITY_DN24379_c1_g2_i1	-4.96903	2.11129e-08	1.21661e-06	sp|P9WNH1|BPOC_MYCTU Putative non-heme bromoperoxidase BpoC OS=Mycobacterium tuberculosis (strain ATCC 25618 / H37Rv) OX=83332 GN=bpoC PE=1 SV=1
360	TRINITY_DN24233_c2_g1_i3	-4.48047	2.13801e-08	1.22858e-06	#N/A
361	TRINITY_DN22152_c2_g1_i4	4.25946	2.1919e-08	1.25418e-06	#N/A
362	TRINITY_DN27187_c0_g1_i8	-4.66029	2.19468e-08	1.25418e-06	sp|Q5JJY4|P2C04_ORYSJ Protein kinase and PP2C-like domain-containing protein OS=Oryza sativa subsp. japonica OX=39947 GN=Os01g0541900 PE=2 SV=1
363	TRINITY_DN26361_c1_g1_i2	4.41955	2.26738e-08	1.29216e-06	#N/A
364	TRINITY_DN25278_c0_g2_i2	4.41402	2.28913e-08	1.30097e-06	#N/A
365	TRINITY_DN14051_c0_g1_i1	4.3001	2.33066e-08	1.32094e-06	#N/A
366	TRINITY_DN24322_c0_g1_i4	-5.30402	2.38545e-08	1.34462e-06	sp|Q9FKW8|STR18_ARATH Thiosulfate sulfurtransferase 18 OS=Arabidopsis thaliana OX=3702 GN=STR18 PE=1 SV=1
367	TRINITY_DN25291_c0_g1_i1	4.50398	2.38545e-08	1.34462e-06	sp|Q6Z4H0|6PGL2_ORYSJ Probable 6-phosphogluconolactonase 2 OS=Oryza sativa subsp. japonica OX=39947 GN=Os07g0604000 PE=2 SV=1
368	TRINITY_DN26921_c4_g1_i3	-4.27326	2.41742e-08	1.35895e-06	sp|P0CH33|UBQ11_ARATH Polyubiquitin 11 OS=Arabidopsis thaliana OX=3702 GN=UBQ11 PE=2 SV=1
369	TRINITY_DN21760_c0_g1_i1	4.14221	2.45025e-08	1.37367e-06	#N/A
370	TRINITY_DN25440_c1_g1_i1	4.7945	2.45758e-08	1.37405e-06	#N/A
371	TRINITY_DN23916_c0_g2_i2	-4.4966	2.5383e-08	1.41536e-06	sp|Q9M015|Y5161_ARATH Uncharacterized protein At5g01610 OS=Arabidopsis thaliana OX=3702 GN=At5g01610 PE=1 SV=1
372	TRINITY_DN18096_c0_g1_i1	-4.6874	2.55624e-08	1.42153e-06	#N/A
373	TRINITY_DN25701_c0_g1_i1	-5.29218	2.56482e-08	1.42248e-06	sp|Q93ZR6|WSD1_ARATH O-acyltransferase WSD1 OS=Arabidopsis thaliana OX=3702 GN=WSD1 PE=2 SV=1
374	TRINITY_DN19653_c0_g5_i1	4.33261	2.59467e-08	1.43518e-06	sp|Q3BAI2|YCX91_PHAAO Uncharacterized protein ORF91 OS=Phalaenopsis aphrodite subsp. formosana OX=308872 PE=4 SV=1
375	TRINITY_DN25094_c1_g1_i1	-4.41233	2.60761e-08	1.43849e-06	sp|Q0GZS3|USP_CUCME UDP-sugar pyrophosphorylase OS=Cucumis melo OX=3656 GN=USP PE=1 SV=1
376	TRINITY_DN27135_c0_g2_i1	-5.28622	2.66002e-08	1.46351e-06	sp|Q9CAR7|HIR2_ARATH Hypersensitive-induced response protein 2 OS=Arabidopsis thaliana OX=3702 GN=HIR2 PE=1 SV=1
377	TRINITY_DN23714_c3_g1_i1	-4.54469	2.70867e-08	1.48632e-06	sp|Q9C8F1|IF5Y_ARATH Probable eukaryotic translation initiation factor 5-1 OS=Arabidopsis thaliana OX=3702 GN=At1g36730 PE=2 SV=1
378	TRINITY_DN24713_c0_g1_i4	-4.93033	2.71864e-08	1.48784e-06	sp|Q9AR73|HQGT_RAUSE Hydroquinone glucosyltransferase OS=Rauvolfia serpentina OX=4060 GN=AS PE=1 SV=1
379	TRINITY_DN25398_c1_g4_i1	-5.06961	2.78759e-08	1.52155e-06	#N/A
380	TRINITY_DN26437_c0_g2_i3	-5.06437	2.87862e-08	1.56299e-06	sp|Q9SYH1|RSH3C_ARATH Probable GTP diphosphokinase RSH3, chloroplastic OS=Arabidopsis thaliana OX=3702 GN=RSH3 PE=2 SV=1
381	TRINITY_DN14598_c0_g1_i1	4.4858	2.87862e-08	1.56299e-06	sp|P22195|PER1_ARAHY Cationic peroxidase 1 OS=Arachis hypogaea OX=3818 GN=PNC1 PE=1 SV=2
382	TRINITY_DN19079_c0_g1_i1	4.17427	2.90955e-08	1.57565e-06	sp|Q94AH9|MD36A_ARATH Mediator of RNA polymerase II transcription subunit 36a OS=Arabidopsis thaliana OX=3702 GN=MED36A PE=1 SV=2
383	TRINITY_DN22488_c0_g1_i7	4.25108	3.00792e-08	1.62467e-06	sp|Q8L7A0|TAUE3_ARATH Sulfite exporter TauE/SafE family protein 3 OS=Arabidopsis thaliana OX=3702 GN=At2g25737 PE=2 SV=1
384	TRINITY_DN25060_c1_g1_i3	-4.52248	3.10901e-08	1.6749e-06	sp|Q84WV0|GLYC7_ARATH Serine hydroxymethyltransferase 7 OS=Arabidopsis thaliana OX=3702 GN=SHM7 PE=2 SV=1
385	TRINITY_DN23395_c2_g3_i1	-4.90472	3.1374e-08	1.6858e-06	sp|O64843|CID7_ARATH Polyadenylate-binding protein-interacting protein 7 OS=Arabidopsis thaliana OX=3702 GN=CID7 PE=1 SV=1
386	TRINITY_DN27118_c0_g1_i10	-4.79129	3.26699e-08	1.7482e-06	sp|Q9FPT1|UBP12_ARATH Ubiquitin carboxyl-terminal hydrolase 12 OS=Arabidopsis thaliana OX=3702 GN=UBP12 PE=1 SV=2
387	TRINITY_DN23322_c0_g1_i6	-4.22501	3.27043e-08	1.7482e-06	#N/A
388	TRINITY_DN21790_c0_g1_i1	-4.14371	3.31151e-08	1.7656e-06	#N/A
389	TRINITY_DN22801_c0_g4_i2	4.23755	3.33937e-08	1.77588e-06	sp|Q93YR3|F10AL_ARATH FAM10 family protein At4g22670 OS=Arabidopsis thaliana OX=3702 GN=At4g22670 PE=1 SV=1
390	TRINITY_DN25123_c0_g2_i1	-4.78704	3.35345e-08	1.77879e-06	sp|Q9FEN9|SHL_ARATH Chromatin remodeling protein SHL OS=Arabidopsis thaliana OX=3702 GN=SHL PE=1 SV=1
391	TRINITY_DN21822_c1_g1_i5	4.283	3.39202e-08	1.79465e-06	sp|Q6CQE5|TAR1_KLULA Protein TAR1 OS=Kluyveromyces lactis (strain ATCC 8585 / CBS 2359 / DSM 70799 / NBRC 1267 / NRRL Y-1140 / WM37) OX=284590 GN=TAR1-A PE=4 SV=2
392	TRINITY_DN20562_c0_g1_i1	-4.78491	3.44242e-08	1.81398e-06	#N/A
393	TRINITY_DN22882_c1_g1_i3	-5.2438	3.4461e-08	1.81398e-06	sp|Q9C5X9|HAC1_ARATH Histone acetyltransferase HAC1 OS=Arabidopsis thaliana OX=3702 GN=HAC1 PE=1 SV=2
394	TRINITY_DN19796_c0_g1_i2	-4.41755	3.59285e-08	1.88643e-06	#N/A
395	TRINITY_DN26028_c1_g2_i1	-5.02719	3.61531e-08	1.89341e-06	sp|Q9ZUA9|Y2181_ARATH PHD finger protein At2g01810 OS=Arabidopsis thaliana OX=3702 GN=At2g01810 PE=3 SV=1
396	TRINITY_DN27082_c0_g1_i3	-4.77422	3.62827e-08	1.89541e-06	sp|Q9M8Y0|SEC_ARATH Probable UDP-N-acetylglucosamine--peptide N-acetylglucosaminyltransferase SEC OS=Arabidopsis thaliana OX=3702 GN=SEC PE=2 SV=1
397	TRINITY_DN25926_c1_g1_i2	4.66268	3.64866e-08	1.90126e-06	sp|Q9FQA3|GST23_MAIZE Glutathione transferase GST 23 OS=Zea mays OX=4577 PE=2 SV=1
398	TRINITY_DN21462_c1_g8_i2	4.38755	3.73652e-08	1.94214e-06	sp|Q8TGM6|TAR1_YEAST Protein TAR1 OS=Saccharomyces cerevisiae (strain ATCC 204508 / S288c) OX=559292 GN=TAR1 PE=2 SV=1
399	TRINITY_DN25475_c1_g1_i1	-4.33694	3.80994e-08	1.97535e-06	sp|O23255|SAHH1_ARATH Adenosylhomocysteinase 1 OS=Arabidopsis thaliana OX=3702 GN=SAHH1 PE=1 SV=1
400	TRINITY_DN23574_c0_g1_i2	4.24085	3.85295e-08	1.99265e-06	sp|Q9SI52|P4KG7_ARATH Phosphatidylinositol 4-kinase gamma 7 OS=Arabidopsis thaliana OX=3702 GN=PI4KG7 PE=1 SV=2
401	TRINITY_DN23825_c1_g3_i6	4.09189	4.05134e-08	2.09003e-06	sp|Q9SVD7|UEV1D_ARATH Ubiquitin-conjugating enzyme E2 variant 1D OS=Arabidopsis thaliana OX=3702 GN=UEV1D PE=1 SV=1
402	TRINITY_DN24172_c1_g1_i1	4.28534	4.06912e-08	2.09398e-06	sp|Q9FHI1|MOB1A_ARATH MOB kinase activator-like 1A OS=Arabidopsis thaliana OX=3702 GN=MOB1A PE=2 SV=1
403	TRINITY_DN21840_c1_g1_i2	4.17055	4.08894e-08	2.09896e-06	sp|O50001|PRU1_PRUAR Major allergen Pru ar 1 OS=Prunus armeniaca OX=36596 PE=1 SV=1
404	TRINITY_DN25635_c1_g1_i1	4.04301	4.3242e-08	2.21423e-06	#N/A
405	TRINITY_DN26433_c0_g1_i4	4.14105	4.39331e-08	2.24406e-06	sp|Q8VYK6|RS43_ARATH 40S ribosomal protein S4-3 OS=Arabidopsis thaliana OX=3702 GN=RPS4D PE=2 SV=2
406	TRINITY_DN23113_c0_g1_i1	4.22192	4.46158e-08	2.26714e-06	sp|Q6ZI50|NAR21_ORYSJ High-affinity nitrate transporter-activating protein 2.1 OS=Oryza sativa subsp. japonica OX=39947 GN=NAR2.1 PE=1 SV=1
407	TRINITY_DN26956_c1_g3_i2	4.37345	4.46287e-08	2.26714e-06	sp|Q8VZI2|Y4370_ARATH DUF21 domain-containing protein At4g33700 OS=Arabidopsis thaliana OX=3702 GN=CBSDUF6 PE=1 SV=1
408	TRINITY_DN22223_c0_g1_i1	4.20461	4.48933e-08	2.26714e-06	sp|Q9SVL6|CRPM2_ARATH Cold-regulated 413 plasma membrane protein 2 OS=Arabidopsis thaliana OX=3702 GN=COR413PM2 PE=2 SV=1
409	TRINITY_DN23280_c0_g1_i1	4.10313	4.49511e-08	2.26714e-06	sp|Q9SLN8|DBR_TOBAC 2-alkenal reductase (NADP(+)-dependent) OS=Nicotiana tabacum OX=4097 GN=DBR PE=1 SV=1
410	TRINITY_DN24472_c1_g4_i1	-5.20327	4.49516e-08	2.26714e-06	sp|Q9SCQ7|AN32_ARATH Acidic leucine-rich nuclear phosphoprotein 32-related protein OS=Arabidopsis thaliana OX=3702 GN=At3g50690 PE=2 SV=1
411	TRINITY_DN22401_c0_g1_i1	-4.65702	4.50424e-08	2.26714e-06	sp|Q9FNQ1|DEXHE_ARATH DExH-box ATP-dependent RNA helicase DExH14 OS=Arabidopsis thaliana OX=3702 GN=BRR2C PE=2 SV=1
412	TRINITY_DN27144_c6_g1_i1	4.17395	4.54743e-08	2.28332e-06	#N/A
413	TRINITY_DN27149_c14_g1_i3	4.10324	4.57447e-08	2.29133e-06	#N/A
414	TRINITY_DN26394_c0_g1_i10	4.38596	4.6581e-08	2.32321e-06	#N/A
415	TRINITY_DN11307_c0_g2_i1	4.29155	4.6697e-08	2.32321e-06	#N/A
416	TRINITY_DN24908_c0_g1_i3	-5.19375	4.67181e-08	2.32321e-06	#N/A
417	TRINITY_DN25425_c2_g2_i4	-4.42245	4.73546e-08	2.34922e-06	sp|Q9LSD5|TCP20_ARATH Transcription factor TCP20 OS=Arabidopsis thaliana OX=3702 GN=TCP20 PE=1 SV=1
418	TRINITY_DN27147_c1_g1_i1	-4.17462	4.77701e-08	2.36416e-06	sp|Q84J70|DI193_ARATH Protein DEHYDRATION-INDUCED 19 homolog 3 OS=Arabidopsis thaliana OX=3702 GN=DI19-3 PE=1 SV=1
419	TRINITY_DN21636_c0_g6_i4	4.58832	4.80104e-08	2.37038e-06	#N/A
420	TRINITY_DN26192_c0_g2_i1	-5.19056	4.85613e-08	2.39187e-06	sp|Q9AR73|HQGT_RAUSE Hydroquinone glucosyltransferase OS=Rauvolfia serpentina OX=4060 GN=AS PE=1 SV=1
421	TRINITY_DN25936_c3_g2_i1	4.06856	4.89833e-08	2.40693e-06	#N/A
422	TRINITY_DN25779_c1_g1_i1	4.35396	5.03321e-08	2.45736e-06	sp|Q67ZU1|LIP2_ARATH Triacylglycerol lipase 2 OS=Arabidopsis thaliana OX=3702 GN=LIP2 PE=2 SV=1
423	TRINITY_DN20500_c0_g1_i3	4.21244	5.03827e-08	2.45736e-06	sp|Q9M903|TGD4_ARATH Protein TRIGALACTOSYLDIACYLGLYCEROL 4, chloroplastic OS=Arabidopsis thaliana OX=3702 GN=TGD4 PE=1 SV=1
424	TRINITY_DN18512_c0_g1_i1	-5.18096	5.04847e-08	2.45736e-06	sp|Q8L612|MACP1_ARATH MACPF domain-containing protein At1g14780 OS=Arabidopsis thaliana OX=3702 GN=At1g14780 PE=2 SV=1
425	TRINITY_DN21174_c0_g1_i1	4.44922	5.04847e-08	2.45736e-06	#N/A
426	TRINITY_DN26998_c1_g4_i1	4.18141	5.06919e-08	2.46165e-06	sp|P02580|ACT3_SOYBN Actin-3 OS=Glycine max OX=3847 GN=SAC3 PE=3 SV=2
427	TRINITY_DN26952_c0_g1_i1	-4.47292	5.26813e-08	2.5463e-06	sp|Q8VZG7|TSN1_ARATH Ribonuclease TUDOR 1 OS=Arabidopsis thaliana OX=3702 GN=TSN1 PE=1 SV=1
428	TRINITY_DN25988_c2_g2_i1	-4.47292	5.26813e-08	2.5463e-06	sp|Q9LX20|ASPL1_ARATH Aspartic proteinase-like protein 1 OS=Arabidopsis thaliana OX=3702 GN=At5g10080 PE=2 SV=1
429	TRINITY_DN18369_c0_g1_i4	4.43651	5.45878e-08	2.6323e-06	#N/A
430	TRINITY_DN20880_c0_g1_i2	-4.81008	5.51357e-08	2.64709e-06	sp|Q9LT17|BBR_ARATH E3 ubiquitin ligase BIG BROTHER-related OS=Arabidopsis thaliana OX=3702 GN=BBR PE=2 SV=1
431	TRINITY_DN22489_c0_g1_i2	-4.27728	5.51503e-08	2.64709e-06	sp|Q29PU2|SAU76_ARATH Auxin-responsive protein SAUR76 OS=Arabidopsis thaliana OX=3702 GN=SAUR76 PE=1 SV=1
432	TRINITY_DN17312_c1_g1_i1	4.4051	5.5376e-08	2.65177e-06	#N/A
433	TRINITY_DN20684_c1_g1_i3	4.62202	5.66914e-08	2.70005e-06	#N/A
434	TRINITY_DN19586_c0_g2_i1	4.20715	5.67333e-08	2.70005e-06	#N/A
435	TRINITY_DN26200_c3_g3_i2	-5.16156	5.67758e-08	2.70005e-06	sp|O80977|VSR3_ARATH Vacuolar-sorting receptor 3 OS=Arabidopsis thaliana OX=3702 GN=VSR3 PE=2 SV=1
436	TRINITY_DN22542_c1_g1_i1	4.12029	5.72718e-08	2.71739e-06	#N/A
437	TRINITY_DN23084_c5_g1_i1	-4.11725	5.77527e-08	2.73394e-06	sp|Q96471|DCAM_IPONI S-adenosylmethionine decarboxylase proenzyme OS=Ipomoea nil OX=35883 GN=SAMDC PE=3 SV=1
438	TRINITY_DN25547_c0_g1_i2	-4.13926	5.80066e-08	2.73969e-06	#N/A
439	TRINITY_DN26950_c0_g1_i3	4.6541	5.86299e-08	2.76282e-06	sp|O81644|VILI2_ARATH Villin-2 OS=Arabidopsis thaliana OX=3702 GN=VLN2 PE=1 SV=2
440	TRINITY_DN24649_c0_g1_i1	-4.05685	6.0961e-08	2.86614e-06	sp|Q84VX0|RFS1_ARATH Probable galactinol--sucrose galactosyltransferase 1 OS=Arabidopsis thaliana OX=3702 GN=RFS1 PE=2 SV=1
441	TRINITY_DN24545_c0_g1_i1	-4.01393	6.3038e-08	2.95707e-06	sp|Q93VY3|NAC72_ARATH NAC domain-containing protein 72 OS=Arabidopsis thaliana OX=3702 GN=NAC072 PE=2 SV=1
442	TRINITY_DN24951_c0_g2_i3	4.04871	6.37525e-08	2.9791e-06	sp|Q9FUD3|BZIP9_ARATH Basic leucine zipper 9 OS=Arabidopsis thaliana OX=3702 GN=BZIP9 PE=1 SV=1
443	TRINITY_DN26425_c1_g2_i3	-4.32343	6.37987e-08	2.9791e-06	sp|P27493|CB22_TOBAC Chlorophyll a-b binding protein 21, chloroplastic OS=Nicotiana tabacum OX=4097 GN=CAB21 PE=2 SV=1
444	TRINITY_DN22449_c0_g1_i1	4.41076	6.39396e-08	2.9791e-06	sp|O74347|COXM1_SCHPO COX assembly mitochondrial protein 1 OS=Schizosaccharomyces pombe (strain 972 / ATCC 24843) OX=284812 GN=cmc1 PE=3 SV=1
445	TRINITY_DN24493_c1_g2_i1	-4.0031	6.48099e-08	3.00975e-06	sp|Q9T074|PCKA_ARATH Phosphoenolpyruvate carboxykinase (ATP) OS=Arabidopsis thaliana OX=3702 GN=PCKA PE=1 SV=1
446	TRINITY_DN24124_c0_g1_i9	4.63762	6.48884e-08	3.00975e-06	sp|O22874|EXPA8_ARATH Expansin-A8 OS=Arabidopsis thaliana OX=3702 GN=EXPA8 PE=2 SV=1
447	TRINITY_DN27171_c0_g1_i1	-4.19156	6.5441e-08	3.02858e-06	sp|P17801|KPRO_MAIZE Putative receptor protein kinase ZmPK1 OS=Zea mays OX=4577 GN=PK1 PE=2 SV=2
448	TRINITY_DN25616_c0_g1_i2	-5.13196	6.6544e-08	3.07276e-06	sp|P07979|GUB_NICPL Lichenase OS=Nicotiana plumbaginifolia OX=4092 GN=GN1 PE=2 SV=3
449	TRINITY_DN26760_c1_g2_i1	3.97837	6.71032e-08	3.08989e-06	sp|O24370|LOX21_SOLTU Linoleate 13S-lipoxygenase 2-1, chloroplastic OS=Solanum tuberosum OX=4113 GN=LOX2.1 PE=1 SV=1
450	TRINITY_DN22960_c0_g1_i2	-4.15679	6.72137e-08	3.08989e-06	sp|Q8LDP4|CP19D_ARATH Peptidyl-prolyl cis-trans isomerase CYP19-4 OS=Arabidopsis thaliana OX=3702 GN=CYP19-4 PE=1 SV=2
451	TRINITY_DN24935_c1_g1_i5	4.24201	6.81205e-08	3.12463e-06	sp|Q9SJB4|GDL34_ARATH GDSL esterase/lipase At2g04570 OS=Arabidopsis thaliana OX=3702 GN=At2g04570 PE=2 SV=1
452	TRINITY_DN14834_c0_g1_i4	4.47269	6.89397e-08	3.14231e-06	sp|Q9LZV3|MAN6_ARATH Mannan endo-1,4-beta-mannosidase 6 OS=Arabidopsis thaliana OX=3702 GN=MAN6 PE=2 SV=1
453	TRINITY_DN26363_c1_g1_i1	-4.17432	6.91639e-08	3.14231e-06	sp|Q9ZNR0|C78A6_ARATH Cytochrome P450 78A6 OS=Arabidopsis thaliana OX=3702 GN=CYP78A6 PE=2 SV=1
454	TRINITY_DN24507_c0_g1_i1	-5.12863	6.92654e-08	3.14231e-06	sp|Q9M376|VA727_ARATH Vesicle-associated membrane protein 727 OS=Arabidopsis thaliana OX=3702 GN=VAMP727 PE=1 SV=1
455	TRINITY_DN26251_c0_g1_i3	-5.1253	6.92654e-08	3.14231e-06	sp|Q9C5S2|IRE1A_ARATH Serine/threonine-protein kinase/endoribonuclease IRE1a OS=Arabidopsis thaliana OX=3702 GN=IRE1A PE=1 SV=1
456	TRINITY_DN26141_c0_g1_i3	-5.1253	6.92654e-08	3.14231e-06	sp|Q41058|GLGB1_PEA 1,4-alpha-glucan-branching enzyme 1, chloroplastic/amyloplastic OS=Pisum sativum OX=3888 GN=SBEI PE=1 SV=1
457	TRINITY_DN27177_c1_g1_i2	-4.19929	7.08338e-08	3.19784e-06	sp|O64477|Y2913_ARATH G-type lectin S-receptor-like serine/threonine-protein kinase At2g19130 OS=Arabidopsis thaliana OX=3702 GN=At2g19130 PE=2 SV=1
458	TRINITY_DN21614_c5_g1_i2	4.20383	7.09206e-08	3.19784e-06	#N/A
459	TRINITY_DN21840_c1_g4_i1	4.58552	7.09532e-08	3.19784e-06	#N/A
460	TRINITY_DN16554_c0_g1_i1	4.24529	7.28443e-08	3.27593e-06	sp|P46486|PSAF_FLATR Photosystem I reaction center subunit III, chloroplastic OS=Flaveria trinervia OX=4227 GN=PSAF PE=2 SV=1
461	TRINITY_DN24555_c0_g2_i2	4.29574	7.45657e-08	3.34442e-06	sp|P42743|UBC15_ARATH Ubiquitin-conjugating enzyme 15 OS=Arabidopsis thaliana OX=3702 GN=UBC15 PE=2 SV=2
462	TRINITY_DN25461_c4_g1_i3	-4.24219	7.48482e-08	3.34442e-06	sp|Q9AXJ4|IF5A_MANES Eukaryotic translation initiation factor 5A OS=Manihot esculenta OX=3983 PE=2 SV=2
463	TRINITY_DN24841_c0_g1_i3	4.16982	7.4878e-08	3.34442e-06	sp|Q9M276|ATB12_ARATH Homeobox-leucine zipper protein ATHB-12 OS=Arabidopsis thaliana OX=3702 GN=ATHB-12 PE=1 SV=1
464	TRINITY_DN25440_c1_g1_i4	4.05191	7.50219e-08	3.34442e-06	#N/A
465	TRINITY_DN23321_c0_g4_i1	4.12759	7.51755e-08	3.34442e-06	#N/A
466	TRINITY_DN25529_c0_g2_i4	-4.28892	7.8253e-08	3.47386e-06	sp|P26302|KPPR_WHEAT Phosphoribulokinase, chloroplastic OS=Triticum aestivum OX=4565 PE=2 SV=1
467	TRINITY_DN23548_c2_g1_i1	-4.08668	8.03357e-08	3.55868e-06	sp|Q9FND9|RFS5_ARATH Probable galactinol--sucrose galactosyltransferase 5 OS=Arabidopsis thaliana OX=3702 GN=RFS5 PE=1 SV=1
468	TRINITY_DN21520_c0_g1_i1	-4.30468	8.24046e-08	3.64253e-06	sp|Q09463|RNF5_CAEEL RING finger protein 5 OS=Caenorhabditis elegans OX=6239 GN=rnf-5 PE=1 SV=1
469	TRINITY_DN24246_c1_g2_i1	4.22468	8.26516e-08	3.64566e-06	sp|Q9SJY5|PUMP5_ARATH Mitochondrial uncoupling protein 5 OS=Arabidopsis thaliana OX=3702 GN=PUMP5 PE=2 SV=1
470	TRINITY_DN19212_c0_g2_i1	4.29013	8.39413e-08	3.69467e-06	sp|A3KPF2|ANM14_ARATH Probable histone-arginine methyltransferase 1.4 OS=Arabidopsis thaliana OX=3702 GN=PRMT14 PE=1 SV=1
471	TRINITY_DN25433_c0_g1_i2	4.08391	8.42527e-08	3.7005e-06	#N/A
472	TRINITY_DN26806_c0_g3_i1	-5.09494	8.48423e-08	3.70844e-06	sp|Q500U8|TKPR1_ARATH Tetraketide alpha-pyrone reductase 1 OS=Arabidopsis thaliana OX=3702 GN=TKPR1 PE=1 SV=1
473	TRINITY_DN22148_c0_g1_i3	-5.09153	8.48423e-08	3.70844e-06	sp|Q93YU5|SEC8_ARATH Exocyst complex component SEC8 OS=Arabidopsis thaliana OX=3702 GN=SEC8 PE=1 SV=1
474	TRINITY_DN21149_c0_g1_i2	-4.63698	8.50814e-08	3.70844e-06	sp|O04425|FCA_ARATH Flowering time control protein FCA OS=Arabidopsis thaliana OX=3702 GN=FCA PE=1 SV=3
475	TRINITY_DN26966_c1_g3_i1	-4.74071	8.53245e-08	3.70844e-06	sp|Q94AH6|CUL1_ARATH Cullin-1 OS=Arabidopsis thaliana OX=3702 GN=CUL1 PE=1 SV=1
476	TRINITY_DN26729_c0_g1_i1	-4.883	8.53299e-08	3.70844e-06	sp|Q94A94|DCDA2_ARATH Diaminopimelate decarboxylase 2, chloroplastic OS=Arabidopsis thaliana OX=3702 GN=LYSA2 PE=1 SV=1
477	TRINITY_DN25488_c0_g2_i2	-4.48942	8.63711e-08	3.74445e-06	sp|Q8RWL5|CLT3_ARATH Protein CLT3, chloroplastic OS=Arabidopsis thaliana OX=3702 GN=CLT3 PE=2 SV=1
478	TRINITY_DN20232_c0_g4_i5	4.24854	8.65204e-08	3.74445e-06	sp|Q9FKQ1|DTX27_ARATH Protein DETOXIFICATION 27 OS=Arabidopsis thaliana OX=3702 GN=DTX27 PE=2 SV=1
479	TRINITY_DN25346_c1_g3_i1	3.99762	8.71815e-08	3.76519e-06	sp|Q8RY59|RCD1_ARATH Inactive poly [ADP-ribose] polymerase RCD1 OS=Arabidopsis thaliana OX=3702 GN=RCD1 PE=1 SV=1
480	TRINITY_DN27123_c1_g1_i3	-4.7328	8.80927e-08	3.79661e-06	#N/A
481	TRINITY_DN26380_c0_g2_i1	3.94519	8.92093e-08	3.83061e-06	sp|P83344|XYNB_PRUPE Putative beta-D-xylosidase (Fragment) OS=Prunus persica OX=3760 PE=2 SV=1
482	TRINITY_DN18528_c0_g1_i4	4.09114	8.92518e-08	3.83061e-06	#N/A
483	TRINITY_DN22779_c0_g3_i1	4.01609	9.07598e-08	3.88726e-06	sp|Q9LIS3|GAE6_ARATH UDP-glucuronate 4-epimerase 6 OS=Arabidopsis thaliana OX=3702 GN=GAE6 PE=1 SV=1
484	TRINITY_DN29488_c0_g1_i1	-4.72484	9.39301e-08	4.01474e-06	sp|P27484|GRP2_NICSY Glycine-rich protein 2 OS=Nicotiana sylvestris OX=4096 GN=GRP-2 PE=2 SV=1
485	TRINITY_DN23691_c2_g1_i2	-4.07151	9.45665e-08	4.0336e-06	#N/A
486	TRINITY_DN23707_c0_g1_i1	-4.61797	9.54911e-08	4.06466e-06	sp|Q9FNP4|PIA2_ARATH Phytochrome-interacting ankyrin-repeat protein 2 OS=Arabidopsis thaliana OX=3702 GN=PIA2 PE=1 SV=1
487	TRINITY_DN25228_c0_g1_i6	-5.07434	9.60143e-08	4.07265e-06	sp|Q9LK27|GTE8_ARATH Transcription factor GTE8 OS=Arabidopsis thaliana OX=3702 GN=GTE8 PE=2 SV=2
488	TRINITY_DN22870_c0_g1_i1	4.26795	9.61403e-08	4.07265e-06	sp|Q9C8M2|MSRB1_ARATH Peptide methionine sulfoxide reductase B1, chloroplastic OS=Arabidopsis thaliana OX=3702 GN=MSRB1 PE=1 SV=1
489	TRINITY_DN24028_c0_g1_i5	4.51234	9.62695e-08	4.07265e-06	#N/A
490	TRINITY_DN25690_c2_g5_i6	-4.15382	1.00087e-07	4.22148e-06	sp|Q9SRN0|NHL1_ARATH NDR1/HIN1-like protein 1 OS=Arabidopsis thaliana OX=3702 GN=NHL1 PE=2 SV=1
491	TRINITY_DN24380_c0_g1_i4	-4.71147	1.00196e-07	4.22148e-06	sp|Q8L7E5|WIT1_ARATH WPP domain-interacting tail-anchored protein 1 OS=Arabidopsis thaliana OX=3702 GN=WIT1 PE=1 SV=2
492	TRINITY_DN24800_c0_g1_i9	4.40999	1.01066e-07	4.24295e-06	sp|O64587|ACD11_ARATH Accelerated cell death 11 OS=Arabidopsis thaliana OX=3702 GN=ACD11 PE=1 SV=1
493	TRINITY_DN27079_c1_g1_i6	-4.60837	1.01215e-07	4.24295e-06	sp|F4JKK0|SUD1_ARATH Probable E3 ubiquitin ligase SUD1 OS=Arabidopsis thaliana OX=3702 GN=SUD1 PE=1 SV=1
494	TRINITY_DN26015_c0_g1_i3	4.30645	1.0132e-07	4.24295e-06	#N/A
495	TRINITY_DN21039_c0_g2_i1	3.94563	1.03542e-07	4.32721e-06	#N/A
496	TRINITY_DN26641_c0_g1_i1	-5.06044	1.04357e-07	4.35249e-06	sp|F4JLM5|SYIC_ARATH Isoleucine--tRNA ligase, cytoplasmic OS=Arabidopsis thaliana OX=3702 GN=At4g10320 PE=2 SV=1
497	TRINITY_DN22068_c0_g1_i3	-4.12496	1.0479e-07	4.35428e-06	sp|Q944B6|TYRA1_ARATH Arogenate dehydrogenase 1, chloroplastic OS=Arabidopsis thaliana OX=3702 GN=TYRAAT1 PE=1 SV=1
498	TRINITY_DN25884_c0_g1_i6	-4.45562	1.04821e-07	4.35428e-06	#N/A
499	TRINITY_DN23322_c0_g1_i1	3.97532	1.0606e-07	4.39693e-06	#N/A
500	TRINITY_DN20795_c0_g1_i1	-4.02567	1.07254e-07	4.43754e-06	sp|P09342|ILVB1_TOBAC Acetolactate synthase 1, chloroplastic OS=Nicotiana tabacum OX=4097 GN=ALS SURA PE=1 SV=1
501	TRINITY_DN24244_c0_g1_i4	4.4541	1.0948e-07	4.51465e-06	sp|Q69U49|RMR2_ORYSJ Receptor homology region, transmembrane domain- and RING domain-containing protein 2 OS=Oryza sativa subsp. japonica OX=39947 GN=RMR1 PE=2 SV=2
502	TRINITY_DN25407_c0_g1_i3	4.29363	1.09555e-07	4.51465e-06	#N/A
503	TRINITY_DN26353_c2_g1_i2	-4.51215	1.10357e-07	4.53685e-06	sp|Q9C6S7|PMTK_ARATH Probable methyltransferase PMT20 OS=Arabidopsis thaliana OX=3702 GN=At1g31850 PE=2 SV=1
504	TRINITY_DN23803_c0_g1_i4	4.20848	1.10532e-07	4.53685e-06	sp|P50433|GLYM_SOLTU Serine hydroxymethyltransferase, mitochondrial OS=Solanum tuberosum OX=4113 PE=2 SV=1
505	TRINITY_DN23571_c3_g1_i1	-4.34481	1.1412e-07	4.67483e-06	sp|Q9CA93|BAC2_ARATH Mitochondrial arginine transporter BAC2 OS=Arabidopsis thaliana OX=3702 GN=BAC2 PE=1 SV=1
506	TRINITY_DN24610_c3_g1_i7	4.00476	1.17868e-07	4.81884e-06	sp|Q3E813|YL154_YEAST Uncharacterized protein YLR154C-G OS=Saccharomyces cerevisiae (strain ATCC 204508 / S288c) OX=559292 GN=YLR154C-G PE=2 SV=1
507	TRINITY_DN24832_c0_g1_i1	-5.03934	1.18405e-07	4.83124e-06	sp|P48528|PPX2_ARATH Serine/threonine-protein phosphatase PP-X isozyme 2 OS=Arabidopsis thaliana OX=3702 GN=PPX2 PE=2 SV=2
508	TRINITY_DN25373_c2_g1_i4	4.1024	1.19071e-07	4.84885e-06	sp|Q9ZRT5|GSTT1_ARATH Glutathione S-transferase T1 OS=Arabidopsis thaliana OX=3702 GN=GSTT1 PE=2 SV=1
509	TRINITY_DN25174_c1_g1_i3	4.16079	1.20197e-07	4.8851e-06	#N/A
510	TRINITY_DN22207_c0_g1_i1	4.20963	1.2192e-07	4.94543e-06	#N/A
511	TRINITY_DN25061_c0_g2_i3	-4.23843	1.2244e-07	4.95677e-06	sp|Q93Y08|AB1K8_ARATH Protein ACTIVITY OF BC1 COMPLEX KINASE 8, chloroplastic OS=Arabidopsis thaliana OX=3702 GN=ABC1K8 PE=2 SV=1
512	TRINITY_DN23483_c0_g3_i1	4.07969	1.23761e-07	5.00049e-06	sp|Q978J0|Y1425_THEVO Putative ankyrin repeat protein TV1425 OS=Thermoplasma volcanium (strain ATCC 51530 / DSM 4299 / JCM 9571 / NBRC 15438 / GSS1) OX=273116 GN=TV1425 PE=1 SV=1
513	TRINITY_DN21174_c0_g1_i2	4.05895	1.24235e-07	5.00986e-06	#N/A
514	TRINITY_DN26693_c0_g1_i4	-5.02151	1.2892e-07	5.18866e-06	sp|Q66PF2|URT1_FRAAN Putative UDP-rhamnose:rhamnosyltransferase 1 OS=Fragaria ananassa OX=3747 GN=GT4 PE=2 SV=1
515	TRINITY_DN25851_c1_g3_i5	4.464	1.29343e-07	5.19557e-06	sp|F4KGU4|DEAHC_ARATH ATP-dependent RNA helicase DEAH12, chloroplastic OS=Arabidopsis thaliana OX=3702 GN=At5g10370 PE=3 SV=1
516	TRINITY_DN25815_c0_g2_i2	-4.28749	1.30354e-07	5.22604e-06	sp|U3U992|UGT8_CATRO 7-deoxyloganetic acid glucosyltransferase OS=Catharanthus roseus OX=4058 GN=UGT709C2 PE=1 SV=1
517	TRINITY_DN26547_c1_g1_i3	3.92876	1.33921e-07	5.35864e-06	sp|P93508|CALR_RICCO Calreticulin OS=Ricinus communis OX=3988 PE=2 SV=1
518	TRINITY_DN21111_c1_g1_i1	-3.95728	1.37443e-07	5.48897e-06	sp|Q9FYB5|DNJ11_ARATH Chaperone protein dnaJ 11, chloroplastic OS=Arabidopsis thaliana OX=3702 GN=ATJ11 PE=1 SV=2
519	TRINITY_DN21545_c2_g2_i1	4.12176	1.42072e-07	5.66291e-06	#N/A
520	TRINITY_DN21760_c0_g2_i1	3.85299	1.43358e-07	5.70135e-06	#N/A
521	TRINITY_DN18354_c0_g1_i1	4.47012	1.43588e-07	5.70135e-06	#N/A
522	TRINITY_DN23449_c0_g1_i1	-3.98432	1.43917e-07	5.70348e-06	sp|P42495|CADH1_ARACO Probable cinnamyl alcohol dehydrogenase 1 OS=Aralia cordata OX=29746 GN=CAD1 PE=2 SV=1
523	TRINITY_DN16609_c0_g2_i5	3.94965	1.47477e-07	5.83339e-06	sp|Q8LE10|HA22I_ARATH HVA22-like protein i OS=Arabidopsis thaliana OX=3702 GN=HVA22I PE=2 SV=2
524	TRINITY_DN24969_c1_g1_i1	-4.05449	1.51032e-07	5.96261e-06	#N/A
525	TRINITY_DN24570_c1_g1_i1	3.8715	1.51521e-07	5.97052e-06	sp|Q9XFM6|MSBP1_ARATH Membrane steroid-binding protein 1 OS=Arabidopsis thaliana OX=3702 GN=MSBP1 PE=1 SV=2
526	TRINITY_DN27152_c3_g2_i6	4.49854	1.51891e-07	5.9737e-06	#N/A
527	TRINITY_DN24806_c0_g1_i2	-4.45814	1.5298e-07	6.0051e-06	sp|Q93YV6|2A5K_ARATH Serine/threonine protein phosphatase 2A 57 kDa regulatory subunit B' kappa isoform OS=Arabidopsis thaliana OX=3702 GN=B'KAPPA PE=2 SV=1
528	TRINITY_DN26959_c0_g1_i3	-4.53427	1.53614e-07	6.01858e-06	sp|P11043|AROA_PETHY 3-phosphoshikimate 1-carboxyvinyltransferase, chloroplastic OS=Petunia hybrida OX=4102 PE=1 SV=1
529	TRINITY_DN24637_c0_g2_i3	-4.17454	1.58627e-07	6.20326e-06	sp|Q9ZPN9|TBB2_ELEIN Tubulin beta-2 chain OS=Eleusine indica OX=29674 GN=TUBB2 PE=2 SV=1
530	TRINITY_DN26718_c2_g1_i3	4.08692	1.631e-07	6.36123e-06	#N/A
531	TRINITY_DN23538_c0_g1_i2	4.12897	1.63282e-07	6.36123e-06	sp|P33629|TBA_PRUDU Tubulin alpha chain OS=Prunus dulcis OX=3755 GN=TUBA PE=2 SV=1
532	TRINITY_DN22204_c1_g1_i1	4.07541	1.64345e-07	6.3906e-06	sp|Q39211|NRPB3_ARATH DNA-directed RNA polymerases II, IV and V subunit 3 OS=Arabidopsis thaliana OX=3702 GN=NRPB3 PE=1 SV=1
533	TRINITY_DN23570_c0_g1_i2	-4.24573	1.66208e-07	6.44146e-06	sp|Q9SYG7|AL7B4_ARATH Aldehyde dehydrogenase family 7 member B4 OS=Arabidopsis thaliana OX=3702 GN=ALDH7B4 PE=2 SV=3
534	TRINITY_DN20298_c0_g5_i1	4.14372	1.66276e-07	6.44146e-06	sp|P0CG89|H4_SOYBN Histone H4 OS=Glycine max OX=3847 PE=3 SV=1
535	TRINITY_DN19442_c0_g1_i6	-4.98151	1.67143e-07	6.46295e-06	sp|P32024|JI23_HORVU 23 kDa jasmonate-induced protein OS=Hordeum vulgare OX=4513 PE=2 SV=1
536	TRINITY_DN23867_c0_g2_i5	-4.76534	1.72783e-07	6.66859e-06	sp|Q9FYR7|SCL8_ARATH Scarecrow-like protein 8 OS=Arabidopsis thaliana OX=3702 GN=SCL8 PE=2 SV=1
537	TRINITY_DN19687_c1_g1_i1	4.11885	1.73623e-07	6.68853e-06	#N/A
538	TRINITY_DN25694_c0_g3_i3	-4.2753	1.75783e-07	6.75917e-06	sp|Q9SN43|CIPKC_ARATH CBL-interacting serine/threonine-protein kinase 12 OS=Arabidopsis thaliana OX=3702 GN=CIPK12 PE=1 SV=1
539	TRINITY_DN26139_c0_g1_i3	-3.98711	1.80117e-07	6.91294e-06	sp|Q9M682|GMK2_ARATH Guanylate kinase 2 OS=Arabidopsis thaliana OX=3702 GN=GK-2 PE=2 SV=1
540	TRINITY_DN26841_c1_g1_i6	-4.75237	1.86655e-07	7.15062e-06	sp|D3UAG1|U7A16_PYRCO UDP-glycosyltransferase 71A16 OS=Pyrus communis OX=23211 GN=UGT71A16 PE=1 SV=1
541	TRINITY_DN24610_c3_g1_i3	4.3444	1.88209e-07	7.18353e-06	sp|Q3E813|YL154_YEAST Uncharacterized protein YLR154C-G OS=Saccharomyces cerevisiae (strain ATCC 204508 / S288c) OX=559292 GN=YLR154C-G PE=2 SV=1
542	TRINITY_DN26453_c1_g3_i1	4.19399	1.88209e-07	7.18353e-06	#N/A
543	TRINITY_DN26305_c0_g1_i5	4.03346	1.91342e-07	7.28967e-06	sp|Q0DWA9|SIPL4_ORYSJ Signal peptide peptidase-like 4 OS=Oryza sativa subsp. japonica OX=39947 GN=SPPL4 PE=2 SV=1
544	TRINITY_DN25110_c1_g4_i1	4.00295	1.92046e-07	7.30305e-06	sp|Q8L7G3|CRK7_ARATH Cysteine-rich receptor-like protein kinase 7 OS=Arabidopsis thaliana OX=3702 GN=CRK7 PE=2 SV=1
545	TRINITY_DN22834_c2_g1_i8	4.17434	1.94046e-07	7.35209e-06	sp|Q9FMR9|RIN1_ARATH RuvB-like protein 1 OS=Arabidopsis thaliana OX=3702 GN=RIN1 PE=1 SV=1
546	TRINITY_DN19463_c0_g1_i1	4.1182	1.94046e-07	7.35209e-06	sp|Q9LT96|Y5977_ARATH Probable leucine-rich repeat receptor-like protein kinase At5g49770 OS=Arabidopsis thaliana OX=3702 GN=At5g49770 PE=2 SV=1
547	TRINITY_DN18496_c1_g1_i1	3.96284	1.94803e-07	7.36728e-06	#N/A
548	TRINITY_DN25529_c0_g2_i2	3.95583	1.95544e-07	7.3818e-06	sp|P26302|KPPR_WHEAT Phosphoribulokinase, chloroplastic OS=Triticum aestivum OX=4565 PE=2 SV=1
549	TRINITY_DN24014_c0_g1_i1	-4.00831	1.98947e-07	7.49659e-06	sp|O22941|IDE1_ARATH Insulin-degrading enzyme-like 1, peroxisomal OS=Arabidopsis thaliana OX=3702 GN=PXM16 PE=2 SV=1
550	TRINITY_DN27014_c0_g2_i1	-4.9517	1.99487e-07	7.50325e-06	sp|Q9FHE4|BRG1_ARATH BOI-related E3 ubiquitin-protein ligase 1 OS=Arabidopsis thaliana OX=3702 GN=BRG1 PE=1 SV=1
551	TRINITY_DN23791_c1_g1_i1	-4.74258	2.01761e-07	7.5663e-06	sp|Q9SW63|RA210_ARATH Ethylene-responsive transcription factor RAP2-10 OS=Arabidopsis thaliana OX=3702 GN=RAP2-10 PE=2 SV=1
552	TRINITY_DN22038_c3_g1_i3	-4.13334	2.01895e-07	7.5663e-06	sp|Q9FYB5|DNJ11_ARATH Chaperone protein dnaJ 11, chloroplastic OS=Arabidopsis thaliana OX=3702 GN=ATJ11 PE=1 SV=2
553	TRINITY_DN24310_c1_g2_i2	-4.28869	2.06384e-07	7.72056e-06	sp|Q9S9N9|CCR1_ARATH Cinnamoyl-CoA reductase 1 OS=Arabidopsis thaliana OX=3702 GN=CCR1 PE=1 SV=1
554	TRINITY_DN21451_c4_g1_i2	4.16141	2.09814e-07	7.83469e-06	#N/A
555	TRINITY_DN24345_c0_g1_i2	4.44272	2.13067e-07	7.94182e-06	sp|Q38834|R13L4_ARATH Disease resistance RPP13-like protein 4 OS=Arabidopsis thaliana OX=3702 GN=RPP13L4 PE=1 SV=2
556	TRINITY_DN21508_c0_g3_i1	4.29324	2.15893e-07	8.01853e-06	sp|Q9XI36|MBD10_ARATH Methyl-CpG-binding domain-containing protein 10 OS=Arabidopsis thaliana OX=3702 GN=MBD10 PE=1 SV=1
557	TRINITY_DN20914_c0_g1_i4	-4.4774	2.159e-07	8.01853e-06	sp|A1L209|AT7L3_DANRE Ataxin-7-like protein 3 OS=Danio rerio OX=7955 GN=atxn7l3 PE=2 SV=1
558	TRINITY_DN24584_c1_g1_i6	-3.7986	2.1662e-07	8.03085e-06	#N/A
559	TRINITY_DN25888_c1_g1_i6	-4.93656	2.18193e-07	8.06134e-06	sp|P27880|HSP12_MEDSA 18.2 kDa class I heat shock protein OS=Medicago sativa OX=3879 GN=HSP18.2 PE=2 SV=1
560	TRINITY_DN21656_c0_g1_i3	-4.72609	2.18222e-07	8.06134e-06	sp|Q6Y2X3|DJC14_HUMAN DnaJ homolog subfamily C member 14 OS=Homo sapiens OX=9606 GN=DNAJC14 PE=2 SV=2
561	TRINITY_DN24816_c1_g2_i1	3.86948	2.21779e-07	8.17815e-06	sp|Q96329|ACOX4_ARATH Acyl-coenzyme A oxidase 4, peroxisomal OS=Arabidopsis thaliana OX=3702 GN=ACX4 PE=1 SV=1
562	TRINITY_DN22308_c0_g2_i7	3.88508	2.2392e-07	8.2424e-06	sp|P0CB26|Y1089_ARATH Uncharacterized protein At1g10890 OS=Arabidopsis thaliana OX=3702 GN=At1g10890 PE=4 SV=1
563	TRINITY_DN26540_c0_g2_i3	4.11196	2.27775e-07	8.3694e-06	sp|Q84L31|RD23C_ARATH Ubiquitin receptor RAD23c OS=Arabidopsis thaliana OX=3702 GN=RAD23C PE=1 SV=2
564	TRINITY_DN20690_c0_g1_i4	3.82983	2.29275e-07	8.40961e-06	sp|P20238|MT1_ERYGU Metallothionein-like protein 1 OS=Erythranthe guttata OX=4155 PE=3 SV=1
565	TRINITY_DN24007_c0_g1_i1	3.80892	2.30335e-07	8.43351e-06	sp|Q9XIN0|LHW_ARATH Transcription factor LHW OS=Arabidopsis thaliana OX=3702 GN=LHW PE=1 SV=1
566	TRINITY_DN25351_c2_g4_i1	-4.57348	2.33065e-07	8.51841e-06	sp|Q71H73|H33_VITVI Histone H3.3 OS=Vitis vinifera OX=29760 PE=2 SV=3
567	TRINITY_DN23623_c0_g1_i1	-4.22515	2.35175e-07	8.58037e-06	sp|A8MS85|SPT61_ARATH Transcription elongation factor SPT6 homolog OS=Arabidopsis thaliana OX=3702 GN=SPT6 PE=1 SV=1
568	TRINITY_DN20439_c0_g1_i2	4.38771	2.365e-07	8.61352e-06	#N/A
569	TRINITY_DN26798_c3_g2_i1	-4.91741	2.38845e-07	8.68361e-06	sp|Q9SBJ1|PDK_ARATH [Pyruvate dehydrogenase (acetyl-transferring)] kinase, mitochondrial OS=Arabidopsis thaliana OX=3702 GN=PDK PE=1 SV=1
570	TRINITY_DN25086_c1_g3_i3	3.80339	2.45362e-07	8.90333e-06	sp|Q4R8X1|ERGI3_MACFA Endoplasmic reticulum-Golgi intermediate compartment protein 3 OS=Macaca fascicularis OX=9541 GN=ERGIC3 PE=2 SV=1
571	TRINITY_DN24791_c1_g1_i1	-4.70607	2.45749e-07	8.90333e-06	sp|Q8GT75|NIP1_ARATH NEP1-interacting protein 1 OS=Arabidopsis thaliana OX=3702 GN=NIP1 PE=1 SV=2
572	TRINITY_DN25509_c2_g2_i1	3.81123	2.47543e-07	8.95029e-06	sp|Q8S528|AL2B7_ARATH Aldehyde dehydrogenase family 2 member B7, mitochondrial OS=Arabidopsis thaliana OX=3702 GN=ALDH2B7 PE=1 SV=2
573	TRINITY_DN23097_c0_g1_i5	4.09789	2.4791e-07	8.95029e-06	#N/A
574	TRINITY_DN23314_c0_g2_i1	-4.90968	2.49969e-07	9.0022e-06	sp|B9DFI7|PMT2_ARATH Probable methyltransferase PMT2 OS=Arabidopsis thaliana OX=3702 GN=At1g26850 PE=2 SV=2
575	TRINITY_DN21391_c0_g1_i1	4.04458	2.50218e-07	9.0022e-06	sp|Q9T0H9|PA71H_ARATH Protein PAM71-homolog, chloroplastic OS=Arabidopsis thaliana OX=3702 GN=PAM71-HL PE=1 SV=2
576	TRINITY_DN24189_c1_g2_i3	-4.45347	2.53006e-07	9.0867e-06	sp|Q9SH88|RRS1_ARATH Ribosome biogenesis regulatory protein homolog OS=Arabidopsis thaliana OX=3702 GN=At2g37990 PE=2 SV=2
577	TRINITY_DN26315_c0_g1_i1	-4.11973	2.53583e-07	9.09163e-06	sp|Q42569|C90A1_ARATH Cytochrome P450 90A1 OS=Arabidopsis thaliana OX=3702 GN=CYP90A1 PE=2 SV=1
578	TRINITY_DN17160_c0_g1_i1	3.98586	2.54916e-07	9.12361e-06	sp|Q94KL7|SILD_FORIN Secoisolariciresinol dehydrogenase (Fragment) OS=Forsythia intermedia OX=55183 PE=1 SV=1
579	TRINITY_DN18551_c0_g2_i1	-4.21185	2.57652e-07	9.20562e-06	#N/A
580	TRINITY_DN26386_c1_g2_i4	-3.85728	2.59044e-07	9.2394e-06	sp|P93051|ERDL7_ARATH Sugar transporter ERD6-like 7 OS=Arabidopsis thaliana OX=3702 GN=At2g48020 PE=2 SV=2
581	TRINITY_DN22641_c0_g1_i4	-4.69256	2.66212e-07	9.47871e-06	sp|Q9FLD7|GT14A_ARATH Beta-glucuronosyltransferase GlcAT14A OS=Arabidopsis thaliana OX=3702 GN=GLCAT14A PE=2 SV=1
582	TRINITY_DN22443_c0_g1_i4	-3.9209	2.67302e-07	9.50117e-06	#N/A
583	TRINITY_DN18866_c0_g1_i1	3.8506	2.70608e-07	9.60219e-06	sp|O04887|PME2_CITSI Pectinesterase 2 OS=Citrus sinensis OX=2711 GN=PECS-2.1 PE=2 SV=1
584	TRINITY_DN19903_c1_g1_i1	3.88447	2.72343e-07	9.64718e-06	sp|O24461|RAB7_PRUAR Ras-related protein Rab7 OS=Prunus armeniaca OX=36596 PE=2 SV=1
585	TRINITY_DN21809_c0_g1_i4	4.10455	2.73966e-07	9.67158e-06	sp|Q9C509|SGPL_ARATH Sphingosine-1-phosphate lyase OS=Arabidopsis thaliana OX=3702 GN=DPL1 PE=1 SV=1
586	TRINITY_DN24784_c1_g1_i2	4.10455	2.73966e-07	9.67158e-06	sp|P37710|ALYS_ENTFA Autolysin OS=Enterococcus faecalis (strain ATCC 700802 / V583) OX=226185 GN=EF_0799 PE=1 SV=2
587	TRINITY_DN19829_c0_g1_i2	3.80806	2.7453e-07	9.67495e-06	sp|P19954|PRSP1_SPIOL Ribosome-binding factor PSRP1, chloroplastic OS=Spinacia oleracea OX=3562 GN=PSRP1 PE=1 SV=2
588	TRINITY_DN19015_c2_g5_i3	3.96124	2.79811e-07	9.84431e-06	#N/A
589	TRINITY_DN26856_c0_g3_i1	3.73566	2.83432e-07	9.94898e-06	#N/A
590	TRINITY_DN26239_c0_g3_i4	3.8649	2.83748e-07	9.94898e-06	#N/A
591	TRINITY_DN22313_c0_g1_i1	-4.88623	2.86906e-07	1.00427e-05	sp|F4JSZ5|BIG1_ARATH Brefeldin A-inhibited guanine nucleotide-exchange protein 1 OS=Arabidopsis thaliana OX=3702 GN=BIG1 PE=2 SV=1
592	TRINITY_DN27125_c2_g2_i1	-4.43187	2.87757e-07	1.00555e-05	sp|Q4KKX4|NCOR1_XENTR Nuclear receptor corepressor 1 OS=Xenopus tropicalis OX=8364 GN=ncor1 PE=2 SV=1
593	TRINITY_DN25627_c0_g3_i2	-4.19071	2.89133e-07	1.00865e-05	sp|Q9FNH6|NHL3_ARATH NDR1/HIN1-like protein 3 OS=Arabidopsis thaliana OX=3702 GN=NHL3 PE=1 SV=1
594	TRINITY_DN25209_c1_g1_i1	-4.12243	2.91564e-07	1.01542e-05	sp|C0SUT9|JMJ16_ARATH Putative lysine-specific demethylase JMJ16 OS=Arabidopsis thaliana OX=3702 GN=JMJ16 PE=2 SV=1
595	TRINITY_DN26846_c3_g1_i6	-4.88229	3.00521e-07	1.04485e-05	sp|O80612|APY6_ARATH Probable apyrase 6 OS=Arabidopsis thaliana OX=3702 GN=APY6 PE=2 SV=2
596	TRINITY_DN25935_c0_g3_i2	4.09494	3.12997e-07	1.0864e-05	sp|Q9ZQ31|STY13_ARATH Serine/threonine-protein kinase STY13 OS=Arabidopsis thaliana OX=3702 GN=STY13 PE=1 SV=2
597	TRINITY_DN26495_c0_g1_i2	-3.84376	3.16323e-07	1.09611e-05	sp|Q9FJH6|AB1F_ARATH ABC transporter F family member 1 OS=Arabidopsis thaliana OX=3702 GN=ABCF1 PE=2 SV=1
598	TRINITY_DN22039_c1_g2_i2	-4.41269	3.17264e-07	1.09753e-05	#N/A
599	TRINITY_DN26634_c2_g1_i3	-3.78348	3.1853e-07	1.10007e-05	sp|P04284|PR06_SOLLC Pathogenesis-related leaf protein 6 OS=Solanum lycopersicum OX=4081 GN=PR1B1 PE=1 SV=2
600	TRINITY_DN25651_c0_g1_i3	-4.8624	3.29932e-07	1.13755e-05	sp|Q9SB51|UBP16_ARATH Ubiquitin carboxyl-terminal hydrolase 16 OS=Arabidopsis thaliana OX=3702 GN=UBP16 PE=1 SV=1
601	TRINITY_DN24052_c1_g1_i1	-4.25987	3.35822e-07	1.15593e-05	sp|Q93VH2|BBD2_ARATH Bifunctional nuclease 2 OS=Arabidopsis thaliana OX=3702 GN=BBD2 PE=2 SV=1
602	TRINITY_DN26751_c1_g2_i6	3.83087	3.37002e-07	1.15807e-05	#N/A
603	TRINITY_DN23738_c0_g1_i1	4.36477	3.40811e-07	1.16921e-05	sp|Q8GWU0|PGP2_ARATH Phosphoglycolate phosphatase 2 OS=Arabidopsis thaliana OX=3702 GN=PGLP2 PE=1 SV=1
604	TRINITY_DN27147_c1_g1_i3	3.91762	3.45173e-07	1.18112e-05	sp|Q84J70|DI193_ARATH Protein DEHYDRATION-INDUCED 19 homolog 3 OS=Arabidopsis thaliana OX=3702 GN=DI19-3 PE=1 SV=1
605	TRINITY_DN26088_c0_g3_i1	-4.85839	3.45812e-07	1.18112e-05	sp|Q8RWV3|CCL11_ARATH Cyclin-L1-1 OS=Arabidopsis thaliana OX=3702 GN=CYCL1-1 PE=1 SV=2
606	TRINITY_DN23180_c2_g1_i2	-4.50696	3.45995e-07	1.18112e-05	sp|Q66GQ2|Y5162_ARATH Uncharacterized protein At5g41620 OS=Arabidopsis thaliana OX=3702 GN=At5g41620 PE=2 SV=2
607	TRINITY_DN16735_c0_g1_i1	3.73172	3.46654e-07	1.18142e-05	sp|O24496|GLO2C_ARATH Hydroxyacylglutathione hydrolase cytoplasmic OS=Arabidopsis thaliana OX=3702 GN=GLX2-2 PE=1 SV=2
608	TRINITY_DN26368_c1_g1_i5	3.95975	3.5013e-07	1.1913e-05	sp|Q8VZ37|AP3S_ARATH AP-3 complex subunit sigma OS=Arabidopsis thaliana OX=3702 GN=At3g50860 PE=2 SV=1
609	TRINITY_DN26675_c1_g1_i1	-4.49765	3.58928e-07	1.21923e-05	sp|P41380|IF4A3_NICPL Eukaryotic initiation factor 4A-3 OS=Nicotiana plumbaginifolia OX=4092 PE=2 SV=1
610	TRINITY_DN27168_c0_g3_i4	-4.85033	3.62537e-07	1.22948e-05	sp|Q0WNJ6|CLAH1_ARATH Clathrin heavy chain 1 OS=Arabidopsis thaliana OX=3702 GN=CHC1 PE=1 SV=1
611	TRINITY_DN24294_c2_g1_i2	3.80132	3.70453e-07	1.25427e-05	#N/A
612	TRINITY_DN24401_c0_g1_i2	3.83771	3.79421e-07	1.28253e-05	sp|Q0JNR2|CYT12_ORYSJ Cysteine proteinase inhibitor 12 OS=Oryza sativa subsp. japonica OX=39947 GN=Os01g0270100 PE=2 SV=1
613	TRINITY_DN26290_c0_g1_i2	4.08629	3.82849e-07	1.29201e-05	sp|O64886|COX10_ARATH Protoheme IX farnesyltransferase, mitochondrial OS=Arabidopsis thaliana OX=3702 GN=COX10 PE=2 SV=4
614	TRINITY_DN26118_c1_g3_i2	-4.1052	3.90844e-07	1.31684e-05	sp|Q8RX22|MIP1_ARATH MND1-interacting protein 1 OS=Arabidopsis thaliana OX=3702 GN=MIP1 PE=1 SV=1
615	TRINITY_DN21928_c0_g1_i3	4.10835	3.98719e-07	1.34119e-05	sp|Q9FG77|WRKY2_ARATH Probable WRKY transcription factor 2 OS=Arabidopsis thaliana OX=3702 GN=WRKY2 PE=1 SV=1
616	TRINITY_DN25698_c0_g1_i2	-3.84847	4.03387e-07	1.35469e-05	sp|Q9LXA5|LRK91_ARATH L-type lectin-domain containing receptor kinase IX.1 OS=Arabidopsis thaliana OX=3702 GN=LECRK91 PE=1 SV=1
617	TRINITY_DN19903_c1_g1_i2	-4.29057	4.106e-07	1.37668e-05	sp|O24461|RAB7_PRUAR Ras-related protein Rab7 OS=Prunus armeniaca OX=36596 PE=2 SV=1
618	TRINITY_DN24994_c1_g2_i3	-4.17375	4.15424e-07	1.39059e-05	sp|Q9ZU40|QSOX2_ARATH Sulfhydryl oxidase 2 OS=Arabidopsis thaliana OX=3702 GN=QSOX2 PE=2 SV=2
619	TRINITY_DN27168_c0_g3_i1	-4.47251	4.16242e-07	1.39108e-05	sp|Q0WNJ6|CLAH1_ARATH Clathrin heavy chain 1 OS=Arabidopsis thaliana OX=3702 GN=CHC1 PE=1 SV=1
620	TRINITY_DN17318_c0_g1_i1	3.73414	4.18834e-07	1.39708e-05	sp|Q94C37|HDG2_ARATH Homeobox-leucine zipper protein HDG2 OS=Arabidopsis thaliana OX=3702 GN=HDG2 PE=1 SV=1
621	TRINITY_DN21771_c0_g1_i1	3.84814	4.19389e-07	1.39708e-05	#N/A
622	TRINITY_DN15673_c0_g1_i1	-4.36504	4.27684e-07	1.42243e-05	sp|P30222|HS22C_PETHY Small heat shock protein, chloroplastic OS=Petunia hybrida OX=4102 GN=HSP22 PE=2 SV=1
623	TRINITY_DN27137_c2_g1_i1	-3.82192	4.31248e-07	1.43198e-05	sp|Q9FL69|AGD5_ARATH Probable ADP-ribosylation factor GTPase-activating protein AGD5 OS=Arabidopsis thaliana OX=3702 GN=AGD5 PE=1 SV=1
624	TRINITY_DN19263_c0_g1_i2	4.22598	4.34706e-07	1.43526e-05	sp|Q9C7N2|CAD1_ARATH MACPF domain-containing protein CAD1 OS=Arabidopsis thaliana OX=3702 GN=CAD1 PE=2 SV=1
625	TRINITY_DN27161_c1_g1_i4	4.22598	4.34706e-07	1.43526e-05	sp|Q9SA69|Y1301_ARATH BTB/POZ domain-containing protein At1g03010 OS=Arabidopsis thaliana OX=3702 GN=At1g03010 PE=2 SV=1
626	TRINITY_DN26892_c4_g1_i1	-3.77941	4.36083e-07	1.43526e-05	sp|Q9LVI4|TIF6B_ARATH Protein TIFY 6B OS=Arabidopsis thaliana OX=3702 GN=TIFY6B PE=1 SV=1
627	TRINITY_DN23453_c0_g3_i1	-4.60514	4.36159e-07	1.43526e-05	sp|P50165|TRNH_DATST Tropinone reductase homolog OS=Datura stramonium OX=4076 PE=2 SV=1
628	TRINITY_DN25686_c0_g3_i5	3.98333	4.36159e-07	1.43526e-05	#N/A
629	TRINITY_DN17536_c0_g1_i2	-4.02758	4.36399e-07	1.43526e-05	#N/A
630	TRINITY_DN26896_c2_g1_i4	3.90209	4.40428e-07	1.44621e-05	sp|P14675|ADH3_SOLTU Alcohol dehydrogenase 3 OS=Solanum tuberosum OX=4113 GN=ADH3 PE=2 SV=1
631	TRINITY_DN16726_c0_g1_i1	-4.60153	4.54984e-07	1.48928e-05	#N/A
632	TRINITY_DN23384_c0_g2_i3	-4.59791	4.54984e-07	1.48928e-05	sp|P45731|PAL1_POPKI Phenylalanine ammonia-lyase G1 OS=Populus kitakamiensis OX=34292 GN=PALG1 PE=3 SV=1
633	TRINITY_DN23971_c0_g1_i8	-4.35072	4.57588e-07	1.49544e-05	sp|Q9ASS4|Y5838_ARATH Probably inactive leucine-rich repeat receptor-like protein kinase At5g48380 OS=Arabidopsis thaliana OX=3702 GN=At5g48380 PE=1 SV=1
634	TRINITY_DN25556_c1_g2_i4	3.73119	4.64711e-07	1.51632e-05	sp|P49310|GRP1_SINAL Glycine-rich RNA-binding protein GRP1A OS=Sinapis alba OX=3728 PE=2 SV=1
635	TRINITY_DN24571_c0_g2_i4	-3.76534	4.74657e-07	1.54633e-05	sp|Q9SB64|NBR1_ARATH Protein NBR1 homolog OS=Arabidopsis thaliana OX=3702 GN=NBR1 PE=1 SV=1
636	TRINITY_DN26803_c0_g1_i2	-4.44693	4.83774e-07	1.57356e-05	sp|Q9FJD4|IMB1_ARATH Importin subunit beta-1 OS=Arabidopsis thaliana OX=3702 GN=KPNB1 PE=1 SV=1
637	TRINITY_DN26493_c0_g1_i3	3.83194	4.88023e-07	1.58489e-05	sp|Q9C9K2|CP123_ARATH Calvin cycle protein CP12-3, chloroplastic OS=Arabidopsis thaliana OX=3702 GN=CP12-3 PE=1 SV=1
638	TRINITY_DN25310_c1_g2_i1	-3.7779	4.90101e-07	1.58914e-05	sp|P46643|AAT1_ARATH Aspartate aminotransferase, mitochondrial OS=Arabidopsis thaliana OX=3702 GN=ASP1 PE=1 SV=1
639	TRINITY_DN20477_c0_g1_i2	3.7514	4.92289e-07	1.59374e-05	#N/A
640	TRINITY_DN22689_c1_g1_i3	3.98011	5.01535e-07	1.62113e-05	sp|Q93W34|RP45C_ARATH Polyadenylate-binding protein RBP45C OS=Arabidopsis thaliana OX=3702 GN=RBP45C PE=2 SV=1
641	TRINITY_DN25919_c0_g1_i4	-4.4437	5.02482e-07	1.62166e-05	sp|Q9FXT6|PEX14_ARATH Peroxisomal membrane protein PEX14 OS=Arabidopsis thaliana OX=3702 GN=PEX14 PE=1 SV=2
642	TRINITY_DN25015_c3_g1_i1	-4.33625	5.06844e-07	1.63065e-05	sp|Q9LTW0|ALIS1_ARATH ALA-interacting subunit 1 OS=Arabidopsis thaliana OX=3702 GN=ALIS1 PE=1 SV=1
643	TRINITY_DN23543_c1_g2_i1	-4.33334	5.06844e-07	1.63065e-05	sp|Q689G6|PRR95_ORYSJ Two-component response regulator-like PRR95 OS=Oryza sativa subsp. japonica OX=39947 GN=PRR95 PE=2 SV=1
644	TRINITY_DN20477_c0_g1_i1	-3.90531	5.18703e-07	1.66621e-05	#N/A
645	TRINITY_DN26543_c0_g1_i1	3.79575	5.35191e-07	1.71651e-05	sp|Q9LHA1|C8D11_ARATH Cytochrome P450 81D11 OS=Arabidopsis thaliana OX=3702 GN=CYP81D11 PE=2 SV=1
646	TRINITY_DN22688_c0_g1_i1	-4.24079	5.42397e-07	1.73693e-05	sp|Q9LMR5|FK126_ARATH F-box/kelch-repeat protein At1g15670 OS=Arabidopsis thaliana OX=3702 GN=At1g15670 PE=2 SV=1
647	TRINITY_DN23926_c0_g2_i1	3.62837	5.46389e-07	1.74701e-05	sp|Q03878|GRP1_DAUCA Glycine-rich RNA-binding protein OS=Daucus carota OX=4039 PE=2 SV=1
648	TRINITY_DN19662_c1_g2_i1	3.74211	5.50069e-07	1.75606e-05	#N/A
649	TRINITY_DN26817_c0_g1_i1	-3.73344	5.65839e-07	1.80362e-05	sp|F4JS25|SRFR1_ARATH Suppressor of RPS4-RLD 1 OS=Arabidopsis thaliana OX=3702 GN=SRFR1 PE=1 SV=1
650	TRINITY_DN25232_c0_g1_i2	-3.64793	5.67569e-07	1.80636e-05	sp|P43296|RD19A_ARATH Cysteine protease RD19A OS=Arabidopsis thaliana OX=3702 GN=RD19A PE=1 SV=1
651	TRINITY_DN22223_c1_g1_i1	4.08147	5.71513e-07	1.81416e-05	sp|O49453|Y4844_ARATH Uncharacterized protein At4g28440 OS=Arabidopsis thaliana OX=3702 GN=At4g28440 PE=1 SV=1
652	TRINITY_DN23916_c0_g2_i1	3.692	5.71774e-07	1.81416e-05	sp|Q9M015|Y5161_ARATH Uncharacterized protein At5g01610 OS=Arabidopsis thaliana OX=3702 GN=At5g01610 PE=1 SV=1
653	TRINITY_DN23507_c0_g1_i2	-4.3128	5.81811e-07	1.84317e-05	sp|Q84TH9|NLP7_ARATH Protein NLP7 OS=Arabidopsis thaliana OX=3702 GN=NLP7 PE=1 SV=2
654	TRINITY_DN20116_c0_g1_i2	4.12776	5.8304e-07	1.84424e-05	sp|P0C897|Y3264_ARATH Putative UPF0481 protein At3g02645 OS=Arabidopsis thaliana OX=3702 GN=At3g02645 PE=3 SV=1
655	TRINITY_DN27040_c0_g3_i4	-4.4176	5.85675e-07	1.84975e-05	sp|Q9SHS7|BSL3_ARATH Serine/threonine-protein phosphatase BSL3 OS=Arabidopsis thaliana OX=3702 GN=BSL3 PE=1 SV=2
656	TRINITY_DN24219_c0_g1_i1	-4.00246	5.96536e-07	1.88118e-05	#N/A
657	TRINITY_DN23408_c0_g1_i2	-4.2193	6.15374e-07	1.93763e-05	sp|Q6GQN4|FA32A_DANRE Protein FAM32A-like OS=Danio rerio OX=7955 GN=fam32al PE=3 SV=1
658	TRINITY_DN26965_c0_g1_i2	-4.10696	6.17096e-07	1.9401e-05	sp|Q9SMX9|SPL1_ARATH Squamosa promoter-binding-like protein 1 OS=Arabidopsis thaliana OX=3702 GN=SPL1 PE=1 SV=2
659	TRINITY_DN21090_c0_g1_i1	-4.75862	6.18821e-07	1.94257e-05	#N/A
660	TRINITY_DN21815_c2_g3_i1	3.63835	6.23362e-07	1.95386e-05	#N/A
661	TRINITY_DN27031_c6_g1_i2	3.74799	6.25398e-07	1.95511e-05	#N/A
662	TRINITY_DN21916_c0_g1_i4	-4.15476	6.25651e-07	1.95511e-05	#N/A
663	TRINITY_DN24563_c1_g1_i1	-4.29496	6.46036e-07	2.01577e-05	sp|F4K5T4|STKLU_ARATH Probable transcription factor At5g28040 OS=Arabidopsis thaliana OX=3702 GN=At5g28040 PE=1 SV=1
664	TRINITY_DN24612_c1_g2_i4	-4.74565	6.50577e-07	2.02079e-05	sp|Q9ZV88|BEH4_ARATH BES1/BZR1 homolog protein 4 OS=Arabidopsis thaliana OX=3702 GN=BEH4 PE=1 SV=1
665	TRINITY_DN20086_c0_g1_i5	4.02593	6.50577e-07	2.02079e-05	sp|Q9M8T3|Y2910_ARATH Putative gamma-glutamylcyclotransferase At3g02910 OS=Arabidopsis thaliana OX=3702 GN=At3g02910 PE=2 SV=2
666	TRINITY_DN26876_c1_g1_i3	4.02593	6.50577e-07	2.02079e-05	sp|Q9SCV9|BGAL3_ARATH Beta-galactosidase 3 OS=Arabidopsis thaliana OX=3702 GN=BGAL3 PE=2 SV=1
667	TRINITY_DN25567_c1_g1_i1	-3.89596	6.52787e-07	2.02462e-05	sp|O82656|PTP1_ARATH Protein-tyrosine-phosphatase PTP1 OS=Arabidopsis thaliana OX=3702 GN=PTP1 PE=1 SV=1
668	TRINITY_DN25682_c0_g1_i1	-4.21116	6.55857e-07	2.03109e-05	sp|Q8L746|NPR3_ARATH Regulatory protein NPR3 OS=Arabidopsis thaliana OX=3702 GN=NPR3 PE=1 SV=1
669	TRINITY_DN26340_c0_g2_i2	3.85872	6.59847e-07	2.0404e-05	sp|P43309|PPO_MALDO Polyphenol oxidase, chloroplastic OS=Malus domestica OX=3750 PE=2 SV=1
670	TRINITY_DN26643_c0_g1_i4	3.65217	6.65315e-07	2.05423e-05	sp|Q9SQ64|COR2_PAPSO Non-functional NADPH-dependent codeinone reductase 2 OS=Papaver somniferum OX=3469 GN=COR2 PE=1 SV=1
671	TRINITY_DN19687_c1_g1_i2	3.64869	6.71659e-07	2.07073e-05	#N/A
672	TRINITY_DN23792_c0_g1_i1	-4.04626	6.73812e-07	2.07428e-05	sp|Q55GS2|SCY1_DICDI Probable inactive serine/threonine-protein kinase scy1 OS=Dictyostelium discoideum OX=44689 GN=scy1 PE=3 SV=1
673	TRINITY_DN23380_c0_g1_i4	-3.97834	6.80559e-07	2.09193e-05	sp|Q8H0W3|RVE6_ARATH Protein REVEILLE 6 OS=Arabidopsis thaliana OX=3702 GN=RVE6 PE=2 SV=1
674	TRINITY_DN20121_c0_g1_i1	3.92265	6.84256e-07	2.10018e-05	#N/A
675	TRINITY_DN23478_c0_g1_i2	3.79526	6.92452e-07	2.12219e-05	#N/A
676	TRINITY_DN22913_c3_g1_i1	3.66031	6.96604e-07	2.12802e-05	sp|Q8RXK6|RH8_ARATH DEAD-box ATP-dependent RNA helicase 8 OS=Arabidopsis thaliana OX=3702 GN=RH8 PE=2 SV=1
677	TRINITY_DN24687_c1_g3_i4	-3.74475	6.97085e-07	2.12802e-05	#N/A
678	TRINITY_DN26865_c1_g1_i1	3.74271	6.97443e-07	2.12802e-05	#N/A
679	TRINITY_DN26899_c0_g2_i1	-4.20023	6.99286e-07	2.1305e-05	#N/A
680	TRINITY_DN25688_c1_g1_i1	-4.27387	7.18137e-07	2.18472e-05	#N/A
681	TRINITY_DN26056_c0_g1_i5	-3.69201	7.22826e-07	2.19441e-05	sp|Q9ZVD5|AGO4_ARATH Protein argonaute 4 OS=Arabidopsis thaliana OX=3702 GN=AGO4 PE=1 SV=2
682	TRINITY_DN18803_c0_g1_i1	-4.13228	7.24671e-07	2.19441e-05	sp|P94078|MANA1_ARATH Alpha-mannosidase At3g26720 OS=Arabidopsis thaliana OX=3702 GN=At3g26720 PE=1 SV=1
683	TRINITY_DN24861_c1_g1_i3	-4.00061	7.27328e-07	2.19441e-05	sp|Q93VK9|SPC25_ARATH Kinetochore protein SPC25 homolog OS=Arabidopsis thaliana OX=3702 GN=SPC25 PE=1 SV=1
684	TRINITY_DN25429_c0_g1_i1	3.75375	7.27328e-07	2.19441e-05	sp|P20364|TBB1_DAUCA Tubulin beta-1 chain (Fragment) OS=Daucus carota OX=4039 GN=TUBB1 PE=1 SV=2
685	TRINITY_DN25522_c1_g1_i3	3.77466	7.27387e-07	2.19441e-05	#N/A
686	TRINITY_DN19798_c0_g2_i1	3.63516	7.27686e-07	2.19441e-05	sp|P49098|CYB5_TOBAC Cytochrome b5 OS=Nicotiana tabacum OX=4097 PE=2 SV=1
687	TRINITY_DN25733_c0_g1_i2	3.62933	7.28983e-07	2.19512e-05	sp|O22644|RL23A_FRIAG 60S ribosomal protein L23A OS=Fritillaria agrestis OX=64177 GN=RPL23A PE=2 SV=1
688	TRINITY_DN22286_c2_g1_i4	3.74757	7.42062e-07	2.23125e-05	#N/A
689	TRINITY_DN23283_c1_g2_i2	-4.27083	7.44101e-07	2.23414e-05	sp|O23034|UBA5_ARATH Ubiquitin-like modifier-activating enzyme 5 OS=Arabidopsis thaliana OX=3702 GN=At1g05350 PE=3 SV=2
690	TRINITY_DN26967_c0_g1_i4	-4.07238	7.46311e-07	2.23753e-05	sp|Q6WWW4|UPL3_ARATH E3 ubiquitin-protein ligase UPL3 OS=Arabidopsis thaliana OX=3702 GN=UPL3 PE=1 SV=1
691	TRINITY_DN26669_c1_g4_i1	-3.60441	7.49051e-07	2.24249e-05	sp|P09189|HSP7C_PETHY Heat shock cognate 70 kDa protein OS=Petunia hybrida OX=4102 GN=HSP70 PE=2 SV=1
692	TRINITY_DN25829_c0_g1_i2	-3.73051	7.57208e-07	2.26364e-05	sp|Q93V61|LCAT3_ARATH Phospholipase A(1) LCAT3 OS=Arabidopsis thaliana OX=3702 GN=LCAT3 PE=1 SV=1
693	TRINITY_DN22529_c0_g1_i1	-4.07004	7.67084e-07	2.28985e-05	sp|Q8GX77|FB316_ARATH F-box protein At1g61340 OS=Arabidopsis thaliana OX=3702 GN=At1g61340 PE=2 SV=1
694	TRINITY_DN26133_c2_g1_i4	-3.72165	7.83204e-07	2.3346e-05	#N/A
695	TRINITY_DN24506_c1_g5_i1	3.56751	7.86294e-07	2.34044e-05	sp|P33629|TBA_PRUDU Tubulin alpha chain OS=Prunus dulcis OX=3755 GN=TUBA PE=2 SV=1
696	TRINITY_DN20936_c3_g2_i1	3.85056	7.97644e-07	2.37081e-05	#N/A
697	TRINITY_DN24969_c1_g1_i2	3.83353	8.00465e-07	2.37578e-05	#N/A
698	TRINITY_DN26340_c0_g1_i1	-3.69225	8.15524e-07	2.41701e-05	sp|P43309|PPO_MALDO Polyphenol oxidase, chloroplastic OS=Malus domestica OX=3750 PE=2 SV=1
699	TRINITY_DN23960_c2_g1_i2	-3.97835	8.19507e-07	2.42534e-05	sp|F4I171|MD15A_ARATH Mediator of RNA polymerase II transcription subunit 15a OS=Arabidopsis thaliana OX=3702 GN=MED15A PE=1 SV=1
700	TRINITY_DN26238_c1_g5_i1	-3.70302	8.2708e-07	2.44426e-05	sp|Q9SGU9|MGL_ARATH Methionine gamma-lyase OS=Arabidopsis thaliana OX=3702 GN=MGL PE=1 SV=1
701	TRINITY_DN21822_c1_g1_i8	4.15451	8.30835e-07	2.45185e-05	sp|Q8TGM6|TAR1_YEAST Protein TAR1 OS=Saccharomyces cerevisiae (strain ATCC 204508 / S288c) OX=559292 GN=TAR1 PE=2 SV=1
702	TRINITY_DN20690_c0_g1_i2	3.58179	8.42703e-07	2.48333e-05	sp|P20238|MT1_ERYGU Metallothionein-like protein 1 OS=Erythranthe guttata OX=4155 PE=3 SV=1
703	TRINITY_DN21407_c3_g1_i5	-3.83674	8.464e-07	2.49068e-05	sp|Q9LSW8|ETFB_ARATH Electron transfer flavoprotein subunit beta, mitochondrial OS=Arabidopsis thaliana OX=3702 GN=ETFB PE=1 SV=1
704	TRINITY_DN25649_c0_g4_i2	3.74409	8.52092e-07	2.50387e-05	sp|O81155|CYSKP_SOLTU Cysteine synthase, chloroplastic/chromoplastic OS=Solanum tuberosum OX=4113 PE=2 SV=1
705	TRINITY_DN16508_c0_g1_i1	-3.68587	8.58379e-07	2.51635e-05	sp|P40619|HMGL_IPONI HMG1/2-like protein OS=Ipomoea nil OX=35883 PE=2 SV=1
706	TRINITY_DN22624_c0_g3_i1	-4.24628	8.58773e-07	2.51635e-05	#N/A
707	TRINITY_DN25853_c0_g1_i1	-4.00502	8.69834e-07	2.54348e-05	sp|Q9GZU7|CTDS1_HUMAN Carboxy-terminal domain RNA polymerase II polypeptide A small phosphatase 1 OS=Homo sapiens OX=9606 GN=CTDSP1 PE=1 SV=1
708	TRINITY_DN24596_c0_g1_i3	-3.93658	8.70492e-07	2.54348e-05	#N/A
709	TRINITY_DN23436_c3_g1_i2	-3.88385	8.87806e-07	2.59041e-05	sp|Q9ULD4|BRPF3_HUMAN Bromodomain and PHD finger-containing protein 3 OS=Homo sapiens OX=9606 GN=BRPF3 PE=1 SV=2
710	TRINITY_DN26485_c0_g2_i1	-3.59969	8.91836e-07	2.59851e-05	sp|P51819|HSP83_IPONI Heat shock protein 83 OS=Ipomoea nil OX=35883 GN=HSP83A PE=2 SV=1
711	TRINITY_DN18742_c0_g1_i2	3.80627	9.00249e-07	2.61933e-05	#N/A
712	TRINITY_DN23815_c1_g2_i1	-3.88042	9.05932e-07	2.63217e-05	sp|P35659|DEK_HUMAN Protein DEK OS=Homo sapiens OX=9606 GN=DEK PE=1 SV=1
[truncated: 6,285 more rows]

## Sheet: TRI2024 vs TV03
Original Research Article
[truncated: 6,642 more rows]

## Sheet: C6017 vs TRI2024
Original Research Article
[truncated: 6,771 more rows]
