# Supplementary material for: Transcriptional profiling of contrasting genotypes revealed key candidates and nucleotide variations for drought dissection in Camellia sinensis (L.) O. Kuntze
Source: Sci Rep. 2019 May 16;9:7487. doi: 10.1038/s41598-019-43925-w (PMC6522520; doi:10.1038/s41598-019-43925-w)
Supplement: Supplementary file 4 — Supplementary Table S5 [file 41598_2019_43925_MOESM4_ESM.xlsx]

## Sheet: Reference-genome based DGE
Original Research Article
Transcriptional profiling of contrasting genotypes revealed key candidates and nucleotide variations for drought dissection in Camellia sinensis (L.) O. Kuntze
Rajni Parmar1,2, Romit Seth1,3, Pradeep Singh1,3, Gopal Singh1,2, Ram Kumar Sharma1,2*
1Biotechnology Department, CSIR-Institute of Himalayan Bioresource Technology (CSIR-IHBT), Palampur, Himachal Pradesh, 176061, India, 2Academy of Scientific and Innovative Research (AcSIR), CSIR-IHBT, Palampur, Himachal Pradesh, 176061, India, 3Department of Biotechnology, Guru Nanak Dev University, Amritsar, 143005, India
Supplemetary Table S5: Tea reference genome based differential gene expression using tuxedo pipeline.
S. No.	test_id	gene_id	locus	sample_1	sample_2	value_1	value_2	log2(fold_change)	p_value
40243	TCONS_00029781	XLOC_029781	Sc0005969:7380-9356	TRI2024DR	TRI2024Q	6192.1	1.09185	-12.4694	0.02365
40188	TCONS_00023276	XLOC_023276	Sc0002935:170297-178766	TV03DR	TRI2024Q	1521.7	0.39882	-11.8977	0.02365
40242	TCONS_00015196	XLOC_015196	Sc0001381:79767-80448	TRI2024DR	TRI2024Q	2225.42	0.660958	-11.7172	0.02365
60814	TCONS_00000797	XLOC_000797	Sc0000025:1646855-1647266	C6017Q	TV03DR	5042.16	1.69946	-11.5347	0.04335
40821	TCONS_00023479	XLOC_023479	Sc0002990:27969-30265	TV03DR	TRI2024Q	466.294	0.188538	-11.2722	0.0239
40576	TCONS_00025739	XLOC_025739	Sc0003670:192844-196322	C6017DR	TRI2024Q	724.208	0.310553	-11.1874	0.0238
40246	TCONS_00007798	XLOC_007798	Sc0000508:692010-693669	TRI2024DR	TRI2024Q	600.747	0.267917	-11.1308	0.0237
64728	TCONS_00033112	XLOC_033112	xfSc0007604:227-1470	TV03DR	TRI2024Q	2750.47	1.33538	-11.0082	0.04975
41916	TCONS_00007798	XLOC_007798	Sc0000508:692010-693669	TV03DR	TRI2024Q	483.119	0.267917	-10.8164	0.0246
60839	TCONS_00004717	XLOC_004717	Sc0000253:43244-43655	C6017Q	TV03DR	2472.56	1.46822	-10.7177	0.04355
64781	TCONS_00027261	XLOC_027261	Sc0004277:131231-132812	TRI2024DR	TRI2024Q	1883.43	1.16608	-10.6575	0.04995
38530	TCONS_00023315	XLOC_023315	Sc0002944:110228-114463	TV17DR	TV17Q	498.528	0.316535	-10.6211	0.0225
40818	TCONS_00015916	XLOC_015916	Sc0001474:285873-290621	TV03DR	TRI2024Q	344.864	0.22001	-10.6142	0.02385
64758	TCONS_00024131	XLOC_024131	Sc0003165:11859-14251	TV03DR	TRI2024Q	1291.72	0.859074	-10.5542	0.04985
53596	TCONS_00004717	XLOC_004717	Sc0000253:43244-43655	TV03Q	TV17DR	5334.6	3.692	-10.4968	0.03315
40921	TCONS_00015196	XLOC_015196	Sc0001381:79767-80448	TV03DR	TRI2024Q	911.58	0.660958	-10.4296	0.02405
60881	TCONS_00034036	XLOC_034036	xpSc0053371:73457-74024	C6017Q	TV03DR	1656.69	1.32364	-10.2896	0.0438
56403	TCONS_00012955	XLOC_012955	Sc0001083:387058-389938	TV03DR	TRI2024Q	1107.63	0.901161	-10.2634	0.0373
40922	TCONS_00025739	XLOC_025739	Sc0003670:192844-196322	TRI2024DR	TRI2024Q	360.262	0.310553	-10.18	0.02405
41160	TCONS_00023276	XLOC_023276	Sc0002935:170297-178766	TRI2024DR	TRI2024Q	462.49	0.39882	-10.1795	0.0242
60856	TCONS_00027781	XLOC_027781	Sc0004521:93281-100095	C6017Q	TV17DR	327.254	0.288763	-10.1463	0.04365
61104	TCONS_00028390	XLOC_028390	Sc0004841:112149-112788	C6017Q	TV03DR	1034.33	0.915164	-10.1424	0.04405
40918	TCONS_00015916	XLOC_015916	Sc0001474:285873-290621	TRI2024DR	TRI2024Q	245.34	0.22001	-10.123	0.024
38597	TCONS_00023315	XLOC_023315	Sc0002944:110228-114463	TRI2024DR	TV17Q	351.614	0.316535	-10.1174	0.02255
40825	TCONS_00000199	XLOC_000199	Sc0000005:359379-361137	TV03DR	TRI2024Q	331.349	0.302715	-10.0962	0.02395
41459	TCONS_00018628	XLOC_018628	Sc0001929:264868-267377	TV03DR	TRI2024Q	842.947	0.787451	-10.064	0.02445
40820	TCONS_00019179	XLOC_019179	Sc0002031:135202-135838	C6017DR	C6017Q	3127.56	2.94689	-10.0516	0.0239
56454	TCONS_00009464	XLOC_009464	Sc0000672:295851-299776	TV03DR	TRI2024Q	850.947	0.853887	-9.96081	0.0377
24026	TCONS_00025046	XLOC_025046	Sc0003445:170672-170906	TV03DR	TRI2024Q	16757	17.0166	-9.94361	0.01385
60810	TCONS_00036022	XLOC_036022	xpSc0055362:18914-20179	TV03Q	TV17DR	570.929	0.593676	-9.90942	0.0433
60848	TCONS_00028927	XLOC_028927	Sc0005183:17952-22264	C6017Q	TV03DR	275.731	0.297177	-9.85773	0.0436
41360	TCONS_00032262	XLOC_032262	xfSc0001066:18028-19218	TV03DR	TRI2024Q	358.456	0.394223	-9.82857	0.02425
3286	TCONS_00030027	XLOC_030027	Sc0006434:33299-35161	TV03DR	TV03Q	1938.84	2.1512	-9.81583	0.00295
42776	TCONS_00023276	XLOC_023276	Sc0002935:170297-178766	C6017DR	TRI2024Q	354.443	0.39882	-9.7956	0.02525
61110	TCONS_00008289	XLOC_008289	Sc0000553:685220-685631	C6017Q	TV03DR	1945.24	2.20541	-9.78468	0.0441
60540	TCONS_00024172	XLOC_024172	Sc0003177:195339-201435	C6017Q	TV03DR	645.107	0.740987	-9.76588	0.04275
60855	TCONS_00024464	XLOC_024464	Sc0003266:54327-54879	C6017Q	TV17DR	907.428	1.04553	-9.76141	0.04365
41472	TCONS_00021603	XLOC_021603	Sc0002530:3072-3297	TV03DR	TRI2024Q	14745.3	17.1309	-9.74944	0.02455
38081	TCONS_00014404	XLOC_014404	Sc0001261:498976-500552	TV17DR	TV17Q	3489.13	4.10616	-9.73086	0.0223
53600	TCONS_00004717	XLOC_004717	Sc0000253:43244-43655	TRI2024Q	TV17DR	3040.73	3.692	-9.6858	0.0332
57352	TCONS_00019360	XLOC_019360	Sc0002069:177621-179608	TRI2024DR	TRI2024Q	827.252	1.00541	-9.68439	0.03815
60851	TCONS_00027781	XLOC_027781	Sc0004521:93281-100095	TRI2024Q	TV17DR	232.059	0.288763	-9.65039	0.0436
61066	TCONS_00027781	XLOC_027781	Sc0004521:93281-100095	TV03Q	TV17DR	225.651	0.288763	-9.60999	0.0439
3186	TCONS_00025046	XLOC_025046	Sc0003445:170672-170906	TV03DR	TV03Q	16757	21.4754	-9.60787	0.0028
42345	TCONS_00036237	XLOC_036237	xpSc0056292:3223-7212	TV03DR	TRI2024Q	226.452	0.292184	-9.59811	0.0249
22470	TCONS_00028395	XLOC_028395	Sc0004843:25420-26781	TV03DR	TRI2024Q	19066.5	25.8086	-9.52897	0.01315
42552	TCONS_00015092	XLOC_015092	Sc0001365:235890-238117	TV03DR	TRI2024Q	499.859	0.680084	-9.52159	0.02515
40829	TCONS_00026135	XLOC_026135	Sc0003791:185860-186499	C6017DR	C6017Q	1998.86	2.81525	-9.4717	0.024
61139	TCONS_00024464	XLOC_024464	Sc0003266:54327-54879	TRI2024Q	TV17DR	742.312	1.04553	-9.47165	0.0443
41923	TCONS_00023479	XLOC_023479	Sc0002990:27969-30265	TRI2024DR	TRI2024Q	130.426	0.188538	-9.43416	0.02465
41922	TCONS_00015916	XLOC_015916	Sc0001474:285873-290621	C6017DR	TRI2024Q	148.647	0.22001	-9.4001	0.02465
53669	TCONS_00004717	XLOC_004717	Sc0000253:43244-43655	C6017Q	TV17DR	2472.56	3.692	-9.38739	0.0334
39694	TCONS_00004421	XLOC_004421	Sc0000229:924555-927146	TV03DR	TV17Q	1055.55	1.69152	-9.28546	0.02325
54441	TCONS_00000424	XLOC_000424	Sc0000011:1918501-1919433	TRI2024Q	TV17DR	971.238	1.62255	-9.22542	0.0342
45562	TCONS_00020795	XLOC_020795	Sc0002354:213129-214446	C6017DR	TRI2024Q	214.645	0.359628	-9.22123	0.0259
14237	TCONS_00028395	XLOC_028395	Sc0004843:25420-26781	TV03DR	TV03Q	19066.5	32.5505	-9.19414	0.0107
61193	TCONS_00021194	XLOC_021194	Sc0002439:124122-131447	TRI2024Q	TV17DR	158.332	0.277277	-9.15741	0.0445
61247	TCONS_00012506	XLOC_012506	Sc0001029:155484-158593	C6017Q	TV03DR	230.19	0.415749	-9.1129	0.0447
45563	TCONS_00029046	XLOC_029046	Sc0005280:39179-39781	C6017DR	TRI2024Q	520.306	0.942041	-9.10935	0.0259
3824	TCONS_00004421	XLOC_004421	Sc0000229:924555-927146	TV03DR	TV03Q	1055.55	1.91726	-9.10473	0.00375
45570	TCONS_00009854	XLOC_009854	Sc0000715:383113-384000	TV03DR	TRI2024Q	677.57	1.25515	-9.07637	0.02595
61542	TCONS_00000807	XLOC_000807	Sc0000026:549875-550445	C6017Q	TV17DR	1146.42	2.18271	-9.0368	0.04565
24546	TCONS_00014388	XLOC_014388	Sc0001258:45840-49614	TRI2024DR	TRI2024Q	529.046	1.03743	-8.99424	0.0143
61619	TCONS_00030586	XLOC_030586	xfSc0000051:134259-139220	C6017Q	TV03DR	138.171	0.275259	-8.97145	0.04575
61405	TCONS_00030549	XLOC_030549	xfSc0000043:226180-229830	C6017Q	TV03DR	391.907	0.782811	-8.96763	0.0452
61260	TCONS_00028866	XLOC_028866	Sc0005130:27897-29684	C6017Q	TV03DR	196.815	0.395319	-8.95961	0.04475
39442	TCONS_00023315	XLOC_023315	Sc0002944:110228-114463	C6017DR	TV17Q	157.377	0.316535	-8.95765	0.0229
61314	TCONS_00027781	XLOC_027781	Sc0004521:93281-100095	TRI2024DR	TV17DR	142.548	0.288763	-8.94735	0.04495
42363	TCONS_00003198	XLOC_003198	Sc0000152:17944-21084	C6017DR	C6017Q	553.42	1.12257	-8.94542	0.02505
47872	TCONS_00032262	XLOC_032262	xfSc0001066:18028-19218	TRI2024DR	TRI2024Q	192.367	0.394223	-8.93063	0.02655
61320	TCONS_00016492	XLOC_016492	Sc0001573:344081-355960	TV03Q	TV17DR	226.302	0.466298	-8.92278	0.045
46218	TCONS_00021603	XLOC_021603	Sc0002530:3072-3297	TRI2024DR	TRI2024Q	8297.71	17.1309	-8.91997	0.0261
3784	TCONS_00014311	XLOC_014311	Sc0001245:541705-543852	TV03DR	TV03Q	819.954	1.69579	-8.91744	0.0037
3697	TCONS_00030027	XLOC_030027	Sc0006434:33299-35161	C6017DR	TV03Q	1035.49	2.1512	-8.91096	0.0036
61618	TCONS_00025409	XLOC_025409	Sc0003564:56167-57064	C6017Q	TV03DR	276.982	0.577655	-8.90537	0.04575
42341	TCONS_00027939	XLOC_027939	Sc0004587:25700-27477	C6017DR	C6017Q	812.201	1.73243	-8.8729	0.0249
39680	TCONS_00031359	XLOC_031359	xfSc0000330:149707-150829	TRI2024DR	TV17Q	2473.93	5.33022	-8.85839	0.02305
53998	TCONS_00020598	XLOC_020598	Sc0002310:230082-234650	C6017Q	TV17DR	526.687	1.14066	-8.85093	0.03385
45578	TCONS_00029436	XLOC_029436	Sc0005591:26031-34602	TRI2024DR	TRI2024Q	97.2671	0.217805	-8.80277	0.026
64114	TCONS_00024935	XLOC_024935	Sc0003414:216118-218069	C6017Q	TV03DR	1517.12	3.43823	-8.78545	0.0485
3861	TCONS_00027939	XLOC_027939	Sc0004587:25700-27477	C6017DR	TV03Q	812.201	1.84187	-8.78452	0.0038
46060	TCONS_00034411	XLOC_034411	xpSc0053528:185867-186535	C6017DR	TRI2024Q	682.124	1.54735	-8.78409	0.02605
25948	TCONS_00005679	XLOC_005679	Sc0000317:146245-147476	C6017Q	TV03DR	743.556	1.82379	-8.67135	0.01535
47990	TCONS_00031514	XLOC_031514	xfSc0000424:130552-133296	C6017DR	TRI2024Q	191.712	0.489855	-8.61237	0.0267
4279	TCONS_00003198	XLOC_003198	Sc0000152:17944-21084	C6017DR	TV03Q	553.42	1.41469	-8.61174	0.0043
44073	TCONS_00026993	XLOC_026993	Sc0004152:48409-49297	C6017DR	C6017Q	1135.89	2.91605	-8.60559	0.02555
42551	TCONS_00010387	XLOC_010387	Sc0000779:641667-644575	C6017DR	C6017Q	282.522	0.745919	-8.56513	0.02515
26871	TCONS_00016767	XLOC_016767	Sc0001613:48497-49737	TRI2024DR	TRI2024Q	447.632	1.18627	-8.55974	0.01595
2867	TCONS_00008289	XLOC_008289	Sc0000553:685220-685631	TRI2024Q	TV17DR	2271.37	6.07066	-8.54749	0.00215
41278	TCONS_00008856	XLOC_008856	Sc0000612:190083-191389	TV03DR	TV17Q	493.54	1.34477	-8.51967	0.0242
48049	TCONS_00029046	XLOC_029046	Sc0005280:39179-39781	TV03DR	TRI2024Q	345.281	0.942041	-8.51776	0.02675
3661	TCONS_00023315	XLOC_023315	Sc0002944:110228-114463	C6017DR	TV03Q	157.377	0.43135	-8.51115	0.00355
53965	TCONS_00000424	XLOC_000424	Sc0000011:1918501-1919433	C6017Q	TV17DR	591.309	1.62255	-8.5095	0.0338
52154	TCONS_00001056	XLOC_001056	Sc0000034:165710-166415	C6017Q	TV17DR	6786.51	18.7283	-8.5013	0.0309
11033	TCONS_00028395	XLOC_028395	Sc0004843:25420-26781	TV03DR	TV17Q	19066.5	53.3562	-8.48117	0.00865
26188	TCONS_00014388	XLOC_014388	Sc0001258:45840-49614	TV03DR	TRI2024Q	367.198	1.03743	-8.46741	0.0155
3986	TCONS_00026993	XLOC_026993	Sc0004152:48409-49297	TV03DR	TV03Q	1255.05	3.58902	-8.44994	0.00395
45577	TCONS_00009854	XLOC_009854	Sc0000715:383113-384000	C6017DR	TRI2024Q	438.844	1.25515	-8.4497	0.026
62348	TCONS_00012076	XLOC_012076	Sc0000976:107638-108610	C6017Q	TV03DR	246.51	0.706061	-8.44763	0.0465
40572	TCONS_00031146	XLOC_031146	xfSc0000212:211933-213961	TV17DR	TV17Q	370.658	1.06809	-8.43891	0.02375
54440	TCONS_00020598	XLOC_020598	Sc0002310:230082-234650	TV03Q	TV17DR	393.372	1.14066	-8.42988	0.0342
3983	TCONS_00003198	XLOC_003198	Sc0000152:17944-21084	TV03DR	TV03Q	486.912	1.41469	-8.42703	0.00395
60583	TCONS_00030027	XLOC_030027	Sc0006434:33299-35161	TV17DR	TV17Q	2198.82	6.38969	-8.42677	0.04275
55012	TCONS_00026028	XLOC_026028	Sc0003759:108394-113988	TV03Q	TV17DR	383.385	1.11566	-8.42475	0.0353
50467	TCONS_00007672	XLOC_007672	Sc0000495:269837-272539	TRI2024DR	TRI2024Q	122.673	0.357815	-8.42139	0.02825
54639	TCONS_00004717	XLOC_004717	Sc0000253:43244-43655	TRI2024DR	TV17DR	1249.7	3.692	-8.40296	0.0347
61464	TCONS_00021194	XLOC_021194	Sc0002439:124122-131447	C6017Q	TV17DR	93.7214	0.277277	-8.40091	0.04545
39862	TCONS_00027939	XLOC_027939	Sc0004587:25700-27477	C6017DR	TV17Q	812.201	2.41237	-8.39524	0.0235
62935	TCONS_00022722	XLOC_022722	Sc0002809:174438-178348	C6017Q	TV03DR	118.232	0.355321	-8.37828	0.0469
62930	TCONS_00021521	XLOC_021521	Sc0002511:165682-168786	TRI2024Q	TV17DR	72.5531	0.219656	-8.36764	0.04685
55093	TCONS_00027481	XLOC_027481	Sc0004382:131127-132166	C6017Q	TV03DR	5767.72	17.4627	-8.36758	0.03575
39883	TCONS_00024837	XLOC_024837	Sc0003375:165075-173403	TV03DR	TV17Q	334.413	1.01262	-8.36739	0.02355
61712	TCONS_00034793	XLOC_034793	xpSc0053730:106742-108864	C6017Q	TV03DR	387.91	1.18423	-8.35562	0.0459
48925	TCONS_00026608	XLOC_026608	Sc0003993:11949-12487	C6017DR	TRI2024Q	542.806	1.6735	-8.34143	0.0274
2471	TCONS_00008289	XLOC_008289	Sc0000553:685220-685631	C6017Q	TV17DR	1945.24	6.07066	-8.32388	0.0017
62601	TCONS_00021262	XLOC_021262	Sc0002455:121566-128707	C6017Q	TV03DR	54.5292	0.171054	-8.31643	0.0468
48298	TCONS_00033399	XLOC_033399	xpSc0053210:449660-451715	TRI2024DR	TRI2024Q	54.6051	0.172165	-8.3091	0.0271
62967	TCONS_00016492	XLOC_016492	Sc0001573:344081-355960	C6017Q	TV17DR	147.712	0.466298	-8.30732	0.0469
4809	TCONS_00026993	XLOC_026993	Sc0004152:48409-49297	C6017DR	TV03Q	1135.89	3.58902	-8.30602	0.0049
42639	TCONS_00014404	XLOC_014404	Sc0001261:498976-500552	TRI2024DR	TV17Q	1297.32	4.10616	-8.30352	0.02515
63157	TCONS_00018223	XLOC_018223	Sc0001853:326001-327929	C6017Q	TV03DR	147.086	0.466163	-8.30161	0.04725
41468	TCONS_00031146	XLOC_031146	xfSc0000212:211933-213961	TRI2024DR	TV17Q	336.404	1.06809	-8.29902	0.0245
62280	TCONS_00000807	XLOC_000807	Sc0000026:549875-550445	TRI2024Q	TV17DR	686.6	2.18271	-8.2972	0.0462
48965	TCONS_00012039	XLOC_012039	Sc0000972:661094-661879	TV03DR	TRI2024Q	575.877	1.83287	-8.29551	0.02775
63158	TCONS_00035671	XLOC_035671	xpSc0054491:59197-63202	C6017Q	TV03DR	81.4625	0.259851	-8.29231	0.04725
41279	TCONS_00035542	XLOC_035542	xpSc0054340:54592-55962	TV17DR	TV17Q	1021.34	3.29702	-8.27509	0.0242
40822	TCONS_00011794	XLOC_011794	Sc0000944:421715-425218	TV03DR	TV17Q	196.401	0.636806	-8.26873	0.0239
47481	TCONS_00029822	XLOC_029822	Sc0006025:19085-19661	TV03DR	TRI2024Q	243.476	0.792836	-8.26254	0.0263
61616	TCONS_00002582	XLOC_002582	Sc0000114:1225511-1226008	C6017Q	TV03DR	992.008	3.23546	-8.26024	0.04575
61617	TCONS_00021516	XLOC_021516	Sc0002510:240590-244126	C6017Q	TV03DR	162.769	0.531975	-8.25726	0.04575
60630	TCONS_00030027	XLOC_030027	Sc0006434:33299-35161	TV03DR	TV17Q	1938.84	6.38969	-8.24523	0.043
64591	TCONS_00034228	XLOC_034228	xpSc0053441:76948-78518	TV03DR	TV17Q	1770.38	5.83481	-8.24516	0.0493
48916	TCONS_00023478	XLOC_023478	Sc0002989:30205-31132	TV03DR	TRI2024Q	147.532	0.490277	-8.23321	0.0273
48960	TCONS_00023478	XLOC_023478	Sc0002989:30205-31132	C6017DR	TRI2024Q	147.366	0.490277	-8.23159	0.0277
54653	TCONS_00001389	XLOC_001389	Sc0000051:3376-18471	C6017Q	TV17DR	374.648	1.2566	-8.21987	0.0348
2321	TCONS_00008289	XLOC_008289	Sc0000553:685220-685631	TV03Q	TV17DR	1791.03	6.07066	-8.20472	0.00135
41927	TCONS_00011794	XLOC_011794	Sc0000944:421715-425218	TV17DR	TV17Q	187.461	0.636806	-8.20152	0.02465
55015	TCONS_00000797	XLOC_000797	Sc0000025:1646855-1647266	C6017Q	TV17DR	5042.16	17.1458	-8.20004	0.03535
2441	TCONS_00005679	XLOC_005679	Sc0000317:146245-147476	C6017Q	TV17DR	743.556	2.53033	-8.19897	0.00165
61140	TCONS_00035825	XLOC_035825	xpSc0054786:17856-18855	TRI2024Q	TV17DR	368.319	1.2588	-8.19276	0.0443
48980	TCONS_00016987	XLOC_016987	Sc0001655:86140-88088	TV03DR	TRI2024Q	90.7666	0.312047	-8.18425	0.02785
60634	TCONS_00030027	XLOC_030027	Sc0006434:33299-35161	TRI2024DR	TV17Q	1855.12	6.38969	-8.18155	0.04305
4067	TCONS_00019762	XLOC_019762	Sc0002139:330746-339237	TV03DR	TV03Q	216.843	0.748882	-8.1777	0.00405
25946	TCONS_00016767	XLOC_016767	Sc0001613:48497-49737	TV03DR	TRI2024Q	342.345	1.18627	-8.17287	0.0153
50602	TCONS_00000199	XLOC_000199	Sc0000005:359379-361137	TRI2024DR	TRI2024Q	85.7635	0.302715	-8.14626	0.029
50512	TCONS_00019316	XLOC_019316	Sc0002060:216861-220669	TV03DR	TRI2024Q	27.6517	0.100891	-8.09843	0.02835
64589	TCONS_00015824	XLOC_015824	Sc0001464:12874-14696	TRI2024DR	TV17DR	1634.86	6.00613	-8.08852	0.0493
5597	TCONS_00024290	XLOC_024290	Sc0003210:238508-243999	TV03DR	TV03Q	213.137	0.792566	-8.07103	0.0056
57874	TCONS_00030579	XLOC_030579	xfSc0000050:352809-354800	TRI2024DR	TRI2024Q	2990.65	11.1649	-8.06534	0.03975
63457	TCONS_00012292	XLOC_012292	Sc0001004:305975-313360	C6017Q	TV03DR	61.3355	0.229865	-8.05979	0.0476
61439	TCONS_00025921	XLOC_025921	Sc0003722:44829-45630	C6017Q	TV17DR	307.889	1.15534	-8.05794	0.0454
59253	TCONS_00005849	XLOC_005849	Sc0000333:955273-955933	TRI2024DR	TRI2024Q	1049.9	3.96358	-8.04923	0.0414
50590	TCONS_00029046	XLOC_029046	Sc0005280:39179-39781	TRI2024DR	TRI2024Q	248.622	0.942041	-8.04395	0.0289
62310	TCONS_00032295	XLOC_032295	xfSc0001100:18913-20323	TRI2024Q	TV17DR	93.0208	0.354089	-8.0373	0.0464
52145	TCONS_00001056	XLOC_001056	Sc0000034:165710-166415	TRI2024Q	TV17DR	4918.08	18.7283	-8.03673	0.0308
54924	TCONS_00000424	XLOC_000424	Sc0000011:1918501-1919433	TV03Q	TV17DR	422.569	1.62255	-8.02478	0.0351
51924	TCONS_00011825	XLOC_011825	Sc0000947:451042-451768	C6017DR	TRI2024Q	133.462	0.512488	-8.0247	0.0302
63442	TCONS_00023309	XLOC_023309	Sc0002942:145625-147726	C6017Q	TV03DR	89.3811	0.344342	-8.01998	0.04755
61511	TCONS_00035825	XLOC_035825	xpSc0054786:17856-18855	TV03Q	TV17DR	324.844	1.2588	-8.01155	0.0455
50454	TCONS_00000199	XLOC_000199	Sc0000005:359379-361137	C6017DR	TRI2024Q	78.0585	0.302715	-8.01045	0.0282
61270	TCONS_00025921	XLOC_025921	Sc0003722:44829-45630	TRI2024Q	TV17DR	296.452	1.15534	-8.00333	0.04475
61191	TCONS_00035825	XLOC_035825	xpSc0054786:17856-18855	C6017Q	TV17DR	321.847	1.2588	-7.99818	0.0445
56463	TCONS_00020521	XLOC_020521	Sc0002295:259232-263979	C6017Q	TV03DR	1379.57	5.41113	-7.99408	0.03775
31017	TCONS_00002189	XLOC_002189	Sc0000092:234433-236926	C6017Q	TV03DR	357.778	1.41273	-7.98444	0.0175
63697	TCONS_00001760	XLOC_001760	Sc0000068:753917-754802	C6017Q	TV03DR	190.246	0.756761	-7.97381	0.048
51443	TCONS_00014931	XLOC_014931	Sc0001341:447882-448845	C6017Q	TV17DR	2191.17	8.71719	-7.97362	0.0295
62934	TCONS_00012589	XLOC_012589	Sc0001039:395234-396273	C6017Q	TV03DR	146.275	0.582838	-7.97137	0.0469
64676	TCONS_00007640	XLOC_007640	Sc0000490:818826-831397	C6017Q	TV03DR	63.5048	0.255017	-7.96013	0.04955
48978	TCONS_00000643	XLOC_000643	Sc0000020:20724-21393	TV03DR	TRI2024Q	179.648	0.723808	-7.95535	0.02785
51064	TCONS_00004184	XLOC_004184	Sc0000212:58189-59260	TV03DR	TRI2024Q	90.2366	0.363649	-7.95502	0.0293
50466	TCONS_00011177	XLOC_011177	Sc0000874:502585-506775	TV03Q	TRI2024Q	62.121	0.256306	-7.92107	0.02825
53043	TCONS_00032995	XLOC_032995	xfSc0004544:237-1355	TV03DR	TRI2024Q	2379.23	9.82528	-7.91978	0.032
42528	TCONS_00002788	XLOC_002788	Sc0000125:1346716-1348468	TV17DR	TV17Q	155.452	0.642078	-7.91951	0.0251
45559	TCONS_00034007	XLOC_034007	xpSc0053356:140246-149198	TV17DR	TV17Q	225.399	0.944863	-7.89816	0.02585
26875	TCONS_00016883	XLOC_016883	Sc0001635:314831-317553	TRI2024Q	TV17DR	473.823	1.99015	-7.89533	0.01595
55236	TCONS_00018238	XLOC_018238	Sc0001856:65808-73891	TV03DR	TV03Q	471.609	1.98296	-7.89379	0.0361
63487	TCONS_00012157	XLOC_012157	Sc0000987:492586-494054	TRI2024Q	TV17DR	80.9265	0.340602	-7.89238	0.0477
62986	TCONS_00021521	XLOC_021521	Sc0002511:165682-168786	C6017Q	TV17DR	51.945	0.219656	-7.88559	0.04695
50591	TCONS_00036283	XLOC_036283	xpSc0056623:5028-8070	TRI2024DR	TRI2024Q	54.2214	0.22979	-7.8824	0.0289
53473	TCONS_00027499	XLOC_027499	Sc0004391:69803-70959	C6017Q	TV17DR	5888.94	24.9886	-7.8806	0.0327
57804	TCONS_00005849	XLOC_005849	Sc0000333:955273-955933	TV03DR	TRI2024Q	931.277	3.96358	-7.87626	0.03925
62384	TCONS_00009258	XLOC_009258	Sc0000653:28378-30810	C6017Q	TV03DR	156.305	0.667403	-7.87159	0.0467
44999	TCONS_00035159	XLOC_035159	xpSc0053981:98608-102449	C6017DR	TV17Q	541.805	2.31537	-7.87039	0.0257
47877	TCONS_00012836	XLOC_012836	Sc0001070:31062-31710	TV17DR	TV17Q	601.034	2.57027	-7.86938	0.02655
26101	TCONS_00025046	XLOC_025046	Sc0003445:170672-170906	C6017DR	TRI2024Q	3977.28	17.0166	-7.86869	0.0155
63204	TCONS_00004277	XLOC_004277	Sc0000219:98474-102275	TV03Q	TV17DR	30.9119	0.133868	-7.8512	0.04735
63212	TCONS_00026630	XLOC_026630	Sc0004003:5765-13219	C6017Q	TV03DR	114.934	0.498705	-7.8484	0.0474
61197	TCONS_00006575	XLOC_006575	Sc0000400:223456-227701	TV03DR	TV03Q	824.547	3.5786	-7.84806	0.04455
50455	TCONS_00024301	XLOC_024301	Sc0003213:195472-201892	TV03DR	TRI2024Q	29.5354	0.128462	-7.84496	0.0282
47875	TCONS_00011794	XLOC_011794	Sc0000944:421715-425218	C6017DR	TV17Q	145.744	0.636806	-7.83837	0.02655
51939	TCONS_00012052	XLOC_012052	Sc0000974:54388-54685	TRI2024Q	TV17DR	13004.2	57.3476	-7.82503	0.03035
63532	TCONS_00033145	XLOC_033145	xfSc0008966:75-2439	C6017Q	TV03DR	53.3232	0.235322	-7.82398	0.0479
5164	TCONS_00027939	XLOC_027939	Sc0004587:25700-27477	TV03DR	TV03Q	415.839	1.84187	-7.81871	0.0052
58884	TCONS_00035533	XLOC_035533	xpSc0054338:33103-35371	TV03DR	TRI2024Q	255.679	1.13265	-7.8185	0.0407
64545	TCONS_00004602	XLOC_004602	Sc0000241:578640-579219	TRI2024Q	TV17DR	280.575	1.24662	-7.81422	0.0491
63746	TCONS_00015696	XLOC_015696	Sc0001445:505415-505995	C6017Q	TV03DR	853.571	3.7987	-7.81186	0.0482
63142	TCONS_00018206	XLOC_018206	Sc0001851:414883-415754	C6017Q	TV17DR	111.603	0.49683	-7.8114	0.04715
26960	TCONS_00000424	XLOC_000424	Sc0000011:1918501-1919433	C6017Q	TV03DR	591.309	2.64506	-7.80447	0.01605
63465	TCONS_00021194	XLOC_021194	Sc0002439:124122-131447	TV03Q	TV17DR	61.907	0.277277	-7.80263	0.0476
63874	TCONS_00025311	XLOC_025311	Sc0003530:171814-173914	TRI2024Q	TV17DR	52.048	0.233672	-7.79922	0.04835
55784	TCONS_00000797	XLOC_000797	Sc0000025:1646855-1647266	TV03Q	TV17DR	3816.66	17.1458	-7.79831	0.0367
52142	TCONS_00015092	XLOC_015092	Sc0001365:235890-238117	TRI2024DR	TRI2024Q	151.29	0.680084	-7.79739	0.0308
58796	TCONS_00009464	XLOC_009464	Sc0000672:295851-299776	C6017DR	TRI2024Q	189.275	0.853887	-7.79222	0.04045
6079	TCONS_00018705	XLOC_018705	Sc0001945:233632-235567	C6017DR	TV03Q	348.342	1.57389	-7.79003	0.00605
4432	TCONS_00033314	XLOC_033314	xfSc0036830:358-798	TV03DR	TV03Q	2734.73	12.4525	-7.77882	0.00445
63437	TCONS_00036022	XLOC_036022	xpSc0055362:18914-20179	TRI2024Q	TV17DR	130.137	0.593676	-7.77614	0.0475
52831	TCONS_00005941	XLOC_005941	Sc0000341:759068-759536	TV03Q	TRI2024Q	240.203	1.09644	-7.77528	0.03165
48998	TCONS_00008651	XLOC_008651	Sc0000591:598278-605696	C6017DR	C6017Q	140.554	0.644754	-7.76816	0.02795
50966	TCONS_00016987	XLOC_016987	Sc0001655:86140-88088	TRI2024DR	TRI2024Q	68.0195	0.312047	-7.76804	0.0292
62409	TCONS_00021521	XLOC_021521	Sc0002511:165682-168786	TV03Q	TV17DR	47.5693	0.219656	-7.75864	0.04675
58904	TCONS_00015083	XLOC_015083	Sc0001365:163987-167518	TV17DR	TV17Q	404.635	1.8727	-7.75536	0.04085
64686	TCONS_00028229	XLOC_028229	Sc0004757:70461-74963	C6017Q	TV03DR	42.3604	0.1968	-7.74984	0.0496
51589	TCONS_00014931	XLOC_014931	Sc0001341:447882-448845	TV03Q	TV17DR	1870.19	8.71719	-7.7451	0.03015
63768	TCONS_00026748	XLOC_026748	Sc0004051:69328-70570	TV03Q	TV17DR	95.8998	0.447954	-7.74203	0.04825
51946	TCONS_00014931	XLOC_014931	Sc0001341:447882-448845	TRI2024Q	TV17DR	1855.89	8.71719	-7.73403	0.0304
63134	TCONS_00016883	XLOC_016883	Sc0001635:314831-317553	C6017Q	TV03DR	292.888	1.37679	-7.73289	0.04715
51508	TCONS_00007798	XLOC_007798	Sc0000508:692010-693669	C6017DR	TRI2024Q	56.5568	0.267917	-7.72177	0.0298
63992	TCONS_00016340	XLOC_016340	Sc0001545:252866-254474	TRI2024Q	TV17DR	122.757	0.582406	-7.71957	0.04845
48945	TCONS_00017387	XLOC_017387	Sc0001717:82046-86044	C6017DR	C6017Q	788.621	3.74298	-7.719	0.0276
59649	TCONS_00012955	XLOC_012955	Sc0001083:387058-389938	TRI2024DR	TRI2024Q	189.305	0.901161	-7.71472	0.042
48539	TCONS_00008651	XLOC_008651	Sc0000591:598278-605696	C6017DR	TRI2024DR	140.554	0.670926	-7.71076	0.02725
63972	TCONS_00002896	XLOC_002896	Sc0000133:1338869-1340816	C6017Q	TV03DR	72.5655	0.346532	-7.71015	0.04845
3956	TCONS_00005679	XLOC_005679	Sc0000317:146245-147476	TRI2024Q	TV17DR	529.525	2.53033	-7.70923	0.0039
63133	TCONS_00003658	XLOC_003658	Sc0000177:1019069-1019441	C6017Q	TV03DR	1088.1	5.20107	-7.70879	0.04715
63860	TCONS_00024022	XLOC_024022	Sc0003134:146594-150690	TV03Q	TV17DR	99.0192	0.473454	-7.70834	0.0483
51061	TCONS_00027021	XLOC_027021	Sc0004160:19540-21532	C6017Q	TV03DR	2494.6	11.9334	-7.70766	0.0293
28919	TCONS_00032690	XLOC_032690	xfSc0001654:12409-15952	C6017DR	TV03DR	207.624	0.995356	-7.70454	0.01675
54999	TCONS_00003198	XLOC_003198	Sc0000152:17944-21084	TV17DR	TV17Q	1144.82	5.59205	-7.67753	0.03525
48529	TCONS_00031414	XLOC_031414	xfSc0000374:45531-47232	TV03DR	TRI2024Q	1265.1	6.1811	-7.67717	0.0272
31205	TCONS_00013713	XLOC_013713	Sc0001180:125524-129660	C6017Q	TV03DR	110.875	0.54192	-7.67663	0.0178
51057	TCONS_00022196	XLOC_022196	Sc0002664:257868-258807	TRI2024Q	TV17DR	4163.97	20.5545	-7.66236	0.02925
42777	TCONS_00004421	XLOC_004421	Sc0000229:924555-927146	TRI2024DR	TV17Q	340.03	1.69152	-7.6512	0.02525
51951	TCONS_00005166	XLOC_005166	Sc0000282:177054-182686	TRI2024DR	TRI2024Q	54.2383	0.270455	-7.64778	0.03045
64185	TCONS_00030224	XLOC_030224	Sc0007221:2886-3813	C6017DR	TV03DR	104.037	0.519733	-7.64511	0.0486
51527	TCONS_00023378	XLOC_023378	Sc0002961:17493-18156	TV03DR	TRI2024Q	217.074	1.08472	-7.64471	0.03005
60898	TCONS_00026135	XLOC_026135	Sc0003791:185860-186499	C6017DR	TV17Q	1998.86	10.0462	-7.63639	0.04385
51925	TCONS_00014178	XLOC_014178	Sc0001230:354285-356744	TV03DR	TRI2024Q	50.2391	0.254738	-7.62365	0.0302
55221	TCONS_00012506	XLOC_012506	Sc0001029:155484-158593	TV03Q	TV17DR	233.71	1.20081	-7.60457	0.03595
4268	TCONS_00008289	XLOC_008289	Sc0000553:685220-685631	TRI2024DR	TV17DR	1179.59	6.07066	-7.60222	0.00425
39864	TCONS_00027481	XLOC_027481	Sc0004382:131127-132166	C6017Q	TV17DR	5767.72	29.718	-7.60052	0.02355
55769	TCONS_00000797	XLOC_000797	Sc0000025:1646855-1647266	TRI2024Q	TV17DR	3321.3	17.1458	-7.59775	0.0366
42234	TCONS_00027939	XLOC_027939	Sc0004587:25700-27477	TV17DR	TV17Q	466.91	2.41237	-7.59655	0.02475
62929	TCONS_00025921	XLOC_025921	Sc0003722:44829-45630	TV03Q	TV17DR	222.506	1.15534	-7.58938	0.04685
4697	TCONS_00001027	XLOC_001027	Sc0000033:1432176-1432962	TRI2024Q	TV17DR	26471.5	137.861	-7.58508	0.00475
42366	TCONS_00028132	XLOC_028132	Sc0004691:110912-113755	TV03DR	TV17Q	179.844	0.937884	-7.58312	0.02505
55220	TCONS_00012506	XLOC_012506	Sc0001029:155484-158593	C6017Q	TV17DR	230.19	1.20081	-7.58268	0.03595
4194	TCONS_00028861	XLOC_028861	Sc0005124:80051-80978	TRI2024Q	TV17DR	1068.01	5.64719	-7.56317	0.00415
52179	TCONS_00015092	XLOC_015092	Sc0001365:235890-238117	C6017DR	TRI2024Q	128.032	0.680084	-7.55657	0.03125
59664	TCONS_00027680	XLOC_027680	Sc0004469:36443-38097	TV03DR	TV17Q	826.376	4.39609	-7.55443	0.0421
64768	TCONS_00018770	XLOC_018770	Sc0001960:247608-254218	C6017Q	TV03DR	144.323	0.768082	-7.55382	0.0499
59748	TCONS_00017766	XLOC_017766	Sc0001778:141624-141858	TV03DR	TRI2024Q	2305.14	12.3366	-7.54576	0.04245
61296	TCONS_00026135	XLOC_026135	Sc0003791:185860-186499	TRI2024DR	TV17Q	1865.36	10.0462	-7.53667	0.04485
5075	TCONS_00025046	XLOC_025046	Sc0003445:170672-170906	C6017DR	TV03Q	3977.28	21.4754	-7.53295	0.00515
49037	TCONS_00019179	XLOC_019179	Sc0002031:135202-135838	C6017DR	TV03DR	3127.56	16.8881	-7.53288	0.02805
51500	TCONS_00026608	XLOC_026608	Sc0003993:11949-12487	TV03DR	TRI2024Q	309.918	1.6735	-7.53287	0.0297
59290	TCONS_00009535	XLOC_009535	Sc0000681:246057-246759	TV03DR	TRI2024Q	787.334	4.26422	-7.52855	0.0416
59048	TCONS_00027877	XLOC_027877	Sc0004567:77072-89407	TV03DR	TRI2024Q	150.176	0.813373	-7.52852	0.0411
59294	TCONS_00015083	XLOC_015083	Sc0001365:163987-167518	TV03DR	TV17Q	344.539	1.8727	-7.52341	0.0416
62966	TCONS_00013017	XLOC_013017	Sc0001091:188901-190473	C6017Q	TV17DR	280.233	1.52725	-7.51955	0.0469
33623	TCONS_00022862	XLOC_022862	Sc0002841:244901-246220	TV03DR	TRI2024Q	243.469	1.32947	-7.51674	0.0194
48928	TCONS_00034696	XLOC_034696	xpSc0053670:41969-50292	TRI2024DR	TV17Q	151.99	0.831279	-7.51443	0.0274
40001	TCONS_00020317	XLOC_020317	Sc0002254:169347-173617	TV03DR	TV03Q	856.24	4.68557	-7.51365	0.02365
54016	TCONS_00016083	XLOC_016083	Sc0001500:230243-232502	TV03DR	TV03Q	657.712	3.62013	-7.50527	0.034
6799	TCONS_00026473	XLOC_026473	Sc0003934:70779-74942	TV03DR	TV03Q	302.478	1.68369	-7.48906	0.0066
61237	TCONS_00026135	XLOC_026135	Sc0003791:185860-186499	C6017DR	TV03Q	1998.86	11.1561	-7.48521	0.04465
30149	TCONS_00016883	XLOC_016883	Sc0001635:314831-317553	TV03Q	TV17DR	356.123	1.99015	-7.48335	0.0169
51532	TCONS_00030974	XLOC_030974	xfSc0000145:304588-305741	TV03DR	TRI2024Q	248.109	1.3873	-7.48255	0.0301
59739	TCONS_00033323	XLOC_033323	xfSc0039504:463-664	TV03DR	TRI2024Q	4167.68	23.3763	-7.47805	0.04235
47258	TCONS_00011794	XLOC_011794	Sc0000944:421715-425218	TRI2024DR	TV17Q	113.41	0.636806	-7.47648	0.02615
64203	TCONS_00018974	XLOC_018974	Sc0001994:373575-374875	C6017DR	TV03DR	92.7945	0.521674	-7.47475	0.0487
53038	TCONS_00033399	XLOC_033399	xpSc0053210:449660-451715	TV03DR	TRI2024Q	30.6128	0.172165	-7.4742	0.03195
5429	TCONS_00020960	XLOC_020960	Sc0002385:1330-10927	TV03DR	TV03Q	14294.5	80.4522	-7.47311	0.0054
61223	TCONS_00031233	XLOC_031233	xfSc0000263:173484-174743	TV17DR	TV17Q	875.983	4.93533	-7.47161	0.04455
9744	TCONS_00001027	XLOC_001027	Sc0000033:1432176-1432962	TV03Q	TV17DR	24457.3	137.861	-7.47091	0.0077
10081	TCONS_00024290	XLOC_024290	Sc0003210:238508-243999	C6017DR	TV03Q	140.006	0.792566	-7.46474	0.0079
51529	TCONS_00022196	XLOC_022196	Sc0002664:257868-258807	C6017Q	TV17DR	3595.72	20.5545	-7.45068	0.03005
48297	TCONS_00034982	XLOC_034982	xpSc0053846:117348-119333	C6017DR	TV17Q	176.557	1.0125	-7.44606	0.02705
58878	TCONS_00005472	XLOC_005472	Sc0000304:223901-226003	TRI2024DR	TRI2024Q	162.499	0.934748	-7.44164	0.04065
48958	TCONS_00024837	XLOC_024837	Sc0003375:165075-173403	TRI2024DR	TV17Q	174.818	1.01262	-7.43161	0.02765
45001	TCONS_00027939	XLOC_027939	Sc0004587:25700-27477	TV03DR	TV17Q	415.839	2.41237	-7.42943	0.0257
64821	TCONS_00032295	XLOC_032295	xfSc0001100:18913-20323	TV03Q	TV17DR	60.826	0.354089	-7.42444	0.05
64762	TCONS_00025007	XLOC_025007	Sc0003436:177549-181075	TRI2024Q	TV17DR	69.4602	0.406898	-7.41538	0.04985
51943	TCONS_00034786	XLOC_034786	xpSc0053726:75359-78649	TV03DR	TRI2024Q	31.1833	0.183419	-7.40949	0.0304
59673	TCONS_00035533	XLOC_035533	xpSc0054338:33103-35371	TRI2024DR	TRI2024Q	191.903	1.13265	-7.40453	0.0422
55763	TCONS_00024290	XLOC_024290	Sc0003210:238508-243999	TRI2024DR	TRI2024Q	501.954	2.97062	-7.40065	0.0366
48942	TCONS_00034786	XLOC_034786	xpSc0053726:75359-78649	TV17DR	TV17Q	94.7768	0.56286	-7.39561	0.0275
52159	TCONS_00004410	XLOC_004410	Sc0000228:803611-807300	C6017DR	TRI2024Q	40.1373	0.238588	-7.39428	0.03095
63879	TCONS_00003382	XLOC_003382	Sc0000162:138307-142295	C6017Q	TV03DR	78.1321	0.465703	-7.39036	0.0484
52152	TCONS_00019316	XLOC_019316	Sc0002060:216861-220669	TRI2024DR	TRI2024Q	16.8899	0.100891	-7.38722	0.0309
56034	TCONS_00020521	XLOC_020521	Sc0002295:259232-263979	C6017Q	TV17DR	1379.57	8.26826	-7.38242	0.03705
64418	TCONS_00024602	XLOC_024602	Sc0003305:17719-18115	TRI2024Q	TV17DR	305.058	1.84189	-7.37175	0.04885
10647	TCONS_00032083	XLOC_032083	xfSc0000862:76505-79957	TV03DR	TV03Q	268.738	1.62684	-7.36798	0.00825
31562	TCONS_00025046	XLOC_025046	Sc0003445:170672-170906	TRI2024DR	TRI2024Q	2777.33	17.0166	-7.35061	0.018
64712	TCONS_00024464	XLOC_024464	Sc0003266:54327-54879	TRI2024DR	TV17DR	170.483	1.04553	-7.34926	0.04965
51514	TCONS_00019179	XLOC_019179	Sc0002031:135202-135838	C6017DR	TV03Q	3127.56	19.2459	-7.34434	0.0299
53137	TCONS_00030029	XLOC_030029	Sc0006434:40005-40376	TRI2024DR	TRI2024Q	4994.71	30.803	-7.34119	0.03225
61322	TCONS_00030027	XLOC_030027	Sc0006434:33299-35161	C6017DR	TV17Q	1035.49	6.38969	-7.34036	0.045
32885	TCONS_00023109	XLOC_023109	Sc0002895:66-3187	TRI2024DR	TRI2024Q	133.768	0.827025	-7.33759	0.01855
48415	TCONS_00034696	XLOC_034696	xpSc0053670:41969-50292	TV17DR	TV17Q	134.013	0.831279	-7.33283	0.0271
50588	TCONS_00002788	XLOC_002788	Sc0000125:1346716-1348468	TV03DR	TV17Q	103.464	0.642078	-7.33216	0.02885
53469	TCONS_00036237	XLOC_036237	xpSc0056292:3223-7212	C6017DR	TRI2024Q	46.9308	0.292184	-7.32751	0.0327
64533	TCONS_00012589	XLOC_012589	Sc0001039:395234-396273	TV03Q	TV17DR	188.959	1.17697	-7.32685	0.04905
48531	TCONS_00031146	XLOC_031146	xfSc0000212:211933-213961	TV03DR	TV17Q	171.258	1.06809	-7.32499	0.0272
50548	TCONS_00027730	XLOC_027730	Sc0004493:56999-60336	TV03DR	TV03Q	1003.89	6.2833	-7.31986	0.02855
48968	TCONS_00023940	XLOC_023940	Sc0003111:159477-160812	TRI2024Q	TV17DR	1516.84	9.51332	-7.3169	0.02775
51956	TCONS_00022196	XLOC_022196	Sc0002664:257868-258807	TV03Q	TV17DR	3253.52	20.5545	-7.3064	0.0305
34763	TCONS_00026683	XLOC_026683	Sc0004027:35732-37658	C6017Q	TV03DR	159.963	1.01374	-7.30191	0.02005
11791	TCONS_00006973	XLOC_006973	Sc0000436:621796-622387	C6017DR	TV03Q	656.826	4.19659	-7.29015	0.009
64818	TCONS_00018770	XLOC_018770	Sc0001960:247608-254218	C6017Q	TV17DR	144.323	0.924888	-7.2858	0.05
52777	TCONS_00028261	XLOC_028261	Sc0004769:40829-42776	TRI2024DR	TRI2024Q	32.7867	0.210364	-7.28408	0.03135
59276	TCONS_00015083	XLOC_015083	Sc0001365:163987-167518	C6017DR	TV17Q	291.268	1.8727	-7.28108	0.0415
50586	TCONS_00028349	XLOC_028349	Sc0004822:74243-75089	C6017DR	TRI2024Q	2196.31	14.1359	-7.27957	0.02885
10533	TCONS_00008881	XLOC_008881	Sc0000615:34407-35025	C6017DR	TV03Q	485.318	3.13093	-7.2762	0.00815
32925	TCONS_00016868	XLOC_016868	Sc0001633:316198-321488	TV03DR	TRI2024Q	105.769	0.684254	-7.27217	0.0186
33497	TCONS_00017912	XLOC_017912	Sc0001804:435413-437474	TRI2024Q	TV17DR	295.495	1.91369	-7.27063	0.0193
64667	TCONS_00026419	XLOC_026419	Sc0003913:114485-115859	C6017Q	TV03DR	56.856	0.368891	-7.26797	0.0495
52053	TCONS_00010297	XLOC_010297	Sc0000766:475633-475840	TV03DR	TRI2024Q	1208.82	7.88252	-7.26072	0.03075
53477	TCONS_00004265	XLOC_004265	Sc0000218:990836-1004193	C6017DR	TRI2024DR	14.4175	0.0955042	-7.23804	0.03275
53920	TCONS_00004184	XLOC_004184	Sc0000212:58189-59260	TRI2024DR	TRI2024Q	54.6853	0.363649	-7.23246	0.0336
33452	TCONS_00034982	XLOC_034982	xpSc0053846:117348-119333	C6017DR	TRI2024Q	176.557	1.17465	-7.23176	0.01915
48933	TCONS_00005684	XLOC_005684	Sc0000318:511853-518637	TRI2024DR	TV17Q	134.026	0.894981	-7.22644	0.02745
6686	TCONS_00005679	XLOC_005679	Sc0000317:146245-147476	TV03Q	TV17DR	378.205	2.53033	-7.2237	0.0065
53063	TCONS_00024484	XLOC_024484	Sc0003269:42153-42597	C6017Q	TV03DR	4332.23	29.0191	-7.22197	0.03225
40831	TCONS_00029253	XLOC_029253	Sc0005448:63234-64263	TV03DR	TV03Q	2224.06	14.9277	-7.21906	0.024
48941	TCONS_00005515	XLOC_005515	Sc0000307:127533-128931	TV17DR	TV17Q	102.935	0.691705	-7.21736	0.0275
64415	TCONS_00007820	XLOC_007820	Sc0000512:4577-5281	C6017Q	TV17DR	460.217	3.10469	-7.21172	0.04885
52168	TCONS_00028416	XLOC_028416	Sc0004852:42432-43191	C6017DR	C6017Q	565.062	3.81258	-7.2115	0.0311
50519	TCONS_00024837	XLOC_024837	Sc0003375:165075-173403	TV17DR	TV17Q	149.523	1.01262	-7.20613	0.02835
9801	TCONS_00033065	XLOC_033065	xfSc0006119:263-5008	C6017DR	TV03Q	203.742	1.38328	-7.20251	0.00775
11848	TCONS_00029218	XLOC_029218	Sc0005416:55737-58328	TV03DR	TV03Q	272.709	1.85164	-7.20241	0.00905
34699	TCONS_00016883	XLOC_016883	Sc0001635:314831-317553	C6017Q	TV17DR	292.888	1.99015	-7.20133	0.01995
53601	TCONS_00003854	XLOC_003854	Sc0000189:623797-624966	C6017Q	TV03DR	728.101	4.95909	-7.19792	0.03325
10091	TCONS_00032699	XLOC_032699	xfSc0001676:40125-40752	TV03DR	TV03Q	579.846	3.952	-7.19694	0.0079
53471	TCONS_00016701	XLOC_016701	Sc0001603:269674-270686	TRI2024DR	TRI2024Q	73.8425	0.504194	-7.19433	0.0327
59762	TCONS_00019180	XLOC_019180	Sc0002031:152072-152711	C6017Q	TV03DR	1324.31	9.05278	-7.19266	0.04255
48963	TCONS_00012836	XLOC_012836	Sc0001070:31062-31710	TRI2024DR	TV17Q	375.594	2.57027	-7.19111	0.0277
11963	TCONS_00032699	XLOC_032699	xfSc0001676:40125-40752	C6017DR	TV03Q	577.398	3.952	-7.19084	0.0091
48934	TCONS_00011008	XLOC_011008	Sc0000851:670963-671752	TRI2024DR	TV17Q	301.618	2.06861	-7.18792	0.02745
50589	TCONS_00035018	XLOC_035018	xpSc0053869:93095-95991	C6017DR	C6017Q	170.618	1.17094	-7.18696	0.0289
57679	TCONS_00010689	XLOC_010689	Sc0000813:665840-667561	C6017DR	TRI2024Q	623.397	4.28831	-7.1836	0.03865
51941	TCONS_00002583	XLOC_002583	Sc0000114:1226908-1227690	C6017Q	TV03DR	1401.79	9.6477	-7.18287	0.0304
12632	TCONS_00020795	XLOC_020795	Sc0002354:213129-214446	C6017DR	TV03Q	214.645	1.47758	-7.18257	0.0096
33381	TCONS_00030777	XLOC_030777	xfSc0000099:284824-288720	C6017Q	TV03DR	87.8582	0.605316	-7.18135	0.0189
38626	TCONS_00031414	XLOC_031414	xfSc0000374:45531-47232	TV03DR	TV03Q	1265.1	8.75063	-7.17565	0.0226
60622	TCONS_00032373	XLOC_032373	xfSc0001205:4155-6911	C6017DR	TRI2024Q	165.285	1.14474	-7.1738	0.04295
41369	TCONS_00027481	XLOC_027481	Sc0004382:131127-132166	TV03Q	TV17DR	4270.14	29.718	-7.1668	0.0243
53030	TCONS_00003380	XLOC_003380	Sc0000161:1234279-1235269	TRI2024DR	TRI2024Q	58.3434	0.406461	-7.16531	0.0319
57761	TCONS_00020598	XLOC_020598	Sc0002310:230082-234650	TRI2024Q	TV17DR	163.368	1.14066	-7.16211	0.0389
48532	TCONS_00004421	XLOC_004421	Sc0000229:924555-927146	TV17DR	TV17Q	242.214	1.69152	-7.16182	0.0272
49000	TCONS_00005684	XLOC_005684	Sc0000318:511853-518637	TV03DR	TV17Q	127.975	0.894981	-7.15979	0.02795
56420	TCONS_00034228	XLOC_034228	xpSc0053441:76948-78518	TV17DR	TV17Q	826.112	5.83481	-7.14551	0.0374
31622	TCONS_00020023	XLOC_020023	Sc0002195:254171-256431	TV03DR	TRI2024Q	130.175	0.920179	-7.14432	0.0181
54424	TCONS_00026071	XLOC_026071	Sc0003770:174559-182101	TRI2024DR	TRI2024Q	37.2761	0.266191	-7.12965	0.034
41455	TCONS_00032655	XLOC_032655	xfSc0001585:46981-49327	C6017Q	TV03DR	1892.11	13.5145	-7.12934	0.0244
48975	TCONS_00029046	XLOC_029046	Sc0005280:39179-39781	C6017DR	TV17Q	520.306	3.73262	-7.12303	0.0278
53136	TCONS_00026547	XLOC_026547	Sc0003955:133701-134865	TRI2024DR	TRI2024Q	51.5981	0.371386	-7.11826	0.03225
54445	TCONS_00014535	XLOC_014535	Sc0001280:68522-71318	TV03DR	TRI2024Q	24.0636	0.174321	-7.10896	0.03425
54438	TCONS_00024301	XLOC_024301	Sc0003213:195472-201892	TRI2024DR	TRI2024Q	17.7321	0.128462	-7.10888	0.0342
51070	TCONS_00002788	XLOC_002788	Sc0000125:1346716-1348468	TRI2024DR	TV17Q	88.5485	0.642078	-7.10757	0.02935
55001	TCONS_00029436	XLOC_029436	Sc0005591:26031-34602	TV03DR	TRI2024Q	29.8778	0.217805	-7.09989	0.0353
61152	TCONS_00005249	XLOC_005249	Sc0000288:476539-478270	TV17DR	TV17Q	570.809	4.17088	-7.09651	0.04435
64208	TCONS_00021262	XLOC_021262	Sc0002455:121566-128707	C6017Q	TV17DR	54.5292	0.398621	-7.09587	0.0487
53480	TCONS_00029822	XLOC_029822	Sc0006025:19085-19661	C6017DR	TRI2024Q	108.391	0.792836	-7.095	0.0328
54568	TCONS_00010579	XLOC_010579	Sc0000801:8045-10287	C6017DR	TRI2024Q	1184.44	8.66388	-7.09498	0.0344
37467	TCONS_00019856	XLOC_019856	Sc0002157:288683-291932	TV17DR	TV17Q	1072.85	7.86336	-7.09209	0.0222
54647	TCONS_00031349	XLOC_031349	xfSc0000321:151903-153491	C6017DR	TV03Q	951.598	7.04107	-7.07842	0.0348
51059	TCONS_00016438	XLOC_016438	Sc0001566:107202-117120	TRI2024DR	TV17Q	49.9548	0.370643	-7.07445	0.02925
39999	TCONS_00027730	XLOC_027730	Sc0004493:56999-60336	TV03DR	TV17Q	1003.89	7.45781	-7.07263	0.0236
52778	TCONS_00012052	XLOC_012052	Sc0000974:54388-54685	C6017Q	TV17DR	7717.89	57.3476	-7.07233	0.03135
55240	TCONS_00021527	XLOC_021527	Sc0002512:98716-106857	TRI2024DR	TRI2024Q	56.7367	0.423699	-7.0651	0.0361
51512	TCONS_00028656	XLOC_028656	Sc0004993:37508-38759	C6017DR	C6017Q	162.479	1.21514	-7.06299	0.0299
58265	TCONS_00034561	XLOC_034561	xpSc0053600:62536-63508	C6017DR	TRI2024Q	54.0231	0.404986	-7.05956	0.0398
42349	TCONS_00028971	XLOC_028971	Sc0005227:51298-53481	TRI2024DR	TRI2024Q	739.006	5.54279	-7.05883	0.02495
53921	TCONS_00026608	XLOC_026608	Sc0003993:11949-12487	TRI2024DR	TRI2024Q	223.052	1.6735	-7.05837	0.0336
10115	TCONS_00021286	XLOC_021286	Sc0002460:79947-84310	TV03DR	TV03Q	96.044	0.722142	-7.05527	0.00795
48976	TCONS_00035159	XLOC_035159	xpSc0053981:98608-102449	TV17DR	TV17Q	307.882	2.31537	-7.05499	0.0278
53788	TCONS_00013285	XLOC_013285	Sc0001123:10462-52806	TV17DR	TV17Q	10.3739	0.0789786	-7.03729	0.0335
47988	TCONS_00027939	XLOC_027939	Sc0004587:25700-27477	TRI2024DR	TV17Q	314.07	2.41237	-7.02449	0.02665
61751	TCONS_00028947	XLOC_028947	Sc0005210:28296-30198	TV17DR	TV17Q	583.681	4.51629	-7.0139	0.046
39861	TCONS_00033672	XLOC_033672	xpSc0053265:131357-138179	TRI2024DR	TRI2024Q	778.124	6.07341	-7.00135	0.0235
59760	TCONS_00015083	XLOC_015083	Sc0001365:163987-167518	TRI2024DR	TV17Q	238.582	1.8727	-6.99323	0.0425
60905	TCONS_00010955	XLOC_010955	Sc0000846:313188-314600	TV03DR	TRI2024Q	205.374	1.61305	-6.99232	0.0439
11364	TCONS_00022047	XLOC_022047	Sc0002623:295127-297646	TV03DR	TV03Q	112.171	0.881481	-6.99156	0.0088
64211	TCONS_00025921	XLOC_025921	Sc0003722:44829-45630	TRI2024DR	TV17DR	146.841	1.15534	-6.98979	0.0487
50462	TCONS_00035542	XLOC_035542	xpSc0054340:54592-55962	TRI2024DR	TV17Q	418.727	3.29702	-6.9887	0.0282
53590	TCONS_00001056	XLOC_001056	Sc0000034:165710-166415	TRI2024DR	TV17DR	2364.1	18.7283	-6.97992	0.0331
51498	TCONS_00006246	XLOC_006246	Sc0000367:497194-499064	TV17DR	TV17Q	722.535	5.72455	-6.97976	0.02965
47983	TCONS_00032022	XLOC_032022	xfSc0000807:55178-56811	C6017Q	TV03DR	1091.78	8.65206	-6.97943	0.02665
53220	TCONS_00028565	XLOC_028565	Sc0004931:31174-32908	TRI2024DR	TRI2024Q	101.316	0.802932	-6.97937	0.0323
51940	TCONS_00031146	XLOC_031146	xfSc0000212:211933-213961	C6017DR	TV17Q	134.668	1.06809	-6.97823	0.03035
51495	TCONS_00028277	XLOC_028277	Sc0004777:98077-101727	TRI2024DR	TV17Q	130.219	1.03719	-6.97212	0.0296
62395	TCONS_00026135	XLOC_026135	Sc0003791:185860-186499	TV03DR	TV17Q	1259.4	10.0462	-6.96994	0.0467
50446	TCONS_00028277	XLOC_028277	Sc0004777:98077-101727	TV17DR	TV17Q	129.578	1.03719	-6.965	0.0281
6752	TCONS_00020960	XLOC_020960	Sc0002385:1330-10927	TV03DR	TV17Q	14294.5	114.615	-6.96253	0.00655
51438	TCONS_00035159	XLOC_035159	xpSc0053981:98608-102449	TV03DR	TV17Q	288.451	2.31537	-6.96094	0.02945
51499	TCONS_00030027	XLOC_030027	Sc0006434:33299-35161	C6017DR	C6017Q	1035.49	8.34239	-6.95564	0.0297
63709	TCONS_00028927	XLOC_028927	Sc0005183:17952-22264	TRI2024Q	TV17DR	413.909	3.33523	-6.95538	0.048
48979	TCONS_00013398	XLOC_013398	Sc0001138:249421-251654	TV03DR	TRI2024Q	875.388	7.09613	-6.94675	0.02785
52149	TCONS_00004542	XLOC_004542	Sc0000238:654566-657708	C6017DR	TRI2024Q	778.839	6.32609	-6.94387	0.03085
52045	TCONS_00021286	XLOC_021286	Sc0002460:79947-84310	C6017DR	C6017Q	77.4485	0.629591	-6.94268	0.0307
36332	TCONS_00027626	XLOC_027626	Sc0004448:129327-129639	C6017Q	TV03DR	8913.39	72.6267	-6.93933	0.02085
54993	TCONS_00024539	XLOC_024539	Sc0003283:137292-140024	C6017DR	TRI2024Q	29.688	0.242262	-6.93717	0.03525
37118	TCONS_00015372	XLOC_015372	Sc0001400:466862-469193	TRI2024DR	TV17DR	2116.97	17.2886	-6.93603	0.02165
53668	TCONS_00034411	XLOC_034411	xpSc0053528:185867-186535	TV03DR	TRI2024Q	188.738	1.54735	-6.93044	0.0334
61461	TCONS_00022835	XLOC_022835	Sc0002834:70341-71049	TV03DR	TRI2024Q	1098.16	9.03057	-6.92606	0.04545
36789	TCONS_00016767	XLOC_016767	Sc0001613:48497-49737	C6017DR	TRI2024Q	143.337	1.18627	-6.91683	0.0213
63728	TCONS_00030307	XLOC_030307	xfSc0000003:756355-756905	C6017Q	TV03DR	270.992	2.24659	-6.91437	0.0481
40248	TCONS_00019179	XLOC_019179	Sc0002031:135202-135838	C6017DR	TRI2024Q	3127.56	25.9667	-6.91223	0.02375
57838	TCONS_00034965	XLOC_034965	xpSc0053833:70131-74909	C6017DR	TV17DR	645.468	5.3806	-6.90644	0.03945
61275	TCONS_00032758	XLOC_032758	xfSc0001865:25558-26739	C6017DR	TRI2024Q	195.796	1.64379	-6.89618	0.0448
55751	TCONS_00034580	XLOC_034580	xpSc0053605:164942-167100	TRI2024DR	TV17Q	505.392	4.27029	-6.88693	0.03655
44075	TCONS_00024484	XLOC_024484	Sc0003269:42153-42597	C6017Q	TV17DR	4332.23	36.6236	-6.88619	0.02555
55233	TCONS_00004189	XLOC_004189	Sc0000212:1074545-1075882	TV03Q	TRI2024Q	48.7034	0.414411	-6.87681	0.03605
54422	TCONS_00018628	XLOC_018628	Sc0001929:264868-267377	TRI2024DR	TRI2024Q	92.4924	0.787451	-6.876	0.034
33428	TCONS_00016868	XLOC_016868	Sc0001633:316198-321488	TRI2024DR	TRI2024Q	80.3484	0.684254	-6.87559	0.0189
54582	TCONS_00014178	XLOC_014178	Sc0001230:354285-356744	TRI2024DR	TRI2024Q	29.8644	0.254738	-6.87327	0.0345
51948	TCONS_00032910	XLOC_032910	xfSc0003432:10175-18887	TV17DR	TV17Q	64.4565	0.551213	-6.86957	0.0304
54992	TCONS_00031349	XLOC_031349	xfSc0000321:151903-153491	TV03DR	TV03Q	818.819	7.04107	-6.86161	0.03525
51947	TCONS_00002250	XLOC_002250	Sc0000095:262704-263790	TRI2024DR	TV17Q	199.065	1.71312	-6.86047	0.0304
61295	TCONS_00027626	XLOC_027626	Sc0004448:129327-129639	TRI2024Q	TV17DR	12094.9	104.105	-6.86022	0.04485
8223	TCONS_00008325	XLOC_008325	Sc0000556:37921-38416	TRI2024Q	TV17DR	610.182	5.25411	-6.85965	0.00685
34765	TCONS_00017488	XLOC_017488	Sc0001728:89575-89889	TV03DR	TV17DR	1720.51	14.8483	-6.8564	0.0201
61408	TCONS_00019360	XLOC_019360	Sc0002069:177621-179608	C6017DR	TRI2024Q	116.4	1.00541	-6.85516	0.0452
57779	TCONS_00026028	XLOC_026028	Sc0003759:108394-113988	TRI2024Q	TV17DR	128.797	1.11566	-6.85105	0.03905
61478	TCONS_00013838	XLOC_013838	Sc0001191:10923-11490	TV03DR	TRI2024Q	281.135	2.44214	-6.84697	0.0455
42339	TCONS_00032022	XLOC_032022	xfSc0000807:55178-56811	C6017Q	TV17DR	1091.78	9.58058	-6.83236	0.02485
51505	TCONS_00028132	XLOC_028132	Sc0004691:110912-113755	C6017DR	TV17Q	106.858	0.937884	-6.83207	0.02975
58880	TCONS_00001389	XLOC_001389	Sc0000051:3376-18471	TV03Q	TV17DR	143.137	1.2566	-6.83173	0.04065
55216	TCONS_00025774	XLOC_025774	Sc0003676:81121-83134	TRI2024DR	TRI2024Q	18.6178	0.163519	-6.83108	0.0359
52161	TCONS_00009854	XLOC_009854	Sc0000715:383113-384000	C6017DR	C6017Q	438.844	3.85758	-6.82987	0.031
57784	TCONS_00030242	XLOC_030242	Sc0007416:2233-7039	TV03DR	TV03Q	253.667	2.22983	-6.82986	0.0391
60866	TCONS_00033043	XLOC_033043	xfSc0005689:4751-5509	TV03DR	TRI2024Q	186.931	1.64753	-6.82606	0.04375
47865	TCONS_00024484	XLOC_024484	Sc0003269:42153-42597	TRI2024Q	TV17DR	4144.63	36.6236	-6.82233	0.0264
36347	TCONS_00013017	XLOC_013017	Sc0001091:188901-190473	C6017Q	TV03DR	280.233	2.48011	-6.82008	0.02105
6480	TCONS_00028861	XLOC_028861	Sc0005124:80051-80978	TV03Q	TV17DR	637.543	5.64719	-6.81885	0.00635
63445	TCONS_00026135	XLOC_026135	Sc0003791:185860-186499	TV03DR	TV03Q	1259.4	11.1561	-6.81876	0.04755
51524	TCONS_00004936	XLOC_004936	Sc0000267:865734-872775	TV17DR	TV17Q	41.6861	0.371021	-6.81192	0.03
54581	TCONS_00018633	XLOC_018633	Sc0001930:348083-351774	C6017DR	TRI2024Q	21.9262	0.195391	-6.81015	0.0345
53343	TCONS_00015083	XLOC_015083	Sc0001365:163987-167518	TV03DR	TV03Q	344.539	3.07515	-6.80787	0.03255
47986	TCONS_00035018	XLOC_035018	xpSc0053869:93095-95991	TV03DR	TRI2024Q	1313.9	11.7291	-6.80763	0.02665
37463	TCONS_00028163	XLOC_028163	Sc0004705:124083-129426	TV03DR	TRI2024Q	76.4554	0.686761	-6.79867	0.0222
55078	TCONS_00018628	XLOC_018628	Sc0001929:264868-267377	C6017DR	TRI2024Q	87.6053	0.787451	-6.79768	0.0356
61714	TCONS_00000141	XLOC_000141	Sc0000003:278605-285313	TV03DR	TRI2024Q	398.645	3.61221	-6.78608	0.0459
58586	TCONS_00004662	XLOC_004662	Sc0000246:1116075-1116543	TRI2024Q	TV17DR	332.425	3.01665	-6.78394	0.03985
14184	TCONS_00017766	XLOC_017766	Sc0001778:141624-141858	TV03DR	TV03Q	2305.14	21.0003	-6.7783	0.0106
60906	TCONS_00024095	XLOC_024095	Sc0003155:126503-127907	TRI2024DR	TRI2024Q	104.368	0.953007	-6.77498	0.0439
60643	TCONS_00011557	XLOC_011557	Sc0000914:65539-69335	C6017DR	TV03DR	360.769	3.29951	-6.77268	0.04315
33868	TCONS_00016646	XLOC_016646	Sc0001593:329065-332925	TRI2024DR	TV17Q	841.865	7.76835	-6.75984	0.01945
53035	TCONS_00035123	XLOC_035123	xpSc0053947:91479-93369	C6017DR	C6017Q	89.714	0.828467	-6.75874	0.03195
55773	TCONS_00016767	XLOC_016767	Sc0001613:48497-49737	TV17DR	TV17Q	697.615	6.46206	-6.75429	0.0366
61319	TCONS_00017966	XLOC_017966	Sc0001815:174296-174638	TRI2024DR	TRI2024Q	669.449	6.20424	-6.75358	0.045
54572	TCONS_00034786	XLOC_034786	xpSc0053726:75359-78649	TRI2024DR	TRI2024Q	19.7755	0.183419	-6.75243	0.03445
64782	TCONS_00023478	XLOC_023478	Sc0002989:30205-31132	TV03DR	TV17DR	147.532	1.37223	-6.74836	0.04995
58725	TCONS_00012506	XLOC_012506	Sc0001029:155484-158593	TRI2024DR	TV17DR	129.007	1.20081	-6.7473	0.0401
13978	TCONS_00021286	XLOC_021286	Sc0002460:79947-84310	C6017DR	TV03Q	77.4485	0.722142	-6.74481	0.01045
36798	TCONS_00018547	XLOC_018547	Sc0001913:24352-25862	TV03Q	TV17DR	2813.08	26.2619	-6.74304	0.02145
55793	TCONS_00016704	XLOC_016704	Sc0001603:290482-292133	TRI2024DR	TRI2024Q	47.0271	0.443519	-6.72835	0.03675
53033	TCONS_00016438	XLOC_016438	Sc0001566:107202-117120	TV17DR	TV17Q	39.2447	0.370643	-6.72632	0.0319
63729	TCONS_00032157	XLOC_032157	xfSc0000936:47457-48751	C6017DR	TV03Q	657.413	6.22354	-6.72292	0.0481
48291	TCONS_00024484	XLOC_024484	Sc0003269:42153-42597	TV03Q	TV17DR	3849.23	36.6236	-6.71565	0.02695
60607	TCONS_00005790	XLOC_005790	Sc0000326:976827-979693	TRI2024Q	TV17DR	79.1027	0.753246	-6.71446	0.04285
57787	TCONS_00026028	XLOC_026028	Sc0003759:108394-113988	C6017Q	TV17DR	117.087	1.11566	-6.71353	0.0391
41490	TCONS_00032022	XLOC_032022	xfSc0000807:55178-56811	TRI2024Q	TV17DR	1005.12	9.58058	-6.71304	0.02455
51494	TCONS_00032613	XLOC_032613	xfSc0001513:39131-46309	TRI2024Q	TV17DR	204.304	1.94877	-6.71201	0.0296
30371	TCONS_00002888	XLOC_002888	Sc0000132:871462-873362	TV03Q	TV17DR	2575.75	24.9646	-6.68896	0.01705
36346	TCONS_00026683	XLOC_026683	Sc0004027:35732-37658	C6017DR	TV03DR	104.526	1.01374	-6.68803	0.02105
54986	TCONS_00012509	XLOC_012509	Sc0001029:463106-467328	TRI2024DR	TRI2024Q	177.315	1.72276	-6.68545	0.0352
14559	TCONS_00005129	XLOC_005129	Sc0000280:492228-495853	TV03DR	TV03Q	73.6067	0.71607	-6.68359	0.01085
16402	TCONS_00008881	XLOC_008881	Sc0000615:34407-35025	TV03DR	TV03Q	321.01	3.13093	-6.67989	0.0113
63160	TCONS_00010387	XLOC_010387	Sc0000779:641667-644575	C6017DR	TRI2024Q	282.522	2.75731	-6.67896	0.04725
52790	TCONS_00023940	XLOC_023940	Sc0003111:159477-160812	TV03Q	TV17DR	973.858	9.51332	-6.67762	0.03155
39705	TCONS_00023109	XLOC_023109	Sc0002895:66-3187	TV03DR	TRI2024Q	84.5148	0.827025	-6.67513	0.0233
55782	TCONS_00002877	XLOC_002877	Sc0000132:470774-473359	TV03DR	TRI2024Q	31.7019	0.310248	-6.675	0.0367
50593	TCONS_00010069	XLOC_010069	Sc0000738:301821-302960	TRI2024DR	TV17Q	324.234	3.17618	-6.6736	0.0289
55789	TCONS_00034580	XLOC_034580	xpSc0053605:164942-167100	TV17DR	TV17Q	435.578	4.27029	-6.67246	0.0367
52037	TCONS_00016749	XLOC_016749	Sc0001611:315126-320312	TV03DR	TV17Q	57.6262	0.566423	-6.6687	0.03055
55732	TCONS_00018291	XLOC_018291	Sc0001865:24529-25376	TV03DR	TRI2024Q	8475.83	83.3472	-6.66808	0.03655
39863	TCONS_00024022	XLOC_024022	Sc0003134:146594-150690	C6017Q	TV03DR	69.0595	0.679925	-6.66632	0.02355
40923	TCONS_00025305	XLOC_025305	Sc0003529:169593-174968	TV03Q	TV17DR	628.117	6.19657	-6.66342	0.02405
57770	TCONS_00018291	XLOC_018291	Sc0001865:24529-25376	TV03DR	TV03Q	8475.83	83.8388	-6.65959	0.039
57446	TCONS_00000867	XLOC_000867	Sc0000026:1871843-1872126	C6017Q	TV03DR	5837.6	57.878	-6.65622	0.03825
17927	TCONS_00012832	XLOC_012832	Sc0001069:399639-402788	TV03DR	TV03Q	168.175	1.6739	-6.6506	0.01165
59733	TCONS_00001739	XLOC_001739	Sc0000067:529991-532386	TRI2024Q	TV17DR	421.319	4.19728	-6.64932	0.0423
48256	TCONS_00020317	XLOC_020317	Sc0002254:169347-173617	C6017DR	C6017Q	368.473	3.67136	-6.6491	0.0269
51920	TCONS_00034982	XLOC_034982	xpSc0053846:117348-119333	TV17DR	TV17Q	101.555	1.0125	-6.64819	0.03015
62978	TCONS_00022835	XLOC_022835	Sc0002834:70341-71049	TV03DR	TV03Q	1098.16	10.9586	-6.64689	0.04695
36344	TCONS_00016646	XLOC_016646	Sc0001593:329065-332925	TRI2024DR	TRI2024Q	841.865	8.40376	-6.64641	0.02095
59684	TCONS_00004662	XLOC_004662	Sc0000246:1116075-1116543	C6017Q	TV17DR	299.817	3.01665	-6.63499	0.04225
61117	TCONS_00027680	XLOC_027680	Sc0004469:36443-38097	TRI2024DR	TV17Q	436.143	4.39609	-6.63244	0.0441
37272	TCONS_00027977	XLOC_027977	Sc0004603:86899-91558	TRI2024Q	TV17DR	132.294	1.33479	-6.631	0.02175
57698	TCONS_00003198	XLOC_003198	Sc0000152:17944-21084	C6017DR	TV17Q	553.42	5.59205	-6.62886	0.03875
56436	TCONS_00034228	XLOC_034228	xpSc0053441:76948-78518	C6017DR	TV17Q	575.809	5.83481	-6.62476	0.0375
62403	TCONS_00009786	XLOC_009786	Sc0000708:679371-687219	TV03DR	TRI2024Q	71.4415	0.724749	-6.62314	0.04675
55786	TCONS_00027499	XLOC_027499	Sc0004391:69803-70959	TRI2024Q	TV17DR	2460.55	24.9886	-6.62157	0.0367
59659	TCONS_00034798	XLOC_034798	xpSc0053732:81793-85525	TV03Q	TV17DR	84.3603	0.858488	-6.61862	0.04205
51950	TCONS_00036085	XLOC_036085	xpSc0055542:11374-12793	C6017DR	TV03Q	496.983	5.08237	-6.61155	0.03045
55030	TCONS_00010297	XLOC_010297	Sc0000766:475633-475840	C6017DR	TRI2024Q	769.377	7.88252	-6.60889	0.0355
55834	TCONS_00023525	XLOC_023525	Sc0003000:209432-211480	C6017DR	TRI2024DR	37.8941	0.388806	-6.60678	0.037
19786	TCONS_00031514	XLOC_031514	xfSc0000424:130552-133296	C6017DR	TV03Q	191.712	1.96706	-6.60676	0.01215
63478	TCONS_00029989	XLOC_029989	Sc0006325:32125-32803	TV03DR	TV17Q	1071.82	11.0481	-6.60012	0.04765
62276	TCONS_00009786	XLOC_009786	Sc0000708:679371-687219	TRI2024DR	TRI2024Q	70.3093	0.724749	-6.60009	0.0462
13160	TCONS_00033065	XLOC_033065	xfSc0006119:263-5008	TV03DR	TV03Q	133.749	1.38328	-6.59529	0.01005
14185	TCONS_00023902	XLOC_023902	Sc0003099:99271-102013	TV03DR	TV03Q	71.3557	0.738038	-6.59519	0.0106
57828	TCONS_00006841	XLOC_006841	Sc0000423:1644-5411	TV03Q	TV17DR	572.134	5.91992	-6.59463	0.0394
55802	TCONS_00019316	XLOC_019316	Sc0002060:216861-220669	C6017DR	TRI2024Q	9.73416	0.100891	-6.59219	0.0369
55026	TCONS_00010579	XLOC_010579	Sc0000801:8045-10287	TV03DR	TRI2024Q	834.654	8.66388	-6.59002	0.03545
64761	TCONS_00032884	XLOC_032884	xfSc0002873:548-3504	TV03Q	TV17DR	226.215	2.34845	-6.58985	0.04985
53935	TCONS_00023608	XLOC_023608	Sc0003029:70958-71348	C6017DR	C6017Q	773.36	8.03185	-6.58926	0.03375
54657	TCONS_00032262	XLOC_032262	xfSc0001066:18028-19218	C6017DR	TRI2024Q	37.9178	0.394223	-6.58772	0.03485
57450	TCONS_00023478	XLOC_023478	Sc0002989:30205-31132	TRI2024DR	TRI2024Q	47.13	0.490277	-6.58691	0.03825
57681	TCONS_00013285	XLOC_013285	Sc0001123:10462-52806	TRI2024DR	TV17Q	7.57738	0.0789786	-6.58409	0.03865
56416	TCONS_00035543	XLOC_035543	xpSc0054340:57364-58750	TRI2024DR	TRI2024Q	153.558	1.60097	-6.58369	0.0374
57758	TCONS_00009468	XLOC_009468	Sc0000672:450672-453591	TRI2024DR	TRI2024Q	20.6851	0.215872	-6.58227	0.0389
10454	TCONS_00028131	XLOC_028131	Sc0004691:87435-88882	TV03DR	TV17DR	138.515	1.44629	-6.58155	0.0081
58903	TCONS_00012506	XLOC_012506	Sc0001029:155484-158593	TRI2024Q	TV17DR	114.29	1.20081	-6.57255	0.04085
50521	TCONS_00006584	XLOC_006584	Sc0000401:759331-762098	TV03DR	TV03Q	875.195	9.21765	-6.56906	0.0284
53342	TCONS_00015083	XLOC_015083	Sc0001365:163987-167518	C6017DR	TV03Q	291.268	3.07515	-6.56555	0.03255
22019	TCONS_00023109	XLOC_023109	Sc0002895:66-3187	TV03DR	TV03Q	84.5148	0.893467	-6.56365	0.01285
64538	TCONS_00006603	XLOC_006603	Sc0000403:946601-947323	C6017DR	TRI2024Q	186.242	1.97502	-6.55916	0.0491
54902	TCONS_00032995	XLOC_032995	xfSc0004544:237-1355	C6017DR	TRI2024Q	926.261	9.82528	-6.55878	0.035
53508	TCONS_00026608	XLOC_026608	Sc0003993:11949-12487	C6017DR	C6017Q	542.806	5.76184	-6.55776	0.03305
60419	TCONS_00034966	XLOC_034966	xpSc0053836:25153-25618	TRI2024Q	TV17DR	296.88	3.15356	-6.55676	0.04265
53483	TCONS_00023478	XLOC_023478	Sc0002989:30205-31132	C6017DR	C6017Q	147.366	1.56585	-6.55632	0.03285
55079	TCONS_00027921	XLOC_027921	Sc0004581:52296-53039	C6017DR	TRI2024Q	1979.01	21.0552	-6.55446	0.0356
50594	TCONS_00004542	XLOC_004542	Sc0000238:654566-657708	C6017DR	TV03Q	778.839	8.28912	-6.55396	0.02895
61279	TCONS_00027680	XLOC_027680	Sc0004469:36443-38097	C6017DR	TV17Q	412.688	4.39609	-6.55268	0.0448
38080	TCONS_00008290	XLOC_008290	Sc0000553:788740-794929	TRI2024DR	TV17Q	1583.94	16.8743	-6.55255	0.0223
33119	TCONS_00029970	XLOC_029970	Sc0006280:3042-4536	TV03DR	TV17Q	1517.94	16.2798	-6.54289	0.0187
38528	TCONS_00011257	XLOC_011257	Sc0000881:213131-215062	C6017Q	TV17DR	1938.03	20.8026	-6.54168	0.0225
36345	TCONS_00005542	XLOC_005542	Sc0000308:701299-704603	C6017Q	TV17DR	1178.87	12.6555	-6.5415	0.02095
33459	TCONS_00029253	XLOC_029253	Sc0005448:63234-64263	TV03DR	TRI2024Q	2224.06	23.8859	-6.5409	0.0192
51936	TCONS_00010484	XLOC_010484	Sc0000790:580368-581963	TV17DR	TV17Q	270.759	2.91035	-6.53967	0.0303
47982	TCONS_00025739	XLOC_025739	Sc0003670:192844-196322	C6017DR	C6017Q	724.208	7.82057	-6.53299	0.02665
52038	TCONS_00029046	XLOC_029046	Sc0005280:39179-39781	TV03DR	TV17Q	345.281	3.73262	-6.53144	0.03055
31333	TCONS_00008290	XLOC_008290	Sc0000553:788740-794929	C6017DR	TV03Q	1214.58	13.1804	-6.52592	0.0179
57663	TCONS_00027388	XLOC_027388	Sc0004326:65404-67285	TV03DR	TRI2024Q	95.2303	1.03534	-6.52324	0.03855
52170	TCONS_00036287	XLOC_036287	xpSc0056674:38-1276	TV03Q	TV17DR	208.465	2.27247	-6.5194	0.0311
26910	TCONS_00001056	XLOC_001056	Sc0000034:165710-166415	C6017Q	TV03DR	6786.51	74.1487	-6.5161	0.016
55804	TCONS_00014424	XLOC_014424	Sc0001265:463050-464102	TRI2024DR	TRI2024Q	61.9779	0.678521	-6.51322	0.0369
14110	TCONS_00035818	XLOC_035818	xpSc0054740:31092-32766	C6017Q	TV17DR	207.462	2.2735	-6.51178	0.0105
63520	TCONS_00008239	XLOC_008239	Sc0000549:500858-505249	TV03DR	TV03Q	137.34	1.50695	-6.50997	0.04785
56394	TCONS_00004410	XLOC_004410	Sc0000228:803611-807300	C6017Q	TRI2024Q	21.729	0.238588	-6.50896	0.0372
55292	TCONS_00015916	XLOC_015916	Sc0001474:285873-290621	TV03DR	TV03Q	344.864	3.79661	-6.50517	0.03635
53336	TCONS_00027680	XLOC_027680	Sc0004469:36443-38097	TV03DR	TRI2024Q	826.376	9.10535	-6.50394	0.03245
37275	TCONS_00027730	XLOC_027730	Sc0004493:56999-60336	TV03DR	TRI2024Q	1003.89	11.0622	-6.50381	0.0219
53927	TCONS_00000392	XLOC_000392	Sc0000011:303384-306178	C6017DR	C6017Q	61.4232	0.676908	-6.50368	0.0337
53462	TCONS_00011028	XLOC_011028	Sc0000852:201737-203144	C6017DR	C6017Q	74.9501	0.826581	-6.50263	0.03265
33454	TCONS_00003560	XLOC_003560	Sc0000171:427566-433006	TRI2024DR	TV17Q	1156.61	12.7597	-6.50216	0.01915
53677	TCONS_00034228	XLOC_034228	xpSc0053441:76948-78518	C6017DR	C6017Q	575.809	6.38454	-6.49487	0.0335
36794	TCONS_00028349	XLOC_028349	Sc0004822:74243-75089	C6017DR	TV03Q	2196.31	24.3661	-6.49406	0.0214
59291	TCONS_00018537	XLOC_018537	Sc0001912:167249-171728	TV03DR	TRI2024Q	59.0941	0.656	-6.49318	0.0416
38892	TCONS_00018547	XLOC_018547	Sc0001913:24352-25862	C6017Q	TV03DR	1613.17	17.9406	-6.49053	0.0228
18821	TCONS_00032097	XLOC_032097	xfSc0000868:39676-43875	TV03DR	TV03Q	82.5731	0.918619	-6.49006	0.01185
58802	TCONS_00009713	XLOC_009713	Sc0000702:729369-732840	TV03DR	TRI2024Q	316.603	3.52706	-6.48806	0.0405
53476	TCONS_00023080	XLOC_023080	Sc0002888:250781-254189	C6017DR	C6017Q	87.4865	0.975255	-6.48714	0.03275
56450	TCONS_00012039	XLOC_012039	Sc0000972:661094-661879	C6017DR	TRI2024Q	164.357	1.83287	-6.48658	0.0376
53344	TCONS_00023940	XLOC_023940	Sc0003111:159477-160812	C6017Q	TV17DR	851.77	9.51332	-6.48437	0.03255
50546	TCONS_00004542	XLOC_004542	Sc0000238:654566-657708	C6017DR	C6017Q	778.839	8.71067	-6.4824	0.02855
59000	TCONS_00023940	XLOC_023940	Sc0003111:159477-160812	C6017Q	TV03DR	851.77	9.52761	-6.48221	0.0409
50509	TCONS_00000892	XLOC_000892	Sc0000027:1596255-1612691	TV17DR	TV17Q	324.546	3.63846	-6.47895	0.0283
53604	TCONS_00034007	XLOC_034007	xpSc0053356:140246-149198	TRI2024DR	TV17Q	84.2792	0.944863	-6.47893	0.03325
57821	TCONS_00010297	XLOC_010297	Sc0000766:475633-475840	TRI2024DR	TRI2024Q	701.647	7.88252	-6.47594	0.03935
62351	TCONS_00009535	XLOC_009535	Sc0000681:246057-246759	TRI2024DR	TRI2024Q	379.528	4.26422	-6.47578	0.0465
13891	TCONS_00031514	XLOC_031514	xfSc0000424:130552-133296	C6017DR	TV17DR	191.712	2.15643	-6.47415	0.0104
48919	TCONS_00003018	XLOC_003018	Sc0000140:1129418-1133009	TV03DR	TV03Q	1207.64	13.5952	-6.47294	0.02735
53504	TCONS_00014931	XLOC_014931	Sc0001341:447882-448845	TRI2024DR	TV17DR	774.28	8.71719	-6.47285	0.033
41453	TCONS_00020569	XLOC_020569	Sc0002306:247356-247983	C6017Q	TV17DR	300.351	3.4097	-6.46086	0.02435
23087	TCONS_00012112	XLOC_012112	Sc0000981:425470-431366	TV03DR	TV03Q	65.0423	0.739059	-6.45955	0.01345
59608	TCONS_00005790	XLOC_005790	Sc0000326:976827-979693	C6017Q	TV17DR	66.1879	0.753246	-6.4573	0.04195
33319	TCONS_00002888	XLOC_002888	Sc0000132:871462-873362	TRI2024Q	TV17DR	2190.9	24.9646	-6.4555	0.01875
55265	TCONS_00008591	XLOC_008591	Sc0000587:281504-283680	TV03DR	TRI2024Q	25.1602	0.286851	-6.4547	0.03625
33455	TCONS_00033672	XLOC_033672	xpSc0053265:131357-138179	TRI2024DR	TV17Q	778.124	8.92334	-6.44627	0.01915
53339	TCONS_00024837	XLOC_024837	Sc0003375:165075-173403	C6017DR	TV17Q	88.2198	1.01262	-6.44494	0.0325
6837	TCONS_00020960	XLOC_020960	Sc0002385:1330-10927	TV03DR	TRI2024Q	14294.5	164.129	-6.44449	0.0066
56884	TCONS_00003198	XLOC_003198	Sc0000152:17944-21084	TV03DR	TV17Q	486.912	5.59205	-6.44414	0.0381
56395	TCONS_00029430	XLOC_029430	Sc0005587:31295-33830	TRI2024DR	TRI2024Q	36.0117	0.414756	-6.44006	0.0372
52163	TCONS_00031414	XLOC_031414	xfSc0000374:45531-47232	C6017DR	TRI2024Q	535.311	6.1811	-6.43637	0.031
53475	TCONS_00028618	XLOC_028618	Sc0004969:64315-71228	TV17DR	TV17Q	25.7227	0.29718	-6.43556	0.0327
51516	TCONS_00026135	XLOC_026135	Sc0003791:185860-186499	C6017DR	TRI2024Q	1998.86	23.0987	-6.43523	0.0299
63007	TCONS_00005472	XLOC_005472	Sc0000304:223901-226003	C6017DR	TRI2024Q	80.8651	0.934748	-6.4348	0.047
44074	TCONS_00020335	XLOC_020335	Sc0002255:165551-167079	C6017Q	TV03DR	258.638	2.99224	-6.43356	0.02555
23232	TCONS_00013838	XLOC_013838	Sc0001191:10923-11490	TV03DR	TV03Q	281.135	3.25656	-6.43177	0.0136
34693	TCONS_00027626	XLOC_027626	Sc0004448:129327-129639	C6017Q	TV17DR	8913.39	104.105	-6.41987	0.0199
25875	TCONS_00023530	XLOC_023530	Sc0003002:77356-81230	TV17DR	TV17Q	1195.92	14.0052	-6.41602	0.01515
52786	TCONS_00035159	XLOC_035159	xpSc0053981:98608-102449	TRI2024DR	TV17Q	197.393	2.31537	-6.41368	0.03145
52807	TCONS_00007045	XLOC_007045	Sc0000440:713214-714840	TRI2024DR	TV17Q	153.232	1.79804	-6.41315	0.0316
51935	TCONS_00028132	XLOC_028132	Sc0004691:110912-113755	TRI2024DR	TV17Q	79.8318	0.937884	-6.41141	0.0303
57808	TCONS_00028946	XLOC_028946	Sc0005207:89820-93685	TV03DR	TV17Q	314.743	3.69929	-6.41078	0.03925
52841	TCONS_00011008	XLOC_011008	Sc0000851:670963-671752	TV03DR	TV17Q	175.727	2.06861	-6.40853	0.03175
57331	TCONS_00020962	XLOC_020962	Sc0002385:56819-58180	C6017DR	TRI2024Q	47.1282	0.554819	-6.40843	0.03815
37333	TCONS_00005542	XLOC_005542	Sc0000308:701299-704603	TV03Q	TV17DR	1073.39	12.6555	-6.40627	0.02195
52169	TCONS_00016623	XLOC_016623	Sc0001591:284362-285295	TV03DR	TV03Q	1718.47	20.2742	-6.40534	0.0311
54010	TCONS_00009411	XLOC_009411	Sc0000666:367377-368607	C6017DR	C6017Q	108.046	1.2751	-6.40489	0.03395
63751	TCONS_00032373	XLOC_032373	xfSc0001205:4155-6911	TV03DR	TRI2024Q	96.9235	1.14474	-6.40376	0.0482
57759	TCONS_00025965	XLOC_025965	Sc0003736:151490-156833	TRI2024DR	TRI2024Q	38.4409	0.454408	-6.40251	0.0389
26961	TCONS_00003018	XLOC_003018	Sc0000140:1129418-1133009	C6017DR	TV03Q	1148.22	13.5952	-6.40015	0.01605
14238	TCONS_00029822	XLOC_029822	Sc0006025:19085-19661	TV03DR	TV03Q	243.476	2.88363	-6.39975	0.0107
58708	TCONS_00028528	XLOC_028528	Sc0004911:31539-32362	C6017DR	TRI2024Q	212.148	2.5139	-6.399	0.04
58713	TCONS_00003198	XLOC_003198	Sc0000152:17944-21084	TRI2024DR	TV17Q	470.268	5.59205	-6.39396	0.04
33451	TCONS_00002888	XLOC_002888	Sc0000132:871462-873362	C6017Q	TV17DR	2098.35	24.9646	-6.39323	0.0191
37273	TCONS_00017387	XLOC_017387	Sc0001717:82046-86044	C6017DR	TRI2024Q	788.621	9.40511	-6.38974	0.0218
59297	TCONS_00006841	XLOC_006841	Sc0000423:1644-5411	C6017Q	TV17DR	495.781	5.91992	-6.38798	0.04165
35602	TCONS_00005542	XLOC_005542	Sc0000308:701299-704603	TRI2024Q	TV17DR	1056.21	12.6555	-6.38299	0.02055
53482	TCONS_00012552	XLOC_012552	Sc0001034:368946-382495	TV17DR	TV17Q	65.788	0.788463	-6.38264	0.0328
63732	TCONS_00000479	XLOC_000479	Sc0000013:602778-604833	TV03DR	TRI2024Q	44.1766	0.530477	-6.37985	0.0481
53334	TCONS_00023884	XLOC_023884	Sc0003092:203363-207338	C6017DR	C6017Q	74.9401	0.902732	-6.3753	0.03245
64450	TCONS_00028927	XLOC_028927	Sc0005183:17952-22264	C6017Q	TV17DR	275.731	3.33523	-6.36933	0.04895
33430	TCONS_00020197	XLOC_020197	Sc0002231:305153-305465	C6017Q	TV03DR	12052.4	145.795	-6.36924	0.01895
53223	TCONS_00024741	XLOC_024741	Sc0003342:175583-184746	TRI2024Q	TV17Q	157.084	1.90545	-6.36526	0.0323
52668	TCONS_00031349	XLOC_031349	xfSc0000321:151903-153491	C6017DR	TRI2024Q	951.598	11.5461	-6.36488	0.0313
45003	TCONS_00033149	XLOC_033149	xfSc0009221:797-2258	TV03DR	TRI2024Q	933.676	11.3381	-6.36367	0.02575
37074	TCONS_00027977	XLOC_027977	Sc0004603:86899-91558	TV03Q	TV17DR	109.747	1.33479	-6.36143	0.0216
64563	TCONS_00012928	XLOC_012928	Sc0001079:351603-355699	TV03DR	TRI2024Q	40.1477	0.490672	-6.35441	0.0492
56441	TCONS_00036237	XLOC_036237	xpSc0056292:3223-7212	TRI2024DR	TRI2024Q	23.8703	0.292184	-6.3522	0.03755
53673	TCONS_00018291	XLOC_018291	Sc0001865:24529-25376	TV03DR	TV17Q	8475.83	103.774	-6.35184	0.0334
14975	TCONS_00031229	XLOC_031229	xfSc0000263:164676-165123	C6017Q	TV17DR	433.657	5.31072	-6.3515	0.01095
55000	TCONS_00028614	XLOC_028614	Sc0004968:1616-1931	C6017DR	C6017Q	726.533	8.92833	-6.34649	0.0353
57840	TCONS_00034228	XLOC_034228	xpSc0053441:76948-78518	TRI2024DR	TV17Q	473.916	5.83481	-6.3438	0.03945
48918	TCONS_00004164	XLOC_004164	Sc0000211:357881-361326	C6017Q	TV03DR	50.2428	0.618847	-6.34319	0.02735
57786	TCONS_00002877	XLOC_002877	Sc0000132:470774-473359	TRI2024DR	TRI2024Q	25.1769	0.310248	-6.34253	0.0391
53674	TCONS_00029247	XLOC_029247	Sc0005445:66092-67713	TV17DR	TV17Q	320.909	3.95673	-6.34171	0.0334
53039	TCONS_00035650	XLOC_035650	xpSc0054466:30408-33223	TV17DR	TV17Q	61.3657	0.756993	-6.34101	0.03195
55209	TCONS_00034307	XLOC_034307	xpSc0053468:103844-104453	TV03DR	TRI2024Q	127.589	1.57572	-6.33935	0.03585
58748	TCONS_00001739	XLOC_001739	Sc0000067:529991-532386	C6017Q	TV17DR	339.677	4.19728	-6.33856	0.04025
52796	TCONS_00026135	XLOC_026135	Sc0003791:185860-186499	TRI2024DR	TRI2024Q	1865.36	23.0987	-6.3355	0.0316
63928	TCONS_00005849	XLOC_005849	Sc0000333:955273-955933	C6017DR	TRI2024Q	319.249	3.96358	-6.33174	0.0484
64196	TCONS_00031785	XLOC_031785	xfSc0000614:93997-95667	TRI2024DR	TRI2024Q	202.888	2.52543	-6.32801	0.04865
34695	TCONS_00002888	XLOC_002888	Sc0000132:871462-873362	C6017Q	TV03DR	2098.35	26.1256	-6.32765	0.01995
57836	TCONS_00005787	XLOC_005787	Sc0000326:563948-567199	TRI2024DR	TRI2024Q	21.8276	0.272085	-6.32595	0.03945
63452	TCONS_00009464	XLOC_009464	Sc0000672:295851-299776	TRI2024DR	TRI2024Q	68.3177	0.853887	-6.32207	0.04755
41463	TCONS_00009411	XLOC_009411	Sc0000666:367377-368607	C6017DR	TRI2024Q	108.046	1.35194	-6.32047	0.0245
63722	TCONS_00004270	XLOC_004270	Sc0000219:124067-126349	TRI2024DR	TRI2024Q	373.819	4.69713	-6.31442	0.04805
40249	TCONS_00015744	XLOC_015744	Sc0001452:467076-469563	TV03DR	TRI2024Q	1150.75	14.5166	-6.30872	0.02375
39618	TCONS_00015744	XLOC_015744	Sc0001452:467076-469563	C6017DR	TRI2024Q	1147.9	14.5166	-6.30515	0.023
58873	TCONS_00031514	XLOC_031514	xfSc0000424:130552-133296	TV03DR	TRI2024Q	38.684	0.489855	-6.30324	0.0406
57474	TCONS_00009713	XLOC_009713	Sc0000702:729369-732840	C6017DR	TRI2024Q	277.931	3.52706	-6.30012	0.0383
53333	TCONS_00018164	XLOC_018164	Sc0001844:52171-54008	C6017DR	TV17Q	109.15	1.38581	-6.29944	0.0324
50520	TCONS_00020317	XLOC_020317	Sc0002254:169347-173617	C6017DR	TV03Q	368.473	4.68557	-6.29719	0.0284
57790	TCONS_00017184	XLOC_017184	Sc0001686:175336-176001	TV03Q	TRI2024Q	78.4652	0.999027	-6.29539	0.03915
58872	TCONS_00009468	XLOC_009468	Sc0000672:450672-453591	TV03DR	TRI2024Q	16.915	0.215872	-6.29198	0.0406
38894	TCONS_00018238	XLOC_018238	Sc0001856:65808-73891	TV03DR	TRI2024Q	471.609	6.02016	-6.29165	0.0228
58710	TCONS_00018633	XLOC_018633	Sc0001930:348083-351774	TRI2024DR	TRI2024Q	15.29	0.195391	-6.29008	0.04
53664	TCONS_00015588	XLOC_015588	Sc0001430:69556-70914	TV03Q	TV17Q	78.9838	1.00947	-6.28989	0.03335
59046	TCONS_00033399	XLOC_033399	xpSc0053210:449660-451715	C6017DR	TRI2024Q	13.4603	0.172165	-6.28878	0.0411
54008	TCONS_00008232	XLOC_008232	Sc0000547:711372-717101	TRI2024DR	TV17Q	27.6702	0.355041	-6.2842	0.0339
40581	TCONS_00020569	XLOC_020569	Sc0002306:247356-247983	TV03Q	TV17DR	265.641	3.4097	-6.28369	0.0238
53031	TCONS_00031349	XLOC_031349	xfSc0000321:151903-153491	TRI2024DR	TRI2024Q	898.436	11.5461	-6.28194	0.0319
51435	TCONS_00031349	XLOC_031349	xfSc0000321:151903-153491	C6017DR	C6017Q	951.598	12.2324	-6.28157	0.02945
61719	TCONS_00020197	XLOC_020197	Sc0002231:305153-305465	TRI2024Q	TV17DR	13269.8	171.257	-6.27584	0.0459
57837	TCONS_00018537	XLOC_018537	Sc0001912:167249-171728	TRI2024DR	TRI2024Q	50.8062	0.656	-6.27517	0.03945
54614	TCONS_00028349	XLOC_028349	Sc0004822:74243-75089	TV03DR	TRI2024Q	1088.26	14.1359	-6.26652	0.0346
54908	TCONS_00028681	XLOC_028681	Sc0005005:44781-48603	C6017Q	TV03DR	64.2217	0.834231	-6.26647	0.0351
33429	TCONS_00024205	XLOC_024205	Sc0003188:136906-137983	TRI2024DR	TRI2024Q	1969.45	25.6086	-6.26502	0.0189
59676	TCONS_00029948	XLOC_029948	Sc0006243:6185-7427	TV17DR	TV17Q	778.361	10.1211	-6.265	0.0422
59250	TCONS_00013366	XLOC_013366	Sc0001135:22462-28514	TV03DR	TV03Q	121.933	1.58595	-6.26459	0.04135
63740	TCONS_00004270	XLOC_004270	Sc0000219:124067-126349	C6017DR	TRI2024Q	360.643	4.69713	-6.26265	0.04815
18841	TCONS_00005679	XLOC_005679	Sc0000317:146245-147476	TRI2024DR	TV17DR	194.083	2.53033	-6.2612	0.01185
52780	TCONS_00002250	XLOC_002250	Sc0000095:262704-263790	TV03DR	TV17Q	131.329	1.71312	-6.26041	0.03135
57702	TCONS_00032902	XLOC_032902	xfSc0003341:8327-8669	TV03DR	TRI2024Q	145.594	1.89926	-6.26037	0.0388
44085	TCONS_00027977	XLOC_027977	Sc0004603:86899-91558	C6017Q	TV03DR	90.5843	1.18177	-6.26024	0.02565
40573	TCONS_00010689	XLOC_010689	Sc0000813:665840-667561	C6017DR	C6017Q	623.397	8.22074	-6.24474	0.0238
50560	TCONS_00024484	XLOC_024484	Sc0003269:42153-42597	TRI2024DR	TV17DR	2771.4	36.6236	-6.2417	0.02865
30722	TCONS_00023530	XLOC_023530	Sc0003002:77356-81230	TRI2024DR	TV17Q	1059.2	14.0052	-6.24088	0.01735
54429	TCONS_00016014	XLOC_016014	Sc0001491:101795-124429	TV17DR	TV17Q	22.3082	0.295139	-6.24004	0.03405
53591	TCONS_00007154	XLOC_007154	Sc0000447:916630-922402	TRI2024DR	TV17Q	43.7942	0.580497	-6.23731	0.0331
41461	TCONS_00016646	XLOC_016646	Sc0001593:329065-332925	TV17DR	TV17Q	585.812	7.76835	-6.23669	0.02445
47507	TCONS_00000868	XLOC_000868	Sc0000026:1872554-1873066	C6017Q	TV03DR	1380.92	18.3125	-6.23665	0.02635
56033	TCONS_00034007	XLOC_034007	xpSc0053356:140246-149198	C6017DR	C6017Q	67.0094	0.890534	-6.23355	0.03705
48999	TCONS_00032964	XLOC_032964	xfSc0004198:1493-3522	TV03DR	TV03Q	479.551	6.38894	-6.22997	0.02795
57848	TCONS_00028565	XLOC_028565	Sc0004931:31174-32908	TV03DR	TRI2024Q	60.2623	0.802932	-6.22983	0.03955
58741	TCONS_00029781	XLOC_029781	Sc0005969:7380-9356	TV03DR	TRI2024Q	81.8523	1.09185	-6.22818	0.0402
61476	TCONS_00004540	XLOC_004540	Sc0000238:645092-646907	C6017DR	TRI2024Q	513.245	6.86163	-6.22495	0.0455
37276	TCONS_00013398	XLOC_013398	Sc0001138:249421-251654	TV03DR	TV17Q	875.388	11.7051	-6.22471	0.0219
30754	TCONS_00014931	XLOC_014931	Sc0001341:447882-448845	C6017Q	TV03DR	2191.17	29.3146	-6.22394	0.01745
36223	TCONS_00025854	XLOC_025854	Sc0003701:175476-175887	C6017Q	TV17DR	5013.3	67.1097	-6.2231	0.0208
54433	TCONS_00034560	XLOC_034560	xpSc0053600:27222-33445	TRI2024DR	TV17Q	70.9503	0.954245	-6.2163	0.0341
24366	TCONS_00006973	XLOC_006973	Sc0000436:621796-622387	TV03DR	TV03Q	311.322	4.19659	-6.21304	0.01415
54898	TCONS_00034696	XLOC_034696	xpSc0053670:41969-50292	TV03DR	TV17Q	61.4907	0.831279	-6.20889	0.03495
53493	TCONS_00024741	XLOC_024741	Sc0003342:175583-184746	TV17DR	TV17Q	140.826	1.90545	-6.20764	0.0329
52177	TCONS_00032064	XLOC_032064	xfSc0000844:69974-72490	TV03DR	TV17Q	466.926	6.32189	-6.20669	0.0312
40823	TCONS_00016646	XLOC_016646	Sc0001593:329065-332925	TV03DR	TV17Q	572.347	7.76835	-6.20314	0.0239
54000	TCONS_00035287	XLOC_035287	xpSc0054077:66736-71724	TV17DR	TV17Q	30.984	0.420708	-6.20256	0.03385
50543	TCONS_00014456	XLOC_014456	Sc0001268:130512-134564	C6017Q	TV03DR	29.2969	0.397861	-6.20234	0.0285
41389	TCONS_00005542	XLOC_005542	Sc0000308:701299-704603	C6017Q	TV03DR	1178.87	16.0173	-6.20163	0.02435
61733	TCONS_00015695	XLOC_015695	Sc0001445:503252-503685	TRI2024Q	TV17DR	472.767	6.43566	-6.1989	0.04595
64534	TCONS_00031233	XLOC_031233	xfSc0000263:173484-174743	TRI2024DR	TV17Q	361.644	4.93533	-6.19528	0.04905
53940	TCONS_00009411	XLOC_009411	Sc0000666:367377-368607	C6017DR	TV17Q	108.046	1.48098	-6.18895	0.03375
52048	TCONS_00018316	XLOC_018316	Sc0001868:318049-320049	TV03DR	TV03Q	1692.94	23.2108	-6.18859	0.0307
58739	TCONS_00000735	XLOC_000735	Sc0000023:656794-662761	TRI2024Q	TV17DR	410.394	5.6317	-6.1873	0.04015
16638	TCONS_00028458	XLOC_028458	Sc0004874:41140-42148	TRI2024Q	TV17DR	138.488	1.90192	-6.18616	0.0114
47867	TCONS_00017912	XLOC_017912	Sc0001804:435413-437474	C6017Q	TV17DR	139.049	1.91369	-6.18309	0.02645
59052	TCONS_00004072	XLOC_004072	Sc0000205:729276-729576	TV03Q	TRI2024Q	179.542	2.48127	-6.17709	0.04115
54432	TCONS_00031642	XLOC_031642	xfSc0000509:84179-84539	TV03Q	TV17Q	536.082	7.40892	-6.17705	0.0341
24912	TCONS_00022047	XLOC_022047	Sc0002623:295127-297646	C6017DR	TV03Q	63.7671	0.881481	-6.17674	0.01455
64214	TCONS_00007705	XLOC_007705	Sc0000497:579251-585124	TV03DR	TV17Q	757.506	10.4822	-6.17524	0.0487
38082	TCONS_00010785	XLOC_010785	Sc0000824:153829-157376	C6017Q	TV03DR	1832.21	25.3788	-6.17381	0.02235
60638	TCONS_00031959	XLOC_031959	xfSc0000766:111990-114642	TV03DR	TRI2024Q	483.793	6.70205	-6.17364	0.0431
42678	TCONS_00030892	XLOC_030892	xfSc0000127:85094-90168	C6017Q	TV03DR	68.6558	0.953413	-6.17014	0.0252
29067	TCONS_00008290	XLOC_008290	Sc0000553:788740-794929	C6017DR	TV17Q	1214.58	16.8743	-6.1695	0.0168
54627	TCONS_00034560	XLOC_034560	xpSc0053600:27222-33445	TV17DR	TV17Q	68.6562	0.954245	-6.16889	0.0346
53618	TCONS_00003335	XLOC_003335	Sc0000160:1023866-1024832	TRI2024Q	TV17DR	120.566	1.67592	-6.16873	0.0333
33380	TCONS_00019179	XLOC_019179	Sc0002031:135202-135838	C6017DR	TV17Q	3127.56	43.5126	-6.16746	0.01885
50564	TCONS_00032022	XLOC_032022	xfSc0000807:55178-56811	TV03Q	TV17DR	687.999	9.58058	-6.16615	0.0287
37335	TCONS_00017387	XLOC_017387	Sc0001717:82046-86044	C6017DR	TV03Q	788.621	10.9892	-6.16517	0.02205
61409	TCONS_00024290	XLOC_024290	Sc0003210:238508-243999	TV03DR	TRI2024Q	213.137	2.97062	-6.16487	0.0452
39886	TCONS_00027680	XLOC_027680	Sc0004469:36443-38097	TV03DR	TV03Q	826.376	11.5367	-6.1625	0.0236
54998	TCONS_00033147	XLOC_033147	xfSc0008994:47-2436	TRI2024DR	TV17Q	243.711	3.4083	-6.15997	0.03525
17848	TCONS_00016927	XLOC_016927	Sc0001644:270161-271048	TRI2024Q	TV17DR	165.881	2.32508	-6.15672	0.01155
61423	TCONS_00008239	XLOC_008239	Sc0000549:500858-505249	TV03DR	TRI2024Q	137.34	1.93	-6.15301	0.0453
47262	TCONS_00029075	XLOC_029075	Sc0005302:22653-23208	TV03DR	TRI2024Q	229.008	3.22228	-6.15117	0.0262
55090	TCONS_00021780	XLOC_021780	Sc0002571:152878-159018	TRI2024Q	TV17DR	46.3605	0.653331	-6.14894	0.0357
62264	TCONS_00034159	XLOC_034159	xpSc0053419:252593-256703	TRI2024Q	TV17DR	21.6152	0.304767	-6.14819	0.04615
55289	TCONS_00034007	XLOC_034007	xpSc0053356:140246-149198	C6017DR	TV17Q	67.0094	0.944863	-6.14811	0.0363
53049	TCONS_00031349	XLOC_031349	xfSc0000321:151903-153491	TV03DR	TRI2024Q	818.819	11.5461	-6.14807	0.0321
54929	TCONS_00000943	XLOC_000943	Sc0000029:182819-185505	TV17DR	TV17Q	47.2794	0.669931	-6.14106	0.0351
30977	TCONS_00020197	XLOC_020197	Sc0002231:305153-305465	C6017Q	TV17DR	12052.4	171.257	-6.13701	0.01745
55029	TCONS_00026761	XLOC_026761	Sc0004061:25481-44499	TV17DR	TV17Q	20.0161	0.285185	-6.13312	0.03545
25947	TCONS_00006265	XLOC_006265	Sc0000368:620594-627643	TV17DR	TV17Q	1313.12	18.7101	-6.13304	0.0153
51060	TCONS_00006284	XLOC_006284	Sc0000372:471278-474746	TV17DR	TV17Q	516.527	7.38035	-6.12901	0.02925
63223	TCONS_00005790	XLOC_005790	Sc0000326:976827-979693	TV03Q	TV17DR	52.6971	0.753246	-6.12846	0.0474
52172	TCONS_00030242	XLOC_030242	Sc0007416:2233-7039	TV17DR	TV17Q	282.351	4.03706	-6.12804	0.0311
59335	TCONS_00016953	XLOC_016953	Sc0001648:453294-456622	TV03DR	TRI2024Q	20.0389	0.286974	-6.12574	0.04175
25370	TCONS_00026608	XLOC_026608	Sc0003993:11949-12487	C6017DR	TV03Q	542.806	7.78491	-6.12361	0.0149
55086	TCONS_00028027	XLOC_028027	Sc0004630:67796-71936	C6017DR	C6017Q	53.5643	0.769173	-6.12182	0.0357
53932	TCONS_00015696	XLOC_015696	Sc0001445:505415-505995	C6017Q	TV17DR	853.571	12.3218	-6.11423	0.0337
59574	TCONS_00016767	XLOC_016767	Sc0001613:48497-49737	TRI2024DR	TV17Q	447.632	6.46206	-6.11418	0.0418
56462	TCONS_00034413	XLOC_034413	xpSc0053530:39080-41953	C6017DR	C6017Q	42.721	0.618005	-6.11118	0.03775
52147	TCONS_00003004	XLOC_003004	Sc0000140:1117322-1123106	C6017DR	C6017Q	326.765	4.74246	-6.10647	0.03085
57776	TCONS_00005477	XLOC_005477	Sc0000304:464706-468152	C6017DR	C6017Q	46.8867	0.681033	-6.10531	0.03905
53959	TCONS_00003029	XLOC_003029	Sc0000141:147260-147560	TV17DR	TV17Q	729.533	10.6576	-6.09702	0.03375
56397	TCONS_00028108	XLOC_028108	Sc0004678:63547-67056	TV17DR	TV17Q	19.7442	0.288714	-6.09564	0.0372
48930	TCONS_00000300	XLOC_000300	Sc0000008:89834-91820	TV03DR	TRI2024Q	581.344	8.50741	-6.09453	0.02745
59241	TCONS_00006316	XLOC_006316	Sc0000376:82369-83246	C6017DR	TV03Q	3337.96	48.8609	-6.09414	0.04125
55213	TCONS_00029275	XLOC_029275	Sc0005465:33902-34930	TRI2024Q	TV17Q	156.019	2.28504	-6.09336	0.03585
60605	TCONS_00013720	XLOC_013720	Sc0001180:468930-469659	C6017Q	TRI2024Q	44.3481	0.65007	-6.09214	0.04285
44080	TCONS_00016646	XLOC_016646	Sc0001593:329065-332925	TV03DR	TRI2024Q	572.347	8.40376	-6.08971	0.0256
24519	TCONS_00012112	XLOC_012112	Sc0000981:425470-431366	C6017DR	TV03Q	50.3326	0.739059	-6.08966	0.0143
48292	TCONS_00016749	XLOC_016749	Sc0001611:315126-320312	TV03DR	TRI2024Q	57.6262	0.846448	-6.08916	0.027
26761	TCONS_00009786	XLOC_009786	Sc0000708:679371-687219	TV03DR	TV03Q	71.4415	1.05015	-6.0881	0.0159
62931	TCONS_00034798	XLOC_034798	xpSc0053732:81793-85525	TRI2024Q	TV17DR	58.3166	0.858488	-6.08596	0.04685
47873	TCONS_00027977	XLOC_027977	Sc0004603:86899-91558	C6017Q	TV17DR	90.5843	1.33479	-6.08458	0.02655
37337	TCONS_00012952	XLOC_012952	Sc0001083:148426-150887	C6017Q	TV17DR	2028.58	29.9299	-6.08274	0.02205
55787	TCONS_00012552	XLOC_012552	Sc0001034:368946-382495	TRI2024DR	TV17Q	53.3755	0.788463	-6.08099	0.0367
47259	TCONS_00015509	XLOC_015509	Sc0001416:221181-238898	C6017DR	TRI2024Q	29.8552	0.441101	-6.08073	0.0262
35848	TCONS_00023530	XLOC_023530	Sc0003002:77356-81230	TRI2024DR	TRI2024Q	1059.2	15.7227	-6.07399	0.02075
47987	TCONS_00020803	XLOC_020803	Sc0002355:60813-62274	TRI2024DR	TV17Q	1602.95	23.808	-6.07314	0.02665
60417	TCONS_00025085	XLOC_025085	Sc0003458:219562-223198	TRI2024DR	TRI2024Q	23.802	0.353667	-6.07255	0.04265
19731	TCONS_00031229	XLOC_031229	xfSc0000263:164676-165123	TV03Q	TV17DR	357.145	5.31072	-6.07146	0.0121
41493	TCONS_00028349	XLOC_028349	Sc0004822:74243-75089	C6017DR	TV17Q	2196.31	32.6751	-6.07075	0.02455
56542	TCONS_00005477	XLOC_005477	Sc0000304:464706-468152	C6017DR	TV17Q	46.8867	0.699978	-6.06572	0.0379
55080	TCONS_00036477	XLOC_036477	xpSc0061210:119-808	TV03DR	TV17Q	244.128	3.66192	-6.0589	0.0356
55024	TCONS_00036085	XLOC_036085	xpSc0055542:11374-12793	TV03DR	TV03Q	338.531	5.08237	-6.05764	0.03545
54904	TCONS_00029046	XLOC_029046	Sc0005280:39179-39781	TRI2024DR	TV17Q	248.622	3.73262	-6.05762	0.035
56448	TCONS_00033147	XLOC_033147	xfSc0008994:47-2436	TV17DR	TV17Q	226.526	3.4083	-6.05448	0.03755
57799	TCONS_00017527	XLOC_017527	Sc0001732:313932-321489	TRI2024DR	TRI2024Q	8.26307	0.124469	-6.05282	0.0392
60621	TCONS_00023479	XLOC_023479	Sc0002990:27969-30265	C6017DR	TRI2024Q	12.5073	0.188538	-6.05176	0.04295
62262	TCONS_00030429	XLOC_030429	xfSc0000021:44941-48481	TRI2024DR	TRI2024Q	17.1015	0.257915	-6.05108	0.04615
60416	TCONS_00005941	XLOC_005941	Sc0000341:759068-759536	C6017Q	TRI2024Q	72.6969	1.09644	-6.051	0.04265
59260	TCONS_00027388	XLOC_027388	Sc0004326:65404-67285	C6017DR	TRI2024Q	68.5171	1.03534	-6.04828	0.04145
55259	TCONS_00016442	XLOC_016442	Sc0001566:85787-93729	TRI2024DR	TV17Q	25.7711	0.389911	-6.04646	0.0362
38636	TCONS_00016083	XLOC_016083	Sc0001500:230243-232502	TV03DR	TV17Q	657.712	9.95875	-6.04535	0.02265
54575	TCONS_00007498	XLOC_007498	Sc0000480:111631-115320	TRI2024Q	TV17DR	42.1215	0.638614	-6.04347	0.03445
55258	TCONS_00010484	XLOC_010484	Sc0000790:580368-581963	TRI2024DR	TV17Q	191.441	2.91035	-6.03956	0.0362
61313	TCONS_00016375	XLOC_016375	Sc0001551:130653-131313	TV03DR	TRI2024Q	51.4656	0.782889	-6.03866	0.04495
48936	TCONS_00008290	XLOC_008290	Sc0000553:788740-794929	TRI2024DR	TRI2024Q	1583.94	24.0975	-6.03849	0.0275
57685	TCONS_00032910	XLOC_032910	xfSc0003432:10175-18887	TRI2024DR	TV17Q	36.139	0.551213	-6.0348	0.0387
56389	TCONS_00015396	XLOC_015396	Sc0001405:435884-438224	C6017DR	C6017Q	49.4784	0.754764	-6.03463	0.0372
48964	TCONS_00026028	XLOC_026028	Sc0003759:108394-113988	C6017Q	TV03DR	117.087	1.78682	-6.03404	0.02775
54625	TCONS_00015963	XLOC_015963	Sc0001481:119359-131633	TRI2024DR	TV17Q	25.8627	0.395155	-6.03231	0.0346
52837	TCONS_00019179	XLOC_019179	Sc0002031:135202-135838	TRI2024DR	TRI2024Q	1698.38	25.9667	-6.03135	0.0317
55092	TCONS_00005684	XLOC_005684	Sc0000318:511853-518637	TV17DR	TV17Q	58.5231	0.894981	-6.031	0.0357
63455	TCONS_00001389	XLOC_001389	Sc0000051:3376-18471	TRI2024Q	TV17DR	82.0619	1.2566	-6.02912	0.04755
28899	TCONS_00019907	XLOC_019907	Sc0002169:231884-234977	TV03DR	TV03Q	124.053	1.90007	-6.02876	0.0167
55290	TCONS_00002374	XLOC_002374	Sc0000101:1244575-1248969	TV17DR	TV17Q	89.301	1.36887	-6.02761	0.0363
55212	TCONS_00018164	XLOC_018164	Sc0001844:52171-54008	TRI2024DR	TV17Q	90.3989	1.38581	-6.02751	0.03585
55788	TCONS_00032438	XLOC_032438	xfSc0001315:19745-23665	TV17DR	TV17Q	206.719	3.17371	-6.02536	0.0367
57701	TCONS_00024837	XLOC_024837	Sc0003375:165075-173403	TV03DR	TRI2024Q	334.413	5.14149	-6.0233	0.0388
50771	TCONS_00028163	XLOC_028163	Sc0004705:124083-129426	C6017DR	TRI2024Q	44.6518	0.686761	-6.02277	0.02915
25863	TCONS_00034413	XLOC_034413	xpSc0053530:39080-41953	TV03DR	TV03Q	51.4419	0.791257	-6.02266	0.01515
46217	TCONS_00014388	XLOC_014388	Sc0001258:45840-49614	C6017DR	TRI2024Q	67.2017	1.03743	-6.01742	0.0261
48296	TCONS_00000587	XLOC_000587	Sc0000017:1524503-1527817	C6017Q	TV03DR	46.569	0.719262	-6.01671	0.02705
50542	TCONS_00017372	XLOC_017372	Sc0001713:299284-309087	C6017DR	TV03DR	400.42	6.18494	-6.01661	0.0285
55717	TCONS_00021267	XLOC_021267	Sc0002456:255556-256042	TV03DR	TV17Q	269.618	4.18683	-6.00892	0.03645
60867	TCONS_00029822	XLOC_029822	Sc0006025:19085-19661	TRI2024DR	TRI2024Q	51.0408	0.792836	-6.00848	0.04375
60617	TCONS_00006841	XLOC_006841	Sc0000423:1644-5411	TRI2024Q	TV17DR	381.08	5.91992	-6.00837	0.0429
55251	TCONS_00024239	XLOC_024239	Sc0003194:15807-22883	TV03DR	TV03Q	276.877	4.30616	-6.0067	0.0362
47478	TCONS_00010579	XLOC_010579	Sc0000801:8045-10287	C6017DR	TV03Q	1184.44	18.4331	-6.00576	0.0263
60835	TCONS_00021396	XLOC_021396	Sc0002485:268700-272619	TRI2024DR	TRI2024Q	10.366	0.161357	-6.00546	0.0435
44997	TCONS_00024756	XLOC_024756	Sc0003346:90144-91119	TV03DR	TV03Q	1259.31	19.6394	-6.00274	0.0257
50965	TCONS_00009411	XLOC_009411	Sc0000666:367377-368607	TV03DR	TRI2024Q	86.6602	1.35194	-6.00227	0.0292
61292	TCONS_00009854	XLOC_009854	Sc0000715:383113-384000	TRI2024DR	TRI2024Q	80.446	1.25515	-6.00209	0.04485
59047	TCONS_00035159	XLOC_035159	xpSc0053981:98608-102449	C6017DR	TRI2024Q	541.805	8.46154	-6.00071	0.0411
48528	TCONS_00016868	XLOC_016868	Sc0001633:316198-321488	C6017DR	TRI2024Q	43.7898	0.684254	-5.99992	0.0272
55224	TCONS_00028241	XLOC_028241	Sc0004762:42076-46106	TRI2024Q	TV17DR	248.067	3.87909	-5.99887	0.03595
59672	TCONS_00025097	XLOC_025097	Sc0003464:213971-215954	TV03Q	TRI2024Q	11.6918	0.183356	-5.99471	0.0422
35624	TCONS_00014928	XLOC_014928	Sc0001341:211464-215151	TV03DR	TV03Q	1091.79	17.1344	-5.99366	0.0206
63137	TCONS_00004540	XLOC_004540	Sc0000238:645092-646907	TV03DR	TRI2024Q	436.996	6.86163	-5.99292	0.04715
54007	TCONS_00006246	XLOC_006246	Sc0000367:497194-499064	TRI2024DR	TV17Q	363.56	5.72455	-5.98889	0.0339
47479	TCONS_00015083	XLOC_015083	Sc0001365:163987-167518	TV03DR	TRI2024Q	344.539	5.42973	-5.98764	0.0263
61111	TCONS_00003537	XLOC_003537	Sc0000170:384647-385719	C6017Q	TRI2024DR	29.4784	0.464797	-5.98691	0.0441
64615	TCONS_00000778	XLOC_000778	Sc0000025:437883-444434	TV17DR	TV17Q	115.004	1.8173	-5.98375	0.0494
55673	TCONS_00019087	XLOC_019087	Sc0002013:308805-309306	C6017DR	TV17DR	1350.25	21.3661	-5.98175	0.03635
61133	TCONS_00014989	XLOC_014989	Sc0001349:299582-300323	TV03DR	TV03Q	678.307	10.7391	-5.981	0.04425
28904	TCONS_00036477	XLOC_036477	xpSc0061210:119-808	TV03DR	TV03Q	244.128	3.87221	-5.97834	0.0167
59747	TCONS_00002882	XLOC_002882	Sc0000132:918419-921092	C6017DR	TRI2024Q	16.8644	0.26782	-5.97657	0.04245
55222	TCONS_00015696	XLOC_015696	Sc0001445:505415-505995	TV03Q	TV17DR	775.686	12.3218	-5.97619	0.03595
59217	TCONS_00027499	XLOC_027499	Sc0004391:69803-70959	TV03Q	TV17DR	1572.8	24.9886	-5.97593	0.04115
60614	TCONS_00028261	XLOC_028261	Sc0004769:40829-42776	TV03DR	TRI2024Q	13.2305	0.210364	-5.97484	0.0429
50950	TCONS_00023109	XLOC_023109	Sc0002895:66-3187	C6017DR	TRI2024Q	51.9871	0.827025	-5.97408	0.0292
55017	TCONS_00030242	XLOC_030242	Sc0007416:2233-7039	TV03DR	TV17Q	253.667	4.03706	-5.97349	0.03535
64578	TCONS_00009364	XLOC_009364	Sc0000663:526613-534676	C6017Q	TV03DR	49.787	0.793551	-5.9713	0.0493
57875	TCONS_00032437	XLOC_032437	xfSc0001314:64928-68385	TRI2024DR	TRI2024Q	8.06081	0.128831	-5.96737	0.03975
34354	TCONS_00029253	XLOC_029253	Sc0005448:63234-64263	TV03DR	TV17Q	2224.06	35.5812	-5.96594	0.0197
60627	TCONS_00022385	XLOC_022385	Sc0002714:270776-275136	TV17DR	TV17Q	319.251	5.1208	-5.96218	0.04295
36793	TCONS_00029970	XLOC_029970	Sc0006280:3042-4536	TV03DR	TV03Q	1517.94	24.37	-5.96086	0.02135
57657	TCONS_00007798	XLOC_007798	Sc0000508:692010-693669	C6017DR	C6017Q	56.5568	0.908276	-5.96043	0.0385
59669	TCONS_00028946	XLOC_028946	Sc0005207:89820-93685	TV03DR	TV03Q	314.743	5.06418	-5.9577	0.0422
54611	TCONS_00030242	XLOC_030242	Sc0007416:2233-7039	TRI2024DR	TV17Q	249.835	4.03706	-5.95153	0.03455
27752	TCONS_00003895	XLOC_003895	Sc0000193:261109-262222	C6017DR	TV03Q	179.266	2.8984	-5.9507	0.0163
34696	TCONS_00029970	XLOC_029970	Sc0006280:3042-4536	TV03DR	TRI2024Q	1517.94	24.5517	-5.95014	0.01995
55261	TCONS_00026180	XLOC_026180	Sc0003814:76167-79796	TV17DR	TV17Q	40.5793	0.656515	-5.94977	0.0362
48974	TCONS_00025305	XLOC_025305	Sc0003529:169593-174968	C6017Q	TV17DR	382.942	6.19657	-5.94951	0.0278
61113	TCONS_00012509	XLOC_012509	Sc0001029:463106-467328	C6017DR	TRI2024Q	106.381	1.72276	-5.94837	0.0441
49005	TCONS_00002341	XLOC_002341	Sc0000099:1362688-1364314	TRI2024DR	TRI2024Q	153.494	2.49435	-5.94337	0.028
39725	TCONS_00018547	XLOC_018547	Sc0001913:24352-25862	C6017Q	TV17DR	1613.17	26.2619	-5.94079	0.0233
24658	TCONS_00034647	XLOC_034647	xpSc0053642:151850-156174	TV03Q	TV17DR	38.6871	0.630983	-5.93811	0.01435
61105	TCONS_00016950	XLOC_016950	Sc0001647:355981-359477	TV03DR	TRI2024Q	24.445	0.398811	-5.93769	0.04405
55084	TCONS_00029657	XLOC_029657	Sc0005834:6309-7761	TV17DR	TV17Q	88.0133	1.43722	-5.93637	0.03565
59585	TCONS_00007229	XLOC_007229	Sc0000455:358805-361422	TV03DR	TRI2024Q	11.4317	0.18668	-5.93633	0.0419
56460	TCONS_00035287	XLOC_035287	xpSc0054077:66736-71724	TRI2024DR	TV17Q	25.7543	0.420708	-5.93585	0.0377
51520	TCONS_00031414	XLOC_031414	xfSc0000374:45531-47232	C6017DR	TV03Q	535.311	8.75063	-5.93485	0.02995
57683	TCONS_00028016	XLOC_028016	Sc0004621:56812-57100	TV03Q	TV17Q	550.233	8.99668	-5.93451	0.0387
38559	TCONS_00018547	XLOC_018547	Sc0001913:24352-25862	TRI2024Q	TV17DR	1603.63	26.2619	-5.93223	0.02255
51063	TCONS_00029889	XLOC_029889	Sc0006102:26374-31858	C6017Q	TV03DR	37.6042	0.616694	-5.9302	0.0293
44996	TCONS_00029970	XLOC_029970	Sc0006280:3042-4536	TRI2024DR	TV17Q	991.507	16.2798	-5.92847	0.02565
56512	TCONS_00034982	XLOC_034982	xpSc0053846:117348-119333	TRI2024DR	TV17Q	61.4719	1.0125	-5.92393	0.03785
44067	TCONS_00017387	XLOC_017387	Sc0001717:82046-86044	TV03DR	TRI2024Q	569.833	9.40511	-5.92095	0.0254
57445	TCONS_00007154	XLOC_007154	Sc0000447:916630-922402	C6017DR	C6017Q	34.2902	0.565971	-5.92092	0.03825
60534	TCONS_00002955	XLOC_002955	Sc0000137:817506-818542	C6017DR	TRI2024Q	86.4683	1.42851	-5.91959	0.0427
55239	TCONS_00033979	XLOC_033979	xpSc0053346:251985-252840	C6017DR	TRI2024Q	751.329	12.4125	-5.91958	0.0361
50447	TCONS_00015037	XLOC_015037	Sc0001357:67288-69034	C6017Q	TV03DR	2464.8	40.7355	-5.91904	0.02815
61380	TCONS_00030242	XLOC_030242	Sc0007416:2233-7039	C6017DR	TV03Q	134.88	2.22983	-5.9186	0.04515
62347	TCONS_00031485	XLOC_031485	xfSc0000410:148702-150529	TV17DR	TV17Q	229.48	3.79909	-5.91657	0.04645
61146	TCONS_00005772	XLOC_005772	Sc0000326:311432-314741	TV03DR	TRI2024Q	20.2496	0.335434	-5.91572	0.04435
61342	TCONS_00017527	XLOC_017527	Sc0001732:313932-321489	TV03DR	TRI2024Q	7.51124	0.124469	-5.91519	0.04505
61291	TCONS_00036237	XLOC_036237	xpSc0056292:3223-7212	TV03Q	TRI2024Q	17.6284	0.292184	-5.91488	0.04485
37461	TCONS_00013398	XLOC_013398	Sc0001138:249421-251654	TV03DR	TV03Q	875.388	14.5426	-5.91156	0.0222
40584	TCONS_00032964	XLOC_032964	xfSc0004198:1493-3522	TV03DR	TV17Q	479.551	7.97334	-5.91036	0.0238
47834	TCONS_00010579	XLOC_010579	Sc0000801:8045-10287	C6017DR	TV17Q	1184.44	19.7095	-5.90917	0.02635
59655	TCONS_00024840	XLOC_024840	Sc0003378:33133-37302	TV03DR	TRI2024Q	12.7616	0.212409	-5.90882	0.04205
54437	TCONS_00006584	XLOC_006584	Sc0000401:759331-762098	C6017DR	TV03Q	553.078	9.21765	-5.90694	0.0342
61098	TCONS_00025847	XLOC_025847	Sc0003699:37679-38252	TV03DR	TRI2024Q	211.582	3.52707	-5.9066	0.044
54442	TCONS_00004270	XLOC_004270	Sc0000219:124067-126349	TV17DR	TV17Q	618.039	10.3045	-5.90636	0.0342
60896	TCONS_00012039	XLOC_012039	Sc0000972:661094-661879	TRI2024DR	TRI2024Q	109.924	1.83287	-5.90626	0.04385
63816	TCONS_00032884	XLOC_032884	xfSc0002873:548-3504	C6017Q	TV03DR	175.845	2.93471	-5.90494	0.0483
56544	TCONS_00009029	XLOC_009029	Sc0000630:686974-693072	TRI2024DR	TV17Q	23.7524	0.396419	-5.90491	0.0379
56459	TCONS_00004936	XLOC_004936	Sc0000267:865734-872775	TRI2024DR	TV17Q	22.2294	0.371021	-5.90482	0.0377
47871	TCONS_00015802	XLOC_015802	Sc0001462:106443-107949	C6017Q	TV03DR	1194.79	19.9527	-5.90402	0.02655
38891	TCONS_00031547	XLOC_031547	xfSc0000454:90984-95988	TRI2024DR	TRI2024Q	1250	20.879	-5.90373	0.02275
59588	TCONS_00003223	XLOC_003223	Sc0000153:115169-119412	TRI2024Q	TV17DR	1967.65	32.8736	-5.9034	0.0419
56457	TCONS_00017440	XLOC_017440	Sc0001721:246636-253722	TV03Q	TV17DR	17.4899	0.292839	-5.90027	0.0377
39860	TCONS_00014928	XLOC_014928	Sc0001341:211464-215151	TV03DR	TRI2024Q	1091.79	18.3172	-5.89735	0.0235
59756	TCONS_00003856	XLOC_003856	Sc0000189:959895-961086	TV03DR	TRI2024Q	49.85	0.836737	-5.89668	0.0425
56837	TCONS_00028618	XLOC_028618	Sc0004969:64315-71228	TRI2024DR	TV17Q	17.6949	0.29718	-5.89585	0.03805
59028	TCONS_00017877	XLOC_017877	Sc0001801:197432-201093	C6017DR	C6017Q	92.1099	1.54696	-5.89585	0.041
58744	TCONS_00015668	XLOC_015668	Sc0001440:137415-140149	TRI2024Q	TV17Q	67.4755	1.1338	-5.89513	0.0402
52036	TCONS_00025305	XLOC_025305	Sc0003529:169593-174968	TRI2024Q	TV17DR	368.563	6.19657	-5.8943	0.03055
36544	TCONS_00027021	XLOC_027021	Sc0004160:19540-21532	C6017Q	TV17DR	2494.6	41.9875	-5.8927	0.02115
53498	TCONS_00027730	XLOC_027730	Sc0004493:56999-60336	TV17DR	TV17Q	442.495	7.45781	-5.89077	0.03295
54772	TCONS_00013698	XLOC_013698	Sc0001176:473497-480608	TV03DR	TV17Q	490.057	8.2611	-5.89047	0.03485
61115	TCONS_00035635	XLOC_035635	xpSc0054449:5390-5744	TV03DR	TRI2024Q	86.5166	1.45864	-5.89028	0.0441
61171	TCONS_00023378	XLOC_023378	Sc0002961:17493-18156	C6017DR	TRI2024Q	64.328	1.08472	-5.89005	0.04445
56553	TCONS_00034982	XLOC_034982	xpSc0053846:117348-119333	TV03DR	TV17Q	59.9656	1.0125	-5.88814	0.03795
42604	TCONS_00006575	XLOC_006575	Sc0000400:223456-227701	TV03DR	TV17Q	824.547	13.9343	-5.8869	0.02515
64561	TCONS_00007705	XLOC_007705	Sc0000497:579251-585124	TV03DR	TV03Q	757.506	12.8099	-5.88593	0.0492
56031	TCONS_00007154	XLOC_007154	Sc0000447:916630-922402	C6017DR	TV17Q	34.2902	0.580497	-5.88436	0.037
61195	TCONS_00016715	XLOC_016715	Sc0001607:1171-3851	TV17DR	TV17Q	286.077	4.8485	-5.88272	0.0445
61087	TCONS_00023919	XLOC_023919	Sc0003106:68257-74030	C6017DR	TRI2024Q	9.95953	0.168952	-5.88139	0.04395
51519	TCONS_00019856	XLOC_019856	Sc0002157:288683-291932	TRI2024DR	TV17Q	463.319	7.86336	-5.88072	0.0299
50774	TCONS_00017912	XLOC_017912	Sc0001804:435413-437474	TV03Q	TV17DR	112.647	1.91369	-5.87931	0.02915
50773	TCONS_00019933	XLOC_019933	Sc0002174:286696-290944	TV03DR	TRI2024Q	56.7956	0.965177	-5.87884	0.02915
34852	TCONS_00006603	XLOC_006603	Sc0000403:946601-947323	C6017DR	TV03Q	186.242	3.16928	-5.87688	0.02025
57674	TCONS_00008668	XLOC_008668	Sc0000593:416365-426252	C6017DR	C6017Q	142.209	2.42098	-5.87628	0.03865
42347	TCONS_00003004	XLOC_003004	Sc0000140:1117322-1123106	C6017DR	TV17Q	326.765	5.56412	-5.87595	0.0249
61088	TCONS_00028565	XLOC_028565	Sc0004931:31174-32908	C6017DR	TRI2024Q	47.1449	0.802932	-5.87568	0.04395
49004	TCONS_00036325	XLOC_036325	xpSc0057169:5565-9179	TV03DR	TV03Q	894.83	15.2737	-5.87249	0.028
59233	TCONS_00014191	XLOC_014191	Sc0001232:493465-497603	TRI2024DR	TV17Q	40.1842	0.686316	-5.87161	0.04115
57780	TCONS_00009411	XLOC_009411	Sc0000666:367377-368607	TV03DR	TV17Q	86.6602	1.48098	-5.87075	0.03905
34820	TCONS_00017387	XLOC_017387	Sc0001717:82046-86044	C6017DR	TV17Q	788.621	13.4809	-5.87034	0.0202
51068	TCONS_00034410	XLOC_034410	xpSc0053528:178584-184959	C6017DR	TRI2024Q	159.099	2.72144	-5.86941	0.02935
31214	TCONS_00022766	XLOC_022766	Sc0002820:236250-236703	TV03DR	TV03Q	315.445	5.4053	-5.86687	0.01785
56469	TCONS_00028132	XLOC_028132	Sc0004691:110912-113755	TV17DR	TV17Q	54.6546	0.937884	-5.86479	0.03775
50523	TCONS_00033149	XLOC_033149	xfSc0009221:797-2258	C6017DR	TRI2024Q	660.538	11.3381	-5.86439	0.0284
48950	TCONS_00020569	XLOC_020569	Sc0002306:247356-247983	TRI2024Q	TV17DR	198.581	3.4097	-5.86394	0.0276
33382	TCONS_00023109	XLOC_023109	Sc0002895:66-3187	C6017DR	TV03Q	51.9871	0.893467	-5.8626	0.0189
58588	TCONS_00022036	XLOC_022036	Sc0002621:214889-233089	TRI2024DR	TV17Q	27.8765	0.479399	-5.86168	0.03985
59678	TCONS_00026520	XLOC_026520	Sc0003947:65370-69726	TV03DR	TRI2024Q	448.303	7.71681	-5.86032	0.04225
48972	TCONS_00033074	XLOC_033074	xfSc0006323:91-583	TV03DR	TV03Q	2862.97	49.4122	-5.8565	0.0278
63977	TCONS_00025812	XLOC_025812	Sc0003686:142801-143191	C6017DR	TRI2024Q	83.8542	1.44994	-5.85382	0.04845
61326	TCONS_00005796	XLOC_005796	Sc0000327:838769-839258	TRI2024DR	TV17Q	942.4	16.3119	-5.85235	0.045
60628	TCONS_00024433	XLOC_024433	Sc0003256:62036-62968	TV03DR	TRI2024Q	154.506	2.67845	-5.85012	0.043
55801	TCONS_00012509	XLOC_012509	Sc0001029:463106-467328	TV17DR	TV17Q	341.014	5.91233	-5.84996	0.03685
62282	TCONS_00026622	XLOC_026622	Sc0003998:170785-173323	C6017Q	TV03DR	194.727	3.38365	-5.84673	0.04625
37465	TCONS_00024935	XLOC_024935	Sc0003414:216118-218069	C6017Q	TV17DR	1517.12	26.4626	-5.84123	0.0222
57841	TCONS_00012979	XLOC_012979	Sc0001085:136582-137922	TV17DR	TV17Q	72.8987	1.27158	-5.84119	0.03945
58891	TCONS_00020341	XLOC_020341	Sc0002255:221638-229174	TV03DR	TV03Q	395.25	6.8945	-5.84118	0.04075
57850	TCONS_00010484	XLOC_010484	Sc0000790:580368-581963	TV03DR	TV17Q	166.725	2.91035	-5.84014	0.03955
57443	TCONS_00016373	XLOC_016373	Sc0001551:54316-60259	TRI2024DR	TV17Q	19.7286	0.344615	-5.83916	0.0382
59236	TCONS_00026071	XLOC_026071	Sc0003770:174559-182101	TV03DR	TRI2024Q	15.2375	0.266191	-5.83902	0.0412
57781	TCONS_00015478	XLOC_015478	Sc0001414:436488-438037	C6017DR	C6017Q	48.1	0.840404	-5.83881	0.0391
57444	TCONS_00004619	XLOC_004619	Sc0000244:947393-953439	TV17DR	TV17Q	39.2658	0.686519	-5.83783	0.0382
57684	TCONS_00017357	XLOC_017357	Sc0001708:378975-380913	TRI2024DR	TV17Q	33.2505	0.582473	-5.83504	0.0387
61122	TCONS_00034307	XLOC_034307	xpSc0053468:103844-104453	C6017DR	TRI2024Q	89.8907	1.57572	-5.83409	0.04415
48048	TCONS_00026740	XLOC_026740	Sc0004046:169846-178468	TV03DR	TRI2024Q	553.766	9.71232	-5.83332	0.02675
56419	TCONS_00030802	XLOC_030802	xfSc0000106:63880-68258	TV17DR	TV17Q	195.633	3.43283	-5.83261	0.0374
54896	TCONS_00025398	XLOC_025398	Sc0003557:152557-153921	TV03DR	TV17Q	480.504	8.43266	-5.83242	0.0349
57680	TCONS_00032157	XLOC_032157	xfSc0000936:47457-48751	C6017DR	TV17Q	657.413	11.5465	-5.83127	0.03865
59568	TCONS_00036077	XLOC_036077	xpSc0055518:19411-26141	TV17DR	TV17Q	79.0176	1.38795	-5.83115	0.04175
56543	TCONS_00007045	XLOC_007045	Sc0000440:713214-714840	TV03DR	TV17Q	102.363	1.79804	-5.83113	0.0379
24365	TCONS_00029218	XLOC_029218	Sc0005416:55737-58328	C6017DR	TV03Q	105.184	1.85164	-5.82796	0.01415
42350	TCONS_00025854	XLOC_025854	Sc0003701:175476-175887	TV03Q	TV17DR	3808.68	67.1097	-5.82662	0.02495
64814	TCONS_00008757	XLOC_008757	Sc0000602:327555-327981	C6017DR	TRI2024Q	1245.83	21.9568	-5.8263	0.05
39536	TCONS_00035750	XLOC_035750	xpSc0054618:2827-7021	TV17DR	TV17Q	1553.92	27.3911	-5.82606	0.0229
55718	TCONS_00033954	XLOC_033954	xpSc0053336:288269-289741	TV03DR	TV17Q	134.095	2.36521	-5.82514	0.03645
57825	TCONS_00004421	XLOC_004421	Sc0000229:924555-927146	C6017DR	TV17Q	95.8946	1.69152	-5.82505	0.03935
32924	TCONS_00013470	XLOC_013470	Sc0001148:416647-421862	TV03DR	TV03Q	78.0758	1.37776	-5.82447	0.0186
61713	TCONS_00035635	XLOC_035635	xpSc0054449:5390-5744	C6017DR	TRI2024Q	82.5276	1.45864	-5.82219	0.0459
56458	TCONS_00028241	XLOC_028241	Sc0004762:42076-46106	TV03Q	TV17DR	219.418	3.87909	-5.82182	0.0377
64590	TCONS_00004835	XLOC_004835	Sc0000259:957591-961565	TRI2024Q	TV17DR	26.0199	0.460008	-5.82181	0.0493
59569	TCONS_00000182	XLOC_000182	Sc0000004:92855-94766	C6017DR	C6017Q	50.136	0.887708	-5.81962	0.0418
61321	TCONS_00036383	XLOC_036383	xpSc0057745:140-3176	TV03Q	TV17DR	289.883	5.14087	-5.81731	0.045
64715	TCONS_00000282	XLOC_000282	Sc0000008:47392-50137	TV17DR	TV17Q	309.64	5.49921	-5.81522	0.04965
61477	TCONS_00020795	XLOC_020795	Sc0002354:213129-214446	C6017Q	TRI2024Q	20.2467	0.359628	-5.81504	0.0455
52167	TCONS_00019180	XLOC_019180	Sc0002031:152072-152711	TRI2024Q	TV17DR	1656.62	29.4275	-5.81493	0.03105
61723	TCONS_00030592	XLOC_030592	xfSc0000052:354535-367261	C6017DR	TRI2024Q	8.67337	0.154279	-5.81298	0.04595
52039	TCONS_00006127	XLOC_006127	Sc0000356:806252-809995	C6017Q	TV03DR	719.959	12.8164	-5.81185	0.0306
47374	TCONS_00031359	XLOC_031359	xfSc0000330:149707-150829	TRI2024DR	TRI2024Q	2473.93	44.1787	-5.80731	0.02625
56549	TCONS_00007498	XLOC_007498	Sc0000480:111631-115320	C6017Q	TV17DR	35.6924	0.638614	-5.80453	0.03795
57775	TCONS_00007498	XLOC_007498	Sc0000480:111631-115320	TV03Q	TV17DR	35.6705	0.638614	-5.80364	0.039
61160	TCONS_00014535	XLOC_014535	Sc0001280:68522-71318	TRI2024DR	TRI2024Q	9.7277	0.174321	-5.80228	0.0444
47989	TCONS_00003004	XLOC_003004	Sc0000140:1117322-1123106	C6017DR	TRI2024Q	326.765	5.86262	-5.80056	0.0267
60821	TCONS_00002374	XLOC_002374	Sc0000101:1244575-1248969	TRI2024DR	TV17Q	76.2496	1.36887	-5.79967	0.04335
45567	TCONS_00025971	XLOC_025971	Sc0003740:188673-189972	TV03DR	TV17Q	825.711	14.8237	-5.79966	0.0259
53056	TCONS_00027305	XLOC_027305	Sc0004294:33369-35006	TV03DR	TV03Q	1625.76	29.2783	-5.79514	0.03215
27719	TCONS_00031229	XLOC_031229	xfSc0000263:164676-165123	TRI2024DR	TV17DR	294.879	5.31072	-5.79507	0.01625
64820	TCONS_00034798	XLOC_034798	xpSc0053732:81793-85525	C6017Q	TV17DR	47.6297	0.858488	-5.79392	0.05
61130	TCONS_00004265	XLOC_004265	Sc0000218:990836-1004193	TV03DR	TRI2024DR	5.29718	0.0955042	-5.79352	0.0442
34762	TCONS_00019762	XLOC_019762	Sc0002139:330746-339237	C6017DR	TV03Q	41.5189	0.748882	-5.79289	0.02
57713	TCONS_00024741	XLOC_024741	Sc0003342:175583-184746	TRI2024DR	TV17Q	105.622	1.90545	-5.79264	0.03885
30370	TCONS_00031229	XLOC_031229	xfSc0000263:164676-165123	C6017DR	TV17DR	294.285	5.31072	-5.79216	0.01705
56468	TCONS_00034786	XLOC_034786	xpSc0053726:75359-78649	TV03DR	TV17Q	31.1833	0.56286	-5.79185	0.03775
27176	TCONS_00031229	XLOC_031229	xfSc0000263:164676-165123	TRI2024Q	TV17DR	293.932	5.31072	-5.79043	0.0161
53497	TCONS_00006427	XLOC_006427	Sc0000384:868269-869027	TV17DR	TV17Q	1223.05	22.1869	-5.78463	0.03295
61159	TCONS_00012509	XLOC_012509	Sc0001029:463106-467328	TV03DR	TRI2024Q	94.9026	1.72276	-5.78365	0.0444
59014	TCONS_00029709	XLOC_029709	Sc0005887:41622-44941	TV03DR	TRI2024Q	18.1518	0.329673	-5.78293	0.0409
57762	TCONS_00014191	XLOC_014191	Sc0001232:493465-497603	TV03DR	TV17Q	37.7868	0.686316	-5.78287	0.0389
35100	TCONS_00027788	XLOC_027788	Sc0004522:139677-141743	TV03DR	TV03Q	63.4847	1.15772	-5.77705	0.02035
38764	TCONS_00035018	XLOC_035018	xpSc0053869:93095-95991	TV03DR	TV03Q	1313.9	23.9843	-5.77563	0.0227
34300	TCONS_00017336	XLOC_017336	Sc0001705:154094-157465	TV03DR	TV03Q	71.3586	1.30538	-5.77254	0.01965
59734	TCONS_00018335	XLOC_018335	Sc0001870:242001-248342	C6017Q	TV03DR	180.059	3.29465	-5.7722	0.04235
56447	TCONS_00004619	XLOC_004619	Sc0000244:947393-953439	TRI2024DR	TV17Q	37.4814	0.686519	-5.77073	0.03755
30755	TCONS_00027788	XLOC_027788	Sc0004522:139677-141743	C6017DR	TV03Q	63.2044	1.15772	-5.77066	0.01745
55027	TCONS_00026135	XLOC_026135	Sc0003791:185860-186499	TV03DR	TRI2024Q	1259.4	23.0987	-5.76878	0.03545
48951	TCONS_00031349	XLOC_031349	xfSc0000321:151903-153491	TV17DR	TV17Q	1394.76	25.6425	-5.76533	0.0276
63470	TCONS_00017993	XLOC_017993	Sc0001818:437406-442339	TV03Q	TRI2024Q	126.071	2.31832	-5.76502	0.04765
51503	TCONS_00008468	XLOC_008468	Sc0000574:80203-81166	TV03DR	TRI2024Q	801.39	14.74	-5.76469	0.02975
62401	TCONS_00033820	XLOC_033820	xpSc0053305:239875-242638	C6017DR	TRI2024Q	26.2462	0.482879	-5.7643	0.04675
41357	TCONS_00014928	XLOC_014928	Sc0001341:211464-215151	C6017DR	TV03Q	929.334	17.1344	-5.76123	0.02425
57857	TCONS_00020375	XLOC_020375	Sc0002262:159166-160752	TRI2024DR	TV17Q	122.329	2.26075	-5.75782	0.0396
50540	TCONS_00018316	XLOC_018316	Sc0001868:318049-320049	TV03DR	TRI2024Q	1692.94	31.3533	-5.75477	0.02845
34520	TCONS_00034413	XLOC_034413	xpSc0053530:39080-41953	C6017DR	TV03Q	42.721	0.791257	-5.75466	0.0198
58787	TCONS_00022036	XLOC_022036	Sc0002621:214889-233089	TV17DR	TV17Q	25.874	0.479399	-5.75413	0.04035
57846	TCONS_00004398	XLOC_004398	Sc0000227:832114-834819	TV03DR	TV17Q	79.7913	1.47867	-5.75386	0.0395
36803	TCONS_00027021	XLOC_027021	Sc0004160:19540-21532	TRI2024Q	TV17DR	2262.3	41.9875	-5.75168	0.0215
62814	TCONS_00001739	XLOC_001739	Sc0000067:529991-532386	TV03Q	TV17DR	225.46	4.19728	-5.74727	0.0468
57168	TCONS_00018705	XLOC_018705	Sc0001945:233632-235567	C6017DR	C6017Q	348.342	6.48768	-5.74666	0.03815
50504	TCONS_00015083	XLOC_015083	Sc0001365:163987-167518	C6017DR	TRI2024Q	291.268	5.42973	-5.74532	0.0283
61518	TCONS_00016987	XLOC_016987	Sc0001655:86140-88088	C6017DR	TRI2024Q	16.7196	0.312047	-5.74363	0.04555
39820	TCONS_00024935	XLOC_024935	Sc0003414:216118-218069	TRI2024Q	TV17DR	1417.56	26.4626	-5.74331	0.02335
48248	TCONS_00016083	XLOC_016083	Sc0001500:230243-232502	TV03DR	TRI2024Q	657.712	12.2816	-5.74288	0.0268
62941	TCONS_00033066	XLOC_033066	xfSc0006142:1835-3972	C6017Q	TRI2024DR	11.7713	0.219877	-5.74243	0.0469
63699	TCONS_00018238	XLOC_018238	Sc0001856:65808-73891	C6017DR	TV03Q	106.156	1.98296	-5.74238	0.048
52843	TCONS_00027305	XLOC_027305	Sc0004294:33369-35006	C6017DR	TV03Q	1566.84	29.2783	-5.74188	0.0318
53059	TCONS_00009688	XLOC_009688	Sc0000700:318442-321172	C6017Q	TV03DR	830.273	15.5384	-5.73968	0.0322
60904	TCONS_00036147	XLOC_036147	xpSc0055771:12923-15841	C6017DR	TRI2024Q	319.912	6.00732	-5.73481	0.0439
52667	TCONS_00016696	XLOC_016696	Sc0001602:192680-194273	C6017DR	TRI2024DR	1699.45	31.9607	-5.73262	0.0313
48973	TCONS_00032064	XLOC_032064	xfSc0000844:69974-72490	TV03DR	TRI2024Q	466.926	8.78799	-5.73152	0.0278
57682	TCONS_00015041	XLOC_015041	Sc0001357:101403-102148	C6017Q	TRI2024DR	397.762	7.48644	-5.73148	0.0387
36334	TCONS_00009578	XLOC_009578	Sc0000687:168080-169105	C6017DR	TV03Q	1851.87	34.9463	-5.7277	0.02085
61084	TCONS_00016767	XLOC_016767	Sc0001613:48497-49737	TV03DR	TV17Q	342.345	6.46206	-5.72731	0.0439
31334	TCONS_00030614	XLOC_030614	xfSc0000056:66638-67653	TV03DR	TV03Q	129.438	2.44577	-5.72583	0.0179
52836	TCONS_00009745	XLOC_009745	Sc0000706:188308-188809	TV03DR	TRI2024Q	195.864	3.70715	-5.7234	0.0317
62389	TCONS_00025097	XLOC_025097	Sc0003464:213971-215954	C6017Q	TRI2024Q	9.6865	0.183356	-5.72326	0.0467
50607	TCONS_00027626	XLOC_027626	Sc0004448:129327-129639	TV03Q	TV17DR	5487.89	104.105	-5.72014	0.02905
53923	TCONS_00034939	XLOC_034939	xpSc0053806:116240-120181	TV03DR	TV17Q	429.23	8.14374	-5.71991	0.0336
52041	TCONS_00033074	XLOC_033074	xfSc0006323:91-583	C6017DR	TV03Q	2601.6	49.4122	-5.71838	0.03065
63187	TCONS_00023788	XLOC_023788	Sc0003072:258107-259357	TV03DR	TRI2024Q	92.4481	1.75641	-5.71794	0.0473
61209	TCONS_00015196	XLOC_015196	Sc0001381:79767-80448	C6017DR	TRI2024Q	34.7231	0.660958	-5.71519	0.04455
57661	TCONS_00027576	XLOC_027576	Sc0004421:1719-6784	TV03DR	TV17Q	24.7526	0.471885	-5.713	0.0385
52180	TCONS_00034982	XLOC_034982	xpSc0053846:117348-119333	TRI2024DR	TRI2024Q	61.4719	1.17465	-5.70963	0.03125
57448	TCONS_00008856	XLOC_008856	Sc0000612:190083-191389	TV03DR	TRI2024Q	493.54	9.44484	-5.7075	0.03825
57793	TCONS_00014178	XLOC_014178	Sc0001230:354285-356744	TV03DR	TV17Q	50.2391	0.962059	-5.70654	0.03915
58792	TCONS_00027357	XLOC_027357	Sc0004315:158969-160787	TRI2024DR	TV17Q	35.7257	0.684791	-5.70515	0.0404
53222	TCONS_00016533	XLOC_016533	Sc0001578:417-10589	TRI2024Q	TV17DR	46.5615	0.893048	-5.70426	0.0323
57711	TCONS_00020144	XLOC_020144	Sc0002224:255958-256957	TV03DR	TV17Q	834.567	16.0151	-5.70352	0.03885
61695	TCONS_00002955	XLOC_002955	Sc0000137:817506-818542	TV03DR	TRI2024Q	74.3815	1.42851	-5.70236	0.04585
63530	TCONS_00028946	XLOC_028946	Sc0005207:89820-93685	TV17DR	TV17Q	192.587	3.69929	-5.70212	0.04785
57673	TCONS_00020375	XLOC_020375	Sc0002262:159166-160752	TV17DR	TV17Q	117.474	2.26075	-5.69939	0.0386
63126	TCONS_00035942	XLOC_035942	xpSc0055081:24685-28518	TRI2024DR	TRI2024Q	12.564	0.241826	-5.69918	0.0471
55771	TCONS_00035650	XLOC_035650	xpSc0054466:30408-33223	TRI2024DR	TV17Q	39.3277	0.756993	-5.69912	0.0366
55215	TCONS_00002071	XLOC_002071	Sc0000083:1468601-1478471	TRI2024DR	TRI2024Q	159.732	3.07494	-5.69895	0.0359
48970	TCONS_00003004	XLOC_003004	Sc0000140:1117322-1123106	C6017DR	TV03Q	326.765	6.29436	-5.69805	0.0278
57778	TCONS_00032157	XLOC_032157	xfSc0000936:47457-48751	C6017DR	TRI2024Q	657.413	12.6654	-5.69784	0.03905
39831	TCONS_00006584	XLOC_006584	Sc0000401:759331-762098	TV17DR	TV17Q	1571.86	30.2911	-5.69743	0.02345
42490	TCONS_00018238	XLOC_018238	Sc0001856:65808-73891	TV03DR	TV17Q	471.609	9.08977	-5.69721	0.0251
48920	TCONS_00017387	XLOC_017387	Sc0001717:82046-86044	TV03DR	TV03Q	569.833	10.9892	-5.69638	0.02735
59576	TCONS_00033979	XLOC_033979	xpSc0053346:251985-252840	C6017DR	TV03Q	751.329	14.5086	-5.69446	0.04185
57671	TCONS_00032613	XLOC_032613	xfSc0001513:39131-46309	C6017Q	TV17DR	100.915	1.94877	-5.69443	0.0386
31079	TCONS_00004469	XLOC_004469	Sc0000232:935252-939970	TRI2024Q	TV17DR	89.736	1.7332	-5.69418	0.01755
59251	TCONS_00016849	XLOC_016849	Sc0001630:119939-124039	TV03DR	TV03Q	244.497	4.7228	-5.69403	0.04135
55241	TCONS_00008239	XLOC_008239	Sc0000549:500858-505249	TV03DR	TV17Q	137.34	2.65837	-5.69106	0.0361
36800	TCONS_00022766	XLOC_022766	Sc0002820:236250-236703	C6017DR	TV03Q	279.01	5.4053	-5.6898	0.0215
58790	TCONS_00010523	XLOC_010523	Sc0000794:253242-264429	C6017DR	TV17Q	21.4671	0.416214	-5.68866	0.0404
42553	TCONS_00033056	XLOC_033056	xfSc0006031:705-1149	TV03DR	TRI2024Q	5366.38	104.051	-5.68859	0.02515
58899	TCONS_00025641	XLOC_025641	Sc0003641:63351-73540	C6017DR	C6017Q	19.3192	0.37501	-5.68696	0.04085
55235	TCONS_00011964	XLOC_011964	Sc0000963:343644-346420	TV03Q	TV17Q	297.911	5.78301	-5.68692	0.03605
53330	TCONS_00019270	XLOC_019270	Sc0002049:241187-243467	C6017Q	TV03DR	54.061	1.05139	-5.68422	0.0324
36324	TCONS_00035018	XLOC_035018	xpSc0053869:93095-95991	TV03DR	TV17Q	1313.9	25.583	-5.68253	0.0208
62942	TCONS_00007532	XLOC_007532	Sc0000482:203293-207267	C6017DR	TRI2024Q	6.79675	0.132632	-5.67934	0.0469
40827	TCONS_00010621	XLOC_010621	Sc0000808:281796-285495	TV17DR	TV17Q	442.224	8.63832	-5.67788	0.02395
62396	TCONS_00022385	XLOC_022385	Sc0002714:270776-275136	TRI2024DR	TV17Q	261.881	5.1208	-5.6764	0.0467
52781	TCONS_00034982	XLOC_034982	xpSc0053846:117348-119333	TV03DR	TRI2024Q	59.9656	1.17465	-5.67384	0.0314
53505	TCONS_00005500	XLOC_005500	Sc0000306:558445-558841	TV03DR	TV17Q	2687.75	52.6598	-5.67355	0.033
53032	TCONS_00020521	XLOC_020521	Sc0002295:259232-263979	TRI2024DR	TV17DR	421.704	8.26826	-5.6725	0.0319
50964	TCONS_00002341	XLOC_002341	Sc0000099:1362688-1364314	TV03DR	TRI2024Q	127.148	2.49435	-5.6717	0.0292
63707	TCONS_00009536	XLOC_009536	Sc0000681:247169-252932	TRI2024DR	TRI2024Q	241.743	4.74366	-5.67133	0.048
59022	TCONS_00026753	XLOC_026753	Sc0004055:7564-9917	C6017Q	TV17DR	557.741	10.9705	-5.6679	0.04095
48924	TCONS_00009542	XLOC_009542	Sc0000682:81653-82338	C6017DR	TRI2024DR	2628.8	51.7713	-5.66611	0.0274
59027	TCONS_00024291	XLOC_024291	Sc0003210:204539-212189	TV17DR	TV17Q	27.916	0.550069	-5.66534	0.04095
48935	TCONS_00014928	XLOC_014928	Sc0001341:211464-215151	C6017DR	TRI2024Q	929.334	18.3172	-5.66493	0.0275
61276	TCONS_00016849	XLOC_016849	Sc0001630:119939-124039	TV03DR	TRI2024Q	244.497	4.82155	-5.66417	0.0448
63139	TCONS_00025774	XLOC_025774	Sc0003676:81121-83134	TV03DR	TRI2024Q	8.28172	0.163519	-5.6624	0.04715
64698	TCONS_00000797	XLOC_000797	Sc0000025:1646855-1647266	TRI2024DR	TV17DR	867.617	17.1458	-5.66113	0.0496
56353	TCONS_00029949	XLOC_029949	Sc0006243:13626-14400	C6017DR	TV17Q	954.074	18.9038	-5.65735	0.0371
63463	TCONS_00018633	XLOC_018633	Sc0001930:348083-351774	TV03DR	TRI2024Q	9.8593	0.195391	-5.65705	0.0476
53219	TCONS_00009745	XLOC_009745	Sc0000706:188308-188809	C6017DR	TRI2024Q	187.059	3.70715	-5.65704	0.0323
53465	TCONS_00008468	XLOC_008468	Sc0000574:80203-81166	C6017DR	TRI2024Q	743.562	14.74	-5.65664	0.03265
41159	TCONS_00008290	XLOC_008290	Sc0000553:788740-794929	C6017DR	TRI2024Q	1214.58	24.0975	-5.65544	0.0242
62292	TCONS_00030179	XLOC_030179	Sc0006953:17899-22288	TV03DR	TV17Q	97.3396	1.93147	-5.65526	0.0463
41926	TCONS_00024935	XLOC_024935	Sc0003414:216118-218069	TV03Q	TV17DR	1331.91	26.4626	-5.6534	0.02465
61250	TCONS_00024539	XLOC_024539	Sc0003283:137292-140024	TRI2024DR	TRI2024Q	12.1599	0.242262	-5.64942	0.0447
51942	TCONS_00028234	XLOC_028234	Sc0004759:72248-82402	C6017Q	TV03DR	33.4962	0.66762	-5.64883	0.0304
59293	TCONS_00005461	XLOC_005461	Sc0000303:38833-43022	C6017DR	TV17Q	27.7864	0.554573	-5.64686	0.0416
36801	TCONS_00009770	XLOC_009770	Sc0000707:635729-642422	TV03DR	TV03Q	41.8667	0.836943	-5.64453	0.0215
37274	TCONS_00004421	XLOC_004421	Sc0000229:924555-927146	C6017DR	TV03Q	95.8946	1.91726	-5.64433	0.02185
57774	TCONS_00035018	XLOC_035018	xpSc0053869:93095-95991	TRI2024DR	TRI2024Q	585.176	11.7291	-5.64071	0.039
57862	TCONS_00021780	XLOC_021780	Sc0002571:152878-159018	TV03Q	TV17DR	32.5866	0.653331	-5.64032	0.03965
53037	TCONS_00033074	XLOC_033074	xfSc0006323:91-583	TV03DR	TRI2024Q	2862.97	57.4212	-5.63979	0.03195
64532	TCONS_00030549	XLOC_030549	xfSc0000043:226180-229830	C6017Q	TV17DR	391.907	7.89256	-5.63387	0.04905
50513	TCONS_00020803	XLOC_020803	Sc0002355:60813-62274	TRI2024DR	TRI2024Q	1602.95	32.2838	-5.63377	0.02835
59567	TCONS_00018970	XLOC_018970	Sc0001994:325149-338023	TV17DR	TV17Q	22.7924	0.459141	-5.63347	0.04175
35665	TCONS_00023902	XLOC_023902	Sc0003099:99271-102013	C6017DR	TV03Q	36.619	0.738038	-5.63275	0.02065
61246	TCONS_00035159	XLOC_035159	xpSc0053981:98608-102449	C6017DR	C6017Q	541.805	10.9268	-5.63183	0.0447
56388	TCONS_00031359	XLOC_031359	xfSc0000330:149707-150829	TV17DR	TV17Q	264.206	5.33022	-5.63132	0.03715
63512	TCONS_00006145	XLOC_006145	Sc0000358:752928-753471	TRI2024DR	TRI2024Q	56.1327	1.13716	-5.62533	0.0478
37460	TCONS_00026473	XLOC_026473	Sc0003934:70779-74942	C6017DR	TV03Q	83.024	1.68369	-5.62383	0.0222
53922	TCONS_00029923	XLOC_029923	Sc0006172:36196-37679	TRI2024DR	TV17DR	654.218	13.2672	-5.62383	0.0336
63118	TCONS_00033236	XLOC_033236	xfSc0019528:0-1301	TV03DR	TV03Q	314.364	6.38286	-5.62209	0.0471
58879	TCONS_00017440	XLOC_017440	Sc0001721:246636-253722	C6017Q	TV17DR	14.41	0.292839	-5.62082	0.04065
55803	TCONS_00020341	XLOC_020341	Sc0002255:221638-229174	TV03DR	TRI2024Q	395.25	8.03738	-5.6199	0.0369
61426	TCONS_00017527	XLOC_017527	Sc0001732:313932-321489	C6017DR	TRI2024Q	6.11999	0.124469	-5.61967	0.04535
59261	TCONS_00032393	XLOC_032393	xfSc0001239:5404-6708	C6017Q	TV17DR	995.595	20.2603	-5.61883	0.04145
51436	TCONS_00033056	XLOC_033056	xfSc0006031:705-1149	TV03DR	TV03Q	5366.38	109.249	-5.61826	0.02945
63151	TCONS_00027275	XLOC_027275	Sc0004282:156896-163197	TRI2024DR	TRI2024Q	13.3475	0.271851	-5.61761	0.0472
38225	TCONS_00003223	XLOC_003223	Sc0000153:115169-119412	C6017Q	TV17DR	1613.45	32.8736	-5.61707	0.0224
40571	TCONS_00015010	XLOC_015010	Sc0001352:491610-494248	TV17DR	TV17Q	936.584	19.1006	-5.61572	0.02375
58793	TCONS_00009029	XLOC_009029	Sc0000630:686974-693072	TV17DR	TV17Q	19.4339	0.396419	-5.61541	0.0404
59566	TCONS_00035582	XLOC_035582	xpSc0054395:63571-68493	TRI2024DR	TV17Q	49.22	1.00442	-5.61482	0.04175
61340	TCONS_00022385	XLOC_022385	Sc0002714:270776-275136	TV03DR	TV03Q	190.809	3.89951	-5.61269	0.04505
48414	TCONS_00018238	XLOC_018238	Sc0001856:65808-73891	TV17DR	TV17Q	444.39	9.08977	-5.61144	0.0271
60822	TCONS_00013056	XLOC_013056	Sc0001096:247965-252366	TV17DR	TV17Q	22.673	0.464213	-5.61005	0.04335
53675	TCONS_00006584	XLOC_006584	Sc0000401:759331-762098	C6017DR	C6017Q	553.078	11.3341	-5.60874	0.03345
57715	TCONS_00019523	XLOC_019523	Sc0002094:298004-307024	TV17DR	TV17Q	364.724	7.49275	-5.60517	0.03885
61373	TCONS_00005857	XLOC_005857	Sc0000334:997528-998148	TV03DR	TRI2024Q	103.196	2.12011	-5.60511	0.0451
31283	TCONS_00017758	XLOC_017758	Sc0001777:8028-12745	C6017Q	TV17DR	50.0713	1.03326	-5.59871	0.01785
59267	TCONS_00011283	XLOC_011283	Sc0000883:565964-568147	C6017Q	TV17DR	884.018	18.2738	-5.59623	0.0415
62392	TCONS_00026919	XLOC_026919	Sc0004125:100758-106691	TV03Q	TRI2024Q	49.0763	1.01448	-5.59622	0.0467
59766	TCONS_00002139	XLOC_002139	Sc0000088:1050130-1051030	TRI2024Q	TV17Q	219.238	4.53392	-5.5956	0.04255
64189	TCONS_00024301	XLOC_024301	Sc0003213:195472-201892	C6017DR	TRI2024Q	6.20735	0.128462	-5.59456	0.0486
39619	TCONS_00030687	XLOC_030687	xfSc0000074:46853-48239	C6017DR	TV03Q	176.549	3.65402	-5.59444	0.02305
60547	TCONS_00018164	XLOC_018164	Sc0001844:52171-54008	TV03DR	TV17Q	66.8925	1.38581	-5.59305	0.04275
44069	TCONS_00033149	XLOC_033149	xfSc0009221:797-2258	TV03DR	TV03Q	933.676	19.3477	-5.59269	0.02545
63742	TCONS_00019592	XLOC_019592	Sc0002104:177977-185118	TV03DR	TRI2024Q	13.1577	0.272813	-5.59185	0.04815
63188	TCONS_00025812	XLOC_025812	Sc0003686:142801-143191	TV03DR	TRI2024Q	69.892	1.44994	-5.59106	0.0473
58761	TCONS_00029036	XLOC_029036	Sc0005276:4180-9339	C6017Q	TV17DR	55.3735	1.14947	-5.59015	0.04035
61779	TCONS_00023372	XLOC_023372	Sc0002959:224209-229435	C6017DR	C6017Q	48.0217	0.99693	-5.59005	0.0461
63440	TCONS_00027919	XLOC_027919	Sc0004580:108907-113145	TV03Q	TV17Q	445.239	9.25112	-5.58881	0.0475
53478	TCONS_00000867	XLOC_000867	Sc0000026:1871843-1872126	C6017Q	TV17DR	5837.6	121.574	-5.58547	0.03275
53481	TCONS_00002343	XLOC_002343	Sc0000099:1367594-1368404	TRI2024DR	TRI2024Q	180.88	3.77297	-5.58319	0.0328
59292	TCONS_00027680	XLOC_027680	Sc0004469:36443-38097	TRI2024DR	TRI2024Q	436.143	9.10535	-5.58194	0.0416
61437	TCONS_00034049	XLOC_034049	xpSc0053372:224746-225512	TV03DR	TRI2024Q	53.8886	1.12503	-5.58194	0.0454
33621	TCONS_00017400	XLOC_017400	Sc0001718:183804-184755	C6017Q	TV17DR	202.198	4.22169	-5.58181	0.01935
33453	TCONS_00020716	XLOC_020716	Sc0002341:5557-10897	TRI2024Q	TV17DR	38.3707	0.802094	-5.58009	0.01915
58728	TCONS_00013366	XLOC_013366	Sc0001135:22462-28514	TV17DR	TV17Q	162.94	3.40666	-5.57984	0.0401
60633	TCONS_00005941	XLOC_005941	Sc0000341:759068-759536	TV03Q	TV17Q	240.203	5.02232	-5.57976	0.04305
61412	TCONS_00018899	XLOC_018899	Sc0001982:205059-209256	TV17DR	TV17Q	19.7516	0.413081	-5.5794	0.0452
64731	TCONS_00036383	XLOC_036383	xpSc0057745:140-3176	C6017Q	TV17DR	245.711	5.14087	-5.57881	0.04975
60813	TCONS_00029247	XLOC_029247	Sc0005445:66092-67713	TRI2024DR	TV17Q	189.11	3.95673	-5.57878	0.0433
51523	TCONS_00009411	XLOC_009411	Sc0000666:367377-368607	TRI2024DR	TRI2024Q	64.4859	1.35194	-5.57588	0.03
58895	TCONS_00025458	XLOC_025458	Sc0003583:25079-32808	TV17DR	TV17Q	302.159	6.3349	-5.57584	0.04075
60642	TCONS_00024114	XLOC_024114	Sc0003161:62742-63769	C6017DR	C6017Q	84.6779	1.7779	-5.57374	0.04315
62372	TCONS_00024480	XLOC_024480	Sc0003268:228010-228592	C6017DR	C6017Q	187.064	3.93332	-5.57164	0.04665
52775	TCONS_00004179	XLOC_004179	Sc0000212:1106201-1106484	TV03DR	TRI2024Q	6874.73	144.71	-5.57007	0.03135
63703	TCONS_00007229	XLOC_007229	Sc0000455:358805-361422	C6017DR	TRI2024Q	8.86374	0.18668	-5.56928	0.048
53993	TCONS_00022983	XLOC_022983	Sc0002864:217664-225336	C6017Q	TV03DR	21.338	0.45024	-5.56658	0.03385
58695	TCONS_00016442	XLOC_016442	Sc0001566:85787-93729	TV17DR	TV17Q	18.4696	0.389911	-5.56586	0.0399
47866	TCONS_00006575	XLOC_006575	Sc0000400:223456-227701	TV03DR	TRI2024Q	824.547	17.4109	-5.56554	0.02645
58786	TCONS_00012836	XLOC_012836	Sc0001070:31062-31710	TRI2024Q	TV17Q	121.654	2.57027	-5.56471	0.04035
61539	TCONS_00017082	XLOC_017082	Sc0001664:343247-344606	C6017Q	TRI2024Q	35.026	0.740184	-5.5644	0.04565
62257	TCONS_00007471	XLOC_007471	Sc0000477:341823-342859	TV03DR	TV03Q	683.782	14.4558	-5.56382	0.04615
59301	TCONS_00017440	XLOC_017440	Sc0001721:246636-253722	TRI2024Q	TV17DR	13.8389	0.292839	-5.56248	0.0417
59026	TCONS_00014014	XLOC_014014	Sc0001208:418744-427994	TV17DR	TV17Q	25.5707	0.541281	-5.56197	0.04095
36699	TCONS_00006930	XLOC_006930	Sc0000432:542504-545930	C6017DR	TRI2024Q	2230.09	47.2467	-5.56074	0.02125
60546	TCONS_00017720	XLOC_017720	Sc0001763:431034-432297	TRI2024Q	TV17DR	304.867	6.47238	-5.55774	0.04275
47985	TCONS_00031651	XLOC_031651	xfSc0000521:60517-63961	TV03DR	TRI2024Q	426.531	9.05929	-5.55711	0.02665
64238	TCONS_00018315	XLOC_018315	Sc0001868:308133-309559	C6017DR	TRI2024DR	20.0824	0.42737	-5.5543	0.04875
33433	TCONS_00035818	XLOC_035818	xpSc0054740:31092-32766	TV03Q	TV17DR	106.8	2.2735	-5.55386	0.01895
61170	TCONS_00001340	XLOC_001340	Sc0000049:1097444-1100114	C6017DR	TRI2024Q	37.5252	0.799014	-5.5535	0.04445
48917	TCONS_00020197	XLOC_020197	Sc0002231:305153-305465	TV03Q	TV17DR	8041.26	171.257	-5.55318	0.0273
61093	TCONS_00029667	XLOC_029667	Sc0005842:44235-48437	TV17DR	TV17Q	44.3905	0.946336	-5.55175	0.04395
60832	TCONS_00027357	XLOC_027357	Sc0004315:158969-160787	TV17DR	TV17Q	32.1076	0.684791	-5.55111	0.04345
57795	TCONS_00015478	XLOC_015478	Sc0001414:436488-438037	TV17DR	TV17Q	273.429	5.84124	-5.54875	0.03915
64452	TCONS_00035300	XLOC_035300	xpSc0054086:31893-34494	TV03Q	TV17DR	831.558	17.7851	-5.54708	0.04895
62307	TCONS_00019547	XLOC_019547	Sc0002098:191011-192112	TRI2024DR	TRI2024Q	19.4448	0.416494	-5.54494	0.0464
61744	TCONS_00027876	XLOC_027876	Sc0004567:26694-27978	TV03Q	TRI2024DR	23.6318	0.506943	-5.54276	0.046
52144	TCONS_00018547	XLOC_018547	Sc0001913:24352-25862	TRI2024DR	TV17DR	1223.97	26.2619	-5.54245	0.0308
50599	TCONS_00010579	XLOC_010579	Sc0000801:8045-10287	C6017DR	C6017Q	1184.44	25.4284	-5.54162	0.029
54006	TCONS_00003018	XLOC_003018	Sc0000140:1129418-1133009	TV03DR	TV17Q	1207.64	26.0429	-5.53515	0.0339
54428	TCONS_00009745	XLOC_009745	Sc0000706:188308-188809	TRI2024DR	TRI2024Q	171.872	3.70715	-5.53488	0.03405
60859	TCONS_00035582	XLOC_035582	xpSc0054395:63571-68493	TV17DR	TV17Q	46.5547	1.00442	-5.5345	0.04365
62928	TCONS_00018440	XLOC_018440	Sc0001893:15857-18057	TRI2024DR	TRI2024Q	13.4956	0.291333	-5.53367	0.04685
59017	TCONS_00011283	XLOC_011283	Sc0000883:565964-568147	TV03Q	TV17DR	844.079	18.2738	-5.52953	0.0409
53661	TCONS_00011609	XLOC_011609	Sc0000921:679876-681466	TV03DR	TRI2024Q	374.909	8.12364	-5.52827	0.03335
52040	TCONS_00018238	XLOC_018238	Sc0001856:65808-73891	TRI2024DR	TRI2024Q	277.758	6.02016	-5.52788	0.0306
53999	TCONS_00006427	XLOC_006427	Sc0000384:868269-869027	TV03DR	TV17Q	1022.75	22.1869	-5.52659	0.03385
61450	TCONS_00007142	XLOC_007142	Sc0000446:709460-710039	C6017DR	C6017Q	132.016	2.86499	-5.52604	0.04545
58881	TCONS_00032438	XLOC_032438	xfSc0001315:19745-23665	TRI2024DR	TV17Q	146.136	3.17371	-5.525	0.04065
54628	TCONS_00023947	XLOC_023947	Sc0003112:196795-210000	C6017Q	TV03DR	29.589	0.643779	-5.52235	0.03465
55207	TCONS_00030832	XLOC_030832	xfSc0000113:181257-183737	C6017Q	TV03DR	67.5074	1.46966	-5.52149	0.03585
57800	TCONS_00031380	XLOC_031380	xfSc0000343:38853-41556	TRI2024Q	TV17DR	480.706	10.4874	-5.51843	0.0392
61108	TCONS_00015963	XLOC_015963	Sc0001481:119359-131633	TV17DR	TV17Q	18.1024	0.395155	-5.51762	0.04405
58867	TCONS_00011732	XLOC_011732	Sc0000936:611797-614771	TV17DR	TV17Q	43.0718	0.940525	-5.51713	0.04055
61187	TCONS_00014535	XLOC_014535	Sc0001280:68522-71318	C6017DR	TRI2024Q	7.98153	0.174321	-5.51684	0.0445
54631	TCONS_00034622	XLOC_034622	xpSc0053621:152469-153753	TRI2024DR	TRI2024Q	50.1003	1.09451	-5.51647	0.03465
62261	TCONS_00013495	XLOC_013495	Sc0001151:439569-439812	TV03Q	TRI2024Q	181.012	3.95793	-5.51519	0.04615
55031	TCONS_00002139	XLOC_002139	Sc0000088:1050130-1051030	TRI2024Q	TV17DR	219.238	4.79442	-5.515	0.0355
61085	TCONS_00024633	XLOC_024633	Sc0003313:203671-226817	TV17DR	TV17Q	9.77851	0.213984	-5.51404	0.0439
38083	TCONS_00031732	XLOC_031732	xfSc0000569:93434-96734	TV03DR	TV03Q	187.048	4.09369	-5.51387	0.02235
52776	TCONS_00008949	XLOC_008949	Sc0000622:151010-151418	TV03DR	TRI2024Q	260.867	5.70982	-5.51373	0.03135
53140	TCONS_00005593	XLOC_005593	Sc0000311:897058-901174	TV03DR	TV03Q	538.276	11.7865	-5.51314	0.0323
52158	TCONS_00032064	XLOC_032064	xfSc0000844:69974-72490	TV03DR	TV03Q	466.926	10.2273	-5.5127	0.03095
62304	TCONS_00036152	XLOC_036152	xpSc0055782:17182-19213	C6017DR	TRI2024Q	14.5127	0.318226	-5.51112	0.0464
64787	TCONS_00018903	XLOC_018903	Sc0001984:176685-178101	TV17DR	TV17Q	255.166	5.5952	-5.5111	0.04995
59752	TCONS_00008232	XLOC_008232	Sc0000547:711372-717101	TV17DR	TV17Q	16.1873	0.355041	-5.51073	0.04245
61724	TCONS_00031056	XLOC_031056	xfSc0000178:68346-69307	TV03DR	TRI2024Q	58.7567	1.29005	-5.50926	0.04595
64547	TCONS_00034580	XLOC_034580	xpSc0053605:164942-167100	TV03DR	TV17Q	194.43	4.27029	-5.50877	0.0491
50772	TCONS_00002547	XLOC_002547	Sc0000113:474290-475857	TV03DR	TRI2024Q	38.2716	0.841288	-5.50753	0.02915
54903	TCONS_00019856	XLOC_019856	Sc0002157:288683-291932	TV03DR	TV17Q	356.937	7.86336	-5.50438	0.035
59646	TCONS_00027680	XLOC_027680	Sc0004469:36443-38097	C6017DR	TRI2024Q	412.688	9.10535	-5.50219	0.042
37193	TCONS_00008773	XLOC_008773	Sc0000603:42170-50571	C6017DR	TV03Q	61.2125	1.35065	-5.5021	0.0217
55089	TCONS_00033074	XLOC_033074	xfSc0006323:91-583	C6017DR	TRI2024Q	2601.6	57.4212	-5.50167	0.0357
53757	TCONS_00010579	XLOC_010579	Sc0000801:8045-10287	TV03DR	TV03Q	834.654	18.4331	-5.50081	0.0335
60868	TCONS_00031359	XLOC_031359	xfSc0000330:149707-150829	TV03DR	TV17Q	241.341	5.33022	-5.50074	0.04375
36797	TCONS_00032995	XLOC_032995	xfSc0004544:237-1355	TV03DR	TV03Q	2379.23	52.5899	-5.49957	0.02145
55791	TCONS_00025398	XLOC_025398	Sc0003557:152557-153921	TV03DR	TV03Q	480.504	10.6318	-5.49808	0.03675
57832	TCONS_00034939	XLOC_034939	xpSc0053806:116240-120181	TV03DR	TV03Q	429.23	9.53426	-5.49248	0.03945
55010	TCONS_00019180	XLOC_019180	Sc0002031:152072-152711	C6017Q	TV17DR	1324.31	29.4275	-5.49193	0.0353
59583	TCONS_00031959	XLOC_031959	xfSc0000766:111990-114642	TV03DR	TV17Q	483.793	10.7527	-5.49162	0.04185
39692	TCONS_00021652	XLOC_021652	Sc0002545:84621-87437	TV03DR	TV03Q	49.0794	1.09334	-5.48831	0.02325
64434	TCONS_00032253	XLOC_032253	xfSc0001052:12141-15244	TV03DR	TRI2024Q	17.1715	0.382778	-5.48737	0.0489
61242	TCONS_00032613	XLOC_032613	xfSc0001513:39131-46309	TV03Q	TV17DR	87.3964	1.94877	-5.48694	0.04465
63693	TCONS_00036237	XLOC_036237	xpSc0056292:3223-7212	TV03DR	TV17DR	226.452	5.05568	-5.48515	0.04795
53666	TCONS_00026740	XLOC_026740	Sc0004046:169846-178468	C6017DR	TRI2024Q	434.64	9.71232	-5.48386	0.0334
60853	TCONS_00033754	XLOC_033754	xpSc0053284:101700-110827	TV17DR	TV17Q	9.52197	0.213042	-5.48205	0.0436
55088	TCONS_00028349	XLOC_028349	Sc0004822:74243-75089	TV03DR	TV03Q	1088.26	24.3661	-5.48101	0.0357
40247	TCONS_00030974	XLOC_030974	xfSc0000145:304588-305741	TV03DR	TV03Q	248.109	5.56154	-5.47934	0.02375
60626	TCONS_00016182	XLOC_016182	Sc0001517:293926-306153	TV17DR	TV17Q	28.551	0.640242	-5.47878	0.04295
64742	TCONS_00031485	XLOC_031485	xfSc0000410:148702-150529	TRI2024DR	TV17Q	169.084	3.79909	-5.47594	0.0498
42233	TCONS_00007705	XLOC_007705	Sc0000497:579251-585124	TRI2024DR	TV17Q	466.071	10.4822	-5.47454	0.02475
55282	TCONS_00032395	XLOC_032395	xfSc0001241:17133-18078	C6017Q	TV17DR	85.4623	1.92433	-5.47286	0.0363
64815	TCONS_00023042	XLOC_023042	Sc0002878:51588-52447	TV03DR	TRI2024Q	34.0418	0.766542	-5.4728	0.05
52783	TCONS_00015083	XLOC_015083	Sc0001365:163987-167518	C6017DR	C6017Q	291.268	6.55909	-5.47271	0.03145
48254	TCONS_00000102	XLOC_000102	Sc0000002:294329-295241	TRI2024Q	TV17DR	2436.35	54.8667	-5.47265	0.02685
64722	TCONS_00016099	XLOC_016099	Sc0001504:109451-111014	C6017DR	TRI2024DR	82.804	1.86498	-5.47247	0.04975
64311	TCONS_00016845	XLOC_016845	Sc0001629:124064-125163	TV03DR	TRI2024DR	34.3327	0.77384	-5.4714	0.04875
50587	TCONS_00016623	XLOC_016623	Sc0001591:284362-285295	TV03DR	TV17DR	1718.47	38.8062	-5.46869	0.02885
61351	TCONS_00004873	XLOC_004873	Sc0000263:948751-952946	TV03Q	TV17Q	153.412	3.46485	-5.46847	0.04505
61375	TCONS_00035087	XLOC_035087	xpSc0053921:38471-38750	TV03Q	TRI2024Q	156.523	3.54009	-5.46645	0.0451
56391	TCONS_00004248	XLOC_004248	Sc0000216:1019018-1025391	C6017DR	TV03Q	1925.85	43.5778	-5.46576	0.0372
64406	TCONS_00018315	XLOC_018315	Sc0001868:308133-309559	TV03DR	TRI2024DR	18.8704	0.42737	-5.4645	0.04885
41362	TCONS_00010970	XLOC_010970	Sc0000848:166741-168136	TV03DR	TV03Q	48.1506	1.09084	-5.46404	0.0243
40919	TCONS_00003018	XLOC_003018	Sc0000140:1129418-1133009	C6017DR	TV17Q	1148.22	26.0429	-5.46236	0.024
61119	TCONS_00032299	XLOC_032299	xfSc0001103:9274-20232	TV17DR	TV17Q	19.7087	0.447682	-5.46022	0.0441
61259	TCONS_00008459	XLOC_008459	Sc0000573:337879-339590	C6017DR	C6017Q	39.0053	0.886148	-5.45998	0.04475
61172	TCONS_00024144	XLOC_024144	Sc0003169:106177-106967	C6017DR	TRI2024Q	888.324	20.2045	-5.45834	0.04445
64364	TCONS_00016500	XLOC_016500	Sc0001573:357776-358329	C6017DR	TRI2024Q	117.211	2.66671	-5.4579	0.04875
53930	TCONS_00015083	XLOC_015083	Sc0001365:163987-167518	TRI2024DR	TRI2024Q	238.582	5.42973	-5.45746	0.0337
55722	TCONS_00020144	XLOC_020144	Sc0002224:255958-256957	TV03DR	TRI2024Q	834.567	18.9968	-5.4572	0.0365
44086	TCONS_00006886	XLOC_006886	Sc0000427:379139-379697	TV03DR	TV03Q	164.857	3.75516	-5.4562	0.02565
61315	TCONS_00014535	XLOC_014535	Sc0001280:68522-71318	TV03DR	TV17Q	24.0636	0.5483	-5.45575	0.04495
48527	TCONS_00015037	XLOC_015037	Sc0001357:67288-69034	TRI2024Q	TV17DR	2839.32	64.7168	-5.45526	0.02715
63720	TCONS_00034537	XLOC_034537	xpSc0053587:5410-8237	C6017DR	TRI2024DR	6.79777	0.155184	-5.45301	0.04805
59019	TCONS_00008907	XLOC_008907	Sc0000616:454166-457193	TV03DR	TV03Q	402.624	9.19378	-5.45263	0.04095
54991	TCONS_00026490	XLOC_026490	Sc0003941:167-13209	TRI2024Q	TV17DR	30.6666	0.700556	-5.45202	0.0352
61264	TCONS_00028241	XLOC_028241	Sc0004762:42076-46106	C6017Q	TV17DR	169.797	3.87909	-5.45195	0.04475
45568	TCONS_00003018	XLOC_003018	Sc0000140:1129418-1133009	C6017DR	C6017Q	1148.22	26.2489	-5.451	0.02595
61290	TCONS_00024144	XLOC_024144	Sc0003169:106177-106967	TV03DR	TRI2024Q	883.659	20.2045	-5.45074	0.04485
52176	TCONS_00022948	XLOC_022948	Sc0002861:52785-55848	C6017Q	TV03DR	554.056	12.6858	-5.44875	0.0312
62406	TCONS_00034561	XLOC_034561	xpSc0053600:62536-63508	TRI2024DR	TRI2024Q	17.6667	0.404986	-5.44701	0.04675
59596	TCONS_00036374	XLOC_036374	xpSc0057668:7734-8982	TV03DR	TRI2024Q	405.854	9.31982	-5.44451	0.04195
58727	TCONS_00009411	XLOC_009411	Sc0000666:367377-368607	TRI2024DR	TV17Q	64.4859	1.48098	-5.44436	0.0401
63766	TCONS_00000619	XLOC_000619	Sc0000018:597445-598243	C6017DR	TV17DR	583.482	13.4046	-5.44388	0.04825
64557	TCONS_00030549	XLOC_030549	xfSc0000043:226180-229830	TRI2024Q	TV17DR	342.888	7.89256	-5.4411	0.04915
54446	TCONS_00021781	XLOC_021781	Sc0002571:165722-169412	C6017Q	TV17DR	35.7817	0.823882	-5.44064	0.03425
42232	TCONS_00018705	XLOC_018705	Sc0001945:233632-235567	TV03DR	TV03Q	68.3424	1.57389	-5.44038	0.02475
53619	TCONS_00029970	XLOC_029970	Sc0006280:3042-4536	C6017DR	TV17Q	706.482	16.2798	-5.4395	0.0333
57830	TCONS_00034939	XLOC_034939	xpSc0053806:116240-120181	TV17DR	TV17Q	353.07	8.14374	-5.43812	0.0394
64204	TCONS_00007569	XLOC_007569	Sc0000485:536666-539883	C6017DR	TV03Q	228.976	5.28336	-5.43759	0.0487
54899	TCONS_00002247	XLOC_002247	Sc0000095:915210-916632	C6017Q	TV03DR	55.9294	1.29172	-5.43624	0.035
59248	TCONS_00030402	XLOC_030402	xfSc0000016:223017-224229	TV17DR	TV17Q	72.5978	1.67889	-5.43435	0.0413
61310	TCONS_00014989	XLOC_014989	Sc0001349:299582-300323	C6017DR	C6017Q	110.113	2.54648	-5.43433	0.04495
64785	TCONS_00007702	XLOC_007702	Sc0000497:273383-274682	TRI2024Q	TV17DR	2225.99	51.4936	-5.43391	0.04995
55223	TCONS_00021781	XLOC_021781	Sc0002571:165722-169412	TV03Q	TV17DR	35.6012	0.823882	-5.43334	0.03595
41359	TCONS_00027057	XLOC_027057	Sc0004176:98346-102718	TV03DR	TV03Q	75.2127	1.7412	-5.43282	0.02425
63155	TCONS_00016802	XLOC_016802	Sc0001617:357543-362497	TV03DR	TV17Q	78.9638	1.82859	-5.43239	0.0472
51549	TCONS_00003561	XLOC_003561	Sc0000171:433960-434476	TV03DR	TRI2024Q	7962.64	184.557	-5.43111	0.03015
61524	TCONS_00012402	XLOC_012402	Sc0001018:37418-37790	C6017DR	C6017Q	264.423	6.13399	-5.42988	0.0456
63008	TCONS_00012760	XLOC_012760	Sc0001058:199203-202284	TRI2024DR	TRI2024Q	7.72162	0.179243	-5.42891	0.047
53506	TCONS_00016623	XLOC_016623	Sc0001591:284362-285295	TV03DR	TV17Q	1718.47	39.8952	-5.42877	0.033
60900	TCONS_00027242	XLOC_027242	Sc0004269:17705-21735	TV17DR	TV17Q	59.7974	1.38915	-5.42781	0.04385
55734	TCONS_00024701	XLOC_024701	Sc0003332:110213-112645	TV03DR	TRI2024Q	585.943	13.619	-5.42707	0.03655
61199	TCONS_00009382	XLOC_009382	Sc0000663:756140-759655	TV03DR	TRI2024DR	159.329	3.71013	-5.4244	0.04455
62363	TCONS_00003029	XLOC_003029	Sc0000141:147260-147560	TRI2024DR	TV17Q	457.555	10.6576	-5.42399	0.04655
61089	TCONS_00002024	XLOC_002024	Sc0000081:634633-641695	TV03DR	TRI2024Q	202.059	4.70717	-5.42377	0.04395
61095	TCONS_00029949	XLOC_029949	Sc0006243:13626-14400	C6017DR	TV03Q	954.074	22.2284	-5.42363	0.044
61153	TCONS_00012150	XLOC_012150	Sc0000987:539765-546069	TV17DR	TV17Q	25.4423	0.59314	-5.42271	0.04435
53543	TCONS_00027712	XLOC_027712	Sc0004481:104384-105447	C6017DR	TRI2024Q	802.265	18.7605	-5.41831	0.03305
55254	TCONS_00006426	XLOC_006426	Sc0000384:647233-648344	TV03DR	TRI2024Q	1634.08	38.2136	-5.41825	0.0362
62321	TCONS_00010849	XLOC_010849	Sc0000833:490139-491580	TRI2024DR	TRI2024Q	31.2322	0.730615	-5.41778	0.04645
63695	TCONS_00024291	XLOC_024291	Sc0003210:204539-212189	TRI2024DR	TV17Q	23.512	0.550069	-5.41764	0.04795
34819	TCONS_00034647	XLOC_034647	xpSc0053642:151850-156174	TRI2024Q	TV17DR	26.9469	0.630983	-5.41638	0.0202
48530	TCONS_00027021	XLOC_027021	Sc0004160:19540-21532	TV03Q	TV17DR	1790.95	41.9875	-5.41462	0.0272
61425	TCONS_00036200	XLOC_036200	xpSc0056050:3713-12673	TV17DR	TV17Q	25.0419	0.588275	-5.41171	0.0453
64187	TCONS_00009437	XLOC_009437	Sc0000668:642458-646389	TV03DR	TV03Q	288.713	6.78268	-5.41164	0.0486
62269	TCONS_00008989	XLOC_008989	Sc0000626:52687-53216	C6017DR	TRI2024Q	1064.3	25.0173	-5.41083	0.0462
61129	TCONS_00014843	XLOC_014843	Sc0001327:536859-538443	C6017DR	C6017Q	31.003	0.729063	-5.41022	0.0442
61711	TCONS_00034466	XLOC_034466	xpSc0053556:29650-31981	C6017DR	C6017Q	118.249	2.78145	-5.40985	0.0459
61451	TCONS_00033209	XLOC_033209	xfSc0015327:278-899	C6017DR	C6017Q	111.896	2.6324	-5.40964	0.04545
63537	TCONS_00027921	XLOC_027921	Sc0004581:52296-53039	TV03DR	TRI2024Q	894.797	21.0552	-5.40931	0.0479
60844	TCONS_00007154	XLOC_007154	Sc0000447:916630-922402	TV03DR	TV17Q	24.6196	0.580497	-5.40637	0.04355
61344	TCONS_00016950	XLOC_016950	Sc0001647:355981-359477	TRI2024DR	TRI2024Q	16.8931	0.398811	-5.40459	0.04505
54567	TCONS_00010579	XLOC_010579	Sc0000801:8045-10287	TV03DR	TV17Q	834.654	19.7095	-5.40422	0.03435
53500	TCONS_00009239	XLOC_009239	Sc0000651:39469-39781	C6017Q	TV17DR	11607.1	274.433	-5.40241	0.033
49001	TCONS_00017387	XLOC_017387	Sc0001717:82046-86044	TV03DR	TV17Q	569.833	13.4809	-5.40155	0.02795
50608	TCONS_00031918	XLOC_031918	xfSc0000739:92709-97793	C6017DR	TV17Q	771.74	18.2618	-5.40121	0.02905
58389	TCONS_00025306	XLOC_025306	Sc0003529:176193-179761	TRI2024Q	TV17DR	253.089	5.99478	-5.39979	0.0398
61548	TCONS_00000914	XLOC_000914	Sc0000027:1325990-1330936	TRI2024DR	TV17Q	59.815	1.41699	-5.3996	0.04565
61693	TCONS_00019238	XLOC_019238	Sc0002042:20936-22394	C6017DR	TRI2024Q	13.3935	0.317438	-5.39891	0.04585
42364	TCONS_00035016	XLOC_035016	xpSc0053869:41555-43037	TV03DR	TV03Q	53.33	1.26604	-5.39655	0.02505
60535	TCONS_00013398	XLOC_013398	Sc0001138:249421-251654	C6017DR	TRI2024Q	298.823	7.09613	-5.39612	0.0427
60857	TCONS_00032419	XLOC_032419	xfSc0001274:63527-64991	C6017Q	TV17Q	379.979	9.03222	-5.3947	0.04365
55774	TCONS_00006427	XLOC_006427	Sc0000384:868269-869027	C6017DR	C6017Q	797.308	19.0395	-5.38807	0.03665
63538	TCONS_00013295	XLOC_013295	Sc0001124:335738-338352	TRI2024DR	TRI2024Q	25.6408	0.612895	-5.38666	0.0479
60852	TCONS_00010523	XLOC_010523	Sc0000794:253242-264429	TRI2024DR	TV17Q	17.3745	0.416214	-5.3835	0.0436
59286	TCONS_00019523	XLOC_019523	Sc0002094:298004-307024	TRI2024DR	TV17Q	312.655	7.49275	-5.38293	0.04155
53996	TCONS_00027305	XLOC_027305	Sc0004294:33369-35006	TV03DR	TRI2024Q	1625.76	38.995	-5.38169	0.03385
57476	TCONS_00006284	XLOC_006284	Sc0000372:471278-474746	TRI2024DR	TV17Q	307.635	7.38035	-5.38139	0.0383
62322	TCONS_00033506	XLOC_033506	xpSc0053224:591879-594573	TRI2024DR	TRI2024Q	7.88953	0.189301	-5.38118	0.04645
51496	TCONS_00031547	XLOC_031547	xfSc0000454:90984-95988	TRI2024DR	TV17Q	1250	29.9964	-5.381	0.0296
63496	TCONS_00008053	XLOC_008053	Sc0000532:353469-355267	C6017DR	TRI2024Q	22.6934	0.545096	-5.37962	0.04775
55214	TCONS_00008468	XLOC_008468	Sc0000574:80203-81166	TV03DR	TV03Q	801.39	19.2591	-5.37889	0.0359
61736	TCONS_00030841	XLOC_030841	xfSc0000116:61158-63809	TRI2024DR	TV17Q	17.8106	0.428096	-5.37866	0.04595
62394	TCONS_00026753	XLOC_026753	Sc0004055:7564-9917	TRI2024Q	TV17DR	456.379	10.9705	-5.37853	0.0467
56452	TCONS_00008668	XLOC_008668	Sc0000593:416365-426252	TV03DR	TRI2024Q	163.018	3.92158	-5.37745	0.0376
54644	TCONS_00004542	XLOC_004542	Sc0000238:654566-657708	C6017DR	TV17Q	778.839	18.7408	-5.37707	0.03475
61513	TCONS_00029667	XLOC_029667	Sc0005842:44235-48437	TRI2024DR	TV17Q	39.3108	0.946336	-5.37643	0.0455
59764	TCONS_00013398	XLOC_013398	Sc0001138:249421-251654	TRI2024DR	TRI2024Q	294.291	7.09613	-5.37407	0.04255
61535	TCONS_00018164	XLOC_018164	Sc0001844:52171-54008	TV17DR	TV17Q	57.4576	1.38581	-5.3737	0.0456
62281	TCONS_00028069	XLOC_028069	Sc0004653:86903-88914	C6017DR	C6017Q	275.335	6.64906	-5.37189	0.04625
62316	TCONS_00028262	XLOC_028262	Sc0004769:52257-60631	TV03DR	TV03Q	191.753	4.63723	-5.36984	0.04645
61749	TCONS_00015696	XLOC_015696	Sc0001445:505415-505995	TRI2024Q	TV17DR	509.373	12.3218	-5.36944	0.046
61403	TCONS_00032693	XLOC_032693	xfSc0001658:29179-34041	TRI2024DR	TV17Q	31.4477	0.760932	-5.36904	0.04515
61627	TCONS_00018899	XLOC_018899	Sc0001982:205059-209256	TRI2024DR	TV17Q	17.0644	0.413081	-5.36843	0.04575
62253	TCONS_00031548	XLOC_031548	xfSc0000455:11465-17403	TRI2024DR	TV17Q	99.3813	2.41178	-5.36481	0.0461
62923	TCONS_00018269	XLOC_018269	Sc0001860:339570-341619	TV17DR	TV17Q	27.246	0.66184	-5.36342	0.0468
57856	TCONS_00004179	XLOC_004179	Sc0000212:1106201-1106484	TV03DR	TV17Q	6874.73	166.998	-5.3634	0.0396
61413	TCONS_00022278	XLOC_022278	Sc0002683:269780-271930	TV17DR	TV17Q	147.238	3.5793	-5.36233	0.0452
61615	TCONS_00021677	XLOC_021677	Sc0002550:93737-94149	C6017DR	C6017Q	1834.14	44.6511	-5.36026	0.04575
61106	TCONS_00014014	XLOC_014014	Sc0001208:418744-427994	TRI2024DR	TV17Q	22.2305	0.541281	-5.36002	0.04405
61415	TCONS_00029344	XLOC_029344	Sc0005518:37614-38308	TRI2024DR	TRI2024Q	39.975	0.973541	-5.35971	0.04525
64431	TCONS_00001312	XLOC_001312	Sc0000047:935912-936182	TV03DR	TRI2024Q	136.256	3.31896	-5.35945	0.0489
56435	TCONS_00027626	XLOC_027626	Sc0004448:129327-129639	TRI2024DR	TV17DR	4268.19	104.105	-5.35751	0.0375
57329	TCONS_00006427	XLOC_006427	Sc0000384:868269-869027	TV03DR	TV03Q	1022.75	24.9555	-5.35695	0.03815
37466	TCONS_00013377	XLOC_013377	Sc0001136:262495-263623	TRI2024Q	TV17DR	44.4492	1.08474	-5.35673	0.0222
64183	TCONS_00029430	XLOC_029430	Sc0005587:31295-33830	TV03DR	TRI2024Q	16.9828	0.414756	-5.35566	0.04855
62293	TCONS_00034967	XLOC_034967	xpSc0053836:28294-35113	TRI2024DR	TV17Q	54.1623	1.32924	-5.34861	0.0463
60620	TCONS_00006316	XLOC_006316	Sc0000376:82369-83246	C6017DR	TRI2024Q	3337.96	81.9465	-5.34814	0.04295
61411	TCONS_00009713	XLOC_009713	Sc0000702:729369-732840	TV03DR	TV17Q	316.603	7.77579	-5.34754	0.0452
57831	TCONS_00018930	XLOC_018930	Sc0001987:190238-197909	C6017Q	TV03DR	34.3254	0.84341	-5.3469	0.03945
61752	TCONS_00032083	XLOC_032083	xfSc0000862:76505-79957	C6017DR	C6017Q	56.4832	1.38856	-5.34616	0.04605
55262	TCONS_00003699	XLOC_003699	Sc0000180:587990-591860	C6017Q	TV03DR	18.5024	0.455788	-5.34321	0.03625
56878	TCONS_00011609	XLOC_011609	Sc0000921:679876-681466	TRI2024DR	TRI2024Q	329.485	8.12364	-5.34194	0.0381
61184	TCONS_00004139	XLOC_004139	Sc0000210:237957-244647	TV17DR	TV17Q	67.7424	1.67157	-5.34078	0.04445
64606	TCONS_00035650	XLOC_035650	xpSc0054466:30408-33223	TRI2024Q	TV17Q	30.6617	0.756993	-5.34001	0.04935
57852	TCONS_00027730	XLOC_027730	Sc0004493:56999-60336	TRI2024DR	TV17Q	301.791	7.45781	-5.33865	0.03955
47991	TCONS_00003223	XLOC_003223	Sc0000153:115169-119412	TV03Q	TV17DR	1330.08	32.8736	-5.33844	0.0267
54987	TCONS_00032002	XLOC_032002	xfSc0000794:3398-4305	TRI2024DR	TRI2024Q	202.506	5.00938	-5.33719	0.0352
61324	TCONS_00026520	XLOC_026520	Sc0003947:65370-69726	TV03DR	TV17Q	448.303	11.1001	-5.33583	0.045
51528	TCONS_00029970	XLOC_029970	Sc0006280:3042-4536	TRI2024DR	TRI2024Q	991.507	24.5517	-5.33573	0.03005
63152	TCONS_00027286	XLOC_027286	Sc0004286:103800-112285	TRI2024DR	TRI2024Q	6.05853	0.150314	-5.33292	0.0472
53918	TCONS_00027305	XLOC_027305	Sc0004294:33369-35006	C6017DR	TRI2024Q	1566.84	38.995	-5.32842	0.0336
63710	TCONS_00002788	XLOC_002788	Sc0000125:1346716-1348468	C6017DR	TV17Q	25.7737	0.642078	-5.327	0.048
61514	TCONS_00034580	XLOC_034580	xpSc0053605:164942-167100	C6017DR	C6017Q	165.132	4.11629	-5.32613	0.04555
51511	TCONS_00010288	XLOC_010288	Sc0000765:194094-198114	TV17DR	TV17Q	1181.84	29.4826	-5.32502	0.02985
38180	TCONS_00002247	XLOC_002247	Sc0000095:915210-916632	C6017Q	TV17DR	55.9294	1.39601	-5.32423	0.02235
61755	TCONS_00025085	XLOC_025085	Sc0003458:219562-223198	C6017DR	TRI2024Q	14.1558	0.353667	-5.32286	0.04605
59740	TCONS_00029753	XLOC_029753	Sc0005933:32775-34866	TV17DR	TV17Q	277.473	6.93837	-5.32161	0.04235
57757	TCONS_00033454	XLOC_033454	xpSc0053217:26928-28868	TV03DR	TRI2024Q	95.5799	2.39136	-5.32081	0.0389
59761	TCONS_00016646	XLOC_016646	Sc0001593:329065-332925	C6017DR	C6017Q	209.082	5.24073	-5.31816	0.04255
59277	TCONS_00020341	XLOC_020341	Sc0002255:221638-229174	TV03DR	TV17Q	395.25	9.91656	-5.31678	0.0415
41358	TCONS_00026608	XLOC_026608	Sc0003993:11949-12487	TV03DR	TV03Q	309.918	7.78491	-5.31506	0.02425
64181	TCONS_00001906	XLOC_001906	Sc0000075:906271-906615	TV03Q	TRI2024DR	107.96	2.71192	-5.31503	0.04855
61309	TCONS_00024394	XLOC_024394	Sc0003239:184453-187242	TV03DR	TV17Q	15.473	0.388807	-5.31455	0.0449
59767	TCONS_00009411	XLOC_009411	Sc0000666:367377-368607	TV17DR	TV17Q	58.9208	1.48098	-5.31416	0.04255
61610	TCONS_00002374	XLOC_002374	Sc0000101:1244575-1248969	TV03DR	TV17Q	54.4274	1.36887	-5.31327	0.0457
24051	TCONS_00001329	XLOC_001329	Sc0000049:232-6959	TV17DR	TV17Q	6896.41	173.468	-5.3131	0.01385
63877	TCONS_00030207	XLOC_030207	Sc0007113:11486-11867	TV17DR	TV17Q	1325.97	33.3582	-5.31286	0.04835
58849	TCONS_00033672	XLOC_033672	xpSc0053265:131357-138179	C6017DR	TRI2024Q	241.262	6.07341	-5.31195	0.04055
64564	TCONS_00008391	XLOC_008391	Sc0000564:644596-648308	TRI2024DR	TRI2024Q	4.76426	0.119972	-5.31148	0.0492
61418	TCONS_00016849	XLOC_016849	Sc0001630:119939-124039	TV03DR	TV17Q	244.497	6.16548	-5.30946	0.04525
52785	TCONS_00015037	XLOC_015037	Sc0001357:67288-69034	TV03Q	TV17DR	2565.69	64.7168	-5.30906	0.03145
61244	TCONS_00032693	XLOC_032693	xfSc0001658:29179-34041	TV17DR	TV17Q	30.1341	0.760932	-5.30749	0.04465
61166	TCONS_00022278	XLOC_022278	Sc0002683:269780-271930	TRI2024DR	TV17Q	141.726	3.5793	-5.30728	0.0444
56432	TCONS_00026523	XLOC_026523	Sc0003948:120055-128367	C6017Q	TV03DR	23.672	0.598523	-5.30563	0.0375
61165	TCONS_00008677	XLOC_008677	Sc0000594:268927-271624	TRI2024Q	TV17DR	52.9019	1.34437	-5.29832	0.0444
61624	TCONS_00029509	XLOC_029509	Sc0005653:70841-71549	TRI2024Q	TV17DR	111.622	2.83962	-5.29677	0.04575
50473	TCONS_00003018	XLOC_003018	Sc0000140:1129418-1133009	TRI2024DR	TV17Q	1022.75	26.0429	-5.29542	0.02825
41925	TCONS_00013377	XLOC_013377	Sc0001136:262495-263623	TV03Q	TV17DR	42.5381	1.08474	-5.29333	0.02465
61109	TCONS_00023688	XLOC_023688	Sc0003049:17930-31157	TV17DR	TV17Q	67.8547	1.73044	-5.29324	0.04405
45002	TCONS_00019907	XLOC_019907	Sc0002169:231884-234977	C6017DR	TV03Q	74.4858	1.90007	-5.29284	0.02575
55809	TCONS_00032395	XLOC_032395	xfSc0001241:17133-18078	TV03Q	TV17DR	75.4311	1.92433	-5.29273	0.03695
64793	TCONS_00015916	XLOC_015916	Sc0001474:285873-290621	C6017DR	TV03Q	148.647	3.79661	-5.29103	0.05
46215	TCONS_00014928	XLOC_014928	Sc0001341:211464-215151	TV03DR	TV17Q	1091.79	27.9102	-5.28975	0.02605
53799	TCONS_00005593	XLOC_005593	Sc0000311:897058-901174	TV03DR	TRI2024Q	538.276	13.7657	-5.28919	0.03355
64780	TCONS_00021603	XLOC_021603	Sc0002530:3072-3297	C6017DR	TRI2024Q	669.536	17.1309	-5.28849	0.04995
61529	TCONS_00017757	XLOC_017757	Sc0001776:108847-112470	TV03DR	TRI2024Q	9.33327	0.23897	-5.28748	0.0456
61737	TCONS_00036077	XLOC_036077	xpSc0055518:19411-26141	TRI2024DR	TV17Q	54.1749	1.38795	-5.2866	0.04595
55260	TCONS_00019179	XLOC_019179	Sc0002031:135202-135838	TRI2024DR	TV17Q	1698.38	43.5126	-5.28658	0.0362
61334	TCONS_00028108	XLOC_028108	Sc0004678:63547-67056	TRI2024DR	TV17Q	11.2682	0.288714	-5.28648	0.045
59264	TCONS_00020803	XLOC_020803	Sc0002355:60813-62274	TV17DR	TV17Q	929.132	23.808	-5.28637	0.04145
42340	TCONS_00020252	XLOC_020252	Sc0002240:7874-11799	TRI2024DR	TV17Q	1036.85	26.5948	-5.28492	0.02485
54453	TCONS_00032964	XLOC_032964	xfSc0004198:1493-3522	TV03DR	TRI2024Q	479.551	12.3134	-5.28338	0.0343
48948	TCONS_00015801	XLOC_015801	Sc0001461:300088-303680	TV03DR	TRI2024Q	852.708	21.8998	-5.28306	0.0276
61410	TCONS_00023771	XLOC_023771	Sc0003070:28370-34567	TRI2024Q	TV17DR	203.857	5.24643	-5.28008	0.0452
58797	TCONS_00024701	XLOC_024701	Sc0003332:110213-112645	C6017DR	TRI2024Q	529.132	13.619	-5.27994	0.04045
59758	TCONS_00006427	XLOC_006427	Sc0000384:868269-869027	TRI2024DR	TV17Q	860.222	22.1869	-5.27693	0.0425
61142	TCONS_00036147	XLOC_036147	xpSc0055771:12923-15841	C6017DR	C6017Q	319.912	8.25258	-5.27669	0.04435
53470	TCONS_00003702	XLOC_003702	Sc0000180:1134660-1135158	TV03DR	TRI2024Q	3301.1	85.1726	-5.27641	0.0327
55028	TCONS_00020188	XLOC_020188	Sc0002231:265237-265696	TRI2024Q	TV17DR	5469.12	141.156	-5.27595	0.03545
64566	TCONS_00032902	XLOC_032902	xfSc0003341:8327-8669	TRI2024DR	TRI2024Q	73.5524	1.89926	-5.27526	0.0492
55776	TCONS_00013009	XLOC_013009	Sc0001089:547237-547725	TV03Q	TRI2024Q	190.102	4.91025	-5.27483	0.03665
58585	TCONS_00000300	XLOC_000300	Sc0000008:89834-91820	C6017DR	TRI2024Q	329.336	8.50741	-5.2747	0.03985
54980	TCONS_00018046	XLOC_018046	Sc0001825:281948-285298	TV03DR	TV03Q	553.652	14.3084	-5.27405	0.0352
50463	TCONS_00001310	XLOC_001310	Sc0000047:689504-690312	C6017Q	TV03DR	9631.22	248.992	-5.27354	0.02825
64428	TCONS_00010370	XLOC_010370	Sc0000778:394638-406180	C6017DR	TRI2024Q	18.935	0.48969	-5.27305	0.0489
63514	TCONS_00003382	XLOC_003382	Sc0000162:138307-142295	TRI2024Q	TV17DR	134.149	3.47314	-5.27145	0.0478
42575	TCONS_00020252	XLOC_020252	Sc0002240:7874-11799	TRI2024DR	TRI2024Q	1036.85	26.8517	-5.27105	0.02515
58583	TCONS_00008468	XLOC_008468	Sc0000574:80203-81166	C6017DR	TV03Q	743.562	19.2591	-5.27084	0.03985
61612	TCONS_00015144	XLOC_015144	Sc0001375:231024-235613	TV17DR	TV17Q	13.8647	0.359529	-5.26916	0.0457
52043	TCONS_00000102	XLOC_000102	Sc0000002:294329-295241	C6017Q	TV17DR	2113.72	54.8667	-5.26771	0.03065
62306	TCONS_00011179	XLOC_011179	Sc0000874:5851-10102	TRI2024DR	TRI2024Q	7.23433	0.188155	-5.26487	0.0464
57686	TCONS_00024824	XLOC_024824	Sc0003372:5119-6187	C6017Q	TV03DR	46.7451	1.21583	-5.2648	0.03875
47868	TCONS_00028876	XLOC_028876	Sc0005140:95610-100691	TV17DR	TV17Q	1053.88	27.4268	-5.26397	0.02645
63696	TCONS_00033855	XLOC_033855	xpSc0053312:183750-193885	TV17DR	TV17Q	9.63429	0.250914	-5.26291	0.04795
56546	TCONS_00033287	XLOC_033287	xfSc0029830:267-774	C6017Q	TV03DR	1515.07	39.5285	-5.26035	0.03795
57783	TCONS_00034965	XLOC_034965	xpSc0053833:70131-74909	C6017DR	TV03DR	645.468	16.8559	-5.25902	0.0391
64440	TCONS_00019310	XLOC_019310	Sc0002058:195065-206234	C6017DR	TV17Q	38.4531	1.007	-5.25496	0.0489
60861	TCONS_00007464	XLOC_007464	Sc0000477:318735-325706	TV03DR	TV03Q	241.294	6.31998	-5.25472	0.0437
62383	TCONS_00031548	XLOC_031548	xfSc0000455:11465-17403	TV17DR	TV17Q	91.9846	2.41178	-5.25322	0.04665
61420	TCONS_00004673	XLOC_004673	Sc0000247:787766-793125	TV17DR	TV17Q	20.9107	0.548627	-5.25227	0.04525
53671	TCONS_00015037	XLOC_015037	Sc0001357:67288-69034	C6017Q	TV17DR	2464.8	64.7168	-5.25119	0.0334
61777	TCONS_00032064	XLOC_032064	xfSc0000844:69974-72490	C6017DR	TV17Q	240.691	6.32189	-5.25068	0.04605
63486	TCONS_00022196	XLOC_022196	Sc0002664:257868-258807	TRI2024DR	TV17DR	781.767	20.5545	-5.24921	0.0477
48953	TCONS_00033324	XLOC_033324	xfSc0039971:243-780	TV03DR	TV03Q	119.074	3.13158	-5.24882	0.02765
54656	TCONS_00024756	XLOC_024756	Sc0003346:90144-91119	TV03DR	TV17Q	1259.31	33.1528	-5.24736	0.0348
62312	TCONS_00008459	XLOC_008459	Sc0000573:337879-339590	C6017DR	TV17Q	39.0053	1.0282	-5.24548	0.0464
50538	TCONS_00015801	XLOC_015801	Sc0001461:300088-303680	C6017DR	TRI2024Q	830.201	21.8998	-5.24447	0.02845
64582	TCONS_00010649	XLOC_010649	Sc0000811:621584-623307	C6017DR	TRI2024Q	14.9905	0.395617	-5.2438	0.0493
57855	TCONS_00008436	XLOC_008436	Sc0000569:683568-686415	TV03DR	TRI2024Q	477.04	12.6038	-5.24218	0.0396
62400	TCONS_00029146	XLOC_029146	Sc0005353:66844-72976	C6017DR	TRI2024Q	105.402	2.78494	-5.24212	0.04675
64121	TCONS_00028632	XLOC_028632	Sc0004983:89365-96272	TV17DR	TV17Q	27.3991	0.724277	-5.24145	0.0485
63466	TCONS_00025399	XLOC_025399	Sc0003557:47878-54255	C6017DR	C6017Q	12.5246	0.331128	-5.24123	0.04765
63193	TCONS_00009029	XLOC_009029	Sc0000630:686974-693072	TV03DR	TV17Q	14.9883	0.396419	-5.24067	0.0473
61594	TCONS_00008649	XLOC_008649	Sc0000591:392410-394342	TV17DR	TV17Q	145.678	3.85758	-5.23894	0.04565
51922	TCONS_00006969	XLOC_006969	Sc0000436:886164-888048	C6017DR	TV03Q	47.3772	1.25559	-5.23775	0.0302
56455	TCONS_00024756	XLOC_024756	Sc0003346:90144-91119	TV03DR	TRI2024Q	1259.31	33.3884	-5.23714	0.0377
61623	TCONS_00027481	XLOC_027481	Sc0004382:131127-132166	TRI2024DR	TV17DR	1120.61	29.718	-5.2368	0.04575
61440	TCONS_00029890	XLOC_029890	Sc0006105:479-1816	C6017Q	TV17DR	59.6165	1.58129	-5.23654	0.0454
63491	TCONS_00017576	XLOC_017576	Sc0001737:219552-224492	TRI2024DR	TV17Q	59.7988	1.58687	-5.23586	0.0477
63526	TCONS_00024633	XLOC_024633	Sc0003313:203671-226817	TRI2024DR	TV17Q	8.05596	0.213984	-5.23448	0.04785
47510	TCONS_00014191	XLOC_014191	Sc0001232:493465-497603	TV03DR	TV03Q	37.7868	1.00378	-5.23437	0.02635
50451	TCONS_00029822	XLOC_029822	Sc0006025:19085-19661	C6017DR	TV03Q	108.391	2.88363	-5.23221	0.0282
58714	TCONS_00023530	XLOC_023530	Sc0003002:77356-81230	C6017DR	C6017Q	212.207	5.64632	-5.23202	0.04005
64774	TCONS_00029949	XLOC_029949	Sc0006243:13626-14400	TV03DR	TV17Q	709.739	18.9038	-5.23054	0.0499
53467	TCONS_00015744	XLOC_015744	Sc0001452:467076-469563	C6017DR	C6017Q	1147.9	30.5797	-5.23028	0.0327
63145	TCONS_00021362	XLOC_021362	Sc0002480:137509-139978	TV17DR	TV17Q	45.9668	1.22494	-5.22981	0.04715
62382	TCONS_00000892	XLOC_000892	Sc0000027:1596255-1612691	TRI2024DR	TV17Q	136.452	3.63846	-5.22892	0.04665
50456	TCONS_00020188	XLOC_020188	Sc0002231:265237-265696	C6017Q	TV17DR	5292.61	141.156	-5.22862	0.0282
53484	TCONS_00027921	XLOC_027921	Sc0004581:52296-53039	C6017DR	C6017Q	1979.01	53.0021	-5.22259	0.03285
61722	TCONS_00023376	XLOC_023376	Sc0002960:229381-230250	C6017Q	TV03DR	734.417	19.6818	-5.22166	0.04595
54015	TCONS_00007705	XLOC_007705	Sc0000497:579251-585124	TV17DR	TV17Q	391.003	10.4822	-5.22116	0.03395
55022	TCONS_00027921	XLOC_027921	Sc0004581:52296-53039	C6017DR	TV17Q	1979.01	53.0617	-5.22096	0.0354
60655	TCONS_00004540	XLOC_004540	Sc0000238:645092-646907	C6017DR	TV03Q	513.245	13.7809	-5.21891	0.04325
50921	TCONS_00033795	XLOC_033795	xpSc0053295:310879-312374	C6017Q	TV03Q	130.342	3.50271	-5.21768	0.0292
53044	TCONS_00020197	XLOC_020197	Sc0002231:305153-305465	TRI2024DR	TV17DR	6366.79	171.257	-5.21633	0.032
45581	TCONS_00017758	XLOC_017758	Sc0001777:8028-12745	TRI2024Q	TV17DR	38.362	1.03326	-5.21441	0.026
57659	TCONS_00008267	XLOC_008267	Sc0000551:306455-306968	TV03DR	TRI2024Q	260.209	7.00869	-5.21438	0.0385
55083	TCONS_00031349	XLOC_031349	xfSc0000321:151903-153491	C6017DR	TV17Q	951.598	25.6425	-5.21374	0.03565
62274	TCONS_00011179	XLOC_011179	Sc0000874:5851-10102	TV03DR	TRI2024Q	6.97871	0.188155	-5.21297	0.0462
61339	TCONS_00005498	XLOC_005498	Sc0000305:966078-969086	C6017Q	TV03DR	9.06863	0.244847	-5.21093	0.04505
57871	TCONS_00005500	XLOC_005500	Sc0000306:558445-558841	TV03DR	TV03Q	2687.75	72.5934	-5.21042	0.03975
51525	TCONS_00005728	XLOC_005728	Sc0000322:954532-957678	TV03DR	TV03Q	43.9014	1.18763	-5.20811	0.03005
45572	TCONS_00030614	XLOC_030614	xfSc0000056:66638-67653	C6017DR	TV03Q	90.393	2.44577	-5.20785	0.026
64530	TCONS_00019497	XLOC_019497	Sc0002089:73050-78272	TV03DR	TRI2024Q	15.0338	0.406815	-5.20769	0.04905
56032	TCONS_00018316	XLOC_018316	Sc0001868:318049-320049	TV03DR	TV17Q	1692.94	45.8914	-5.20516	0.037
64457	TCONS_00027576	XLOC_027576	Sc0004421:1719-6784	TRI2024DR	TV17Q	17.351	0.471885	-5.20044	0.04895
60816	TCONS_00028562	XLOC_028562	Sc0004930:37041-37636	C6017DR	TRI2024Q	2654.99	72.428	-5.19602	0.04335
57847	TCONS_00024239	XLOC_024239	Sc0003194:15807-22883	TV03DR	TRI2024Q	276.877	7.57332	-5.19218	0.03955
63116	TCONS_00020001	XLOC_020001	Sc0002191:373138-379658	TV17DR	TV17Q	23.3072	0.637687	-5.19178	0.04705
57708	TCONS_00009382	XLOC_009382	Sc0000663:756140-759655	TV03DR	TRI2024Q	159.329	4.36308	-5.19052	0.03885
61318	TCONS_00029146	XLOC_029146	Sc0005353:66844-72976	C6017DR	TV03Q	105.402	2.88683	-5.19028	0.045
64633	TCONS_00016285	XLOC_016285	Sc0001534:33116-33872	TV17DR	TV17Q	89.6976	2.45711	-5.19004	0.04945
57579	TCONS_00006607	XLOC_006607	Sc0000404:503888-505090	C6017Q	TV03DR	124.654	3.41882	-5.18829	0.03845
62922	TCONS_00010523	XLOC_010523	Sc0000794:253242-264429	TV17DR	TV17Q	15.1675	0.416214	-5.18752	0.0468
51058	TCONS_00014627	XLOC_014627	Sc0001294:447108-464463	TRI2024DR	TV17Q	1540.83	42.3058	-5.18671	0.02925
51534	TCONS_00005951	XLOC_005951	Sc0000342:396704-407245	TRI2024DR	TV17Q	1200.67	32.9726	-5.18643	0.0301
40580	TCONS_00000467	XLOC_000467	Sc0000013:381543-384028	C6017DR	TV17DR	50.3307	1.38223	-5.18637	0.0238
52156	TCONS_00021016	XLOC_021016	Sc0002400:39548-41849	TV03DR	TV03Q	1044.15	28.6798	-5.18616	0.03095
63726	TCONS_00020375	XLOC_020375	Sc0002262:159166-160752	TRI2024Q	TV17Q	82.2265	2.26075	-5.18473	0.04805
57769	TCONS_00003992	XLOC_003992	Sc0000200:438289-438839	C6017DR	TV03DR	229.332	6.31362	-5.18282	0.039
61707	TCONS_00004270	XLOC_004270	Sc0000219:124067-126349	TRI2024DR	TV17Q	373.819	10.3045	-5.181	0.04585
59051	TCONS_00008668	XLOC_008668	Sc0000593:416365-426252	C6017DR	TRI2024Q	142.209	3.92158	-5.18043	0.04115
63494	TCONS_00015033	XLOC_015033	Sc0001356:140612-143503	C6017Q	TV03DR	1020.87	28.1887	-5.17853	0.04775
60889	TCONS_00033979	XLOC_033979	xpSc0053346:251985-252840	C6017DR	TV17Q	751.329	20.7484	-5.17837	0.0438
51926	TCONS_00031414	XLOC_031414	xfSc0000374:45531-47232	TV03DR	TV17Q	1265.1	34.981	-5.17653	0.0302
64458	TCONS_00003250	XLOC_003250	Sc0000154:541066-543146	TV17DR	TV17Q	39.6004	1.0957	-5.17559	0.04895
52050	TCONS_00006930	XLOC_006930	Sc0000432:542504-545930	TV03DR	TRI2024Q	1706.76	47.2467	-5.1749	0.0307
64558	TCONS_00022830	XLOC_022830	Sc0002834:128306-132410	C6017DR	TV17Q	167.666	4.64149	-5.17486	0.04915
57469	TCONS_00026490	XLOC_026490	Sc0003941:167-13209	TV03Q	TV17DR	25.2992	0.700556	-5.17445	0.03825
57835	TCONS_00017848	XLOC_017848	Sc0001795:219670-223284	C6017DR	TRI2024Q	58.118	1.61162	-5.1724	0.03945
43832	TCONS_00016927	XLOC_016927	Sc0001644:270161-271048	TV03Q	TV17DR	83.7751	2.32508	-5.17117	0.0253
63760	TCONS_00010606	XLOC_010606	Sc0000806:250385-251054	TV17DR	TV17Q	83.7397	2.32601	-5.16998	0.0482
54565	TCONS_00026740	XLOC_026740	Sc0004046:169846-178468	TV03DR	TV03Q	553.766	15.3953	-5.16871	0.03435
53490	TCONS_00033149	XLOC_033149	xfSc0009221:797-2258	TV03DR	TV17Q	933.676	25.9599	-5.16856	0.03285
59025	TCONS_00006427	XLOC_006427	Sc0000384:868269-869027	C6017DR	TV17Q	797.308	22.1869	-5.16736	0.04095
61273	TCONS_00012220	XLOC_012220	Sc0000995:388032-390715	C6017Q	TV03DR	292.655	8.14485	-5.16717	0.0448
63219	TCONS_00029482	XLOC_029482	Sc0005636:17785-19788	TRI2024DR	TRI2024Q	34.6167	0.963748	-5.16667	0.0474
57572	TCONS_00017372	XLOC_017372	Sc0001713:299284-309087	C6017DR	TV03Q	400.42	11.1824	-5.16222	0.0384
64201	TCONS_00013366	XLOC_013366	Sc0001135:22462-28514	TV03DR	TV17Q	121.933	3.40666	-5.16158	0.04865
56547	TCONS_00027680	XLOC_027680	Sc0004469:36443-38097	C6017DR	TV03Q	412.688	11.5367	-5.16075	0.03795
51490	TCONS_00024205	XLOC_024205	Sc0003188:136906-137983	TRI2024DR	TV17Q	1969.45	55.0985	-5.15963	0.02955
63517	TCONS_00009713	XLOC_009713	Sc0000702:729369-732840	C6017DR	TV17Q	277.931	7.77579	-5.15959	0.0478
57873	TCONS_00002232	XLOC_002232	Sc0000094:1155416-1168954	TV03DR	TRI2024Q	451.083	12.6266	-5.15886	0.03975
59242	TCONS_00036085	XLOC_036085	xpSc0055542:11374-12793	C6017DR	TRI2024Q	496.983	13.9298	-5.15695	0.04125
60860	TCONS_00021137	XLOC_021137	Sc0002426:187379-201429	C6017Q	TV03DR	172.24	4.83236	-5.15555	0.0437
59034	TCONS_00020023	XLOC_020023	Sc0002195:254171-256431	TRI2024DR	TRI2024Q	32.7972	0.920179	-5.15552	0.041
52042	TCONS_00012941	XLOC_012941	Sc0001081:398251-400898	TV03DR	TV03Q	36.7621	1.03291	-5.15344	0.03065
53054	TCONS_00028349	XLOC_028349	Sc0004822:74243-75089	C6017DR	C6017Q	2196.31	61.7793	-5.15181	0.03215
58721	TCONS_00030646	XLOC_030646	xfSc0000062:72569-109880	C6017Q	TV03DR	32.6207	0.917823	-5.15143	0.0401
64403	TCONS_00030402	XLOC_030402	xfSc0000016:223017-224229	TRI2024DR	TV17Q	59.4898	1.67889	-5.14707	0.0488
63758	TCONS_00001631	XLOC_001631	Sc0000063:353980-358266	TV17DR	TV17Q	20.4748	0.578043	-5.14653	0.0482
50448	TCONS_00017336	XLOC_017336	Sc0001705:154094-157465	C6017DR	TV03Q	46.1938	1.30538	-5.14516	0.02815
63711	TCONS_00014191	XLOC_014191	Sc0001232:493465-497603	C6017DR	TV17Q	24.2452	0.686316	-5.14268	0.048
58589	TCONS_00013017	XLOC_013017	Sc0001091:188901-190473	C6017DR	TV03DR	87.4554	2.48011	-5.14007	0.0399
64700	TCONS_00014527	XLOC_014527	Sc0001279:528815-534098	TV03DR	TV17Q	30.5025	0.865661	-5.13898	0.0496
61245	TCONS_00032157	XLOC_032157	xfSc0000936:47457-48751	C6017DR	C6017Q	657.413	18.6621	-5.13862	0.0447
64552	TCONS_00033656	XLOC_033656	xpSc0053261:419074-419416	C6017Q	TV03DR	1575.06	44.7643	-5.13692	0.04915
57678	TCONS_00028876	XLOC_028876	Sc0005140:95610-100691	C6017DR	TV03Q	548.381	15.596	-5.13593	0.03865
64420	TCONS_00013698	XLOC_013698	Sc0001176:473497-480608	TV17DR	TV17Q	290.368	8.2611	-5.1354	0.04885
62352	TCONS_00034786	XLOC_034786	xpSc0053726:75359-78649	TRI2024DR	TV17Q	19.7755	0.56286	-5.13479	0.0465
64595	TCONS_00036147	XLOC_036147	xpSc0055771:12923-15841	C6017DR	TV03Q	319.912	9.10699	-5.13456	0.04935
54576	TCONS_00015010	XLOC_015010	Sc0001352:491610-494248	TRI2024DR	TV17Q	670.863	19.1006	-5.13432	0.03445
63519	TCONS_00017527	XLOC_017527	Sc0001732:313932-321489	TV17DR	TV17Q	11.7524	0.334707	-5.13392	0.0478
63012	TCONS_00009364	XLOC_009364	Sc0000663:526613-534676	TV03Q	TV17DR	69.561	1.98423	-5.13163	0.047
63501	TCONS_00036287	XLOC_036287	xpSc0056674:38-1276	C6017Q	TV17DR	79.6458	2.27247	-5.13126	0.04775
59255	TCONS_00036085	XLOC_036085	xpSc0055542:11374-12793	C6017DR	TV17Q	496.983	14.1833	-5.13093	0.0414
57662	TCONS_00031349	XLOC_031349	xfSc0000321:151903-153491	TRI2024DR	TV17Q	898.436	25.6425	-5.13081	0.0385
63143	TCONS_00004270	XLOC_004270	Sc0000219:124067-126349	C6017DR	TV17Q	360.643	10.3045	-5.12923	0.04715
64759	TCONS_00033236	XLOC_033236	xfSc0019528:0-1301	TV03DR	TRI2024Q	314.364	8.98901	-5.12813	0.04985
64605	TCONS_00029509	XLOC_029509	Sc0005653:70841-71549	TRI2024Q	TV17Q	111.622	3.19484	-5.12673	0.04935
48259	TCONS_00035818	XLOC_035818	xpSc0054740:31092-32766	TRI2024Q	TV17DR	79.1501	2.2735	-5.1216	0.0269
45580	TCONS_00034647	XLOC_034647	xpSc0053642:151850-156174	C6017Q	TV17DR	21.9663	0.630983	-5.12155	0.026
52047	TCONS_00014535	XLOC_014535	Sc0001280:68522-71318	TV03DR	TV03Q	24.0636	0.691981	-5.11998	0.0307
50501	TCONS_00027499	XLOC_027499	Sc0004391:69803-70959	C6017Q	TV03DR	5888.94	169.491	-5.11873	0.0283
58905	TCONS_00022796	XLOC_022796	Sc0002823:244964-259714	TV17DR	TV17Q	91.5436	2.63518	-5.11849	0.04085
50503	TCONS_00032083	XLOC_032083	xfSc0000862:76505-79957	C6017DR	TV03Q	56.4832	1.62684	-5.11768	0.0283
55797	TCONS_00006584	XLOC_006584	Sc0000401:759331-762098	TRI2024DR	TRI2024Q	970.411	27.9867	-5.11578	0.03685
62298	TCONS_00014989	XLOC_014989	Sc0001349:299582-300323	TV03DR	TRI2024Q	678.307	19.5678	-5.11538	0.04635
50452	TCONS_00004085	XLOC_004085	Sc0000206:245749-246632	TV03DR	TV03Q	96.6439	2.79165	-5.11349	0.0282
61168	TCONS_00029696	XLOC_029696	Sc0005877:33321-33693	C6017Q	TV03DR	1785.95	51.6445	-5.11193	0.04445
55204	TCONS_00035908	XLOC_035908	xpSc0055016:4617-6888	C6017Q	TV17DR	992.551	28.7122	-5.1114	0.0358
51065	TCONS_00017758	XLOC_017758	Sc0001777:8028-12745	TV03Q	TV17DR	35.6848	1.03326	-5.11004	0.0293
63518	TCONS_00006863	XLOC_006863	Sc0000425:608853-610796	TV03DR	TV17Q	44.3145	1.28454	-5.10846	0.0478
63770	TCONS_00013056	XLOC_013056	Sc0001096:247965-252366	TRI2024DR	TV17Q	15.9978	0.464213	-5.10695	0.04825
64721	TCONS_00004125	XLOC_004125	Sc0000209:554268-565396	TV03Q	TV17DR	10.4183	0.302352	-5.10674	0.0497
64766	TCONS_00003992	XLOC_003992	Sc0000200:438289-438839	C6017DR	C6017Q	229.332	6.66096	-5.10556	0.0499
53487	TCONS_00009239	XLOC_009239	Sc0000651:39469-39781	TV03Q	TV17DR	9423.81	274.433	-5.10179	0.03285
64523	TCONS_00016950	XLOC_016950	Sc0001647:355981-359477	C6017DR	TRI2024Q	13.6772	0.398811	-5.09993	0.04905
60807	TCONS_00008668	XLOC_008668	Sc0000593:416365-426252	TV03DR	TV17Q	163.018	4.75926	-5.09815	0.04325
48955	TCONS_00016927	XLOC_016927	Sc0001644:270161-271048	C6017Q	TV17DR	79.6092	2.32508	-5.09758	0.02765
56442	TCONS_00004542	XLOC_004542	Sc0000238:654566-657708	C6017DR	TV17DR	778.839	22.7703	-5.0961	0.03755
61118	TCONS_00004386	XLOC_004386	Sc0000227:223356-225228	TV17DR	TV17Q	283.509	8.29224	-5.09549	0.0441
54579	TCONS_00033149	XLOC_033149	xfSc0009221:797-2258	C6017DR	TV03Q	660.538	19.3477	-5.09341	0.0345
51927	TCONS_00030598	XLOC_030598	xfSc0000053:436236-436794	TV03DR	TV03Q	77.4019	2.26801	-5.09287	0.03025
53507	TCONS_00024205	XLOC_024205	Sc0003188:136906-137983	TV17DR	TV17Q	1879.94	55.0985	-5.09253	0.033
64186	TCONS_00024756	XLOC_024756	Sc0003346:90144-91119	C6017DR	TV03Q	669.624	19.6394	-5.09153	0.0486
61383	TCONS_00024405	XLOC_024405	Sc0003244:29453-33045	TV03DR	TRI2024Q	181.523	5.324	-5.0915	0.04515
64743	TCONS_00030663	XLOC_030663	xfSc0000066:335376-337067	TRI2024Q	TV17Q	60.708	1.7837	-5.08894	0.0498
51954	TCONS_00032097	XLOC_032097	xfSc0000868:39676-43875	C6017DR	TV03Q	31.0746	0.918619	-5.08012	0.0305
56431	TCONS_00024407	XLOC_024407	Sc0003245:116482-118990	C6017Q	TV03DR	1427	42.1887	-5.07999	0.0375
61100	TCONS_00011257	XLOC_011257	Sc0000881:213131-215062	TRI2024Q	TV17DR	703.332	20.8026	-5.07937	0.044
58898	TCONS_00010414	XLOC_010414	Sc0000782:5942-7492	TV03DR	TV17Q	702.983	20.8189	-5.07752	0.0408
63124	TCONS_00004410	XLOC_004410	Sc0000228:803611-807300	TV03DR	TRI2024Q	8.05381	0.238588	-5.07708	0.0471
60637	TCONS_00025398	XLOC_025398	Sc0003557:152557-153921	TV03DR	TRI2024Q	480.504	14.2635	-5.07415	0.0431
63490	TCONS_00000943	XLOC_000943	Sc0000029:182819-185505	TRI2024DR	TV17Q	22.5642	0.669931	-5.07388	0.0477
63492	TCONS_00011799	XLOC_011799	Sc0000944:388580-391024	TV17DR	TV17Q	22.1937	0.658933	-5.07387	0.0477
50604	TCONS_00022686	XLOC_022686	Sc0002795:54644-69126	C6017DR	TV03Q	43.158	1.28162	-5.07359	0.02905
57791	TCONS_00035908	XLOC_035908	xpSc0055016:4617-6888	TV03Q	TV17DR	966.832	28.7122	-5.07353	0.03915
57766	TCONS_00030175	XLOC_030175	Sc0006941:13868-16912	TV03Q	TV17DR	721.861	21.4374	-5.07352	0.03895
63100	TCONS_00011799	XLOC_011799	Sc0000944:388580-391024	TRI2024DR	TV17Q	22.1881	0.658933	-5.07351	0.047
59038	TCONS_00004270	XLOC_004270	Sc0000219:124067-126349	C6017DR	C6017Q	360.643	10.7149	-5.07288	0.04105
57655	TCONS_00035750	XLOC_035750	xpSc0054618:2827-7021	TRI2024DR	TV17Q	921.621	27.3911	-5.0724	0.03845
63771	TCONS_00033855	XLOC_033855	xpSc0053312:183750-193885	TRI2024DR	TV17Q	8.43978	0.250914	-5.07194	0.04825
57667	TCONS_00032974	XLOC_032974	xfSc0004285:6357-7322	C6017DR	C6017Q	1551.06	46.2674	-5.06711	0.0386
55688	TCONS_00003223	XLOC_003223	Sc0000153:115169-119412	TRI2024DR	TV17DR	1100.88	32.8736	-5.06558	0.0364
59590	TCONS_00032395	XLOC_032395	xfSc0001241:17133-18078	TRI2024Q	TV17DR	64.4064	1.92433	-5.06477	0.0419
48401	TCONS_00004469	XLOC_004469	Sc0000232:935252-939970	TV03Q	TV17DR	57.8909	1.7332	-5.06183	0.0271
64560	TCONS_00011732	XLOC_011732	Sc0000936:611797-614771	TRI2024DR	TV17Q	31.393	0.940525	-5.06083	0.04915
58870	TCONS_00032974	XLOC_032974	xfSc0004285:6357-7322	C6017DR	TV03Q	1551.06	46.4803	-5.06049	0.0406
60611	TCONS_00005431	XLOC_005431	Sc0000300:510185-510995	C6017Q	TV03DR	81.686	2.44828	-5.06025	0.0429
61243	TCONS_00028349	XLOC_028349	Sc0004822:74243-75089	TV03DR	TV17Q	1088.26	32.6751	-5.05769	0.04465
54005	TCONS_00014928	XLOC_014928	Sc0001341:211464-215151	C6017DR	TV17Q	929.334	27.9102	-5.05733	0.0339
61640	TCONS_00027837	XLOC_027837	Sc0004550:44842-48615	TRI2024DR	TRI2024Q	465.397	13.9781	-5.05722	0.0458
62288	TCONS_00032436	XLOC_032436	xfSc0001314:61491-62221	TV03DR	TV03Q	687.746	20.679	-5.05563	0.0463
63531	TCONS_00031595	XLOC_031595	xfSc0000475:83860-92073	TV17DR	TV17Q	17.972	0.540562	-5.05515	0.04785
59725	TCONS_00003561	XLOC_003561	Sc0000171:433960-434476	TV03DR	TV03Q	7962.64	239.559	-5.05479	0.0423
64765	TCONS_00033163	XLOC_033163	xfSc0010273:308-890	TV17DR	TV17Q	104.192	3.13657	-5.0539	0.04985
57249	TCONS_00027305	XLOC_027305	Sc0004294:33369-35006	C6017DR	C6017Q	1566.84	47.3869	-5.04722	0.03815
50559	TCONS_00028861	XLOC_028861	Sc0005124:80051-80978	C6017Q	TV17DR	186.679	5.64719	-5.04688	0.02865
64822	TCONS_00036477	XLOC_036477	xpSc0061210:119-808	C6017DR	TV17Q	120.712	3.66192	-5.04282	0.05
59263	TCONS_00002888	XLOC_002888	Sc0000132:871462-873362	TRI2024DR	TV17DR	822.1	24.9646	-5.04136	0.04145
64122	TCONS_00013366	XLOC_013366	Sc0001135:22462-28514	C6017DR	C6017Q	58.0918	1.76476	-5.04079	0.04855
56412	TCONS_00015744	XLOC_015744	Sc0001452:467076-469563	TV03DR	TV03Q	1150.75	34.9895	-5.0395	0.0374
53662	TCONS_00001310	XLOC_001310	Sc0000047:689504-690312	TV03Q	TV17DR	10366.5	315.743	-5.03704	0.03335
63102	TCONS_00017953	XLOC_017953	Sc0001811:96593-107287	TV17DR	TV17Q	123.702	3.76917	-5.03648	0.047
56562	TCONS_00015744	XLOC_015744	Sc0001452:467076-469563	C6017DR	TV03Q	1147.9	34.9895	-5.03593	0.03805
64622	TCONS_00000643	XLOC_000643	Sc0000020:20724-21393	TRI2024DR	TRI2024Q	23.7177	0.723808	-5.03421	0.04945
64456	TCONS_00014128	XLOC_014128	Sc0001224:325327-335070	TRI2024DR	TV17Q	14.4923	0.443082	-5.03157	0.04895
61376	TCONS_00033672	XLOC_033672	xpSc0053265:131357-138179	TV17DR	TV17Q	291.746	8.92334	-5.03098	0.0451
64607	TCONS_00008239	XLOC_008239	Sc0000549:500858-505249	TV17DR	TV17Q	86.8206	2.65837	-5.02942	0.04935
55082	TCONS_00003854	XLOC_003854	Sc0000189:623797-624966	TRI2024Q	TV17DR	1123.76	34.4403	-5.02809	0.03565
60802	TCONS_00027364	XLOC_027364	Sc0004318:93589-97299	C6017DR	TRI2024Q	281.332	8.62418	-5.02774	0.04325
51952	TCONS_00006930	XLOC_006930	Sc0000432:542504-545930	C6017DR	TV17Q	2230.09	68.3951	-5.02706	0.03045
58702	TCONS_00016883	XLOC_016883	Sc0001635:314831-317553	TRI2024DR	TV17DR	64.8197	1.99015	-5.02548	0.03995
52153	TCONS_00017400	XLOC_017400	Sc0001718:183804-184755	C6017DR	TV17DR	137.327	4.22169	-5.02365	0.0309
61282	TCONS_00010621	XLOC_010621	Sc0000808:281796-285495	TV03DR	TV03Q	271.624	8.35127	-5.02347	0.04485
52157	TCONS_00028284	XLOC_028284	Sc0004781:38094-38859	TV03DR	TV03Q	126.626	3.90827	-5.0179	0.03095
61371	TCONS_00009713	XLOC_009713	Sc0000702:729369-732840	TV03DR	TV03Q	316.603	9.77612	-5.01727	0.0451
53964	TCONS_00005940	XLOC_005940	Sc0000341:696544-697753	C6017Q	TRI2024DR	59.5367	1.8403	-5.01577	0.0338
58868	TCONS_00007208	XLOC_007208	Sc0000452:282374-292250	C6017Q	TV03DR	40.1434	1.24149	-5.01502	0.0406
64763	TCONS_00005477	XLOC_005477	Sc0000304:464706-468152	TRI2024DR	TV17Q	22.611	0.699978	-5.01357	0.04985
63493	TCONS_00029970	XLOC_029970	Sc0006280:3042-4536	TV17DR	TV17Q	524.962	16.2798	-5.01106	0.0477
51504	TCONS_00013377	XLOC_013377	Sc0001136:262495-263623	C6017Q	TV17DR	34.9588	1.08474	-5.01023	0.02975
58883	TCONS_00010414	XLOC_010414	Sc0000782:5942-7492	TV03DR	TRI2024Q	702.983	21.82	-5.00977	0.0407
52155	TCONS_00000176	XLOC_000176	Sc0000004:1143552-1145568	TV03DR	TV03Q	27.5372	0.858274	-5.0038	0.03095
60865	TCONS_00006584	XLOC_006584	Sc0000401:759331-762098	TRI2024DR	TV17Q	970.411	30.2911	-5.00163	0.0437
61740	TCONS_00006427	XLOC_006427	Sc0000384:868269-869027	C6017DR	TV03Q	797.308	24.9555	-4.99771	0.046
60652	TCONS_00020023	XLOC_020023	Sc0002195:254171-256431	C6017DR	TRI2024Q	29.3919	0.920179	-4.99736	0.0432
59594	TCONS_00031349	XLOC_031349	xfSc0000321:151903-153491	TV03DR	TV17Q	818.819	25.6425	-4.99693	0.0419
64733	TCONS_00029146	XLOC_029146	Sc0005353:66844-72976	TV03DR	TV03Q	92.1766	2.88683	-4.99684	0.0498
60615	TCONS_00034595	XLOC_034595	xpSc0053609:165590-167902	TV03DR	TRI2024Q	62.1898	1.94831	-4.99638	0.0429
53335	TCONS_00022117	XLOC_022117	Sc0002641:50122-50984	C6017DR	TV03Q	186.163	5.84332	-4.99363	0.03245
62404	TCONS_00013366	XLOC_013366	Sc0001135:22462-28514	TV03DR	TRI2024Q	121.933	3.82856	-4.99314	0.04675
53036	TCONS_00033440	XLOC_033440	xpSc0053215:200477-201392	C6017DR	TV03Q	44.0365	1.38602	-4.98968	0.03195
63733	TCONS_00028562	XLOC_028562	Sc0004930:37041-37636	TV03DR	TRI2024Q	2300.32	72.428	-4.98915	0.0481
64668	TCONS_00004540	XLOC_004540	Sc0000238:645092-646907	TV03DR	TV03Q	436.996	13.7809	-4.98688	0.0495
64376	TCONS_00016246	XLOC_016246	Sc0001528:88704-97886	TRI2024DR	TV17Q	13.6444	0.431871	-4.98156	0.04875
51949	TCONS_00001401	XLOC_001401	Sc0000051:27989-31849	C6017DR	TV03Q	91.3014	2.89715	-4.97793	0.03045
60644	TCONS_00023990	XLOC_023990	Sc0003126:228926-230796	C6017Q	TV03DR	59.0487	1.87534	-4.97668	0.04315
61269	TCONS_00014436	XLOC_014436	Sc0001266:186401-188335	TRI2024Q	TV17DR	36.5304	1.16151	-4.97503	0.04475
61323	TCONS_00010621	XLOC_010621	Sc0000808:281796-285495	TV03DR	TV17Q	271.624	8.63832	-4.97471	0.045
64583	TCONS_00033092	XLOC_033092	xfSc0006924:322-631	C6017DR	TRI2024Q	69.412	2.20754	-4.97467	0.0493
61107	TCONS_00014835	XLOC_014835	Sc0001326:177050-181629	TV17DR	TV17Q	505.401	16.0794	-4.97415	0.04405
61739	TCONS_00029652	XLOC_029652	Sc0005830:24441-25701	C6017Q	TV03DR	23.7657	0.757044	-4.97236	0.046
59749	TCONS_00031538	XLOC_031538	xfSc0000450:127754-129008	TRI2024DR	TRI2024Q	36.6935	1.17125	-4.9694	0.04245
63525	TCONS_00018269	XLOC_018269	Sc0001860:339570-341619	TRI2024DR	TV17Q	20.7328	0.66184	-4.96929	0.04785
59666	TCONS_00030528	XLOC_030528	xfSc0000037:394198-400588	TV03DR	TRI2024Q	19.3629	0.61837	-4.96868	0.04215
62275	TCONS_00028262	XLOC_028262	Sc0004769:52257-60631	TV03DR	TRI2024Q	191.753	6.12759	-4.96778	0.0462
59033	TCONS_00006584	XLOC_006584	Sc0000401:759331-762098	TV03DR	TRI2024Q	875.195	27.9867	-4.96679	0.041
52787	TCONS_00036477	XLOC_036477	xpSc0061210:119-808	C6017DR	TV03Q	120.712	3.87221	-4.96226	0.0315
59759	TCONS_00010288	XLOC_010288	Sc0000765:194094-198114	TRI2024DR	TV17Q	918.985	29.4826	-4.9621	0.0425
61251	TCONS_00028163	XLOC_028163	Sc0004705:124083-129426	TRI2024DR	TRI2024Q	21.3861	0.686761	-4.96072	0.0447
64794	TCONS_00033092	XLOC_033092	xfSc0006924:322-631	C6017DR	TRI2024DR	69.412	2.22926	-4.96055	0.05
53589	TCONS_00006531	XLOC_006531	Sc0000395:857500-861091	TV03Q	TRI2024DR	31.0613	0.998554	-4.95914	0.0331
55777	TCONS_00028876	XLOC_028876	Sc0005140:95610-100691	TRI2024DR	TRI2024Q	656.222	21.1038	-4.95861	0.03665
64442	TCONS_00014178	XLOC_014178	Sc0001230:354285-356744	TRI2024DR	TV17Q	29.8644	0.962059	-4.95616	0.0489
58703	TCONS_00017387	XLOC_017387	Sc0001717:82046-86044	TV17DR	TV17Q	418.03	13.4809	-4.95461	0.03995
59303	TCONS_00036085	XLOC_036085	xpSc0055542:11374-12793	TV17DR	TV17Q	439.174	14.1833	-4.95252	0.0417
52178	TCONS_00032782	XLOC_032782	xfSc0001982:1082-1487	TV03DR	TV03Q	163.207	5.28662	-4.94822	0.03125
63140	TCONS_00008436	XLOC_008436	Sc0000569:683568-686415	TV03Q	TRI2024Q	388.976	12.6038	-4.94775	0.04715
55770	TCONS_00009239	XLOC_009239	Sc0000651:39469-39781	TRI2024Q	TV17DR	8446.22	274.433	-4.94378	0.0366
63940	TCONS_00001634	XLOC_001634	Sc0000063:752222-768506	C6017DR	TV17Q	16.0665	0.523375	-4.94007	0.0484
59595	TCONS_00014147	XLOC_014147	Sc0001228:487688-498933	TV17DR	TV17Q	98.5513	3.21229	-4.9392	0.0419
64565	TCONS_00013366	XLOC_013366	Sc0001135:22462-28514	TRI2024DR	TRI2024Q	117.218	3.82856	-4.93625	0.0492
63528	TCONS_00002071	XLOC_002071	Sc0000083:1468601-1478471	TV17DR	TV17Q	173.318	5.66281	-4.93576	0.04785
59299	TCONS_00006112	XLOC_006112	Sc0000355:624138-626491	C6017DR	C6017Q	832.541	27.2052	-4.93556	0.0417
53041	TCONS_00006930	XLOC_006930	Sc0000432:542504-545930	C6017DR	TV03Q	2230.09	72.963	-4.93379	0.032
60618	TCONS_00018238	XLOC_018238	Sc0001856:65808-73891	TRI2024DR	TV17Q	277.758	9.08977	-4.93344	0.0429
62387	TCONS_00004248	XLOC_004248	Sc0000216:1019018-1025391	C6017DR	TRI2024Q	1925.85	63.0497	-4.93286	0.0467
61154	TCONS_00024987	XLOC_024987	Sc0003430:161079-163364	C6017Q	TV03DR	488.966	16.0137	-4.93236	0.0444
61525	TCONS_00024701	XLOC_024701	Sc0003332:110213-112645	C6017DR	C6017Q	529.132	17.3315	-4.93216	0.0456
53997	TCONS_00001310	XLOC_001310	Sc0000047:689504-690312	C6017Q	TV17DR	9631.22	315.743	-4.9309	0.03385
57789	TCONS_00006265	XLOC_006265	Sc0000368:620594-627643	TRI2024DR	TV17Q	569.843	18.7101	-4.92868	0.0391
50603	TCONS_00012238	XLOC_012238	Sc0000998:403259-404908	C6017DR	TV03Q	78.0381	2.56378	-4.92783	0.02905
53046	TCONS_00032472	XLOC_032472	xfSc0001355:55870-60766	C6017DR	TV03Q	47.2552	1.5545	-4.92595	0.03205
61272	TCONS_00031414	XLOC_031414	xfSc0000374:45531-47232	C6017DR	C6017Q	535.311	17.6241	-4.92476	0.0448
61226	TCONS_00008026	XLOC_008026	Sc0000529:149527-152535	TV03DR	TV03Q	779.562	25.6941	-4.92315	0.0446
52839	TCONS_00000176	XLOC_000176	Sc0000004:1143552-1145568	C6017DR	TV03Q	26.0399	0.858274	-4.92314	0.03175
54434	TCONS_00003895	XLOC_003895	Sc0000193:261109-262222	TV03DR	TV03Q	87.7337	2.8984	-4.9198	0.03415
60817	TCONS_00025971	XLOC_025971	Sc0003740:188673-189972	TV03DR	TRI2024Q	825.711	27.3303	-4.91707	0.04335
59572	TCONS_00024407	XLOC_024407	Sc0003245:116482-118990	TV03Q	TV17DR	2516.88	83.4749	-4.91415	0.0418
52181	TCONS_00003915	XLOC_003915	Sc0000194:496968-501523	C6017Q	TV17DR	89.4096	2.96543	-4.91412	0.03125
59645	TCONS_00014928	XLOC_014928	Sc0001341:211464-215151	C6017DR	C6017Q	929.334	30.8238	-4.91408	0.042
58889	TCONS_00012238	XLOC_012238	Sc0000998:403259-404908	C6017DR	TV03DR	78.0381	2.58997	-4.91317	0.04075
64192	TCONS_00022796	XLOC_022796	Sc0002823:244964-259714	TRI2024DR	TV17Q	79.3954	2.63518	-4.91308	0.0486
64594	TCONS_00023771	XLOC_023771	Sc0003070:28370-34567	C6017Q	TV03DR	117.984	3.9176	-4.91248	0.04935
53464	TCONS_00000876	XLOC_000876	Sc0000027:681919-685139	C6017Q	TRI2024DR	27.4812	0.912691	-4.91218	0.03265
55094	TCONS_00031918	XLOC_031918	xfSc0000739:92709-97793	C6017DR	TV03Q	771.74	25.7819	-4.90368	0.03575
63456	TCONS_00002716	XLOC_002716	Sc0000121:5936-11507	C6017Q	TV03DR	47.6547	1.59327	-4.90256	0.0476
53961	TCONS_00012832	XLOC_012832	Sc0001069:399639-402788	C6017DR	TV03Q	50.02	1.6739	-4.90122	0.0338
63503	TCONS_00008668	XLOC_008668	Sc0000593:416365-426252	C6017DR	TV17Q	142.209	4.75926	-4.90113	0.04775
55229	TCONS_00013838	XLOC_013838	Sc0001191:10923-11490	C6017DR	TV03Q	97.2009	3.25656	-4.89955	0.03605
64716	TCONS_00013398	XLOC_013398	Sc0001138:249421-251654	C6017DR	C6017Q	298.823	10.0169	-4.89878	0.0497
62309	TCONS_00029696	XLOC_029696	Sc0005877:33321-33693	TV03Q	TV17DR	2014.67	67.6306	-4.89673	0.0464
55750	TCONS_00008753	XLOC_008753	Sc0000602:774369-774748	TV03DR	TV17Q	7268.58	244.448	-4.89408	0.03655
53962	TCONS_00033795	XLOC_033795	xpSc0053295:310879-312374	TV03DR	TV03Q	104.101	3.50271	-4.89337	0.0338
53057	TCONS_00004469	XLOC_004469	Sc0000232:935252-939970	C6017Q	TV17DR	51.4903	1.7332	-4.89279	0.03215
60883	TCONS_00024701	XLOC_024701	Sc0003332:110213-112645	TV03DR	TV03Q	585.943	19.7361	-4.89185	0.0438
60603	TCONS_00025241	XLOC_025241	Sc0003505:52075-60905	C6017DR	TV03Q	373.602	12.6496	-4.88434	0.04285
63441	TCONS_00018722	XLOC_018722	Sc0001949:383902-386911	C6017DR	TV03DR	3560.13	120.718	-4.88222	0.04755
63103	TCONS_00007683	XLOC_007683	Sc0000496:328491-329442	C6017DR	TV03DR	83.8563	2.84752	-4.88014	0.04705
64115	TCONS_00035034	XLOC_035034	xpSc0053875:111381-115050	C6017Q	TV03DR	323.36	10.9985	-4.87776	0.0485
57477	TCONS_00033149	XLOC_033149	xfSc0009221:797-2258	C6017DR	C6017Q	660.538	22.4727	-4.8774	0.03835
62812	TCONS_00029989	XLOC_029989	Sc0006325:32125-32803	TV03DR	TV17DR	1071.82	36.4877	-4.8765	0.0468
52151	TCONS_00020164	XLOC_020164	Sc0002228:333453-350793	TRI2024Q	TV17DR	9.92982	0.338068	-4.87638	0.03085
56440	TCONS_00008753	XLOC_008753	Sc0000602:774369-774748	TV03DR	TRI2024Q	7268.58	247.89	-4.8739	0.03755
61167	TCONS_00023167	XLOC_023167	Sc0002911:220105-220780	TRI2024DR	TV17Q	710.155	24.2391	-4.87272	0.0444
64672	TCONS_00011964	XLOC_011964	Sc0000963:343644-346420	TV03Q	TRI2024Q	297.911	10.1771	-4.87149	0.0495
63498	TCONS_00014075	XLOC_014075	Sc0001218:423996-424825	TV03DR	TRI2024Q	5574.82	190.747	-4.86919	0.04775
62924	TCONS_00029889	XLOC_029889	Sc0006102:26374-31858	C6017DR	TV03DR	17.9894	0.616694	-4.86645	0.04685
64002	TCONS_00013829	XLOC_013829	Sc0001189:512464-515360	TV03DR	TV17Q	247.469	8.50299	-4.86313	0.04845
60636	TCONS_00012546	XLOC_012546	Sc0001034:432655-435721	TV03DR	TV03Q	453.6	15.5989	-4.8619	0.0431
61455	TCONS_00029970	XLOC_029970	Sc0006280:3042-4536	C6017DR	TV03Q	706.482	24.37	-4.85748	0.04545
63748	TCONS_00004248	XLOC_004248	Sc0000216:1019018-1025391	C6017DR	TRI2024DR	1925.85	66.4966	-4.85607	0.0482
60639	TCONS_00022341	XLOC_022341	Sc0002705:92067-96165	TV03Q	TV17DR	338.198	11.6927	-4.85419	0.0431
63541	TCONS_00006584	XLOC_006584	Sc0000401:759331-762098	TV03DR	TV17Q	875.195	30.2911	-4.85264	0.0479
52670	TCONS_00020164	XLOC_020164	Sc0002228:333453-350793	TV03Q	TV17DR	9.75703	0.338068	-4.85106	0.0313
59579	TCONS_00009542	XLOC_009542	Sc0000682:81653-82338	C6017DR	TRI2024Q	2628.8	91.1098	-4.85065	0.04185
60646	TCONS_00022269	XLOC_022269	Sc0002681:77386-83017	TV03Q	TV17DR	480.468	16.6533	-4.85056	0.04315
55023	TCONS_00032965	XLOC_032965	xfSc0004206:4674-6027	TV03DR	TV03Q	50.2153	1.74076	-4.85034	0.03545
60595	TCONS_00029970	XLOC_029970	Sc0006280:3042-4536	C6017DR	TRI2024Q	706.482	24.5517	-4.84676	0.0428
54905	TCONS_00009770	XLOC_009770	Sc0000707:635729-642422	C6017DR	TV03Q	24.0419	0.836943	-4.84428	0.03505
60804	TCONS_00036325	XLOC_036325	xpSc0057169:5565-9179	TV03DR	TRI2024Q	894.83	31.1673	-4.84351	0.04325
57677	TCONS_00015174	XLOC_015174	Sc0001379:48583-49186	C6017DR	TV03Q	105.239	3.66596	-4.84334	0.03865
63185	TCONS_00012038	XLOC_012038	Sc0000972:616926-626270	TV03DR	TRI2024Q	502.446	17.5635	-4.83832	0.0473
61348	TCONS_00024172	XLOC_024172	Sc0003177:195339-201435	C6017Q	TV17DR	645.107	22.5761	-4.83667	0.04505
54909	TCONS_00002577	XLOC_002577	Sc0000114:821534-821876	TV03DR	TV03Q	298.427	10.4528	-4.83542	0.0351
54430	TCONS_00002577	XLOC_002577	Sc0000114:821534-821876	C6017DR	TV03Q	297.772	10.4528	-4.83225	0.0341
64404	TCONS_00009713	XLOC_009713	Sc0000702:729369-732840	C6017DR	TV03Q	277.931	9.77612	-4.82932	0.04885
62374	TCONS_00035908	XLOC_035908	xpSc0055016:4617-6888	C6017Q	TV03DR	992.551	34.9462	-4.82793	0.04665
55019	TCONS_00030236	XLOC_030236	Sc0007331:28-892	C6017Q	TV03DR	2557.41	90.0758	-4.8274	0.0354
60819	TCONS_00011734	XLOC_011734	Sc0000936:113590-114811	TRI2024Q	TV17DR	46.4246	1.64433	-4.81932	0.04335
61454	TCONS_00026740	XLOC_026740	Sc0004046:169846-178468	C6017DR	TV03Q	434.64	15.3953	-4.81926	0.04545
63876	TCONS_00002071	XLOC_002071	Sc0000083:1468601-1478471	TRI2024DR	TV17Q	159.732	5.66281	-4.81799	0.04835
56050	TCONS_00017766	XLOC_017766	Sc0001778:141624-141858	C6017DR	TV03Q	591.068	21.0003	-4.81484	0.0371
55806	TCONS_00018633	XLOC_018633	Sc0001930:348083-351774	C6017DR	TV03Q	21.9262	0.779932	-4.81317	0.03695
61350	TCONS_00012952	XLOC_012952	Sc0001083:148426-150887	TRI2024DR	TV17DR	839.708	29.9299	-4.81023	0.04505
61136	TCONS_00015010	XLOC_015010	Sc0001352:491610-494248	TV03DR	TV17Q	535.361	19.1006	-4.80882	0.04425
61343	TCONS_00031529	XLOC_031529	xfSc0000436:65435-67707	TV03DR	TRI2024Q	58.6865	2.09559	-4.8076	0.04505
54450	TCONS_00009786	XLOC_009786	Sc0000708:679371-687219	C6017DR	TV03Q	29.4079	1.05015	-4.80754	0.0343
59730	TCONS_00026653	XLOC_026653	Sc0004017:131804-136621	TV03DR	TRI2024Q	519.867	18.6352	-4.80204	0.0423
63132	TCONS_00031547	XLOC_031547	xfSc0000454:90984-95988	TV17DR	TV17Q	835.365	29.9964	-4.79955	0.0471
53931	TCONS_00032871	XLOC_032871	xfSc0002636:15699-16513	C6017DR	TV17DR	108.548	3.90505	-4.79685	0.0337
62319	TCONS_00003018	XLOC_003018	Sc0000140:1129418-1133009	TV03DR	TRI2024Q	1207.64	43.4811	-4.79566	0.04645
63195	TCONS_00016422	XLOC_016422	Sc0001562:382655-385553	C6017Q	TV03DR	31.5968	1.14172	-4.7905	0.04735
58709	TCONS_00007705	XLOC_007705	Sc0000497:579251-585124	TRI2024DR	TRI2024Q	466.071	16.8767	-4.78744	0.04
61101	TCONS_00014161	XLOC_014161	Sc0001229:553298-553913	TRI2024Q	TV17DR	83.9864	3.04238	-4.78688	0.044
61438	TCONS_00015607	XLOC_015607	Sc0001432:498698-503255	TRI2024DR	TRI2024Q	9.59422	0.347707	-4.78622	0.0454
64625	TCONS_00011734	XLOC_011734	Sc0000936:113590-114811	C6017Q	TV17DR	45.3027	1.64433	-4.78403	0.04945
55231	TCONS_00024968	XLOC_024968	Sc0003423:73392-74491	TV03DR	TV03Q	173.534	6.31434	-4.78044	0.03605
63129	TCONS_00027305	XLOC_027305	Sc0004294:33369-35006	TV03DR	TV17Q	1625.76	59.409	-4.77429	0.0471
64417	TCONS_00009790	XLOC_009790	Sc0000709:475192-478708	TV03Q	TV17DR	1352.68	49.6875	-4.7668	0.04885
62391	TCONS_00013824	XLOC_013824	Sc0001189:389340-391001	TV03Q	TRI2024Q	36.6604	1.36011	-4.75243	0.0467
55790	TCONS_00008240	XLOC_008240	Sc0000549:524666-526397	TV03DR	TV03Q	66.9665	2.49334	-4.74729	0.03675
64789	TCONS_00010504	XLOC_010504	Sc0000792:88966-95211	C6017Q	TV03DR	17.5687	0.654524	-4.74641	0.05
61705	TCONS_00017372	XLOC_017372	Sc0001713:299284-309087	C6017DR	TV17Q	400.42	14.9268	-4.74554	0.04585
64747	TCONS_00024701	XLOC_024701	Sc0003332:110213-112645	C6017DR	TV03Q	529.132	19.7361	-4.74472	0.04985
63698	TCONS_00012934	XLOC_012934	Sc0001080:373666-374469	C6017Q	TV03DR	269.725	10.0687	-4.74353	0.048
55219	TCONS_00015174	XLOC_015174	Sc0001379:48583-49186	TV03DR	TV03Q	97.7166	3.66596	-4.73634	0.03595
55281	TCONS_00012952	XLOC_012952	Sc0001083:148426-150887	C6017Q	TV03DR	2028.58	76.1648	-4.7352	0.0363
63815	TCONS_00019888	XLOC_019888	Sc0002165:149208-154899	C6017Q	TV03DR	33.301	1.25532	-4.72944	0.0483
55199	TCONS_00010279	XLOC_010279	Sc0000765:118877-130520	TRI2024Q	TV17DR	1135.7	42.9147	-4.72596	0.03575
64549	TCONS_00005197	XLOC_005197	Sc0000284:444029-447753	C6017Q	TV03DR	420.516	15.9001	-4.72505	0.04915
64669	TCONS_00010414	XLOC_010414	Sc0000782:5942-7492	TV03DR	TV03Q	702.983	26.5862	-4.72474	0.0495
64790	TCONS_00014436	XLOC_014436	Sc0001266:186401-188335	C6017Q	TV03DR	27.5434	1.04274	-4.72325	0.05
58717	TCONS_00003018	XLOC_003018	Sc0000140:1129418-1133009	C6017DR	TRI2024Q	1148.22	43.4811	-4.72287	0.04005
61597	TCONS_00029075	XLOC_029075	Sc0005302:22653-23208	TRI2024DR	TRI2024Q	85.0425	3.22228	-4.72203	0.0457
63144	TCONS_00027305	XLOC_027305	Sc0004294:33369-35006	C6017DR	TV17Q	1566.84	59.409	-4.72103	0.04715
56513	TCONS_00015801	XLOC_015801	Sc0001461:300088-303680	C6017DR	C6017Q	830.201	31.5158	-4.71931	0.0379
63536	TCONS_00018046	XLOC_018046	Sc0001825:281948-285298	TV03DR	TRI2024Q	553.652	21.0575	-4.71657	0.0479
64548	TCONS_00031108	XLOC_031108	xfSc0000204:21801-25113	TRI2024DR	TV17Q	412.987	15.7102	-4.71632	0.0491
55705	TCONS_00036171	XLOC_036171	xpSc0055881:20579-20837	C6017DR	TV03Q	420.172	16.0113	-4.71382	0.03645
61316	TCONS_00031918	XLOC_031918	xfSc0000739:92709-97793	C6017DR	C6017Q	771.74	29.4226	-4.71312	0.045
63464	TCONS_00029368	XLOC_029368	Sc0005541:3503-10936	TV03DR	TRI2024Q	22.8721	0.872358	-4.71252	0.0476
64616	TCONS_00032995	XLOC_032995	xfSc0004544:237-1355	C6017DR	C6017Q	926.261	35.3725	-4.71072	0.04945
61141	TCONS_00014627	XLOC_014627	Sc0001294:447108-464463	TV17DR	TV17Q	1105.64	42.3058	-4.70788	0.0443
61210	TCONS_00020188	XLOC_020188	Sc0002231:265237-265696	TV03Q	TV17DR	3675.23	141.156	-4.70247	0.04455
54623	TCONS_00020716	XLOC_020716	Sc0002341:5557-10897	C6017Q	TV17DR	20.8701	0.802094	-4.70152	0.0346
63749	TCONS_00028876	XLOC_028876	Sc0005140:95610-100691	C6017DR	TRI2024Q	548.381	21.1038	-4.6996	0.0482
62254	TCONS_00021528	XLOC_021528	Sc0002512:37312-43222	TV17DR	TV17Q	516.421	19.8789	-4.69924	0.0461
64421	TCONS_00003702	XLOC_003702	Sc0000180:1134660-1135158	TV03DR	TV03Q	3301.1	127.198	-4.69779	0.0489
61271	TCONS_00001496	XLOC_001496	Sc0000057:247184-253455	TV17DR	TV17Q	529.974	20.438	-4.6966	0.04475
62370	TCONS_00036325	XLOC_036325	xpSc0057169:5565-9179	TV03DR	TV17Q	894.83	34.6533	-4.69055	0.0466
64592	TCONS_00001159	XLOC_001159	Sc0000038:1566657-1570302	TRI2024DR	TV17Q	1065.41	41.2958	-4.68927	0.0493
61721	TCONS_00022457	XLOC_022457	Sc0002735:272713-278068	TV17DR	TV17Q	480.844	18.7024	-4.68428	0.0459
56398	TCONS_00029368	XLOC_029368	Sc0005541:3503-10936	TV03DR	TV03Q	22.8721	0.890985	-4.68204	0.03725
63181	TCONS_00034706	XLOC_034706	xpSc0053676:1792-2374	TV03DR	TV03Q	2138.98	83.5783	-4.67765	0.0473
64720	TCONS_00027600	XLOC_027600	Sc0004432:73884-75393	C6017Q	TV17DR	514.795	20.1957	-4.67187	0.0497
62378	TCONS_00033149	XLOC_033149	xfSc0009221:797-2258	C6017DR	TV17Q	660.538	25.9599	-4.66928	0.04665
63734	TCONS_00009239	XLOC_009239	Sc0000651:39469-39781	TRI2024DR	TV17DR	6974.3	274.433	-4.66752	0.0481
61630	TCONS_00034760	XLOC_034760	xpSc0053704:115679-125786	TV17DR	TV17Q	528.667	20.8372	-4.66513	0.04575
57763	TCONS_00008163	XLOC_008163	Sc0000542:214597-217438	TV03DR	TV03Q	21.0797	0.83452	-4.65876	0.03895
64694	TCONS_00007181	XLOC_007181	Sc0000450:73766-78528	TV03DR	TRI2024Q	16.2012	0.641996	-4.65739	0.0496
56396	TCONS_00012610	XLOC_012610	Sc0001044:332447-336248	TRI2024Q	TV17DR	19.4869	0.77478	-4.65257	0.0372
55780	TCONS_00019743	XLOC_019743	Sc0002137:205955-211376	TRI2024Q	TV17DR	1437.56	57.2074	-4.65128	0.03665
57868	TCONS_00022686	XLOC_022686	Sc0002795:54644-69126	TV03DR	TV03Q	32.0253	1.28162	-4.64317	0.0397
61092	TCONS_00006930	XLOC_006930	Sc0000432:542504-545930	TV03DR	TV17Q	1706.76	68.3951	-4.64122	0.04395
57475	TCONS_00011848	XLOC_011848	Sc0000951:147148-151406	TRI2024Q	TV17DR	940.441	37.717	-4.64005	0.0383
59050	TCONS_00017014	XLOC_017014	Sc0001658:480088-480745	C6017Q	TV03Q	60.2874	2.42568	-4.63539	0.04115
63246	TCONS_00035740	XLOC_035740	xpSc0054595:24963-25179	TV03Q	TRI2024Q	33068.6	1334.57	-4.63102	0.0475
63692	TCONS_00032447	XLOC_032447	xfSc0001323:1087-1555	TV03DR	TRI2024Q	116.733	4.72101	-4.62798	0.04795
63856	TCONS_00036325	XLOC_036325	xpSc0057169:5565-9179	TV03DR	TRI2024DR	894.83	36.2214	-4.6267	0.0483
56408	TCONS_00002247	XLOC_002247	Sc0000095:915210-916632	TRI2024Q	TV17DR	34.3364	1.39601	-4.62036	0.03735
63110	TCONS_00004178	XLOC_004178	Sc0000212:1102060-1102270	TV03Q	TRI2024Q	25399.1	1035.64	-4.61619	0.04705
59044	TCONS_00015561	XLOC_015561	Sc0001421:407890-408424	TRI2024Q	TV17DR	5612.97	228.876	-4.61612	0.04105
60653	TCONS_00035740	XLOC_035740	xpSc0054595:24963-25179	TV03DR	TRI2024Q	32662.2	1334.57	-4.61318	0.0432
56404	TCONS_00000482	XLOC_000482	Sc0000013:1038291-1038864	C6017DR	TV03Q	86.7416	3.56987	-4.60278	0.03735
62252	TCONS_00016727	XLOC_016727	Sc0001609:230968-231553	TV03DR	TV17Q	4077.92	168.025	-4.60108	0.0461
59041	TCONS_00026441	XLOC_026441	Sc0003922:38858-41202	TV03DR	TV03Q	21.5223	0.889506	-4.59669	0.04105
57676	TCONS_00014191	XLOC_014191	Sc0001232:493465-497603	C6017DR	TV03Q	24.2452	1.00378	-4.59418	0.03865
60828	TCONS_00020252	XLOC_020252	Sc0002240:7874-11799	TV03DR	TV03Q	615.946	25.5076	-4.5938	0.04345
63527	TCONS_00028876	XLOC_028876	Sc0005140:95610-100691	TRI2024DR	TV17Q	656.222	27.4268	-4.58053	0.04785
59117	TCONS_00010279	XLOC_010279	Sc0000765:118877-130520	C6017Q	TV17DR	1021.89	42.9147	-4.57362	0.04115
58896	TCONS_00010606	XLOC_010606	Sc0000806:250385-251054	TV03DR	TV03Q	71.6692	3.02126	-4.56813	0.0408
63170	TCONS_00009947	XLOC_009947	Sc0000724:617387-618692	TV03DR	TV03Q	2166.3	91.6626	-4.56276	0.0473
63156	TCONS_00003223	XLOC_003223	Sc0000153:115169-119412	C6017Q	TV03DR	1613.45	68.2916	-4.56229	0.04725
63469	TCONS_00030528	XLOC_030528	xfSc0000037:394198-400588	C6017DR	TRI2024Q	14.5593	0.61837	-4.55733	0.04765
64117	TCONS_00003018	XLOC_003018	Sc0000140:1129418-1133009	TRI2024DR	TRI2024Q	1022.75	43.4811	-4.55593	0.0485
63471	TCONS_00009542	XLOC_009542	Sc0000682:81653-82338	C6017DR	TV17DR	2628.8	111.997	-4.55287	0.04765
63533	TCONS_00006930	XLOC_006930	Sc0000432:542504-545930	TV03DR	TV03Q	1706.76	72.963	-4.54795	0.0479
55725	TCONS_00020716	XLOC_020716	Sc0002341:5557-10897	TV03Q	TV17DR	18.7568	0.802094	-4.5475	0.0365
61312	TCONS_00031918	XLOC_031918	xfSc0000739:92709-97793	C6017DR	TRI2024Q	771.74	33.0404	-4.54581	0.04495
58729	TCONS_00020593	XLOC_020593	Sc0002310:258391-260496	TV03DR	TV03Q	20.0029	0.856586	-4.54547	0.04015
57876	TCONS_00028861	XLOC_028861	Sc0005124:80051-80978	TRI2024DR	TV17DR	131.765	5.64719	-4.54429	0.03975
57777	TCONS_00036334	XLOC_036334	xpSc0057279:2455-4944	C6017DR	TV03Q	64.8878	2.7969	-4.53605	0.03905
58738	TCONS_00002247	XLOC_002247	Sc0000095:915210-916632	TV03Q	TV17DR	32.3772	1.39601	-4.5356	0.04015
61419	TCONS_00020252	XLOC_020252	Sc0002240:7874-11799	TV03DR	TV17Q	615.946	26.5948	-4.53359	0.04525
22054	TCONS_00009639	XLOC_009639	Sc0000694:580568-586059	TV03Q	TV17Q	11804.4	511.565	-4.52826	0.01285
63929	TCONS_00016727	XLOC_016727	Sc0001609:230968-231553	TV03DR	TRI2024Q	4077.92	177.359	-4.52309	0.0484
63481	TCONS_00020252	XLOC_020252	Sc0002240:7874-11799	TV03DR	TRI2024Q	615.946	26.8517	-4.51972	0.0477
59245	TCONS_00003915	XLOC_003915	Sc0000194:496968-501523	TRI2024Q	TV17DR	68.0202	2.96543	-4.51965	0.04125
58890	TCONS_00033314	XLOC_033314	xfSc0036830:358-798	C6017DR	TV03Q	283.17	12.4525	-4.50716	0.04075
59275	TCONS_00017400	XLOC_017400	Sc0001718:183804-184755	TRI2024Q	TV17DR	95.4162	4.22169	-4.49834	0.0415
63214	TCONS_00015801	XLOC_015801	Sc0001461:300088-303680	TV03DR	TV03Q	852.708	38.3493	-4.47478	0.0474
61161	TCONS_00028776	XLOC_028776	Sc0005060:109674-109995	C6017DR	TV17DR	15420.3	698.654	-4.46411	0.0444
64701	TCONS_00006188	XLOC_006188	Sc0000363:550721-552452	C6017Q	TV03DR	3814.01	173.85	-4.45539	0.04965
59039	TCONS_00024372	XLOC_024372	Sc0003233:188971-193393	C6017DR	TV03Q	14.1115	0.644752	-4.45198	0.04105
59765	TCONS_00020117	XLOC_020117	Sc0002218:191632-192085	C6017Q	TV17DR	6103.04	280.771	-4.44206	0.04255
60882	TCONS_00018478	XLOC_018478	Sc0001899:377472-379412	TV03DR	TV03Q	63.3731	2.92705	-4.43635	0.0438
64702	TCONS_00015801	XLOC_015801	Sc0001461:300088-303680	C6017DR	TV03Q	830.201	38.3493	-4.43619	0.04965
61748	TCONS_00006409	XLOC_006409	Sc0000383:426920-427436	TRI2024Q	TV17DR	87.5305	4.06054	-4.43004	0.046
60818	TCONS_00005994	XLOC_005994	Sc0000346:79475-82957	TRI2024Q	TV17DR	2784.47	129.752	-4.42358	0.04335
63836	TCONS_00015738	XLOC_015738	Sc0001452:46508-54201	TV03DR	TV03Q	1107.29	51.7845	-4.41837	0.0483
63704	TCONS_00028776	XLOC_028776	Sc0005060:109674-109995	C6017DR	TRI2024Q	15420.3	725.453	-4.4098	0.048
63114	TCONS_00015738	XLOC_015738	Sc0001452:46508-54201	TV03DR	TV17Q	1107.29	52.7069	-4.3929	0.04705
59575	TCONS_00029472	XLOC_029472	Sc0005628:442-960	C6017DR	TV03Q	193.932	9.29453	-4.38302	0.04185
62971	TCONS_00032995	XLOC_032995	xfSc0004544:237-1355	TV03DR	TV17Q	2379.23	114.159	-4.38138	0.0469
64377	TCONS_00032273	XLOC_032273	xfSc0001076:6380-7124	C6017DR	TV03Q	52.4278	2.52175	-4.37783	0.0488
22546	TCONS_00009639	XLOC_009639	Sc0000694:580568-586059	TV03Q	TRI2024Q	11804.4	581.045	-4.34453	0.0132
61378	TCONS_00008163	XLOC_008163	Sc0000542:214597-217438	C6017DR	TV03Q	16.8613	0.83452	-4.33662	0.04515
63203	TCONS_00031033	XLOC_031033	xfSc0000170:261043-261574	C6017Q	TV17DR	87.0586	4.32047	-4.33273	0.04735
61620	TCONS_00033205	XLOC_033205	xfSc0014856:315-1484	TV03DR	TV03Q	30.3148	1.50653	-4.33072	0.04575
61138	TCONS_00000301	XLOC_000301	Sc0000008:91893-93965	TV03DR	TV03Q	134.916	6.71199	-4.32918	0.0443
63117	TCONS_00009468	XLOC_009468	Sc0000672:450672-453591	TV03DR	TV03Q	16.915	0.842845	-4.32689	0.0471
62349	TCONS_00022117	XLOC_022117	Sc0002641:50122-50984	TV03DR	TV03Q	116.093	5.84332	-4.31235	0.0465
63747	TCONS_00008773	XLOC_008773	Sc0000603:42170-50571	TV03DR	TV03Q	26.688	1.35065	-4.30446	0.0482
63974	TCONS_00031514	XLOC_031514	xfSc0000424:130552-133296	TV03DR	TV03Q	38.684	1.96706	-4.29762	0.04845
64482	TCONS_00028707	XLOC_028707	Sc0005015:38641-42636	TV03DR	TV03Q	17.0058	0.868611	-4.29117	0.04905
61725	TCONS_00005994	XLOC_005994	Sc0000346:79475-82957	C6017Q	TV17DR	2483.35	129.752	-4.25846	0.04595
61391	TCONS_00010256	XLOC_010256	Sc0000762:700158-701759	TRI2024Q	TV17DR	30.6477	1.60539	-4.25479	0.04515
63166	TCONS_00001401	XLOC_001401	Sc0000051:27989-31849	TV03DR	TV03Q	55.1826	2.89715	-4.25151	0.0473
62968	TCONS_00020334	XLOC_020334	Sc0002255:307361-312126	TV03Q	TV17DR	21.6625	1.14794	-4.23808	0.0469
64784	TCONS_00000467	XLOC_000467	Sc0000013:381543-384028	TRI2024Q	TV17DR	25.5651	1.38223	-4.20911	0.04995
63476	TCONS_00002229	XLOC_002229	Sc0000094:460636-461283	TRI2024Q	TV17DR	122.831	6.70025	-4.19631	0.04765
61536	TCONS_00012569	XLOC_012569	Sc0001037:480307-481246	TV03DR	TV03Q	37.4756	2.08655	-4.16676	0.04565
64575	TCONS_00031514	XLOC_031514	xfSc0000424:130552-133296	TV03DR	TV17DR	38.684	2.15643	-4.16502	0.04925
64405	TCONS_00002553	XLOC_002553	Sc0000113:1020798-1022355	TV03DR	TV03Q	19.6963	1.1025	-4.15908	0.04885
63459	TCONS_00033440	XLOC_033440	xpSc0053215:200477-201392	TV03DR	TV03Q	24.4907	1.38602	-4.14321	0.0476
62295	TCONS_00006886	XLOC_006886	Sc0000427:379139-379697	C6017DR	TV03Q	65.8122	3.75516	-4.13141	0.04635
63196	TCONS_00033795	XLOC_033795	xpSc0053295:310879-312374	C6017DR	TV03Q	60.2619	3.50271	-4.1047	0.04735
34073	TCONS_00004176	XLOC_004176	Sc0000212:1098629-1100867	C6017DR	TV17Q	1588.16	95.0499	-4.06253	0.0195
31016	TCONS_00035794	XLOC_035794	xpSc0054695:57272-58890	TV03Q	TV17Q	28750.8	1918.36	-3.90566	0.01745
63451	TCONS_00002547	XLOC_002547	Sc0000113:474290-475857	TRI2024DR	TRI2024Q	11.7536	0.841288	-3.80436	0.04755
40924	TCONS_00035794	XLOC_035794	xpSc0054695:57272-58890	TV03DR	TV17Q	23403.5	1918.36	-3.60878	0.02405
53958	TCONS_00035794	XLOC_035794	xpSc0054695:57272-58890	TRI2024DR	TV17Q	17845.7	1918.36	-3.21763	0.03375
47365	TCONS_00015622	XLOC_015622	Sc0001434:143781-144555	TV03Q	TRI2024Q	11955.3	1533.87	-2.9624	0.02625
47363	TCONS_00006848	XLOC_006848	Sc0000423:160542-161001	TV03Q	TRI2024Q	55.1091	8.9162	-2.62779	0.02625
57691	TCONS_00008627	XLOC_008627	Sc0000591:126128-126638	TV03DR	TRI2024DR	6.28214	1.03667	-2.5993	0.03875
56564	TCONS_00018694	XLOC_018694	Sc0001944:74615-75221	TV03DR	TRI2024Q	5.97377	1.01266	-2.56049	0.03805
56566	TCONS_00030269	XLOC_030269	xfSc0000001:700358-700959	TV03DR	TRI2024Q	7.06293	1.20855	-2.54698	0.03805
47372	TCONS_00030965	XLOC_030965	xfSc0000144:129472-130114	TV03Q	TRI2024Q	88.5992	15.7782	-2.48936	0.02625
47362	TCONS_00006004	XLOC_006004	Sc0000347:633441-634207	TV03Q	TRI2024Q	60.2487	10.8124	-2.47824	0.02625
47373	TCONS_00032961	XLOC_032961	xfSc0004141:1627-2617	TV03Q	TRI2024Q	52.1606	9.46283	-2.46262	0.02625
48263	TCONS_00001952	XLOC_001952	Sc0000077:945972-946779	TV03Q	TRI2024DR	67.9889	12.4107	-2.45372	0.02695
56565	TCONS_00026688	XLOC_026688	Sc0004030:86143-86551	TV03DR	TRI2024Q	7.62952	1.41089	-2.43499	0.03805
47368	TCONS_00027358	XLOC_027358	Sc0004317:2580-3081	TV03Q	TRI2024Q	39.5741	7.32739	-2.43319	0.02625
47364	TCONS_00012494	XLOC_012494	Sc0001028:395913-396643	TV03Q	TRI2024Q	32.984	6.10934	-2.43268	0.02625
47367	TCONS_00026682	XLOC_026682	Sc0004027:11071-11278	TV03Q	TRI2024Q	37.483	6.97222	-2.42655	0.02625
47370	TCONS_00028498	XLOC_028498	Sc0004895:68127-68322	TV03Q	TRI2024Q	44.4679	8.44528	-2.39655	0.02625
47371	TCONS_00028760	XLOC_028760	Sc0005053:72297-72786	TV03Q	TRI2024Q	17.175	3.26527	-2.39503	0.02625
47360	TCONS_00001648	XLOC_001648	Sc0000064:40737-41637	TV03Q	TRI2024Q	28.7268	5.47987	-2.39018	0.02625
47366	TCONS_00025896	XLOC_025896	Sc0003713:95929-96897	TV03Q	TRI2024Q	22.0164	4.20214	-2.38938	0.02625
47361	TCONS_00004962	XLOC_004962	Sc0000271:118158-119057	TV03Q	TRI2024Q	37.2394	7.24456	-2.36186	0.02625
48271	TCONS_00012775	XLOC_012775	Sc0001061:142449-142874	TV03Q	TRI2024DR	25.5335	5.00903	-2.34979	0.02695
47369	TCONS_00027437	XLOC_027437	Sc0004357:13040-13280	TV03Q	TRI2024Q	22.6774	4.45774	-2.34687	0.02625
56563	TCONS_00016026	XLOC_016026	Sc0001493:51376-51832	TV03DR	TRI2024Q	5.55929	1.10649	-2.32891	0.03805
48275	TCONS_00020336	XLOC_020336	Sc0002255:169136-169442	TV03Q	TRI2024DR	34.3196	6.84022	-2.32692	0.02695
47550	TCONS_00025081	XLOC_025081	Sc0003457:177461-177734	TV03Q	TRI2024Q	12.8126	2.57216	-2.31651	0.02635
48281	TCONS_00026682	XLOC_026682	Sc0004027:11071-11278	TV03Q	TRI2024DR	37.483	7.5283	-2.31584	0.02695
48269	TCONS_00010138	XLOC_010138	Sc0000744:631176-632429	TV03Q	TRI2024DR	18.2515	3.70447	-2.30068	0.02695
48274	TCONS_00018815	XLOC_018815	Sc0001969:413739-413970	TV03Q	TRI2024DR	22.6302	4.63768	-2.28677	0.02695
47548	TCONS_00024433	XLOC_024433	Sc0003256:62036-62968	TV03Q	TRI2024Q	13.0565	2.67845	-2.2853	0.02635
47516	TCONS_00004448	XLOC_004448	Sc0000230:725221-728611	TV03Q	TRI2024Q	12.9975	2.67984	-2.27801	0.02635
47512	TCONS_00001558	XLOC_001558	Sc0000059:364484-365869	TV03Q	TRI2024Q	22.6367	4.67703	-2.275	0.02635
47526	TCONS_00014944	XLOC_014944	Sc0001342:420284-420594	TV03Q	TRI2024Q	14.6817	3.04512	-2.26945	0.02635
47540	TCONS_00020581	XLOC_020581	Sc0002307:72186-72608	TV03Q	TRI2024Q	10.5704	2.2064	-2.26027	0.02635
48288	TCONS_00036407	XLOC_036407	xpSc0058046:5224-7426	TV03Q	TRI2024DR	13.7117	2.86565	-2.25847	0.02695
48279	TCONS_00023909	XLOC_023909	Sc0003102:150234-150882	TV03Q	TRI2024DR	21.44	4.48236	-2.25797	0.02695
48265	TCONS_00007780	XLOC_007780	Sc0000507:425217-426677	TV03Q	TRI2024DR	11.375	2.37907	-2.2574	0.02695
48262	TCONS_00000774	XLOC_000774	Sc0000024:1746830-1747052	TV03Q	TRI2024DR	32.411	6.78217	-2.25667	0.02695
47561	TCONS_00033960	XLOC_033960	xpSc0053340:356-5934	TV03Q	TRI2024Q	9.90736	2.0736	-2.25636	0.02635
47568	TCONS_00036407	XLOC_036407	xpSc0058046:5224-7426	TV03Q	TRI2024Q	13.7117	2.87456	-2.25399	0.02635
48284	TCONS_00030042	XLOC_030042	Sc0006492:39151-39718	TV03Q	TRI2024DR	14.7875	3.10671	-2.25091	0.02695
47549	TCONS_00024609	XLOC_024609	Sc0003306:174672-175248	TV03Q	TRI2024Q	17.3562	3.65313	-2.24825	0.02635
47513	TCONS_00001594	XLOC_001594	Sc0000062:254883-256208	TV03Q	TRI2024Q	12.0459	2.55129	-2.23924	0.02635
47531	TCONS_00016026	XLOC_016026	Sc0001493:51376-51832	TV03Q	TRI2024Q	5.20896	1.10649	-2.23501	0.02635
48285	TCONS_00033785	XLOC_033785	xpSc0053292:234374-235974	TV03Q	TRI2024DR	4.73237	1.00689	-2.23266	0.02695
48268	TCONS_00009996	XLOC_009996	Sc0000731:130773-131349	TV03Q	TRI2024DR	10.755	2.29451	-2.22875	0.02695
47532	TCONS_00016147	XLOC_016147	Sc0001511:324812-325346	TV03Q	TRI2024Q	9.58536	2.04604	-2.228	0.02635
61499	TCONS_00018692	XLOC_018692	Sc0001944:339495-340110	TV03Q	TV17DR	112.204	24.0056	-2.22468	0.0455
48989	TCONS_00033110	XLOC_033110	xfSc0007549:2901-3354	TRI2024DR	TRI2024Q	5.04577	1.0817	-2.22177	0.02785
47535	TCONS_00017046	XLOC_017046	Sc0001662:417150-417874	TV03Q	TRI2024Q	7.94941	1.70763	-2.21886	0.02635
47541	TCONS_00020856	XLOC_020856	Sc0002364:33487-34025	TV03Q	TRI2024Q	10.2549	2.20288	-2.21886	0.02635
48276	TCONS_00020856	XLOC_020856	Sc0002364:33487-34025	TV03Q	TRI2024DR	10.2549	2.20388	-2.2182	0.02695
47551	TCONS_00026608	XLOC_026608	Sc0003993:11949-12487	TV03Q	TRI2024Q	7.78491	1.6735	-2.21781	0.02635
48264	TCONS_00005221	XLOC_005221	Sc0000286:158229-158779	TV03Q	TRI2024DR	10.5341	2.27194	-2.21307	0.02695
47566	TCONS_00035771	XLOC_035771	xpSc0054651:34334-35708	TV03Q	TRI2024Q	8.84311	1.90917	-2.21161	0.02635
47567	TCONS_00036217	XLOC_036217	xpSc0056130:9723-10851	TV03Q	TRI2024Q	14.269	3.08059	-2.21161	0.02635
47511	TCONS_00000070	XLOC_000070	Sc0000001:2302384-2302904	TV03Q	TRI2024Q	9.42631	2.03669	-2.21047	0.02635
48283	TCONS_00029397	XLOC_029397	Sc0005560:77835-79716	TV03Q	TRI2024DR	13.9025	3.00393	-2.21042	0.02695
47518	TCONS_00006750	XLOC_006750	Sc0000417:104458-104861	TV03Q	TRI2024Q	14.811	3.2004	-2.21034	0.02635
47558	TCONS_00031043	XLOC_031043	xfSc0000174:61253-62027	TV03Q	TRI2024Q	9.4139	2.03736	-2.20809	0.02635
48982	TCONS_00001249	XLOC_001249	Sc0000044:149406-150980	TRI2024DR	TRI2024Q	6.93868	1.50414	-2.20572	0.02785
47528	TCONS_00015605	XLOC_015605	Sc0001432:61684-63933	TV03Q	TRI2024Q	8.89101	1.92825	-2.20505	0.02635
47553	TCONS_00027692	XLOC_027692	Sc0004472:36089-36559	TV03Q	TRI2024Q	15.404	3.34956	-2.20126	0.02635
47545	TCONS_00022649	XLOC_022649	Sc0002784:181950-182368	TV03Q	TRI2024Q	14.7258	3.20296	-2.20086	0.02635
47523	TCONS_00012921	XLOC_012921	Sc0001078:383378-385657	TV03Q	TRI2024Q	5.93891	1.29492	-2.19734	0.02635
47534	TCONS_00016916	XLOC_016916	Sc0001642:269051-270053	TV03Q	TRI2024Q	5.75575	1.2554	-2.19685	0.02635
48272	TCONS_00017046	XLOC_017046	Sc0001662:417150-417874	TV03Q	TRI2024DR	7.94941	1.73481	-2.19607	0.02695
47527	TCONS_00014952	XLOC_014952	Sc0001344:473196-474147	TV03Q	TRI2024Q	7.42224	1.62143	-2.19459	0.02635
47547	TCONS_00024191	XLOC_024191	Sc0003181:204607-205094	TV03Q	TRI2024Q	11.2885	2.46756	-2.1937	0.02635
48287	TCONS_00036217	XLOC_036217	xpSc0056130:9723-10851	TV03Q	TRI2024DR	14.269	3.11994	-2.1933	0.02695
47556	TCONS_00030729	XLOC_030729	xfSc0000082:303680-304163	TV03Q	TRI2024Q	9.15926	2.00643	-2.1906	0.02635
48986	TCONS_00013495	XLOC_013495	Sc0001151:439569-439812	TRI2024DR	TRI2024Q	18.0618	3.95793	-2.19013	0.02785
48273	TCONS_00017682	XLOC_017682	Sc0001754:57298-58049	TV03Q	TRI2024DR	7.7327	1.70341	-2.18254	0.02695
47517	TCONS_00005221	XLOC_005221	Sc0000286:158229-158779	TV03Q	TRI2024Q	10.5341	2.32136	-2.18202	0.02635
47520	TCONS_00011646	XLOC_011646	Sc0000926:509314-512106	TV03Q	TRI2024Q	5.31671	1.1727	-2.1807	0.02635
47536	TCONS_00017245	XLOC_017245	Sc0001694:265414-266024	TV03Q	TRI2024Q	10.6835	2.35647	-2.18069	0.02635
47521	TCONS_00012097	XLOC_012097	Sc0000979:606773-608508	TV03Q	TRI2024Q	5.80738	1.28627	-2.17469	0.02635
48277	TCONS_00022649	XLOC_022649	Sc0002784:181950-182368	TV03Q	TRI2024DR	14.7258	3.2651	-2.17314	0.02695
47515	TCONS_00003526	XLOC_003526	Sc0000169:766269-767801	TV03Q	TRI2024Q	13.648	3.02955	-2.17152	0.02635
48270	TCONS_00012441	XLOC_012441	Sc0001021:505990-514569	TV03Q	TRI2024DR	6.73001	1.49542	-2.17006	0.02695
47522	TCONS_00012441	XLOC_012441	Sc0001021:505990-514569	TV03Q	TRI2024Q	6.73001	1.49588	-2.16962	0.02635
47554	TCONS_00028599	XLOC_028599	Sc0004961:67541-68405	TV03Q	TRI2024Q	13.2684	2.94986	-2.16927	0.02635
47552	TCONS_00026779	XLOC_026779	Sc0004068:162452-163617	TV03Q	TRI2024Q	8.11498	1.80512	-2.16849	0.02635
48286	TCONS_00034066	XLOC_034066	xpSc0053382:148-3144	TV03Q	TRI2024DR	8.75339	1.95225	-2.1647	0.02695
48266	TCONS_00008549	XLOC_008549	Sc0000583:606132-606660	TV03Q	TRI2024DR	5.22716	1.16804	-2.16194	0.02695
47538	TCONS_00019038	XLOC_019038	Sc0002007:250333-251277	TV03Q	TRI2024Q	9.96756	2.2281	-2.16143	0.02635
48261	TCONS_00000470	XLOC_000470	Sc0000013:426946-428115	TV03Q	TRI2024DR	5.50574	1.23179	-2.16019	0.02695
48985	TCONS_00009709	XLOC_009709	Sc0000702:600826-601938	TRI2024DR	TRI2024Q	11.7571	2.63082	-2.15995	0.02785
47524	TCONS_00012924	XLOC_012924	Sc0001078:320393-321540	TV03Q	TRI2024Q	6.26639	1.40737	-2.15463	0.02635
48282	TCONS_00028634	XLOC_028634	Sc0004984:41095-41623	TV03Q	TRI2024DR	5.73582	1.29057	-2.152	0.02695
47560	TCONS_00033362	XLOC_033362	xpSc0053208:581878-585250	TV03Q	TRI2024Q	5.77869	1.30292	-2.149	0.02635
47537	TCONS_00018941	XLOC_018941	Sc0001989:205003-205966	TV03Q	TRI2024Q	8.81972	1.99251	-2.14614	0.02635
48280	TCONS_00024600	XLOC_024600	Sc0003305:139996-140550	TV03Q	TRI2024DR	8.18084	1.84915	-2.14539	0.02695
47546	TCONS_00024151	XLOC_024151	Sc0003171:1104-1814	TV03Q	TRI2024Q	5.25901	1.18879	-2.1453	0.02635
63647	TCONS_00024230	XLOC_024230	Sc0003193:150056-151861	C6017Q	TRI2024Q	1257.33	284.7	-2.14285	0.04795
48987	TCONS_00013705	XLOC_013705	Sc0001178:569716-573059	TRI2024DR	TRI2024Q	7.53243	1.70789	-2.1409	0.02785
63617	TCONS_00014596	XLOC_014596	Sc0001290:379741-380287	C6017Q	TRI2024Q	7.83519	1.77765	-2.13999	0.04795
48983	TCONS_00002257	XLOC_002257	Sc0000096:67388-68299	TRI2024DR	TRI2024Q	7.39518	1.67926	-2.13876	0.02785
48267	TCONS_00008869	XLOC_008869	Sc0000613:335550-336115	TV03Q	TRI2024DR	4.97774	1.13851	-2.12835	0.02695
47563	TCONS_00034066	XLOC_034066	xpSc0053382:148-3144	TV03Q	TRI2024Q	8.75339	2.00212	-2.12831	0.02635
47525	TCONS_00014214	XLOC_014214	Sc0001234:384517-385298	TV03Q	TRI2024Q	7.39236	1.69396	-2.12564	0.02635
47529	TCONS_00015787	XLOC_015787	Sc0001460:93673-95617	TV03Q	TRI2024Q	7.7129	1.76818	-2.12501	0.02635
48984	TCONS_00005265	XLOC_005265	Sc0000289:387534-388277	TRI2024DR	TRI2024Q	9.29182	2.13264	-2.12332	0.02785
47542	TCONS_00021285	XLOC_021285	Sc0002460:51421-52059	TV03Q	TRI2024Q	7.74647	1.78101	-2.12085	0.02635
47559	TCONS_00033128	XLOC_033128	xfSc0008448:965-1776	TV03Q	TRI2024Q	7.98087	1.8427	-2.11473	0.02635
61510	TCONS_00034357	XLOC_034357	xpSc0053485:98618-101580	TV03Q	TV17DR	57.3226	13.2447	-2.11368	0.0455
47543	TCONS_00022429	XLOC_022429	Sc0002726:226710-227782	TV03Q	TRI2024Q	4.70847	1.08951	-2.11159	0.02635
48278	TCONS_00023055	XLOC_023055	Sc0002880:163183-165241	TV03Q	TRI2024DR	4.78548	1.10853	-2.11002	0.02695
47519	TCONS_00007100	XLOC_007100	Sc0000444:653342-654760	TV03Q	TRI2024Q	10.7029	2.4801	-2.10953	0.02635
48981	TCONS_00000267	XLOC_000267	Sc0000007:358273-359334	TRI2024DR	TRI2024Q	8.3729	1.94303	-2.10742	0.02785
47544	TCONS_00022525	XLOC_022525	Sc0002751:93082-96484	TV03Q	TRI2024Q	9.20221	2.13838	-2.10546	0.02635
47562	TCONS_00034049	XLOC_034049	xpSc0053372:224746-225512	TV03Q	TRI2024Q	4.80716	1.12503	-2.09522	0.02635
63676	TCONS_00033256	XLOC_033256	xfSc0024079:616-751	C6017Q	TRI2024Q	286.107	67.1596	-2.09089	0.04795
57347	TCONS_00032698	XLOC_032698	xfSc0001666:46912-47350	TV03DR	TRI2024Q	9.35261	2.19915	-2.08842	0.03815
57339	TCONS_00015167	XLOC_015167	Sc0001377:58620-59827	TV03DR	TRI2024Q	4.65844	1.09916	-2.08345	0.03815
47564	TCONS_00035569	XLOC_035569	xpSc0054377:12562-13262	TV03Q	TRI2024Q	5.82246	1.37496	-2.08224	0.02635
61505	TCONS_00028361	XLOC_028361	Sc0004829:59097-59301	TV03Q	TV17DR	37.4755	8.89003	-2.07569	0.0455
63675	TCONS_00033110	XLOC_033110	xfSc0007549:2901-3354	C6017Q	TRI2024Q	4.54863	1.0817	-2.07213	0.04795
47514	TCONS_00001899	XLOC_001899	Sc0000074:611959-612780	TV03Q	TRI2024Q	6.97161	1.65996	-2.07035	0.02635
47565	TCONS_00035594	XLOC_035594	xpSc0054398:51077-51661	TV03Q	TRI2024Q	5.36589	1.27987	-2.06782	0.02635
48988	TCONS_00023206	XLOC_023206	Sc0002917:210847-212495	TRI2024DR	TRI2024Q	5.46054	1.30387	-2.06624	0.02785
63591	TCONS_00006848	XLOC_006848	Sc0000423:160542-161001	C6017Q	TRI2024Q	37.1996	8.9162	-2.06079	0.04795
47539	TCONS_00020339	XLOC_020339	Sc0002255:190652-191251	TV03Q	TRI2024Q	9.50559	2.28911	-2.05399	0.02635
61495	TCONS_00014883	XLOC_014883	Sc0001333:547209-547444	TV03Q	TV17DR	58.3535	14.0852	-2.05064	0.0455
57341	TCONS_00020581	XLOC_020581	Sc0002307:72186-72608	TV03DR	TRI2024Q	9.04952	2.2064	-2.03615	0.03815
61480	TCONS_00000171	XLOC_000171	Sc0000004:983862-984139	TV03Q	TV17DR	70.9373	17.3366	-2.03272	0.0455
47530	TCONS_00015869	XLOC_015869	Sc0001470:319520-319952	TV03Q	TRI2024Q	5.47788	1.33989	-2.0315	0.02635
61123	TCONS_00004455	XLOC_004455	Sc0000230:31483-33572	TRI2024DR	TRI2024Q	5.54171	1.35672	-2.03021	0.04415
61488	TCONS_00007018	XLOC_007018	Sc0000439:733488-735156	TV03Q	TV17DR	47.2293	11.5699	-2.0293	0.0455
61482	TCONS_00001648	XLOC_001648	Sc0000064:40737-41637	TV03Q	TV17DR	28.7268	7.04893	-2.02692	0.0455
57338	TCONS_00014944	XLOC_014944	Sc0001342:420284-420594	TV03DR	TRI2024Q	12.3875	3.04512	-2.02432	0.03815
61126	TCONS_00034323	XLOC_034323	xpSc0053474:1535-2027	TRI2024DR	TRI2024Q	11.4831	2.8239	-2.02375	0.04415
47533	TCONS_00016419	XLOC_016419	Sc0001562:309158-313328	TV03Q	TRI2024Q	5.31862	1.31314	-2.01803	0.02635
63655	TCONS_00026688	XLOC_026688	Sc0004030:86143-86551	C6017Q	TRI2024Q	5.70509	1.41089	-2.01564	0.04795
47555	TCONS_00029040	XLOC_029040	Sc0005278:9828-10400	TV03Q	TRI2024Q	5.77434	1.42877	-2.01489	0.02635
61125	TCONS_00028463	XLOC_028463	Sc0004877:67988-69926	TRI2024DR	TRI2024Q	6.54587	1.62244	-2.01242	0.04415
47557	TCONS_00030974	XLOC_030974	xfSc0000145:304588-305741	TV03Q	TRI2024Q	5.56154	1.3873	-2.00321	0.02635
63633	TCONS_00018373	XLOC_018373	Sc0001877:7163-7411	C6017Q	TRI2024Q	77.201	19.2677	-2.00244	0.04795
61124	TCONS_00020986	XLOC_020986	Sc0002392:96713-97333	TRI2024DR	TRI2024Q	17.2839	4.37314	-1.98269	0.04415
64130	TCONS_00000664	XLOC_000664	Sc0000020:894387-894789	C6017Q	TRI2024DR	5.02016	1.2744	-1.97791	0.04855
63674	TCONS_00032902	XLOC_032902	xfSc0003341:8327-8669	C6017Q	TRI2024Q	7.41925	1.89926	-1.96584	0.04795
61760	TCONS_00015275	XLOC_015275	Sc0001391:471957-473473	TRI2024DR	TRI2024Q	7.93995	2.03942	-1.96097	0.04605
61769	TCONS_00032961	XLOC_032961	xfSc0004141:1627-2617	TRI2024DR	TRI2024Q	36.7864	9.46283	-1.95883	0.04605
63622	TCONS_00015930	XLOC_015930	Sc0001475:112735-113050	C6017Q	TRI2024Q	27.9054	7.18684	-1.95712	0.04795
63684	TCONS_00035142	XLOC_035142	xpSc0053971:29259-29616	C6017Q	TRI2024Q	76.9829	19.9194	-1.95036	0.04795
61757	TCONS_00004674	XLOC_004674	Sc0000247:793252-793709	TRI2024DR	TRI2024Q	8.46675	2.19757	-1.9459	0.04605
64504	TCONS_00028498	XLOC_028498	Sc0004895:68127-68322	TV03Q	TRI2024DR	44.4679	11.5699	-1.94239	0.04905
57344	TCONS_00026780	XLOC_026780	Sc0004068:165126-165441	TV03DR	TRI2024Q	18.4225	4.7965	-1.94141	0.03815
63598	TCONS_00008491	XLOC_008491	Sc0000576:622043-622247	C6017Q	TRI2024Q	31.2131	8.13638	-1.93969	0.04795
61767	TCONS_00024441	XLOC_024441	Sc0003259:20196-21214	TRI2024DR	TRI2024Q	13.8012	3.60986	-1.93478	0.04605
64501	TCONS_00027437	XLOC_027437	Sc0004357:13040-13280	TV03Q	TRI2024DR	22.6774	5.93178	-1.93472	0.04905
61766	TCONS_00021268	XLOC_021268	Sc0002456:293044-293314	TRI2024DR	TRI2024Q	12.4434	3.255	-1.93464	0.04605
61493	TCONS_00009678	XLOC_009678	Sc0000698:680532-681115	TV03Q	TV17DR	18.1916	4.75954	-1.93438	0.0455
64171	TCONS_00030971	XLOC_030971	xfSc0000145:133960-134398	C6017Q	TRI2024DR	5.03375	1.32192	-1.929	0.04855
64510	TCONS_00031870	XLOC_031870	xfSc0000695:104396-104776	TV03Q	TRI2024DR	36.3385	9.57585	-1.92403	0.04905
61490	TCONS_00007780	XLOC_007780	Sc0000507:425217-426677	TV03Q	TV17DR	11.375	3.00503	-1.92042	0.0455
61483	TCONS_00002115	XLOC_002115	Sc0000086:43626-44077	TV03Q	TV17DR	13.5918	3.59084	-1.92035	0.0455
63657	TCONS_00027488	XLOC_027488	Sc0004388:111644-112130	C6017Q	TRI2024Q	19.8441	5.2439	-1.91999	0.04795
57348	TCONS_00033092	XLOC_033092	xfSc0006924:322-631	TV03DR	TRI2024Q	8.34673	2.20754	-1.91877	0.03815
63613	TCONS_00012178	XLOC_012178	Sc0000991:454785-455300	C6017Q	TRI2024Q	31.3704	8.30164	-1.91794	0.04795
63654	TCONS_00026682	XLOC_026682	Sc0004027:11071-11278	C6017Q	TRI2024Q	26.3329	6.97222	-1.91718	0.04795
57692	TCONS_00024728	XLOC_024728	Sc0003339:67924-68227	TV03DR	TRI2024DR	9.49471	2.51455	-1.91682	0.03875
[truncated: 62,829 more rows]
