# Supplementary material for: Transcriptional profiling of contrasting genotypes revealed key candidates and nucleotide variations for drought dissection in Camellia sinensis (L.) O. Kuntze
Source: Sci Rep. 2019 May 16;9:7487. doi: 10.1038/s41598-019-43925-w (PMC6522520; doi:10.1038/s41598-019-43925-w)
Supplement: Supplementary file 5 — Supplementary Table S6a [file 41598_2019_43925_MOESM5_ESM.xlsx]

## Sheet: ABA Dep and Inde
Original Research Article
Transcriptional profiling of contrasting genotypes revealed key candidates and nucleotide variations for drought dissection in Camellia sinensis (L.) O. Kuntze
Rajni Parmar1,2, Romit Seth1,3, Pradeep Singh1,3, Gopal Singh1,2, Ram Kumar Sharma1,2*
1Biotechnology Department, CSIR-Institute of Himalayan Bioresource Technology (CSIR-IHBT), Palampur, Himachal Pradesh, 176061, India, 2Academy of Scientific and Innovative Research (AcSIR), CSIR-IHBT, Palampur, Himachal Pradesh, 176061, India, 3Department of Biotechnology, Guru Nanak Dev University, Amritsar, 143005, India
Supplementary Table S6: Shortlisted differentially expressed transcripts of targeted pathways in response to drought stress among Control and Treated genotypes.
S. No	ABA dependent and Independent Pathway	Transcript ID	DT_G1_T Vs DT_G1_C	DT_G2_T Vs DT_G2_C	DS_G1_T Vs DS_G1_C	DS_G2_T Vs DS_G2_C	Gene	Gene ID	Function
1	Transporters (Importer and Exporter)	TRINITY_DN21499_c0_g1_i1			4.00598		Nitrate transporter 1:2	NRT1:2	AT1G69850.1 | Symbols: ATNRT1:2, NTL1, NRT1:2 | nitrate transporter 1:2 | chr1:26296945-26300407 REVERSE LENGTH=585
		TRINITY_DN17071_c0_g1_i1		2.08523			Nitrate transporter 1.7	NRT1.7	AT1G69870.1 | Symbols: NRT1.7 | nitrate transporter 1.7 | chr1:26316208-26320097 FORWARD LENGTH=620
		TRINITY_DN17199_c0_g1_i2			3.5568		Nitrate transmembrane transporters	NRT3.1	AT5G50200.1 | Symbols: WR3, ATNRT3.1, NRT3.1 | nitrate transmembrane transporters | chr5:20436612-20437535 FORWARD LENGTH=210
2	ABA Biosynthesis	TRINITY_DN24599_c0_g1_i1		4.63034			Nine-cis-epoxycarotenoid dioxygenase 3	NCED3	AT3G14440.1 | Symbols: NCED3, ATNCED3, STO1, SIS7 | nine-cis-epoxycarotenoid dioxygenase 3 | chr3:4831678-4833477 REVERSE LENGTH=599
		TRINITY_DN24599_c0_g1_i4	4.54293				Nine-cis-epoxycarotenoid dioxygenase 3	NCED3	AT3G14440.1 | Symbols: NCED3, ATNCED3, STO1, SIS7 | nine-cis-epoxycarotenoid dioxygenase 3 | chr3:4831678-4833477 REVERSE LENGTH=599
		TRINITY_DN24599_c0_g1_i3	8.68378	7.1332			Nine-cis-epoxycarotenoid dioxygenase 5	NCED5	AT1G30100.1 | Symbols: NCED5, ATNCED5 | nine-cis-epoxycarotenoid dioxygenase 5 | chr1:10571383-10573152 FORWARD LENGTH=589
3	ABA Receptors	TRINITY_DN24646_c1_g1_i1	2.15404	3.70308	2.71791		Abscisic acid receptor PYL9	PYL9	sp|Q84MC7|PYL9_ARATH Abscisic acid receptor PYL9 OS=Arabidopsis thaliana OX=3702 GN=PYL9 PE=1 SV=1
		TRINITY_DN24646_c1_g1_i2	3.07235		1.68524		Abscisic acid receptor PYL9	PYL9	sp|Q84MC7|PYL9_ARATH Abscisic acid receptor PYL9 OS=Arabidopsis thaliana OX=3702 GN=PYL9 PE=1 SV=1
		TRINITY_DN24646_c1_g1_i1	2.15404	3.70308	2.71791		ABA receptor 1	PYL9	AT1G01360.1 | Symbols: RCAR1, PYL9 | regulatory component of ABA receptor 1 | chr1:142138-142914 FORWARD LENGTH=187
		TRINITY_DN24646_c1_g1_i2	3.07235		1.68524		ABA receptor 1	PYL9	AT1G01360.1 | Symbols: RCAR1, PYL9 | regulatory component of ABA receptor 1 | chr1:142138-142914 FORWARD LENGTH=187
4	Signalling Intermediates	TRINITY_DN25052_c0_g2_i1	6.27669	3.63083	3.26159	2.99227	Probable protein phosphatase 2C	PP2C	sp|O80871|P2C25_ARATH Probable protein phosphatase 2C 25 OS=Arabidopsis thaliana OX=3702 GN=At2g30020 PE=1 SV=1
		TRINITY_DN25709_c1_g3_i3	4.5338	4.4333	4.21619	2.69777	Probable protein phosphatase 2C	PP2C	sp|Q0JLP9|P2C06_ORYSJ Probable protein phosphatase 2C 6 OS=Oryza sativa subsp. japonica OX=39947 GN=PP2C06 PE=1 SV=1
	Transcriptional Regulators
5	B3 domain-containing protein	TRINITY_DN19268_c0_g1_i3	2.59491	2.15079		2.2976	B3 domain-containing protein	B3	sp|Q7XLP4|Y4869_ORYSJ B3 domain-containing protein Os04g0386900 OS=Oryza sativa subsp. japonica OX=39947 GN=Os04g0386900 PE=2 SV=3
		TRINITY_DN27102_c1_g1_i4	2.02457	2.3846			B3 domain-containing protein	B3	sp|Q5N6V0|Y1054_ORYSJ B3 domain-containing protein Os01g0905400 OS=Oryza sativa subsp. japonica OX=39947 GN=Os01g0905400 PE=2 SV=1
		TRINITY_DN22783_c0_g2_i1	3.66641	2.23254	2.3878		B3 domain-containing protein	B3	sp|Q10QS9|Y3845_ORYSJ B3 domain-containing protein Os03g0184500 OS=Oryza sativa subsp. japonica OX=39947 GN=Os03g0184500 PE=2 SV=1
6	Ethylene-responsive transcription factor	TRINITY_DN24889_c2_g3_i1	2.20857	1.83355	3.66942	2.569	Ethylene responsive element binding factor 3	ERF3	AT1G50640.1 | Symbols: ERF3, ATERF3 | ethylene responsive element binding factor 3 | chr1:18757602-18758279 REVERSE LENGTH=225
		TRINITY_DN24889_c2_g3_i2	2.28366	3.35084			Ethylene responsive element binding factor 3	ERF3	AT1G50640.1 | Symbols: ERF3, ATERF3 | ethylene responsive element binding factor 3 | chr1:18757602-18758279 REVERSE LENGTH=225
7	bZIP transcription factor	TRINITY_DN25015_c2_g1_i1	3.56932	1.82744			Basic-leucine zipper (bZIP) transcription factor family protein	bZIP	AT4G38900.3 | Symbols: | Basic-leucine zipper (bZIP) transcription factor family protein | chr4:18139564-18141520 REVERSE LENGTH=547
		TRINITY_DN21106_c0_g1_i1	4.31457	2.23416			bZIP transcription factor family protein	bZIP	AT5G65210.5 | Symbols: TGA1 | bZIP transcription factor family protein | chr5:26059031-26060749 FORWARD LENGTH=368
		TRINITY_DN16808_c0_g1_i2		3.11439	2.24718	2.56217	bZIP transcription factor family protein	bZIP	AT5G28770.2 | Symbols: BZO2H3 | bZIP transcription factor family protein | chr5:10796648-10798147 REVERSE LENGTH=314
		TRINITY_DN26899_c1_g1_i3				3.353	bZIP transcription factor family protein	bZIP	AT5G06950.4 | Symbols: AHBP-1B, TGA2 | bZIP transcription factor family protein | chr5:2152323-2154174 FORWARD LENGTH=330
8	Myb family transcription factor	TRINITY_DN23877_c1_g2_i2	3.00211	2.45796	1.95999	2.13793	myb-like transcription factor family protein	Myb	AT5G47390.1 | Symbols: | myb-like transcription factor family protein | chr5:19227001-19228546 FORWARD LENGTH=365
		TRINITY_DN22907_c2_g1_i1	3.00512	3.93782			myb-like transcription factor family protein	Myb	AT1G25550.1 | Symbols: | myb-like transcription factor family protein | chr1:8976644-8977942 FORWARD LENGTH=344
9	Transcription factor bHLH	TRINITY_DN24859_c0_g2_i1	3.97436	3.95052	4.88019		basic helix-loop-helix (bHLH) DNA-binding superfamily protein	bHLH	AT3G47640.3 | Symbols: PYE | basic helix-loop-helix (bHLH) DNA-binding superfamily protein | chr3:17568035-17569101 FORWARD LENGTH=240
		TRINITY_DN19625_c0_g1_i1	3.99869	2.16546			basic helix-loop-helix (bHLH) DNA-binding superfamily protein	bHLH	AT5G08130.4 | Symbols: BIM1 | basic helix-loop-helix (bHLH) DNA-binding superfamily protein | chr5:2606655-2609571 REVERSE LENGTH=529
10	Homeobox-leucine zipper protein	TRINITY_DN25854_c0_g2_i2	-3.15085	-2.91264	-4.91628	-4.3643	Homeobox-leucine zipper protein family	ATHB13	AT1G69780.1 | Symbols: ATHB13 | Homeobox-leucine zipper protein family | chr1:26259166-26260465 FORWARD LENGTH=294
11	WRKY transcription factor	TRINITY_DN26089_c0_g1_i1	3.61113	2.12357	2.64261	3.53782	WRKY DNA-binding protein 11	WRKY11	AT4G31550.1 | Symbols: WRKY11, ATWRKY11 | WRKY DNA-binding protein 11 | chr4:15290065-15291458 REVERSE LENGTH=325
		TRINITY_DN25965_c2_g1_i1	6.29709	5.29371	5.31856	4.07361	WRKY DNA-binding protein 33	WRKY33	AT2G38470.1 | Symbols: WRKY33, ATWRKY33 | WRKY DNA-binding protein 33 | chr2:16108476-16110539 FORWARD LENGTH=519
		TRINITY_DN22832_c1_g4_i1	2.77344	2.44707	4.90907	2.33966	WRKY DNA-binding protein 7	WRKY7	AT4G24240.1 | Symbols: WRKY7, ATWRKY7 | WRKY DNA-binding protein 7 | chr4:12571930-12573446 FORWARD LENGTH=353
		TRINITY_DN20023_c0_g1_i2	3.65423	4.10736		3.14599	WRKY DNA-binding protein 75	WRKY75	AT5G13080.1 | Symbols: WRKY75, ATWRKY75 | WRKY DNA-binding protein 75 | chr5:4149928-4151019 REVERSE LENGTH=145
12	NAC	TRINITY_DN23461_c0_g1_i2	5.31356	6.31159	5.48561	4.36879	NAC domain containing protein 100	NAC100	AT5G61430.1 | Symbols: ANAC100, ATNAC5, NAC100 | NAC domain containing protein 100 | chr5:24701328-24702553 REVERSE LENGTH=336
		TRINITY_DN22008_c0_g2_i2	4.44369	4.24005	6.41139	4.23758	NAC domain containing protein 83	NAC083	AT5G13180.1 | Symbols: ANAC083, VNI2, NAC083 | NAC domain containing protein 83 | chr5:4196643-4197577 FORWARD LENGTH=252
13	Dehydration-responsive element	TRINITY_DN24651_c2_g1_i2	3.63695	2.69385			DREB2A-interacting protein 2	DREB2A	AT2G30580.1 | Symbols: DRIP2 | DREB2A-interacting protein 2 | chr2:13026444-13030363 FORWARD LENGTH=420
		TRINITY_DN26132_c2_g1_i1	3.16328	3.37366	3.82812		DREB and EAR motif protein 2	DEAR2	AT5G67190.1 | Symbols: DEAR2 | DREB and EAR motif protein 2 | chr5:26809135-26809689 REVERSE LENGTH=184
		TRINITY_DN21966_c0_g1_i1	3.51102	3.26059			Integrase-type DNA-binding superfamily protein	DREB2C	AT2G40340.1 | Symbols: DREB2C, AtERF48 | Integrase-type DNA-binding superfamily protein | chr2:16848665-16850357 REVERSE LENGTH=341
		TRINITY_DN21966_c0_g1_i1	3.51102	3.26059			Dehydration-responsive element-binding protein 2C	DRE2C	sp|Q8LFR2|DRE2C_ARATH Dehydration-responsive element-binding protein 2C OS=Arabidopsis thaliana OX=3702 GN=DREB2C PE=2 SV=2
		TRINITY_DN21966_c0_g1_i3				5.17753	Dehydration-responsive element-binding protein 2C	DRE2C	sp|Q8LFR2|DRE2C_ARATH Dehydration-responsive element-binding protein 2C OS=Arabidopsis thaliana OX=3702 GN=DREB2C PE=2 SV=2
	Regulators of Epigenetic Effects on ABA								AT3G18520.1 | Symbols: HDA15, ATHDA15 | histone deacetylase 15 | chr3:6361605-6365367 FORWARD LENGTH=552
14	Histone Deacetylase	TRINITY_DN24419_c0_g1_i1		3.35829	3.75316		Histone deacetylase 15	HDA15	AT3G18520.1 | Symbols: HDA15, ATHDA15 | histone deacetylase 15 | chr3:6361605-6365367 FORWARD LENGTH=552
		TRINITY_DN24213_c0_g2_i1	-3.17749		-2.18005	-2.16176	Histone deacetylase 3 |	HDA3	AT3G44750.2 | Symbols: HDA3 | histone deacetylase 3 | chr3:16298045-16299585 FORWARD LENGTH=242
15	SWI/SNF complex subunit	TRINITY_DN20253_c0_g2_i2			-3.61878		SWI/SNF complex component SNF12 homolog	SNF12	sp|Q9FMT4|SNF12_ARATH SWI/SNF complex component SNF12 homolog OS=Arabidopsis thaliana OX=3702 GN=At5g14170 PE=1 SV=1
	Proteinkinases
16	SNF1-related protein kinase	TRINITY_DN25044_c2_g4_i3	5.18158	4.02195	3.35946	3.39817	SNF1-related protein kinase regulatory subunit gamma 1	KING1	AT3G48530.1 | Symbols: KING1 | SNF1-related protein kinase regulatory subunit gamma 1 | chr3:17987559-17989592 FORWARD LENGTH=424
	CDPK	TRINITY_DN25677_c0_g1_i3	1.73131		2.2021		CDPK-related kinase	CRK	AT3G50530.1 | Symbols: CRK | CDPK-related kinase | chr3:18753833-18756487 FORWARD LENGTH=601
	Calcineurin B-like protein 2	TRINITY_DN25078_c1_g2_i6	3.38959				Calcineurin B-like protein 2	CBL2	AT5G55990.1 | Symbols: CBL2, ATCBL2 | calcineurin B-like protein 2 | chr5:22672189-22673579 FORWARD LENGTH=226
		TRINITY_DN14338_c0_g1_i1			2.57789		Calcineurin B-like protein 1	CBL1	AT4G17615.2 | Symbols: CBL1, ATCBL1, SCABP5 | calcineurin B-like protein 1 | chr4:9817981-9818995 FORWARD LENGTH=171
	Mitogen-activated protein kinase kinase kinase	TRINITY_DN26741_c1_g1_i2	1.7744			2.408	Mitogen-activated protein kinase kinase kinase 3	MAP3KA	AT1G53570.4 | Symbols: MAP3KA | mitogen-activated protein kinase kinase kinase 3 | chr1:19987391-19990733 FORWARD LENGTH=608
		TRINITY_DN24694_c0_g2_i1	4.70829	4.51264	2.81127		Mitogen-activated protein kinase 3	MPK3	AT3G45640.1 | Symbols: ATMPK3, MPK3, ATMAPK3 | mitogen-activated protein kinase 3 | chr3:16756918-16758476 FORWARD LENGTH=370

## Sheet: Antioxidant Defence
Original Research Article
Transcriptional profiling of contrasting genotypes revealed key candidates and nucleotide variations for drought dissection in Camellia sinensis (L.) O. Kuntze
Rajni Parmar1,2, Romit Seth1,3, Pradeep Singh1,3, Gopal Singh1,2, Ram Kumar Sharma1,2*
1Biotechnology Department, CSIR-Institute of Himalayan Bioresource Technology (CSIR-IHBT), Palampur, Himachal Pradesh, 176061, India, 2Academy of Scientific and Innovative Research (AcSIR), CSIR-IHBT, Palampur, Himachal Pradesh, 176061, India, 3Department of Biotechnology, Guru Nanak Dev University, Amritsar, 143005, India
Supplementary Table S6: Shortlisted differentially expressed transcripts of targeted pathways in response to drought stress among Control and Treated genotypes.
S. No.	Gene Category	Transcript ID	DT_G1_T Vs DT_G1_C	DT_G2_T Vs DT_G2_C	DS_G1_T Vs DS_G1_C	DS_G2_T Vs DS_G2_C	Gene ID	Gene Name	Gene
1	Glutathione S-transferase	TRINITY_DN26288_c2_g2_i4	5.14298	5.93121	6.5651		GSTU7	Glutathione S-transferase tau 7	AT2G29420.1 | Symbols: ATGSTU7, GST25, GSTU7 | glutathione S-transferase tau 7 | chr2:12618111-12618871 REVERSE LENGTH=227
		TRINITY_DN26288_c2_g2_i3	4.95588	4.64561	5.26163	2.74826	GSTU7	Glutathione S-transferase tau 7	AT2G29420.1 | Symbols: ATGSTU7, GST25, GSTU7 | glutathione S-transferase tau 7 | chr2:12618111-12618871 REVERSE LENGTH=227
		TRINITY_DN26557_c0_g2_i2	6.25823	3.44672			GSTF9	Glutathione S-transferase PHI 9	AT2G30860.2 | Symbols: ATGSTF9, GLUTTR, ATGSTF7, GSTF9 | glutathione S-transferase PHI 9 | chr2:13139132-13140079 FORWARD LENGTH=166
		TRINITY_DN20745_c0_g2_i3	4.90373		6.0505	3.98556	GSTU7	Glutathione S-transferase tau 7	AT2G29420.1 | Symbols: ATGSTU7, GST25, GSTU7 | glutathione S-transferase tau 7 | chr2:12618111-12618871 REVERSE LENGTH=227
		TRINITY_DN26557_c0_g3_i1	1.66229	1.97967	3.3662		GSTF9	Glutathione S-transferase PHI 9	AT2G30860.1 | Symbols: ATGSTF9, GLUTTR, ATGSTF7, GSTF9 | glutathione S-transferase PHI 9 | chr2:13139132-13140057 FORWARD LENGTH=215
		TRINITY_DN26288_c2_g2_i5	3.16795	4.62174	3.5629	2.59518	GSTU8	Glutathione S-transferase TAU 8	AT3G09270.1 | Symbols: ATGSTU8, GSTU8 | glutathione S-transferase TAU 8 | chr3:2848407-2849226 REVERSE LENGTH=224
2	Catalase	TRINITY_DN26656_c0_g1_i8	3.29632			2.86384	CAT 2	Catalase 2	AT4G35090.1 | Symbols: CAT2 | catalase 2 | chr4:16700937-16703215 REVERSE LENGTH=492
		TRINITY_DN26656_c0_g1_i7	5.53247		4.44058	4.25748	CAT 2	Catalase 2	AT4G35090.1 | Symbols: CAT2 | catalase 2 | chr4:16700937-16703215 REVERSE LENGTH=492
		TRINITY_DN26656_c0_g1_i10	2.72754		3.24145	3.58658	CAT 2	Catalase 2	AT4G35090.1 | Symbols: CAT2 | catalase 2 | chr4:16700937-16703215 REVERSE LENGTH=492
		TRINITY_DN26656_c0_g1_i11	4.00319			4.04711	CAT 2	Catalase 2	AT4G35090.1 | Symbols: CAT2 | catalase 2 | chr4:16700937-16703215 REVERSE LENGTH=492
		TRINITY_DN26656_c0_g1_i3		4.58145			CAT 2	Catalase 2	AT4G35090.1 | Symbols: CAT2 | catalase 2 | chr4:16700937-16703215 REVERSE LENGTH=492
3	Superoxide dismutase	TRINITY_DN25259_c0_g1_i1	-1.96806				MSD1	Manganese superoxide dismutase 1	AT3G10920.1 | Symbols: MSD1, MEE33, ATMSD1 | manganese superoxide dismutase 1 | chr3:3418015-3419581 FORWARD LENGTH=231
		TRINITY_DN14942_c0_g1_i1	-4.24299		-3.89863		FSD2	Fe superoxide dismutase 2	AT5G51100.1 | Symbols: FSD2 | Fe superoxide dismutase 2 | chr5:20773357-20775635 REVERSE LENGTH=305
		TRINITY_DN23330_c1_g2_i1			-2.47471		CSD2	Copper/zinc superoxide dismutase 2	AT2G28190.1 | Symbols: CSD2, CZSOD2 | copper/zinc superoxide dismutase 2 | chr2:12014548-12016303 FORWARD LENGTH=216
		TRINITY_DN23330_c1_g3_i1	-1.94801		-4.40848		CSD2	Copper/zinc superoxide dismutase 2	AT2G28190.1 | Symbols: CSD2, CZSOD2 | copper/zinc superoxide dismutase 2 | chr2:12014548-12016303 FORWARD LENGTH=216
4	Peroxidase	TRINITY_DN24030_c0_g1_i2	2.05479				TAPX	Thylakoidal ascorbate peroxidase |	AT1G77490.1 | Symbols: TAPX | thylakoidal ascorbate peroxidase | chr1:29117688-29120046 FORWARD LENGTH=426
		TRINITY_DN24030_c0_g1_i1		1.85871			SAPX	Ascorbate peroxidase 4	AT4G08390.2 | Symbols: SAPX | stromal ascorbate peroxidase | chr4:5314999-5317071 FORWARD LENGTH=372
		TRINITY_DN17100_c0_g1_i2	-1.9876		-5.50481	-2.30264	APX4	Ascorbate peroxidase 4	AT4G09010.1 | Symbols: APX4, TL29 | ascorbate peroxidase 4 | chr4:5777502-5779338 REVERSE LENGTH=349
		TRINITY_DN23309_c0_g1_i3			5.65113		APX3	Ascorbate peroxidase 3	AT4G35000.1 | Symbols: APX3 | ascorbate peroxidase 3 | chr4:16665007-16667541 REVERSE LENGTH=287

## Sheet: Primary and Secondary Met
Original Research Article
Transcriptional profiling of contrasting genotypes revealed key candidates and nucleotide variations for drought dissection in Camellia sinensis (L.) O. Kuntze
Rajni Parmar1,2, Romit Seth1,3, Pradeep Singh1,3, Gopal Singh1,2, Ram Kumar Sharma1,2*
1Biotechnology Department, CSIR-Institute of Himalayan Bioresource Technology (CSIR-IHBT), Palampur, Himachal Pradesh, 176061, India, 2Academy of Scientific and Innovative Research (AcSIR), CSIR-IHBT, Palampur, Himachal Pradesh, 176061, India, 3Department of Biotechnology, Guru Nanak Dev University, Amritsar, 143005, India
Supplementary Table S6: Shortlisted differentially expressed transcripts of targeted pathways in response to drought stress among Control and Treated genotypes.
S. No.	Pathway Name	Transcript ID	DT_G1_T Vs DT_G1_C	DT_G2_T Vs DT_G2_C	DS_G1_T Vs DS_G1_C	DS_G2_T Vs DS_G2_C	Gene	Gene ID	Function
1	Glycolysis Pathway Genes	TRINITY_DN22640_c0_g1_i1		2.38764			Hexokinase-3	HKL1	AT1G50460.1 | Symbols: HKL1, ATHKL1 | hexokinase-like 1 | chr1:18694031-18697429 FORWARD LENGTH=498
		TRINITY_DN22640_c0_g1_i2	4.53718	2.52696			Hexokinase-like 1	HKL1	AT1G50460.1 | Symbols: HKL1, ATHKL1 | hexokinase-like 1 | chr1:18694031-18697429 FORWARD LENGTH=498
		TRINITY_DN23802_c2_g1_i4		3.49626	2.48116		Hexokinase 1	HXK1	AT4G29130.1 | Symbols: ATHXK1, GIN2, HXK1 | hexokinase 1 | chr4:14352338-14354865 REVERSE LENGTH=496
		TRINITY_DN26297_c0_g1_i5	-3.16834	-2.31616	-4.05805		Phosphofructokinase family protein		AT1G20950.1 | Symbols: | Phosphofructokinase family protein | chr1:7297467-7301336 REVERSE LENGTH=614
		TRINITY_DN25784_c0_g2_i3	-2.9342	-2.68454			Phosphofructokinase 2		AT5G47810.1 | Symbols: PFK2 | phosphofructokinase 2 | chr5:19356569-19357989 REVERSE LENGTH=444
		TRINITY_DN26297_c0_g1_i1	-4.00247			-3.15323	Phosphofructokinase family protein		AT1G20950.1 | Symbols: | Phosphofructokinase family protein | chr1:7297467-7301336 REVERSE LENGTH=614
		TRINITY_DN25375_c0_g1_i4	2.66142		4.00398		Aldolase superfamily protein		AT1G69740.2 | Symbols: HEMB1 | Aldolase superfamily protein | chr1:26232197-26234713 FORWARD LENGTH=430
		TRINITY_DN24799_c1_g1_i4				2.03123	Aldolase superfamily protein		AT1G12230.1 | Symbols: | Aldolase superfamily protein | chr1:4148050-4150708 FORWARD LENGTH=405
		TRINITY_DN19467_c0_g1_i1	-2.7072	2.43478			Aldolase superfamily protein		AT2G36460.1 | Symbols: | Aldolase superfamily protein | chr2:15296929-15298387 REVERSE LENGTH=358
		TRINITY_DN26658_c2_g1_i3			-3.44448		Triosephosphate isomerase	TIM	AT2G21170.1 | Symbols: TIM, PDTPI | triosephosphate isomerase | chr2:9071047-9073106 REVERSE LENGTH=315
		TRINITY_DN26658_c2_g1_i5	-2.90168	-1.92749			Triosephosphate isomerase	TIM	AT2G21170.1 | Symbols: TIM, PDTPI | triosephosphate isomerase | chr2:9071047-9073106 REVERSE LENGTH=315
		TRINITY_DN23888_c0_g2_i1	-2.55737			-2.05181	Triosephosphate isomerase	TIM	AT3G55440.1 | Symbols: ATCTIMC, TPI, CYTOTPI | triosephosphate isomerase | chr3:20553794-20556078 FORWARD LENGTH=254
		TRINITY_DN17901_c0_g1_i1	-4.58755		-5.53061	-2.19418	Glyceraldehyde-3-phosphate dehydrogenase B subunit	GAPB	AT1G42970.1 | Symbols: GAPB | glyceraldehyde-3-phosphate dehydrogenase B subunit | chr1:16127552-16129584 FORWARD LENGTH=447
		TRINITY_DN26626_c1_g2_i1	2.09668	-2.24758	-2.55715	-5.76027	Glyceraldehyde-3-phosphate dehydrogenase C2	GAPC-2	AT1G13440.1 | Symbols: GAPC-2, GAPC2 | glyceraldehyde-3-phosphate dehydrogenase C2 | chr1:4608465-4610494 REVERSE LENGTH=338
		TRINITY_DN24737_c2_g1_i2	-5.45039		-5.64145	-2.50736	Phosphoglycerate kinase 1	PGK1	AT3G12780.1 | Symbols: PGK1 | phosphoglycerate kinase 1 | chr3:4061127-4063140 REVERSE LENGTH=481
		TRINITY_DN25424_c1_g1_i7	-1.79208		-3.56035	-2.22548	Phosphoglycerate kinase	PGK	AT1G79550.2 | Symbols: PGK | phosphoglycerate kinase | chr1:29924347-29926295 REVERSE LENGTH=401
		TRINITY_DN17510_c0_g1_i2			-2.23871		Phosphoglycerate/bisphosphoglycerate mutase family protein		AT5G22620.2 | Symbols: | phosphoglycerate/bisphosphoglycerate mutase family protein | chr5:7517731-7520223 REVERSE LENGTH=482
		TRINITY_DN22235_c0_g1_i1		-1.98396	-2.34153		Phosphoglycerate mutase family protein		AT1G22170.1 | Symbols: | Phosphoglycerate mutase family protein | chr1:7826603-7828055 FORWARD LENGTH=334
		TRINITY_DN26659_c1_g3_i5	-4.95905				Phosphoglycerate mutase family protein		AT5G64460.7 | Symbols: | Phosphoglycerate mutase family protein | chr5:25773009-25774871 REVERSE LENGTH=243
		TRINITY_DN19047_c0_g1_i2	-4.10632	-2.15249	-4.91236	-3.07158	Enolase 1	ENO1	AT1G74030.1 | Symbols: ENO1 | enolase 1 | chr1:27839465-27841901 REVERSE LENGTH=477
		TRINITY_DN21348_c0_g1_i1			-2.05753	-2.3447	Plastidic pyruvate kinase beta subunit 1	PKP1	AT5G52920.1 | Symbols: PKP1, PKP-BETA1, PKP2 | plastidic pyruvate kinase beta subunit 1 | chr5:21463680-21466612 FORWARD LENGTH=579
		TRINITY_DN24027_c1_g2_i3	-3.00125				Pyruvate kinase family protein		AT3G52990.1 | Symbols: | Pyruvate kinase family protein | chr3:19649046-19652237 FORWARD LENGTH=527
		TRINITY_DN26254_c0_g1_i1		-2.23594	-2.94326	-2.72028	Pyruvate kinase family protein	PKP1	AT3G22960.1 | Symbols: PKP1, PKP-ALPHA | Pyruvate kinase family protein | chr3:8139369-8141771 FORWARD LENGTH=596
		TRINITY_DN20335_c0_g1_i1		-3.05583	-3.92825	-3.66667	Pyruvate kinase family protein		AT3G52990.1 | Symbols: | Pyruvate kinase family protein | chr3:19649046-19652237 FORWARD LENGTH=527
2	Citrate Cycle	TRINITY_DN27013_c2_g1_i1	5.05837	3.16263			Citrate synthase 2	CSY2	AT3G58750.1 | Symbols: CSY2 | citrate synthase 2 | chr3:21724564-21727458 REVERSE LENGTH=514
		TRINITY_DN27013_c2_g1_i4	2.77356	2.79596			Citrate synthase 2	CSY2	AT3G58750.1 | Symbols: CSY2 | citrate synthase 2 | chr3:21724564-21727458 REVERSE LENGTH=514
		TRINITY_DN24239_c0_g1_i1			3.28022		Citrate synthase family protein	CSY4	AT2G44350.1 | Symbols: ATCS, CSY4 | Citrate synthase family protein | chr2:18316673-18320524 FORWARD LENGTH=473
		TRINITY_DN24845_c0_g1_i3	2.17056	1.95069	2.19181	2.17106	Cytosolic NADP+-dependent isocitrate dehydrogenase	ACO3	AT2G05710.1 | Symbols: ACO3 | aconitase 3 | chr2:2141591-2146350 FORWARD LENGTH=990
		TRINITY_DN19833_c0_g1_i1			2.40135		Cytosolic NADP+-dependent isocitrate dehydrogenase	cICDH	AT1G65930.1 | Symbols: cICDH | cytosolic NADP+-dependent isocitrate dehydrogenase | chr1:24539088-24541861 FORWARD LENGTH=410
		TRINITY_DN16730_c0_g1_i1				-3.83205	Isocitrate dehydrogenase 1	IDH1	AT4G35260.1 | Symbols: IDH1, IDH-I | isocitrate dehydrogenase 1 | chr4:16774494-16776233 REVERSE LENGTH=367
		TRINITY_DN17354_c1_g1_i3	2.76868				Isocitrate dehydrogenase 1	IDH1	AT4G35260.1 | Symbols: IDH1, IDH-I | isocitrate dehydrogenase 1 | chr4:16774494-16776233 REVERSE LENGTH=367
		TRINITY_DN20189_c0_g2_i1	-2.97887		-1.81963	-2.09558	Succinate dehydrogenase 2-2	SDH2-2	AT5G40650.1 | Symbols: SDH2-2 | succinate dehydrogenase 2-2 | chr5:16281462-16283296 FORWARD LENGTH=280
		TRINITY_DN24225_c0_g2_i2		-2.50188			Lactate/malate dehydrogenase family protein		AT5G58330.1 | Symbols: | lactate/malate dehydrogenase family protein | chr5:23580010-23582287 REVERSE LENGTH=443
		TRINITY_DN22103_c0_g1_i1	-1.9432		-1.90712	-2.33494	Isopropylmalate dehydrogenase 2	IMD2	AT1G80560.1 | Symbols: ATIMD2, IMD2 | isopropylmalate dehydrogenase 2 | chr1:30287833-30290126 FORWARD LENGTH=405
4	Pentose Phosphate Pathway	TRINITY_DN24494_c0_g2_i1			-2.87893		Glucose-6-phosphate dehydrogenase 1	G6PD1	AT5G35790.1 | Symbols: G6PD1 | glucose-6-phosphate dehydrogenase 1 | chr5:13956879-13959686 REVERSE LENGTH=576
		TRINITY_DN24494_c0_g1_i1	-4.38258		-4.2355	-3.01594	Glucose-6-phosphate dehydrogenase 1	G6PD1	AT5G35790.1 | Symbols: G6PD1 | glucose-6-phosphate dehydrogenase 1 | chr5:13956879-13959686 REVERSE LENGTH=576
		TRINITY_DN19702_c0_g1_i1	-1.80023				6-phosphogluconate dehydrogenase family protein		AT4G29120.1 | Symbols: | 6-phosphogluconate dehydrogenase family protein | chr4:14350861-14351865 FORWARD LENGTH=334
		TRINITY_DN23452_c3_g1_i2		3.73952	6.45846	3.6548	6-phosphogluconate dehydrogenase family protein		AT5G41670.2 | Symbols: | 6-phosphogluconate dehydrogenase family protein | chr5:16665647-16667110 REVERSE LENGTH=487
		TRINITY_DN25309_c0_g1_i2			-2.3038		D-ribulose-5-phosphate-3-epimerase	RPE	AT5G61410.2 | Symbols: RPE | D-ribulose-5-phosphate-3-epimerase | chr5:24684085-24685836 REVERSE LENGTH=281
		TRINITY_DN25063_c0_g1_i1	-3.34107				Transketolase		AT2G45290.1 | Symbols: | Transketolase | chr2:18672737-18675589 FORWARD LENGTH=741
		TRINITY_DN25018_c1_g1_i4	-3.94592				Transketolase		AT2G34590.1 | Symbols: | Transketolase family protein | chr2:14568956-14570844 REVERSE LENGTH=406
		TRINITY_DN25018_c1_g1_i5			-3.06182	-3.1642	Transketolase		AT2G34590.1 | Symbols: | Transketolase family protein | chr2:14568956-14570844 REVERSE LENGTH=406
		TRINITY_DN21956_c0_g3_i1	-4.08382			-2.16531	Transketolase		AT2G45290.1 | Symbols: | Transketolase | chr2:18672737-18675589 FORWARD LENGTH=741
5	Calvin Cycle and Photosynthesis	TRINITY_DN19871_c0_g1_i1	-5.35917	-2.69752	-6.44615	-4.836	Ribulose bisphosphate carboxylase (small chain) family protein		AT5G38410.1 | Symbols: | Ribulose bisphosphate carboxylase (small chain) family protein | chr5:15377501-15378306 REVERSE LENGTH=181
		TRINITY_DN19871_c0_g1_i2		-4.75436			Ribulose bisphosphate carboxylase (small chain) family protein		AT5G38410.1 | Symbols: | Ribulose bisphosphate carboxylase (small chain) family protein | chr5:15377501-15378306 REVERSE LENGTH=181
		TRINITY_DN18212_c0_g1_i1	-2.77018	-1.77582	-5.01939	-2.32532	Ribulose bisphosphate carboxylase (small chain) family protein		AT5G38410.1 | Symbols: | Ribulose bisphosphate carboxylase (small chain) family protein | chr5:15377501-15378306 REVERSE LENGTH=181
		TRINITY_DN24737_c2_g1_i2	-5.45039		-5.64145	-2.50736	Phosphoglycerate kinase	PGKH	sp|Q42961|PGKH_TOBAC Phosphoglycerate kinase, chloroplastic OS=Nicotiana tabacum OX=4097 PE=2 SV=1
		TRINITY_DN25424_c1_g1_i1	-1.80683				Phosphoglycerate kinase	PGKH	sp|Q42962|PGKY_TOBAC Phosphoglycerate kinase, cytosolic OS=Nicotiana tabacum OX=4097 PE=2 SV=1
		TRINITY_DN25424_c1_g1_i7	-1.79208		-3.56035	-2.22548	Phosphoglycerate kinase	PGKH	sp|Q42962|PGKY_TOBAC Phosphoglycerate kinase, cytosolic OS=Nicotiana tabacum OX=4097 PE=2 SV=1
		TRINITY_DN16980_c0_g1_i1	-5.89427	-2.68232	-8.56182	-5.57791	Glyceraldehyde 3-phosphate dehydrogenase A subunit	GAPA	AT3G26650.1 | Symbols: GAPA, GAPA-1 | glyceraldehyde 3-phosphate dehydrogenase A subunit | chr3:9795226-9796848 FORWARD LENGTH=396
		TRINITY_DN17901_c0_g1_i1	-4.58755		-5.53061	-2.19418	Glyceraldehyde-3-phosphate dehydrogenase B	G3PB	sp|P12859|G3PB_PEA Glyceraldehyde-3-phosphate dehydrogenase B, chloroplastic OS=Pisum sativum OX=3888 GN=GAPB PE=1 SV=2
		TRINITY_DN26626_c1_g2_i1	2.09668	-2.24758	-2.55715	-5.76027	Glyceraldehyde-3-phosphate dehydrogenase 2	G3PC2	sp|Q7FAH2|G3PC2_ORYSJ Glyceraldehyde-3-phosphate dehydrogenase 2, cytosolic OS=Oryza sativa subsp. japonica OX=39947 GN=GAPC2 PE=1 SV=1
		TRINITY_DN26658_c2_g1_i3			-3.44448		Triosephosphate isomerase	TPIC	sp|Q9M4S8|TPIC_FRAAN Triosephosphate isomerase, chloroplastic OS=Fragaria ananassa OX=3747 GN=TPI PE=2 SV=1
		TRINITY_DN26658_c2_g1_i5	-2.90168	-1.92749			Triosephosphate isomerase	TPIC	sp|Q9M4S8|TPIC_FRAAN Triosephosphate isomerase, chloroplastic OS=Fragaria ananassa OX=3747 GN=TPI PE=2 SV=1
		TRINITY_DN23888_c0_g2_i1	-2.55737			-2.05181	Triosephosphate isomerase	TPIC	sp|P48491|TPIS_ARATH Triosephosphate isomerase, cytosolic OS=Arabidopsis thaliana OX=3702 GN=CTIMC PE=1 SV=2
		TRINITY_DN25788_c4_g1_i1	2.14054	-2.15829	3.09415	1.896	Transaldolase	TAL	sp|Q0RH18|TAL_FRAAA Transaldolase OS=Frankia alni (strain ACN14a) OX=326424 GN=tal PE=3 SV=1
		TRINITY_DN21675_c0_g1_i2				-2.31863	Sedoheptulose-bisphosphatase	SBPASE	AT3G55800.1 | Symbols: SBPASE | sedoheptulose-bisphosphatase | chr3:20709640-20711421 FORWARD LENGTH=393
6	Flavanoid Biosynthetic Pathway	TRINITY_DN23384_c0_g1_i2	-5.44623		-2.41898	-3.78584	Phenylalanine ammonia-lyase 2	PAL2	AT3G53260.1 | Symbols: PAL2, ATPAL2 | phenylalanine ammonia-lyase 2 | chr3:19744256-19746619 REVERSE LENGTH=717
		TRINITY_DN26797_c2_g8_i1	-4.15977		-5.33915	-5.76245	Phenylalanine ammonia-lyase 2	PAL2	AT3G53260.1 | Symbols: PAL2, ATPAL2 | phenylalanine ammonia-lyase 2 | chr3:19744256-19746619 REVERSE LENGTH=717
		TRINITY_DN23384_c0_g2_i1	-5.52889	-2.00967			Phenylalanine ammonia-lyase 2	PAL2	AT3G53260.1 | Symbols: PAL2, ATPAL2 | phenylalanine ammonia-lyase 2 | chr3:19744256-19746619 REVERSE LENGTH=717
		TRINITY_DN23799_c0_g2_i1	-3.34292			-3.68728	Cinnamate-4-hydroxylase	C4H	AT2G30490.1 | Symbols: ATC4H, C4H, CYP73A5, REF3 | cinnamate-4-hydroxylase | chr2:12993861-12995683 REVERSE LENGTH=505
		TRINITY_DN24946_c1_g2_i3		3.4819	4.62672	3.06064	4-coumarate:CoA ligase 2	4CL2	AT3G21240.1 | Symbols: 4CL2, AT4CL2 | 4-coumarate:CoA ligase 2 | chr3:7454497-7457314 REVERSE LENGTH=556
		TRINITY_DN24946_c1_g2_i2	3.62145			4.08336	4-coumarate:CoA ligase 2	4CL2	AT3G21240.1 | Symbols: 4CL2, AT4CL2 | 4-coumarate:CoA ligase 2 | chr3:7454497-7457314 REVERSE LENGTH=556
		TRINITY_DN26398_c1_g1_i4	-6.63184	-3.22996	-6.85247	-7.1603	Chalcone and stilbene synthase family protein	CHS	AT5G13930.1 | Symbols: CHS, TT4, ATCHS | Chalcone and stilbene synthase family protein | chr5:4488762-4490035 FORWARD LENGTH=395
		TRINITY_DN26398_c1_g1_i2	-4.47025		-1.78705	-6.16537	Chalcone and stilbene synthase family protein	CHS	AT5G13930.1 | Symbols: CHS, TT4, ATCHS | Chalcone and stilbene synthase family protein | chr5:4488762-4490035 FORWARD LENGTH=395
		TRINITY_DN26398_c1_g1_i4	-6.63184	-3.22996	-6.85247	-7.1603	Chalcone synthase 1	CHS1	sp|P48386|CHS1_CAMSI Chalcone synthase 1 OS=Camellia sinensis OX=4442 GN=CHS1 PE=2 SV=1
		TRINITY_DN26000_c1_g1_i2		-5.31613	-7.23166	-6.41329	Chalcone synthase 2	CHS2	sp|P48387|CHS2_CAMSI Chalcone synthase 2 OS=Camellia sinensis OX=4442 GN=CHS2 PE=2 SV=1
		TRINITY_DN26398_c0_g1_i1	-4.24375		-5.27403	-4.10739	Chalcone synthase 2	CHS2	sp|P48387|CHS2_CAMSI Chalcone synthase 2 OS=Camellia sinensis OX=4442 GN=CHS2 PE=2 SV=1
		TRINITY_DN24117_c0_g2_i1	-3.84092	-2.14677	-5.84221	-7.18654	Chalcone-flavanone isomerase family protein	CFI	AT3G55120.1 | Symbols: TT5, A11, CFI | Chalcone-flavanone isomerase family protein | chr3:20430248-20431415 REVERSE LENGTH=246
		TRINITY_DN21158_c0_g2_i1	-6.24452		-5.00033	-2.8008	Chalcone-flavanone isomerase family protein	CFI	AT5G05270.2 | Symbols: | Chalcone-flavanone isomerase family protein | chr5:1563543-1564827 FORWARD LENGTH=209
		TRINITY_DN22382_c0_g1_i1	-7.10651		-6.61842	-4.69424	Flavonoid 3'-monooxygenase	F3PH	sp|Q9SBQ9|F3PH_PETHY Flavonoid 3'-monooxygenase OS=Petunia hybrida OX=4102 GN=CYP75B2 PE=2 SV=1
		TRINITY_DN22382_c0_g1_i2	-5.23976	-3.55479	-4.3546		Flavonoid 3'-monooxygenase	F3PH	sp|Q9SBQ9|F3PH_PETHY Flavonoid 3'-monooxygenase OS=Petunia hybrida OX=4102 GN=CYP75B2 PE=2 SV=1
		TRINITY_DN21210_c1_g1_i1				-2.72243	Flavonoid 3',5'-hydroxylase 2	CYP75A3	sp|P48419|C75A3_PETHY Flavonoid 3',5'-hydroxylase 2 OS=Petunia hybrida OX=4102 GN=CYP75A3 PE=2 SV=1
		TRINITY_DN21210_c1_g1_i2	-3.25652				Flavonoid 3',5'-hydroxylase 2	CYP75A3	sp|P48419|C75A3_PETHY Flavonoid 3',5'-hydroxylase 2 OS=Petunia hybrida OX=4102 GN=CYP75A3 PE=2 SV=1
		TRINITY_DN17859_c0_g1_i1	-5.31379	-2.82002	-3.93339	-6.64877	Flavonol synthase 1	FLS1	AT5G08640.2 | Symbols: FLS1 | flavonol synthase 1 | chr5:2804009-2805175 FORWARD LENGTH=336
		TRINITY_DN21639_c0_g1_i1	-6.39244		-5.7612	-5.56023	Dihydroflavonol 4-reductase	DFR	AT5G42800.1 | Symbols: DFR, TT3, M318 | dihydroflavonol 4-reductase | chr5:17164296-17165864 REVERSE LENGTH=382
		TRINITY_DN24606_c0_g2_i1	-5.19406	-3.37938	-8.45209	-6.49209	Leucoanthocyanidin reductase	LAR	sp|Q84V83|LAR_DESUN Leucoanthocyanidin reductase OS=Desmodium uncinatum OX=225101 GN=LAR PE=1 SV=1
		TRINITY_DN17019_c0_g1_i1	-3.84355		-4.39669	-2.39686	Leucoanthocyanidin reductase	LAR	sp|Q84V83|LAR_DESUN Leucoanthocyanidin reductase OS=Desmodium uncinatum OX=225101 GN=LAR PE=1 SV=1
		TRINITY_DN23427_c1_g2_i1	-5.0555	-2.08574	-7.34809	-5.71416	Anthocyanidin reductase ((2S)-flavan-3-ol-forming)		sp|D7U6G6|ANRPN_VITVI Anthocyanidin reductase ((2S)-flavan-3-ol-forming) OS=Vitis vinifera OX=29760 GN=ANR PE=3 SV=1
		TRINITY_DN23427_c1_g1_i1	-4.50776	-2.64981		-5.88554	Anthocyanidin reductase ((2S)-flavan-3-ol-forming)		sp|Q7PCC4|ANRCH_VITVI Anthocyanidin reductase ((2S)-flavan-3-ol-forming) OS=Vitis vinifera OX=29760 GN=ANR PE=1 SV=1
		TRINITY_DN26766_c0_g1_i3	2.40673	-2.03238			Isoflavone reductase-like protein		sp|E1U332|ALL12_OLEEU Isoflavone reductase-like protein OS=Olea europaea OX=4146 PE=1 SV=1
		TRINITY_DN26766_c0_g1_i1			-7.79858		Isoflavone reductase-like protein		sp|E1U332|ALL12_OLEEU Isoflavone reductase-like protein OS=Olea europaea OX=4146 PE=1 SV=1
7	Theanine Biosynthetic Pathaway	TRINITY_DN20608_c1_g1_i1	-3.50025	-2.1426	-5.0024	-3.19345	Glutamine synthetase 2	GS2	AT5G35630.3 | Symbols: GS2, GLN2, ATGSL1 | glutamine synthetase 2 | chr5:13831220-13833239 FORWARD LENGTH=430
		TRINITY_DN27185_c1_g2_i3	6.61504	2.55129	-3.56015		NADH-dependent glutamate synthase 1	GLT1	AT5G53460.3 | Symbols: GLT1 | NADH-dependent glutamate synthase 1 | chr5:21700518-21709629 FORWARD LENGTH=2208
		TRINITY_DN18161_c0_g1_i2	-1.80577			-2.64671	Glutamate dehydrogenase 2	GDH2	AT5G07440.2 | Symbols: GDH2 | glutamate dehydrogenase 2 | chr5:2356153-2358012 FORWARD LENGTH=411
		TRINITY_DN25945_c0_g1_i3	1.63613				Arginine decarboxylase 1	ADC1	AT2G16500.1 | Symbols: ADC1, ARGDC1, ARGDC, SPE1 | arginine decarboxylase 1 | chr2:7150796-7152904 REVERSE LENGTH=702
		TRINITY_DN25945_c0_g1_i1			2.50475		Arginine decarboxylase 2	ADC2	AT4G34710.2 | Symbols: ADC2, SPE2, ATADC2 | arginine decarboxylase 2 | chr4:16560315-16562450 REVERSE LENGTH=711
8	Caffeine Biosynthetic	TRINITY_DN16833_c0_g1_i2			-2.04676		GMP synthase (glutamine-hydrolyzing), putative / glutamine amidotransferase		AT1G63660.1 | Symbols: | GMP synthase (glutamine-hydrolyzing), putative / glutamine amidotransferase, putative | chr1:23604127-23607080 REVERSE LENGTH=534
		TRINITY_DN21716_c1_g1_i4	-2.01155	-2.88658			Ribokinase	RBSK	sp|P44331|RBSK_HAEIN Ribokinase OS=Haemophilus influenzae (strain ATCC 51907 / DSM 11121 / KW20 / Rd) OX=71421 GN=rbsK PE=3 SV=1
		TRINITY_DN26801_c1_g2_i3	3.76948		-2.94612		AMP deaminase	ATAMPD	AT2G38280.2 | Symbols: FAC1, ATAMPD | AMP deaminase, putative / myoadenylate deaminase, putative | chr2:16033767-16038793 REVERSE LENGTH=839
		TRINITY_DN26801_c1_g2_i6	3.94912				AMP deaminase	ATAMPD	AT2G38280.2 | Symbols: FAC1, ATAMPD | AMP deaminase, putative / myoadenylate deaminase, putative | chr2:16033767-16038793 REVERSE LENGTH=839
		TRINITY_DN21280_c0_g1_i1	-2.38331			-2.79132	Adenosine/AMP deaminase family protein		AT4G04880.1 | Symbols: | adenosine/AMP deaminase family protein | chr4:2465055-2467103 REVERSE LENGTH=355
		TRINITY_DN24915_c4_g1_i4		-2.22538	-3.71247	-3.48669	S-adenosylmethionine synthetase 1	SAM1	AT1G02500.2 | Symbols: SAM1, SAM-1, MAT1, AtSAM1 | S-adenosylmethionine synthetase 1 | chr1:519037-520218 FORWARD LENGTH=393
		TRINITY_DN14838_c0_g1_i2	-2.25892				S-adenosylmethionine carrier 2	SAMC2	AT1G34065.1 | Symbols: SAMC2 | S-adenosylmethionine carrier 2 | chr1:12398717-12401036 REVERSE LENGTH=345

## Sheet: Transporters
Original Research Article
Transcriptional profiling of contrasting genotypes revealed key candidates and nucleotide variations for drought dissection in Camellia sinensis (L.) O. Kuntze
Rajni Parmar1,2, Romit Seth1,3, Pradeep Singh1,3, Gopal Singh1,2, Ram Kumar Sharma1,2*
1Biotechnology Department, CSIR-Institute of Himalayan Bioresource Technology (CSIR-IHBT), Palampur, Himachal Pradesh, 176061, India, 2Academy of Scientific and Innovative Research (AcSIR), CSIR-IHBT, Palampur, Himachal Pradesh, 176061, India, 3Department of Biotechnology, Guru Nanak Dev University, Amritsar, 143005, India
Supplementary Table S6: Shortlisted differentially expressed transcripts of targeted pathways in response to drought stress among Control and Treated genotypes.
S. No.	Transporter Categories	Transcript ID	DT_G1_T Vs DT_G1_C	DT_G2_T Vs DT_G2_C	DS_G1_T Vs DS_G1_C	DS_G2_T Vs DS_G2_C	Gene name	Gene ID	Function
1	ABC Transporters	TRINITY_DN26495_c0_g1_i2	4.30212		1.94914		ABC transporter family protein		AT5G60790.1 | Symbols: ATGCN1, GCN1 | ABC transporter family protein | chr5:24453760-24455767 REVERSE LENGTH=595
		TRINITY_DN26495_c0_g1_i3	4.17662	3.64096	2.33867	2.20275	ABC transporter family protein		AT5G60790.1 | Symbols: ATGCN1, GCN1 | ABC transporter family protein | chr5:24453760-24455767 REVERSE LENGTH=595
		TRINITY_DN23466_c0_g1_i1	5.11887	4.22266	2.43997		ABC transporter A family member 2	ABCA2	sp|Q84K47|AB2A_ARATH ABC transporter A family member 2 OS=Arabidopsis thaliana OX=3702 GN=ABCA2 PE=2 SV=1
		TRINITY_DN24329_c0_g3_i2	5.10125	2.99388			ABC transporter A family member 7	ABCA7	sp|Q9STT5|AB7A_ARATH ABC transporter A family member 7 OS=Arabidopsis thaliana OX=3702 GN=ABCA7 PE=3 SV=2
		TRINITY_DN24329_c0_g3_i1	2.29696	2.2835			ABC transporter A family member 7	ABCA7	sp|Q9STT5|AB7A_ARATH ABC transporter A family member 7 OS=Arabidopsis thaliana OX=3702 GN=ABCA7 PE=3 SV=2
		TRINITY_DN26168_c3_g1_i5	2.08939	4.01242	3.5202		ABC transporter B family member 26	ABCB26	sp|Q8RY46|AB26B_ARATH ABC transporter B family member 26, chloroplastic OS=Arabidopsis thaliana OX=3702 GN=ABCB26 PE=1 SV=1
		TRINITY_DN21336_c0_g1_i1	-2.90998	-2.47164	-5.39086	-2.50244	ABC transporter B family member 19	ABCB19	sp|Q9LJX0|AB19B_ARATH ABC transporter B family member 19 OS=Arabidopsis thaliana OX=3702 GN=ABCB19 PE=1 SV=1
		TRINITY_DN25744_c3_g1_i1	2.49124				ABC transporter B family member 20	ABCB20	sp|Q9M3B9|AB20B_ARATH ABC transporter B family member 20 OS=Arabidopsis thaliana OX=3702 GN=ABCB20 PE=1 SV=1
		TRINITY_DN25744_c3_g1_i3	3.97102	2.33153			ABC transporter B family member 20	ABCB20	sp|Q9M3B9|AB20B_ARATH ABC transporter B family member 20 OS=Arabidopsis thaliana OX=3702 GN=ABCB20 PE=1 SV=1
		TRINITY_DN25852_c2_g3_i3		2.18655			ABC transporter C family member 4	ABCC4	sp|Q7DM58|AB4C_ARATH ABC transporter C family member 4 OS=Arabidopsis thaliana OX=3702 GN=ABCC4 PE=1 SV=2
		TRINITY_DN23946_c0_g1_i1	2.82094	1.97755			ABC transporter C family member 5	ABCC5	sp|Q7GB25|AB5C_ARATH ABC transporter C family member 5 OS=Arabidopsis thaliana OX=3702 GN=ABCC5 PE=2 SV=2
		TRINITY_DN26702_c0_g2_i1	3.23587	2.68304	3.20811	2.14127	ABC transporter C family member 10	ABCC10	sp|Q9LYS2|AB10C_ARATH ABC transporter C family member 10 OS=Arabidopsis thaliana OX=3702 GN=ABCC10 PE=2 SV=2
		TRINITY_DN22983_c0_g2_i2	2.46363				ABC transporter C family member 9	ABCC9	sp|Q9M1C7|AB9C_ARATH ABC transporter C family member 9 OS=Arabidopsis thaliana OX=3702 GN=ABCC9 PE=2 SV=2
		TRINITY_DN25563_c1_g1_i2	4.33493	4.45802	3.00568		ABC transporter C family member 3	ABCC3	sp|Q9LK64|AB3C_ARATH ABC transporter C family member 3 OS=Arabidopsis thaliana OX=3702 GN=ABCC3 PE=1 SV=1
		TRINITY_DN23946_c0_g1_i1	2.82094	1.97755			ABC transporter C family member 5	ABCC5	sp|Q7GB25|AB5C_ARATH ABC transporter C family member 5 OS=Arabidopsis thaliana OX=3702 GN=ABCC5 PE=2 SV=2
		TRINITY_DN26927_c0_g2_i2	2.67503				ABC transporter D family member 1	ABCC1	sp|Q94FB9|AB1D_ARATH ABC transporter D family member 1 OS=Arabidopsis thaliana OX=3702 GN=ABCC1 PE=1 SV=1
		TRINITY_DN22264_c0_g1_i8			5.61078		ABC transporter D family member 2	ABCC2	sp|Q6NLC1|AB2D_ARATH ABC transporter D family member 2, chloroplastic OS=Arabidopsis thaliana OX=3702 GN=ABCC2 PE=1 SV=1
		TRINITY_DN26495_c0_g1_i2	4.30212		1.94914		ABC transporter F family member 1	ABCF1	sp|Q9FJH6|AB1F_ARATH ABC transporter F family member 1 OS=Arabidopsis thaliana OX=3702 GN=ABCF1 PE=2 SV=1
		TRINITY_DN26495_c0_g1_i3	4.17662	3.64096	2.33867	2.20275	ABC transporter F family member 1	ABCF1	sp|Q9FJH6|AB1F_ARATH ABC transporter F family member 1 OS=Arabidopsis thaliana OX=3702 GN=ABCF1 PE=2 SV=1
		TRINITY_DN26495_c0_g1_i1	2.25893		2.77614		ABC transporter F family member 1	ABCF1	sp|Q9FJH6|AB1F_ARATH ABC transporter F family member 1 OS=Arabidopsis thaliana OX=3702 GN=ABCF1 PE=2 SV=1
		TRINITY_DN25880_c0_g1_i6	2.0605				ABC transporter F family member 4	ABCF4	sp|Q9M1H3|AB4F_ARATH ABC transporter F family member 4 OS=Arabidopsis thaliana OX=3702 GN=ABCF4 PE=2 SV=1
		TRINITY_DN23209_c0_g3_i1		3.2384	3.62116		ABC transporter G family member 1	ABCG1	sp|O80946|AB1G_ARATH ABC transporter G family member 1 OS=Arabidopsis thaliana OX=3702 GN=ABCG1 PE=2 SV=1
		TRINITY_DN23761_c3_g1_i2	1.77105		-2.34805		ABC transporter G family member 15	ABCG15	sp|Q8RWI9|AB15G_ARATH ABC transporter G family member 15 OS=Arabidopsis thaliana OX=3702 GN=ABCG15 PE=2 SV=2
		TRINITY_DN25469_c0_g2_i1			-2.29679		ABC transporter G family member 11	ABCG11	sp|Q8RXN0|AB11G_ARATH ABC transporter G family member 11 OS=Arabidopsis thaliana OX=3702 GN=ABCG11 PE=1 SV=1
		TRINITY_DN23362_c3_g1_i1	-1.69197		-3.07315	-3.27001	ABC transporter G family member 11	ABCG11	sp|Q8RXN0|AB11G_ARATH ABC transporter G family member 11 OS=Arabidopsis thaliana OX=3702 GN=ABCG11 PE=1 SV=1
		TRINITY_DN23337_c0_g1_i2	4.824	2.73361			ABC transporter G family member 22	ABCG22	sp|Q93YS4|AB22G_ARATH ABC transporter G family member 22 OS=Arabidopsis thaliana OX=3702 GN=ABCG22 PE=1 SV=1
		TRINITY_DN24253_c0_g1_i3	3.64656	2.33934			ABC transporter G family member 7	ABCG7	sp|Q9ZU35|AB7G_ARATH ABC transporter G family member 7 OS=Arabidopsis thaliana OX=3702 GN=ABCG7 PE=2 SV=1
		TRINITY_DN24253_c0_g1_i1	3.14965	2.08028			ABC transporter G family member 7	ABCG7	sp|Q9ZU35|AB7G_ARATH ABC transporter G family member 7 OS=Arabidopsis thaliana OX=3702 GN=ABCG7 PE=2 SV=1
		TRINITY_DN20127_c0_g1_i1	3.49716	2.606			ABC transporter G family member 36	ABCG36	sp|Q9XIE2|AB36G_ARATH ABC transporter G family member 36 OS=Arabidopsis thaliana OX=3702 GN=ABCG36 PE=1 SV=1
		TRINITY_DN23659_c0_g1_i2		-4.7038			ABC transporter I family member 17		sp|Q9C9W0|AB17I_ARATH ABC transporter I family member 17 OS=Arabidopsis thaliana OX=3702 GN=ABCI17 PE=2 SV=1
		TRINITY_DN27156_c0_g4_i1	4.98947		1.98574	-2.79863	ABC transporter I family member 17		sp|Q9C9W0|AB17I_ARATH ABC transporter I family member 17 OS=Arabidopsis thaliana OX=3702 GN=ABCI17 PE=2 SV=1
		TRINITY_DN15690_c0_g1_i1		2.20758			ABC transporter I family member 6		sp|Q9CAF5|AB6I_ARATH ABC transporter I family member 6, chloroplastic OS=Arabidopsis thaliana OX=3702 GN=ABCI6 PE=1 SV=1
2	Potassium Transporters	TRINITY_DN24886_c0_g1_i1	-3.45072	-2.10866	-3.15757		Potassium transporter 2	KT2	AT2G40540.2 | Symbols: KT2, ATKT2, SHY3, KUP2, ATKUP2, TRK2 | potassium transporter 2 | chr2:16931445-16934516 FORWARD LENGTH=794
		TRINITY_DN24886_c0_g1_i2			-4.26532	-3.45552	Potassium transporter 2	KT2	AT2G40540.2 | Symbols: KT2, ATKT2, SHY3, KUP2, ATKUP2, TRK2 | potassium transporter 2 | chr2:16931445-16934516 FORWARD LENGTH=794
		TRINITY_DN19497_c0_g2_i3		3.18186			Potassium transporter family protein		AT5G14880.1 | Symbols: | Potassium transporter family protein | chr5:4814244-4817667 FORWARD LENGTH=781
		TRINITY_DN20917_c0_g1_i1	4.15539	3.14438			Potassium transporter family protein		AT1G60160.1 | Symbols: | Potassium transporter family protein | chr1:22188330-22191395 REVERSE LENGTH=827
3	Copper Transporters	TRINITY_DN24098_c2_g2_i1	2.90761		2.09876		Copper transporter 5	COPT5	sp|Q93VM8|COPT5_ARATH Copper transporter 5 OS=Arabidopsis thaliana OX=3702 GN=COPT5 PE=1 SV=1
		TRINITY_DN15460_c0_g1_i1			2.5689		Copper transporter 5	COPT5	sp|Q93VM8|COPT5_ARATH Copper transporter 5 OS=Arabidopsis thaliana OX=3702 GN=COPT5 PE=1 SV=1
		TRINITY_DN26801_c1_g3_i2	-3.07709		-2.66115	-3.3469	Copper transporter 1	COPT1	sp|Q39065|COPT1_ARATH Copper transporter 1 OS=Arabidopsis thaliana OX=3702 GN=COPT1 PE=2 SV=2
		TRINITY_DN25302_c1_g1_i1	-2.41033				Copper transporter 3	COPT3	sp|Q9FGU8|COPT3_ARATH Copper transporter 3 OS=Arabidopsis thaliana OX=3702 GN=COPT3 PE=2 SV=1
4	Zinc Transporters	TRINITY_DN23061_c0_g1_i1	1.76393	2.33067	1.93417	2.1058	Zinc transporter 11	ZIP11	sp|Q94EG9|ZIP11_ARATH Zinc transporter 11 OS=Arabidopsis thaliana OX=3702 GN=ZIP11 PE=2 SV=1
		TRINITY_DN22221_c0_g4_i1	1.67538		4.64938		Zinc transporter 6	ZIP6	sp|O64738|ZIP6_ARATH Zinc transporter 6, chloroplastic OS=Arabidopsis thaliana OX=3702 GN=ZIP6 PE=3 SV=1
5	Sulphate Transporters	TRINITY_DN24407_c2_g1_i1		2.71813			Sulfate transporter 4.1	SULTR4;1	AT5G13550.1 | Symbols: SULTR4;1 | sulfate transporter 4.1 | chr5:4355412-4359490 REVERSE LENGTH=685
		TRINITY_DN24407_c2_g1_i3			2.55941		Sulfate transporter 4.1	SULTR4;1	AT5G13550.1 | Symbols: SULTR4;1 | sulfate transporter 4.1 | chr5:4355412-4359490 REVERSE LENGTH=685
		TRINITY_DN24288_c0_g1_i2	5.62323	4.12205	4.39629	2.03487	Sulfate transporter 3;5	SULTR3;5	AT5G19600.1 | Symbols: SULTR3;5 | sulfate transporter 3;5 | chr5:6613113-6616891 REVERSE LENGTH=634
6	Nitrate Transporters	TRINITY_DN17199_c0_g1_i2			3.5568		High-affinity nitrate transporter 3.1	NRT3.1	sp|Q9FGS5|NRT31_ARATH High-affinity nitrate transporter 3.1 OS=Arabidopsis thaliana OX=3702 GN=NRT3.1 PE=1 SV=1
		TRINITY_DN23113_c0_g1_i1				4.90303	High-affinity nitrate transporter-activating protein 2.1	NAR2.1	sp|Q6ZI50|NAR21_ORYSJ High-affinity nitrate transporter-activating protein 2.1 OS=Oryza sativa subsp. japonica OX=39947 GN=NAR2.1 PE=1 SV=1
7	Inorganic Phosphate	TRINITY_DN27026_c0_g1_i2		2.35677	6.7956	2.40354	Probable inorganic phosphate transporter 1-3	PHT1-3	sp|O48639|PHT13_ARATH Probable inorganic phosphate transporter 1-3 OS=Arabidopsis thaliana OX=3702 GN=PHT1-3 PE=2 SV=1
		TRINITY_DN23142_c0_g1_i1	-2.8907	-1.88509	-3.21697	-2.53394	Inorganic phosphate transporter 2-1	PHT2-1	sp|Q38954|PHT21_ARATH Inorganic phosphate transporter 2-1, chloroplastic OS=Arabidopsis thaliana OX=3702 GN=PHT2-1 PE=1 SV=1
		TRINITY_DN27026_c0_g1_i1				2.2697	Probable inorganic phosphate transporter 1-5	PHT1-5	sp|Q8GYF4|PHT15_ARATH Probable inorganic phosphate transporter 1-5 OS=Arabidopsis thaliana OX=3702 GN=PHT1-5 PE=2 SV=2
		TRINITY_DN23438_c2_g1_i1		2.27551			Probable inorganic phosphate transporter 1-9	PHT1-9	sp|Q9S735|PHT19_ARATH Probable inorganic phosphate transporter 1-9 OS=Arabidopsis thaliana OX=3702 GN=PHT1-9 PE=2 SV=1
8	Anion Transporters	TRINITY_DN19083_c0_g1_i2			2.64411		Probable anion transporter 3	ANTR3	sp|Q7XJR2|ANTR3_ARATH Probable anion transporter 3, chloroplastic OS=Arabidopsis thaliana OX=3702 GN=ANTR3 PE=2 SV=2
		TRINITY_DN24001_c0_g1_i2			2.41034		Probable anion transporter 6	ANTR6	sp|Q3E9A0|ANTR6_ARATH Probable anion transporter 6, chloroplastic OS=Arabidopsis thaliana OX=3702 GN=ANTR6 PE=2 SV=1
9	Sugar Transporters	TRINITY_DN15622_c0_g3_i1	2.2068				Sugar transporter ERD6-like 4	ERDL4	sp|Q93YP9|ERDL4_ARATH Sugar transporter ERD6-like 4 OS=Arabidopsis thaliana OX=3702 GN=At1g19450 PE=2 SV=1
		TRINITY_DN23649_c2_g1_i1			2.39179		Sugar transporter ERD6-like 5	ERDL5	sp|Q3ECP7|ERDL5_ARATH Sugar transporter ERD6-like 5 OS=Arabidopsis thaliana OX=3702 GN=At1g54730 PE=2 SV=2
		TRINITY_DN25214_c0_g1_i3	3.24943		2.16853	-3.32799	Bidirectional sugar transporter SWEET1	SWEET1	sp|Q8L9J7|SWET1_ARATH Bidirectional sugar transporter SWEET1 OS=Arabidopsis thaliana OX=3702 GN=SWEET1 PE=1 SV=1
		TRINITY_DN23594_c1_g1_i1	1.96656	-2.35059			Bidirectional sugar transporter SWEET16	SWEET16	sp|Q10LN5|SWT16_ORYSJ Bidirectional sugar transporter SWEET16 OS=Oryza sativa subsp. japonica OX=39947 GN=SWEET16 PE=3 SV=1
		TRINITY_DN26988_c0_g2_i2		2.07883			Bidirectional sugar transporter SWEET2a	SWEET2A	sp|P0DKJ4|SWT2A_SORBI Bidirectional sugar transporter SWEET2a OS=Sorghum bicolor OX=4558 GN=SWEET2A PE=3 SV=1
		TRINITY_DN18732_c0_g1_i3	-2.06847		1.95778	2.25454	Bidirectional sugar transporter SWEET2	SWEET2	sp|Q9LH79|SWET2_ARATH Bidirectional sugar transporter SWEET2 OS=Arabidopsis thaliana OX=3702 GN=SWEET2 PE=1 SV=1
10	Polyols Transporters	TRINITY_DN25448_c1_g2_i4	2.13498			2.559	Probable polyol transporter 6	PLT6	sp|Q8GXR2|PLT6_ARATH Probable polyol transporter 6 OS=Arabidopsis thaliana OX=3702 GN=PLT6 PE=2 SV=2
		TRINITY_DN25448_c1_g2_i3		2.49196			Probable polyol transporter 6	PLT6	sp|Q8GXR2|PLT6_ARATH Probable polyol transporter 6 OS=Arabidopsis thaliana OX=3702 GN=PLT6 PE=2 SV=2
		TRINITY_DN26999_c0_g2_i1	2.87877		2.99168		Probable polyol transporter 4	PLT4	sp|Q0WUU6|PLT4_ARATH Probable polyol transporter 4 OS=Arabidopsis thaliana OX=3702 GN=PLT4 PE=2 SV=1
		TRINITY_DN27162_c1_g1_i8			4.2039		Polyol transporter 5	PLT5	sp|Q8VZ80|PLT5_ARATH Polyol transporter 5 OS=Arabidopsis thaliana OX=3702 GN=PLT5 PE=1 SV=2
		TRINITY_DN26449_c0_g2_i5	4.78895	6.9157		-2.70724	Polyol transporter 5	PLT5	sp|Q8VZ80|PLT5_ARATH Polyol transporter 5 OS=Arabidopsis thaliana OX=3702 GN=PLT5 PE=1 SV=2
		TRINITY_DN26449_c0_g2_i4	2.92418		3.8276		Polyol transporter 5	PLT5	sp|Q8VZ80|PLT5_ARATH Polyol transporter 5 OS=Arabidopsis thaliana OX=3702 GN=PLT5 PE=1 SV=2
11	Amnio Acid Permease	TRINITY_DN23304_c0_g1_i1		-2.88941			Amino acid permease 3	AAP3	sp|Q39134|AAP3_ARATH Amino acid permease 3 OS=Arabidopsis thaliana OX=3702 GN=AAP3 PE=1 SV=2
		TRINITY_DN23304_c0_g1_i2	-4.18983				Amino acid permease 3	AAP3	sp|Q39134|AAP3_ARATH Amino acid permease 3 OS=Arabidopsis thaliana OX=3702 GN=AAP3 PE=1 SV=2
		TRINITY_DN23304_c0_g2_i2			-3.16269		Amino acid permease 3	AAP3	sp|Q39134|AAP3_ARATH Amino acid permease 3 OS=Arabidopsis thaliana OX=3702 GN=AAP3 PE=1 SV=2
		TRINITY_DN23900_c1_g1_i2		-2.58864			Amino acid permease 2	AAP2	sp|Q38967|AAP2_ARATH Amino acid permease 2 OS=Arabidopsis thaliana OX=3702 GN=AAP2 PE=1 SV=1
		TRINITY_DN23494_c4_g3_i5		-2.23703			Amino acid permease 6	AAP6	sp|P92934|AAP6_ARATH Amino acid permease 6 OS=Arabidopsis thaliana OX=3702 GN=AAP6 PE=1 SV=1
		TRINITY_DN21716_c0_g1_i1	-1.83527		2.29584		Probable amino acid permease 7	AAP7	sp|Q9FF99|AAP7_ARATH Probable amino acid permease 7 OS=Arabidopsis thaliana OX=3702 GN=AAP7 PE=2 SV=1
12	Lysine Histidine transporters	TRINITY_DN21233_c0_g1_i1	-1.84773	-3.21886	-4.05915	-3.12668	Lysine histidine transporter-like 8	LHTL8	sp|Q9SX98|LHTL8_ARATH Lysine histidine transporter-like 8 OS=Arabidopsis thaliana OX=3702 GN=AATL1 PE=1 SV=1
		TRINITY_DN24496_c0_g2_i1	5.56	3.1458	3.09843		Lysine histidine transporter 1	LHT1	sp|Q9FKS8|LHT1_ARATH Lysine histidine transporter 1 OS=Arabidopsis thaliana OX=3702 GN=LHT1 PE=1 SV=1
		TRINITY_DN8987_c0_g1_i1		-2.69495			Lysine histidine transporter-like 6	LHTL6	sp|Q9C6M2|LHTL6_ARATH Lysine histidine transporter-like 6 OS=Arabidopsis thaliana OX=3702 GN=At1g25530 PE=2 SV=1
		TRINITY_DN17089_c0_g1_i1		4.38432		4.09188	Lysine histidine transporter-like 8	LHTL8	sp|Q9SX98|LHTL8_ARATH Lysine histidine transporter-like 8 OS=Arabidopsis thaliana OX=3702 GN=AATL1 PE=1 SV=1
13	Aquaporins	TRINITY_DN25233_c0_g1_i2		-3.02693			Probable aquaporin TIP1-1	TIP11	sp|P50156|TIP11_ORYSJ Probable aquaporin TIP1-1 OS=Oryza sativa subsp. japonica OX=39947 GN=TIP1-1 PE=2 SV=1
		TRINITY_DN25233_c0_g1_i3		-2.81155	-2.59791	-2.37614	Probable aquaporin TIP1-1	TIP11	sp|P50156|TIP11_ORYSJ Probable aquaporin TIP1-1 OS=Oryza sativa subsp. japonica OX=39947 GN=TIP1-1 PE=2 SV=1
		TRINITY_DN25090_c0_g3_i1	-2.23279	-1.79257	-2.51264	-2.07344	Aquaporin TIP1-3	TIP13	sp|O82598|TIP13_ARATH Aquaporin TIP1-3 OS=Arabidopsis thaliana OX=3702 GN=TIP1-3 PE=1 SV=1
		TRINITY_DN26426_c0_g1_i1	-1.80106	-2.13779	-2.36655		Aquaporin PIP2-4	PIP24	sp|Q9ATM6|PIP24_MAIZE Aquaporin PIP2-4 OS=Zea mays OX=4577 GN=PIP2-4 PE=1 SV=1
		TRINITY_DN24430_c0_g1_i1	-3.55606		-2.54714	-2.12234	Probable aquaporin PIP2-5	PIP25	sp|Q9SV31|PIP25_ARATH Probable aquaporin PIP2-5 OS=Arabidopsis thaliana OX=3702 GN=PIP2-5 PE=1 SV=1
		TRINITY_DN24430_c0_g1_i2	-2.37201	-2.1221	-4.90632	-3.29984	Probable aquaporin PIP2-5	PIP25	sp|Q9SV31|PIP25_ARATH Probable aquaporin PIP2-5 OS=Arabidopsis thaliana OX=3702 GN=PIP2-5 PE=1 SV=1
		TRINITY_DN24889_c1_g4_i1		-2.68563	-4.13973	-3.5785	Aquaporin PIP2-7	PIP27	sp|P93004|PIP27_ARATH Aquaporin PIP2-7 OS=Arabidopsis thaliana OX=3702 GN=PIP2-7 PE=1 SV=2

## Sheet: Ubiquitination
Original Research Article
Transcriptional profiling of contrasting genotypes revealed key candidates and nucleotide variations for drought dissection in Camellia sinensis (L.) O. Kuntze
Rajni Parmar1,2, Romit Seth1,3, Pradeep Singh1,3, Gopal Singh1,2, Ram Kumar Sharma1,2*
1Biotechnology Department, CSIR-Institute of Himalayan Bioresource Technology (CSIR-IHBT), Palampur, Himachal Pradesh, 176061, India, 2Academy of Scientific and Innovative Research (AcSIR), CSIR-IHBT, Palampur, Himachal Pradesh, 176061, India, 3Department of Biotechnology, Guru Nanak Dev University, Amritsar, 143005, India
Supplementary Table S6: Shortlisted differentially expressed transcripts of targeted pathways in response to drought stress among Control and Treated genotypes.
S. No.	Transporter Categories	Transcript ID	DT_G1_T Vs DT_G1_C	DT_G2_T Vs DT_G2_C	DS_G1_T Vs DS_G1_C	DS_G2_T Vs DS_G2_C	Gene name	Gene ID	Function
1	E2 (Ubiquitin-conjugating Enzyme)	TRINITY_DN21854_c0_g1_i1	2.6044				Ubiquitin-conjugating enzyme E2C-binding protein		AT3G26750.1 | Symbols: | CONTAINS InterPro DOMAIN/s: Ubiquitin-conjugating enzyme E2C-binding protein (InterPro:IPR019193); Has 26 Blast hits to 25 proteins in 9 species: Archae - 0; Bacteria - 0; Metazoa - 0; Fungi - 0; Plants - 26; Viruses - 0; Other Eukaryotes - 0 (source: NCBI BLink). | chr3:9840139-9841719 REVERSE LENGTH=526
		TRINITY_DN23100_c0_g1_i2	2.38572	2.39714	2.42815		Probable ubiquitin-conjugating enzyme E2 23	UBC23	sp|Q9ZVX1|UBC23_ARATH Probable ubiquitin-conjugating enzyme E2 23 OS=Arabidopsis thaliana OX=3702 GN=UBC23 PE=1 SV=1
		TRINITY_DN23515_c0_g2_i2		2.27699	3.472	3.40265	Ubiquitin-conjugating enzyme E2 32	UBC32	sp|Q9LSP7|UBC32_ARATH Ubiquitin-conjugating enzyme E2 32 OS=Arabidopsis thaliana OX=3702 GN=UBC32 PE=2 SV=1
		TRINITY_DN23515_c0_g2_i4		1.94377	2.0878		Ubiquitin-conjugating enzyme E2 32	UBC32	sp|Q9LSP7|UBC32_ARATH Ubiquitin-conjugating enzyme E2 32 OS=Arabidopsis thaliana OX=3702 GN=UBC32 PE=2 SV=1
		TRINITY_DN23515_c0_g1_i1	2.61745	1.99945	1.8042		Ubiquitin-conjugating enzyme E2 32	UBC32	sp|Q9LSP7|UBC32_ARATH Ubiquitin-conjugating enzyme E2 32 OS=Arabidopsis thaliana OX=3702 GN=UBC32 PE=2 SV=1
		TRINITY_DN21949_c1_g1_i1				3.42016	Ubiquitin-conjugating enzyme E2 5	UBC5	sp|P42749|UBC5_ARATH Ubiquitin-conjugating enzyme E2 5 OS=Arabidopsis thaliana OX=3702 GN=UBC5 PE=2 SV=2
		TRINITY_DN21013_c1_g1_i2	2.77819	4.14106			Ubiquitin-conjugating enzyme E2 2	UBC2	sp|P42745|UBC2_ARATH Ubiquitin-conjugating enzyme E2 2 OS=Arabidopsis thaliana OX=3702 GN=UBC2 PE=2 SV=1
		TRINITY_DN23825_c1_g3_i6	-2.96834	3.98844	2.97967	1.98835	Ubiquitin-conjugating enzyme E2 variant 1D	UEV1D	sp|Q9SVD7|UEV1D_ARATH Ubiquitin-conjugating enzyme E2 variant 1D OS=Arabidopsis thaliana OX=3702 GN=UEV1D PE=1 SV=1
		TRINITY_DN22478_c1_g1_i2			1.9046	2.76493	Ubiquitin-conjugating enzyme E2 19	UBC19	sp|Q9LJZ5|UBC19_ARATH Ubiquitin-conjugating enzyme E2 19 OS=Arabidopsis thaliana OX=3702 GN=UBC19 PE=1 SV=1
		TRINITY_DN25430_c0_g3_i1					Ubiquitin-conjugating enzyme E2 2	UBC2	sp|P35130|UBC2_MEDSA Ubiquitin-conjugating enzyme E2 2 OS=Medicago sativa OX=3879 GN=UBC2 PE=2 SV=1
2	HECT Domain	TRINITY_DN27072_c1_g1_i4	2.04197	2.39292			E3 ubiquitin-protein ligase UPL1		sp|Q8GY23|UPL1_ARATH E3 ubiquitin-protein ligase UPL1 OS=Arabidopsis thaliana OX=3702 GN=UPL1 PE=1 SV=3
		TRINITY_DN26963_c0_g1_i3	4.36401	2.15041			E3 ubiquitin-protein ligase PRT6		sp|F4KCC2|PRT6_ARATH E3 ubiquitin-protein ligase PRT6 OS=Arabidopsis thaliana OX=3702 GN=PRT6 PE=2 SV=1
		TRINITY_DN25931_c0_g2_i1	2.44729	2.03179			E3 ubiquitin-protein ligase listerin		sp|Q9FGI1|LTN1_ARATH E3 ubiquitin-protein ligase listerin OS=Arabidopsis thaliana OX=3702 GN=At5g58410 PE=3 SV=1
		TRINITY_DN23224_c0_g3_i2		3.10738			E3 ubiquitin-protein ligase RKP	RKP	sp|Q9SIZ8|RKP_ARATH E3 ubiquitin-protein ligase RKP OS=Arabidopsis thaliana OX=3702 GN=RKP PE=2 SV=2
		TRINITY_DN26944_c0_g1_i2	2.00686			2.19812	E3 ubiquitin-protein ligase UPL1	UPL1	sp|Q8GY23|UPL1_ARATH E3 ubiquitin-protein ligase UPL1 OS=Arabidopsis thaliana OX=3702 GN=UPL1 PE=1 SV=3
		TRINITY_DN19372_c0_g1_i1	2.50664		2.01866		E3 ubiquitin-protein ligase component HRD3A	HRD3A	sp|Q9LM25|HRD3A_ARATH ERAD-associated E3 ubiquitin-protein ligase component HRD3A OS=Arabidopsis thaliana OX=3702 GN=HRD3A PE=1 SV=1
		TRINITY_DN26845_c0_g1_i3	4.79512	2.94883			E3 ubiquitin-protein ligase UPL4	UPL4	sp|Q9LYZ7|UPL4_ARATH E3 ubiquitin-protein ligase UPL4 OS=Arabidopsis thaliana OX=3702 GN=UPL4 PE=3 SV=1
		TRINITY_DN25299_c0_g1_i2	3.84212	2.2689			E3 ubiquitin-protein ligase ARI1	ARI7	sp|Q949V6|ARI1_ARATH Probable E3 ubiquitin-protein ligase ARI1 OS=Arabidopsis thaliana OX=3702 GN=ARI1 PE=2 SV=1
		TRINITY_DN25614_c1_g2_i1	3.9454	2.27601			E3 ubiquitin-protein ligase ARI7	ARI7	sp|Q84RR0|ARI7_ARATH Probable E3 ubiquitin-protein ligase ARI7 OS=Arabidopsis thaliana OX=3702 GN=ARI7 PE=2 SV=1
		TRINITY_DN22591_c0_g2_i1	2.47615	1.82409	2.5774		E3 ubiquitin-protein ligase XBAT33	XBAT33	sp|Q4FE45|XB33_ARATH E3 ubiquitin-protein ligase XBAT33 OS=Arabidopsis thaliana OX=3702 GN=XBAT33 PE=2 SV=1
		TRINITY_DN19155_c0_g1_i1		-2.61448	-3.33819	-2.74416	E3 ubiquitin-protein ligase XBAT31	XBAT31	sp|Q94B55|XB31_ARATH Putative E3 ubiquitin-protein ligase XBAT31 OS=Arabidopsis thaliana OX=3702 GN=XBAT31 PE=2 SV=1
		TRINITY_DN18863_c0_g1_i1		3.73829		5.26041	E3 ubiquitin-protein ligase PUB23	PUB23	sp|Q84TG3|PUB23_ARATH E3 ubiquitin-protein ligase PUB23 OS=Arabidopsis thaliana OX=3702 GN=PUB23 PE=1 SV=1
		TRINITY_DN22095_c0_g1_i5				2.39268	E3 ubiquitin-protein ligase RF298	RF298	sp|Q0WPJ7|RF298_ARATH Putative E3 ubiquitin-protein ligase RF298 OS=Arabidopsis thaliana OX=3702 GN=RF298 PE=2 SV=1
		TRINITY_DN22145_c0_g1_i4	3.51099	2.13494			E3 ubiquitin-protein ligase SINAT2	SINAT2	sp|Q9M2P4|SINA2_ARATH E3 ubiquitin-protein ligase SINAT2 OS=Arabidopsis thaliana OX=3702 GN=SINAT2 PE=1 SV=1
		TRINITY_DN22145_c0_g1_i7		3.64156			E3 ubiquitin-protein ligase SINAT2	SINAT2	sp|Q9M2P4|SINA2_ARATH E3 ubiquitin-protein ligase SINAT2 OS=Arabidopsis thaliana OX=3702 GN=SINAT2 PE=1 SV=1
		TRINITY_DN22145_c0_g1_i8			3.24719	2.73191	E3 ubiquitin-protein ligase SINAT2	SINAT2	sp|Q9M2P4|SINA2_ARATH E3 ubiquitin-protein ligase SINAT2 OS=Arabidopsis thaliana OX=3702 GN=SINAT2 PE=1 SV=1
		TRINITY_DN24366_c0_g2_i2	6.21195	4.5339	5.63201		E3 ubiquitin-protein ligase MIEL1	MIEL1	sp|Q8VZK0|MIEL1_ARATH E3 ubiquitin-protein ligase MIEL1 OS=Arabidopsis thaliana OX=3702 GN=MIEL1 PE=1 SV=1
		TRINITY_DN24366_c0_g1_i1	3.85718	2.40256	1.95034	2.17838	E3 ubiquitin-protein ligase MIEL1	MIEL1	sp|Q8VZK0|MIEL1_ARATH E3 ubiquitin-protein ligase MIEL1 OS=Arabidopsis thaliana OX=3702 GN=MIEL1 PE=1 SV=1
		TRINITY_DN25892_c4_g3_i1	6.73173	8.59089	8.99905	7.51634	E3 ubiquitin-protein ligase RZFP34	RZPF34	sp|Q9FFB6|ZFP34_ARATH E3 ubiquitin-protein ligase RZFP34 OS=Arabidopsis thaliana OX=3702 GN=RZPF34 PE=1 SV=1
		TRINITY_DN23892_c0_g1_i5	3.21847	3.64579	3.51783	2.34564	E3 ubiquitin-protein ligase AIRP2	AIRP2	sp|Q9M022|AIRP2_ARATH E3 ubiquitin-protein ligase AIRP2 OS=Arabidopsis thaliana OX=3702 GN=AIRP2 PE=1 SV=1
		TRINITY_DN23892_c1_g1_i4	3.52929	3.71706		5.7456	E3 ubiquitin-protein ligase AIRP2	AIRP2	sp|Q9M022|AIRP2_ARATH E3 ubiquitin-protein ligase AIRP2 OS=Arabidopsis thaliana OX=3702 GN=AIRP2 PE=1 SV=1
		TRINITY_DN19261_c0_g1_i2		2.49304	3.24058		E3 ubiquitin-protein ligase CHIP	CHIP	sp|Q9SRS9|CHIP_ARATH E3 ubiquitin-protein ligase CHIP OS=Arabidopsis thaliana OX=3702 GN=CHIP PE=1 SV=1
		TRINITY_DN24909_c1_g2_i1	5.6662	4.2435	5.33993	2.96373	E3 ubiquitin-protein ligase RMA1H1	RMA1H1	sp|Q6R567|RMA1_CAPAN E3 ubiquitin-protein ligase RMA1H1 OS=Capsicum annuum OX=4072 GN=RMA1H1 PE=1 SV=1
		TRINITY_DN24909_c1_g2_i2	4.83218	4.51881	5.41487		E3 ubiquitin-protein ligase RMA1H1	RMA1H1	sp|Q6R567|RMA1_CAPAN E3 ubiquitin-protein ligase RMA1H1 OS=Capsicum annuum OX=4072 GN=RMA1H1 PE=1 SV=1
		TRINITY_DN23805_c0_g1_i1				3.27487	E3 ubiquitin-protein ligase RDUF1	RDUF1	sp|Q9SNB6|RDUF1_ARATH E3 ubiquitin-protein ligase RDUF1 OS=Arabidopsis thaliana OX=3702 GN=RDUF1 PE=1 SV=1
		TRINITY_DN21082_c0_g1_i1			1.96318		E3 ubiquitin-protein ligase	RHC2A	sp|O22283|RHC2A_ARATH Probable E3 ubiquitin-protein ligase RHC2A OS=Arabidopsis thaliana OX=3702 GN=RHC2A PE=2 SV=1
		TRINITY_DN22552_c0_g1_i2	3.37712	2.87901			E3 ubiquitin-protein ligase	RING3	sp|Q8LE94|RING3_ARATH E3 ubiquitin-protein ligase At3g02290 OS=Arabidopsis thaliana OX=3702 GN=At3g02290 PE=2 SV=1
		TRINITY_DN24520_c2_g1_i1	3.64086				E3 ubiquitin-protein ligase RHC1A	RHC1A	sp|O22197|RHC1A_ARATH Probable E3 ubiquitin-protein ligase RHC1A OS=Arabidopsis thaliana OX=3702 GN=RHC1A PE=2 SV=1
		TRINITY_DN24520_c2_g1_i3				2.48711	E3 ubiquitin-protein ligase RHC1A	RHC1A	sp|O22197|RHC1A_ARATH Probable E3 ubiquitin-protein ligase RHC1A OS=Arabidopsis thaliana OX=3702 GN=RHC1A PE=2 SV=1
		TRINITY_DN24520_c2_g1_i2	2.60308		1.86225	2.42822	E3 ubiquitin-protein ligase RHC1A	RHC1A	sp|O22197|RHC1A_ARATH Probable E3 ubiquitin-protein ligase RHC1A OS=Arabidopsis thaliana OX=3702 GN=RHC1A PE=2 SV=1
		TRINITY_DN26081_c0_g1_i2		1.85753	1.95778		E3 ubiquitin-protein ligase WAV3	WAV3	sp|Q9LTA6|WAV3_ARATH E3 ubiquitin-protein ligase WAV3 OS=Arabidopsis thaliana OX=3702 GN=WAV3 PE=1 SV=1
		TRINITY_DN25438_c1_g4_i1	3.36141			2.77277	E3 ubiquitin-protein ligase XBOS34	XBOS34	sp|Q7XI08|XB34_ORYSJ Probable E3 ubiquitin-protein ligase XBOS34 OS=Oryza sativa subsp. japonica OX=39947 GN=XBOS34 PE=2 SV=1
		TRINITY_DN23521_c0_g2_i1	2.90955	2.64011	3.8593	2.91586	E3 ubiquitin-protein ligase WAV3	WAV3	sp|Q9LTA6|WAV3_ARATH E3 ubiquitin-protein ligase WAV3 OS=Arabidopsis thaliana OX=3702 GN=WAV3 PE=1 SV=1
		TRINITY_DN24793_c0_g1_i1	3.27241	2.19311			E3 ubiquitin-protein ligase RNF14	RNF14	sp|Q9UBS8|RNF14_HUMAN E3 ubiquitin-protein ligase RNF14 OS=Homo sapiens OX=9606 GN=RNF14 PE=1 SV=1
		TRINITY_DN24793_c0_g1_i2		2.52748	2.41525	3.09433	E3 ubiquitin-protein ligase RNF14	RNF14	sp|Q9UBS8|RNF14_HUMAN E3 ubiquitin-protein ligase RNF14 OS=Homo sapiens OX=9606 GN=RNF14 PE=1 SV=1
		TRINITY_DN21294_c0_g1_i2	6.86797				E3 ubiquitin-protein ligase RMA1H1	RMA1H1	sp|Q6R567|RMA1_CAPAN E3 ubiquitin-protein ligase RMA1H1 OS=Capsicum annuum OX=4072 GN=RMA1H1 PE=1 SV=1
		TRINITY_DN20436_c0_g1_i1	2.05282		3.81283	3.20562	E3 ubiquitin-protein ligase RMA1H1	RMA1H1	sp|Q6R567|RMA1_CAPAN E3 ubiquitin-protein ligase RMA1H1 OS=Capsicum annuum OX=4072 GN=RMA1H1 PE=1 SV=1
		TRINITY_DN22608_c0_g1_i1	2.68025	2.43176		2.34564	E3 ubiquitin-protein ligase RMA1H1	RMA1H1	sp|Q6R567|RMA1_CAPAN E3 ubiquitin-protein ligase RMA1H1 OS=Capsicum annuum OX=4072 GN=RMA1H1 PE=1 SV=1
		TRINITY_DN26497_c0_g2_i7	2.3312	2.95552	1.94927		E3 ubiquitin-protein ligase HIP1	HIP1	sp|Q7XTV7|HIP1_ORYSJ Probable E3 ubiquitin-protein ligase HIP1 OS=Oryza sativa subsp. japonica OX=39947 GN=HIP1 PE=1 SV=2
		TRINITY_DN14265_c0_g1_i1	3.66666	2.15767	2.94644	2.29368	E3 ubiquitin-protein ligase CIP8	CIP8	sp|Q9SPL2|CIP8_ARATH E3 ubiquitin-protein ligase CIP8 OS=Arabidopsis thaliana OX=3702 GN=CIP8 PE=1 SV=1
		TRINITY_DN25036_c0_g3_i2	3.52565	3.26144	4.36724	3.68878	E3 ubiquitin-protein ligase MBR2	MBR2	sp|O49500|MBR2_ARATH E3 ubiquitin-protein ligase MBR2 OS=Arabidopsis thaliana OX=3702 GN=MBR2 PE=1 SV=1
		TRINITY_DN18186_c0_g1_i1	3.92011	2.56126	4.09056	4.37233	E3 ubiquitin-protein ligase XERICO	XERICO	sp|Q9SI09|XERIC_ARATH Probable E3 ubiquitin-protein ligase XERICO OS=Arabidopsis thaliana OX=3702 GN=XERICO PE=1 SV=1
		TRINITY_DN22347_c0_g1_i1	4.63535	2.76954	2.98067		E3 ubiquitin-protein ligase KEG	KEG	sp|Q9FY48|KEG_ARATH E3 ubiquitin-protein ligase KEG OS=Arabidopsis thaliana OX=3702 GN=KEG PE=1 SV=2
		TRINITY_DN26867_c1_g1_i1	1.93579		2.79897	2.24471	E3 ubiquitin-protein ligase RING1	RING1	sp|P0CH30|RING1_GOSHI E3 ubiquitin-protein ligase RING1 OS=Gossypium hirsutum OX=3635 GN=RING1 PE=1 SV=1
		TRINITY_DN22842_c1_g1_i1			2.46258	2.38447	E3 ubiquitin-protein ligase RHA1B	RHA1B	sp|Q9SUS5|RHA1B_ARATH E3 ubiquitin-protein ligase RHA1B OS=Arabidopsis thaliana OX=3702 GN=RHA1B PE=2 SV=1
		TRINITY_DN25438_c1_g5_i1			2.55984	2.85418	E3 ubiquitin-protein ligase XBOS34	XBOS34	sp|Q7XI08|XB34_ORYSJ Probable E3 ubiquitin-protein ligase XBOS34 OS=Oryza sativa subsp. japonica OX=39947 GN=XBOS34 PE=2 SV=1
		TRINITY_DN16421_c0_g1_i1	2.0054		3.60954	1.98452	Probable BOI-related E3 ubiquitin-protein ligase 3	BRG3	sp|Q9LDD1|BRG3_ARATH Probable BOI-related E3 ubiquitin-protein ligase 3 OS=Arabidopsis thaliana OX=3702 GN=BRG3 PE=1 SV=1
		TRINITY_DN26932_c0_g3_i1	2.96638	2.31786			Probable E3 ubiquitin-protein ligase ARI10	ARI10	sp|Q9SKC4|ARI10_ARATH Probable E3 ubiquitin-protein ligase ARI10 OS=Arabidopsis thaliana OX=3702 GN=ARI10 PE=2 SV=1
		TRINITY_DN25067_c0_g1_i3	4.0203	4.02524		3.51578	E3 ubiquitin-protein ligase ATL59	ATL59	sp|Q9SN27|ATL59_ARATH E3 ubiquitin-protein ligase ATL59 OS=Arabidopsis thaliana OX=3702 GN=ATL59 PE=1 SV=1
		TRINITY_DN19302_c1_g1_i1	3.14438	3.57528	2.42351		Probable E3 ubiquitin-protein ligase XERICO	XERICO	sp|Q9SI09|XERIC_ARATH Probable E3 ubiquitin-protein ligase XERICO OS=Arabidopsis thaliana OX=3702 GN=XERICO PE=1 SV=1
		TRINITY_DN26753_c0_g2_i2	1.82313	3.36896			E3 ubiquitin-protein ligase RNF12-A	RF12A	sp|Q641J8|RF12A_XENLA E3 ubiquitin-protein ligase RNF12-A OS=Xenopus laevis OX=8355 GN=rnf12-a PE=1 SV=1
		TRINITY_DN22689_c0_g1_i2	-2.22694		2.17753	2.39718	Probable E3 ubiquitin-protein ligase ARI8	ARI8	sp|Q8W468|ARI8_ARATH Probable E3 ubiquitin-protein ligase ARI8 OS=Arabidopsis thaliana OX=3702 GN=ARI8 PE=2 SV=1
		TRINITY_DN26684_c0_g2_i2	3.90915	3.06864	4.40365	2.9473	E3 ubiquitin-protein ligase Topors	Topors	sp|Q9V8P9|TOPRS_DROME E3 ubiquitin-protein ligase Topors OS=Drosophila melanogaster OX=7227 GN=Topors PE=1 SV=1
		TRINITY_DN20975_c0_g2_i2	2.36977		2.11971		E3 ubiquitin-protein ligase RNF4	RNF4	sp|P78317|RNF4_HUMAN E3 ubiquitin-protein ligase RNF4 OS=Homo sapiens OX=9606 GN=RNF4 PE=1 SV=1
		TRINITY_DN27079_c1_g2_i1	6.2402	2.2356	3.65843	3.2012	Probable E3 ubiquitin ligase SUD1	SUD1	sp|F4JKK0|SUD1_ARATH Probable E3 ubiquitin ligase SUD1 OS=Arabidopsis thaliana OX=3702 GN=SUD1 PE=1 SV=1
