# Supplementary material for: Transcriptional profiling of contrasting genotypes revealed key candidates and nucleotide variations for drought dissection in Camellia sinensis (L.) O. Kuntze
Source: Sci Rep. 2019 May 16;9:7487. doi: 10.1038/s41598-019-43925-w (PMC6522520; doi:10.1038/s41598-019-43925-w)
Supplement: Supplementary file 6 — Supplementary Table S6b [file 41598_2019_43925_MOESM6_ESM.xlsx]

## Sheet: ABA Depe and Inde
Original Research Article
Transcriptional profiling of contrasting genotypes revealed key candidates and nucleotide variations for drought dissection in Camellia sinensis (L.) O. Kuntze
Rajni Parmar1,2, Romit Seth1,3, Pradeep Singh1,3, Gopal Singh1,2, Ram Kumar Sharma1,2*
1Biotechnology Department, CSIR-Institute of Himalayan Bioresource Technology (CSIR-IHBT), Palampur, Himachal Pradesh, 176061, India, 2Academy of Scientific and Innovative Research (AcSIR), CSIR-IHBT, Palampur, Himachal Pradesh, 176061, India, 3Department of Biotechnology, Guru Nanak Dev University, Amritsar, 143005, India
Supplementary Table S6b: Shortlisted differentially expressed transcripts of targeted pathways in response to drought stress among four genotypes of tea.
S. No	Pathway Gene Name	Transcript ID	DS_G1_T vs DT_G1_T	DS_G2_T vs DT_G1_T	DT_G2_T vs DS_G1_T	DS_G2_T vs DT_G2_T	Gene	Gene ID	Function
1	Transporters (Importer and Exporter)	TRINITY_DN25447_c0_g2_i1			-4.41004		Nitrate transporter 1.7	NRT1.7	AT1G69870.1 | Symbols: NRT1.7 | nitrate transporter 1.7 | chr1:26316208-26320097 FORWARD LENGTH=620
		TRINITY_DN26329_c0_g1_i1	1.88812	-1.90469	-3.1422		Nitrate transporter 1.5	NRT1.5	AT1G32450.1 | Symbols: NRT1.5 | nitrate transporter 1.5 | chr1:11715337-11719807 REVERSE LENGTH=614
		TRINITY_DN22322_c0_g1_i1	-1.35008	-1.60074	1.78684	-1.97711	Protein NRT1/ PTR FAMILY 5.6	NPF5.6	sp|P0CI03|PTR28_ARATH Protein NRT1/ PTR FAMILY 5.6 OS=Arabidopsis thaliana OX=3702 GN=NPF5.6 PE=2 SV=1
		TRINITY_DN26460_c0_g1_i1	-3.10217	-1.99619	2.19993	-1.69503	Protein NRT1/ PTR FAMILY 1.2	NPF1.2	sp|Q9M817|PTR6_ARATH Protein NRT1/ PTR FAMILY 1.2 OS=Arabidopsis thaliana OX=3702 GN=NPF1.2 PE=1 SV=1
2	ABA Biosynthesis	TRINITY_DN24599_c0_g1_i1	-8.15152	-8.08154	6.71232	-6.58219	Nine-cis-epoxycarotenoid dioxygenase 3	NCED3	AT3G14440.1 | Symbols: NCED3, ATNCED3, STO1, SIS7 | nine-cis-epoxycarotenoid dioxygenase 3 | chr3:4831678-4833477 REVERSE LENGTH=599
		TRINITY_DN24599_c0_g1_i4	-4.27291	-3.88363	2.29642	-1.84691	Nine-cis-epoxycarotenoid dioxygenase 3	NCED3	AT3G14440.1 | Symbols: NCED3, ATNCED3, STO1, SIS7 | nine-cis-epoxycarotenoid dioxygenase 3 | chr3:4831678-4833477 REVERSE LENGTH=599
		TRINITY_DN24599_c0_g1_i3	-2.91194	-1.89481			Nine-cis-epoxycarotenoid dioxygenase 5	NCED5	AT1G30100.1 | Symbols: NCED5, ATNCED5 | nine-cis-epoxycarotenoid dioxygenase 5 | chr1:10571383-10573152 FORWARD LENGTH=589
3	ABA Catabolism	TRINITY_DN21983_c1_g1_i1	1.918		-1.48212	-1.52186		CYP707A2	AT2G29090.2 | Symbols: CYP707A2 | cytochrome P450, family 707, subfamily A, polypeptide 2 | chr2:12495038-12499080 REVERSE LENGTH=482
		TRINITY_DN26207_c0_g1_i1	1.54903	2.70261			Abscisic acid 8'-hydroxylase 1		sp|Q949P1|ABAH1_ARATH Abscisic acid 8'-hydroxylase 1 OS=Arabidopsis thaliana OX=3702 GN=CYP707A1 PE=2 SV=1
		TRINITY_DN21983_c1_g1_i1	1.918		-1.48212	-1.52186	Abscisic acid 8'-hydroxylase 2		sp|O81077|ABAH2_ARATH Abscisic acid 8'-hydroxylase 2 OS=Arabidopsis thaliana OX=3702 GN=CYP707A2 PE=2 SV=1
4	ABA Receptors	TRINITY_DN23494_c3_g1_i4		-2.14034			GPCR-type G protein 2	GTG2	AT4G27630.2 | Symbols: GTG2 | GPCR-type G protein 2 | chr4:13791980-13797033 REVERSE LENGTH=467
		TRINITY_DN24646_c1_g1_i2	-1.79176	-2.45188		-4.41694	Abscisic acid receptor PYL9	PYL9	sp|Q84MC7|PYL9_ARATH Abscisic acid receptor PYL9 OS=Arabidopsis thaliana OX=3702 GN=PYL9 PE=1 SV=1
		TRINITY_DN24646_c1_g1_i2	-1.79176	-2.45188		-4.41694	ABA receptor 1	PYL9	AT1G01360.1 | Symbols: RCAR1, PYL9 | regulatory component of ABA receptor 1 | chr1:142138-142914 FORWARD LENGTH=187
		TRINITY_DN20563_c0_g1_i1	-2.29513	-4.65607	2.60206	-4.90684	Probable protein phosphatase 2C	PP2C	sp|Q8RX37|P2C02_ARATH Probable protein phosphatase 2C 2 OS=Arabidopsis thaliana OX=3702 GN=At1g07160 PE=2 SV=1
		TRINITY_DN27122_c1_g2_i1	-2.63745	-3.0607	2.53348	-2.8981	Probable protein phosphatase 2C	PP2C	sp|Q9SZ53|P2C60_ARATH Probable protein phosphatase 2C 60 OS=Arabidopsis thaliana OX=3702 GN=At4g31860 PE=2 SV=1
		TRINITY_DN26241_c0_g1_i3	-5.06169	-4.60275	3.20503	-2.68569	Probable protein phosphatase 2C	PP2C	sp|Q5SN75|P2C08_ORYSJ Probable protein phosphatase 2C 8 OS=Oryza sativa subsp. japonica OX=39947 GN=Os01g0656200 PE=2 SV=1
	Transcriptional Regulators
6	B3 domain-containing protein	TRINITY_DN27102_c1_g1_i4	-3.42618		2.53353		B3 domain-containing protein	B3	sp|Q5N6V0|Y1054_ORYSJ B3 domain-containing protein Os01g0905400 OS=Oryza sativa subsp. japonica OX=39947 GN=Os01g0905400 PE=2 SV=1
		TRINITY_DN25501_c0_g1_i1	-1.49227	-3.17197	1.5106	-3.13272			sp|Q8LMR9|Y3209_ORYSJ B3 domain-containing protein Os03g0120900 OS=Oryza sativa subsp. japonica OX=39947 GN=Os03g0120900 PE=2 SV=1
7	Ethylene-responsive transcription factor	TRINITY_DN23498_c1_g1_i2	1.94412	2.46452	-2.62804	3.20872			AT3G15210.1 | Symbols: ATERF-4, ERF4, RAP2.5, ATERF4 | ethylene responsive element binding factor 4 | chr3:5121472-5122140 FORWARD LENGTH=222
8	bZIP transcription factor	TRINITY_DN25015_c2_g1_i1	-2.9176	-2.27114	2.64783	-1.94083	Basic-leucine zipper (bZIP) transcription factor family protein	bZIP	AT4G38900.3 | Symbols: | Basic-leucine zipper (bZIP) transcription factor family protein | chr4:18139564-18141520 REVERSE LENGTH=547
		TRINITY_DN23078_c1_g2_i5	-3.42163	-3.60522	1.56732	-1.69127			AT4G35040.1 | Symbols: bZIP19 | Basic-leucine zipper (bZIP) transcription factor family protein | chr4:16680821-16681805 FORWARD LENGTH=261
8	Myb family transcription factor	TRINITY_DN25828_c0_g2_i2	-1.75825		1.71371		Myb-like transcription factor family protein	Myb	AT2G47210.1 | Symbols: | myb-like transcription factor family protein | chr2:19379039-19382204 FORWARD LENGTH=441
		TRINITY_DN21328_c0_g1_i3	-2.49309	-2.90398			Myb-like transcription factor family protein	Myb	AT1G70000.2 | Symbols: | myb-like transcription factor family protein | chr1:26363674-26364635 REVERSE LENGTH=261
9	Transcription factor bHLH	TRINITY_DN17926_c0_g1_i1	-2.6458	-2.82946	2.03533	-2.15921	Basic helix-loop-helix (bHLH) DNA-binding superfamily protein	bHLH	AT3G26744.4 | Symbols: ICE1, ATICE1, SCRM | basic helix-loop-helix (bHLH) DNA-binding superfamily protein | chr3:9832953-9834790 REVERSE LENGTH=494
10	Homeobox-leucine zipper protein	TRINITY_DN17616_c0_g1_i2	-1.99181	-5.07357	2.20064	-5.22421	Homeobox-leucine zipper protein family	HAT9	AT2G22800.1 | Symbols: HAT9 | Homeobox-leucine zipper protein family | chr2:9704949-9706048 REVERSE LENGTH=274
11	WRKY transcription factor	TRINITY_DN24701_c0_g1_i2	-1.99681	-3.44211	2.57862	-3.96415	WRKY DNA-binding protein 4	WRKY4	AT1G13960.1 | Symbols: WRKY4 | WRKY DNA-binding protein 4 | chr1:4776622-4779043 FORWARD LENGTH=514
		TRINITY_DN25965_c2_g1_i4	-1.86963	-2.88358	1.83354	-2.78707	WRKY DNA-binding protein 33	WRKY33	AT2G38470.1 | Symbols: WRKY33, ATWRKY33 | WRKY DNA-binding protein 33 | chr2:16108476-16110539 FORWARD LENGTH=519
		TRINITY_DN23362_c0_g2_i1	-1.76654	-5.67626	2.0841	-5.9381	WRKY DNA-binding protein 75	WRKY75	AT5G13080.1 | Symbols: WRKY75, ATWRKY75 | WRKY DNA-binding protein 75 | chr5:4149928-4151019 REVERSE LENGTH=145
12	NAC	TRINITY_DN23461_c0_g1_i2		-2.39021		-2.06004	NAC domain containing protein 100	NAC100	AT5G61430.1 | Symbols: ANAC100, ATNAC5, NAC100 | NAC domain containing protein 100 | chr5:24701328-24702553 REVERSE LENGTH=336
		TRINITY_DN20431_c0_g1_i2	-3.13022	-3.68984	3.9511	-4.45221	NAC domain containing protein 80	NAC080	AT5G07680.2 | Symbols: ANAC080, NAC080 | NAC domain containing protein 80 | chr5:2436134-2437322 FORWARD LENGTH=315
13	ERF	TRINITY_DN16884_c0_g1_i1	-2.28588	-1.42546	2.12594	-3.763	AP2-like ethylene-responsive transcription factor		sp|Q8GWK2|AP2L4_ARATH AP2-like ethylene-responsive transcription factor At2g41710 OS=Arabidopsis thaliana OX=3702 GN=At2g41710 PE=2 SV=2
		TRINITY_DN21836_c0_g1_i1	-4.59403	-1.89073	1.53386	-2.20088	Ethylene-responsive transcription factor RAP2-4	RAP2-4	sp|Q8H1E4|RAP24_ARATH Ethylene-responsive transcription factor RAP2-4 OS=Arabidopsis thaliana OX=3702 GN=RAP2-4 PE=1 SV=1
		TRINITY_DN17799_c0_g1_i1	1.98006	2.04745	-2.57628	2.70401	Ethylene-responsive transcription factor WIN1	WIN1	sp|Q9XI33|WIN1_ARATH Ethylene-responsive transcription factor WIN1 OS=Arabidopsis thaliana OX=3702 GN=WIN1 PE=2 SV=1
14	Dehydration-responsive element	TRINITY_DN24651_c2_g1_i2	-1.65099	-1.39412			DREB2A-interacting protein 2	DREB2A	AT2G30580.1 | Symbols: DRIP2 | DREB2A-interacting protein 2 | chr2:13026444-13030363 FORWARD LENGTH=420
		TRINITY_DN21966_c0_g1_i3				1.82968	Dehydration-responsive element-binding protein 2C	DRE2C	sp|Q8LFR2|DRE2C_ARATH Dehydration-responsive element-binding protein 2C OS=Arabidopsis thaliana OX=3702 GN=DREB2C PE=2 SV=2
		TRINITY_DN21966_c0_g1_i1	-4.73525		3.5458		Integrase-type DNA-binding superfamily protein	DREB2C	AT2G40340.1 | Symbols: DREB2C, AtERF48 | Integrase-type DNA-binding superfamily protein | chr2:16848665-16850357 REVERSE LENGTH=341
		TRINITY_DN17753_c0_g1_i1	-1.68795	-1.90818			Integrase-type DNA-binding superfamily protein	DREB2C	AT2G40340.1 | Symbols: DREB2C, AtERF48 | Integrase-type DNA-binding superfamily protein | chr2:16848665-16850357 REVERSE LENGTH=341
		TRINITY_DN21966_c0_g1_i1	-4.73525		3.5458		Dehydration-responsive element-binding protein 2C	DREB2C	sp|Q8LFR2|DRE2C_ARATH Dehydration-responsive element-binding protein 2C OS=Arabidopsis thaliana OX=3702 GN=DREB2C PE=2 SV=2
		TRINITY_DN19978_c0_g1_i1	-3.15402		2.01281	1.70539	Dehydration-responsive element-binding protein 1A	DRE1A	sp|Q9M0L0|DRE1A_ARATH Dehydration-responsive element-binding protein 1A OS=Arabidopsis thaliana OX=3702 GN=DREB1A PE=1 SV=2
		TRINITY_DN24689_c0_g3_i1	-1.7617				Dehydration-responsive element-binding protein 2D	DRE2D	sp|Q9LQZ2|DRE2D_ARATH Dehydration-responsive element-binding protein 2D OS=Arabidopsis thaliana OX=3702 GN=DREB2D PE=2 SV=1
	Regulators of Epigenetic Effects on ABA						Histone deacetylase 15	HDA15	AT3G18520.1 | Symbols: HDA15, ATHDA15 | histone deacetylase 15 | chr3:6361605-6365367 FORWARD LENGTH=552
15	Histone Deacetylase	TRINITY_DN25899_c0_g1_i1	-1.80605		1.99989	-1.54512	Histone deacetylase 1	HD1	AT4G38130.1 | Symbols: HD1, ATHD1, HDA1, RPD3A, HDA19, ATHDA19 | histone deacetylase 1 | chr4:17896493-17899057 REVERSE LENGTH=501
		TRINITY_DN24131_c1_g2_i1			-1.52822	1.56734	Histone deacetylase 1	HD1	AT4G38130.1 | Symbols: HD1, ATHD1, HDA1, RPD3A, HDA19, ATHDA19 | histone deacetylase 1 | chr4:17896493-17899057 REVERSE LENGTH=501
		TRINITY_DN24131_c1_g1_i1		-2.10073	2.29102	-3.08947	Histone deacetylase 1	HD1	AT4G38130.1 | Symbols: HD1, ATHD1, HDA1, RPD3A, HDA19, ATHDA19 | histone deacetylase 1 | chr4:17896493-17899057 REVERSE LENGTH=501
16	SWI/SNF complex subunit	TRINITY_DN23539_c0_g1_i1		-1.56099			SWI/SNF complex component SNF12 homolog	SNF12	sp|Q9FMT4|SNF12_ARATH SWI/SNF complex component SNF12 homolog OS=Arabidopsis thaliana OX=3702 GN=At5g14170 PE=1 SV=1
	Proteinkinases
17	SNF1-related protein kinase	TRINITY_DN25044_c2_g4_i3	-1.31941	-1.50105			SNF1-related protein kinase regulatory subunit gamma 1	KING1	AT3G48530.1 | Symbols: KING1 | SNF1-related protein kinase regulatory subunit gamma 1 | chr3:17987559-17989592 FORWARD LENGTH=424
18	CDPK	TRINITY_DN25677_c0_g1_i3		-1.57521			CDPK-related kinase	CRK	AT3G50530.1 | Symbols: CRK | CDPK-related kinase | chr3:18753833-18756487 FORWARD LENGTH=601
		TRINITY_DN23859_c2_g1_i2	2.63636	1.90726	-2.56254	1.89407	CDPK-related kinase 3	CRK3	AT2G46700.1 | Symbols: ATCRK3, CRK3 | CDPK-related kinase 3 | chr2:19182968-19186430 REVERSE LENGTH=595
19	Calcineurin B-like protein 2	TRINITY_DN25078_c1_g2_i6	-4.3725	-1.41602		1.93034	Calcineurin B-like protein 2	CBL2	AT5G55990.1 | Symbols: CBL2, ATCBL2 | calcineurin B-like protein 2 | chr5:22672189-22673579 FORWARD LENGTH=226
		TRINITY_DN26918_c0_g1_i4	3.92767	3.59652	-3.5049	3.23492	Calcineurin B-like protein 1	CBL1	AT4G17615.1 | Symbols: CBL1, ATCBL1, SCABP5 | calcineurin B-like protein 1 | chr4:9817142-9818995 FORWARD LENGTH=213
20	Mitogen-activated protein kinase kinase kinase	TRINITY_DN26741_c1_g1_i2			-1.33913		Mitogen-activated protein kinase kinase kinase 3	MAP3KA	AT1G53570.4 | Symbols: MAP3KA | mitogen-activated protein kinase kinase kinase 3 | chr1:19987391-19990733 FORWARD LENGTH=608
		TRINITY_DN24694_c0_g2_i1		-1.40507		-1.49481	Mitogen-activated protein kinase 3	MPK3	AT3G45640.1 | Symbols: ATMPK3, MPK3, ATMAPK3 | mitogen-activated protein kinase 3 | chr3:16756918-16758476 FORWARD LENGTH=370
		TRINITY_DN25442_c0_g1_i2	-1.66281	-2.65295	1.6226	-1.80378	Mitogen-activated protein kinase kinase kinase 7	MAPKKK7	AT3G13530.1 | Symbols: MAPKKK7, MAP3KE1 | mitogen-activated protein kinase kinase kinase 7 | chr3:4411934-4419320 REVERSE LENGTH=1368
		TRINITY_DN23787_c0_g2_i1	-2.06044	-1.75316			Mitogen-activated protein kinase 16	MPK16	AT5G19010.1 | Symbols: MPK16 | mitogen-activated protein kinase 16 | chr5:6345096-6347676 REVERSE LENGTH=567
		TRINITY_DN19198_c0_g1_i1		-2.77551		-2.76706	Mitogen-activated protein kinase kinase 3	MKK3	AT5G40440.1 | Symbols: ATMKK3, MKK3 | mitogen-activated protein kinase kinase 3 | chr5:16182149-16184513 FORWARD LENGTH=520
		TRINITY_DN19259_c0_g1_i2		-3.83898		-3.45065	ABSCISIC ACID-INSENSITIVE 5-like protein 2		sp|Q9LES3|AI5L2_ARATH ABSCISIC ACID-INSENSITIVE 5-like protein 2 OS=Arabidopsis thaliana OX=3702 GN=DPBF3 PE=1 SV=1
		TRINITY_DN26717_c0_g1_i1	-1.90082	-5.14718	2.5508	-1.86324	Homeobox-leucine zipper protein ATHB-21	ATHB-21	sp|Q9ZU70|ATB21_ARATH Homeobox-leucine zipper protein ATHB-21 OS=Arabidopsis thaliana OX=3702 GN=ATHB-21 PE=2 SV=1

## Sheet: Antioxidant Defence
Original Research Article
Transcriptional profiling of contrasting genotypes revealed key candidates and nucleotide variations for drought dissection in Camellia sinensis (L.) O. Kuntze
Rajni Parmar1,2, Romit Seth1,3, Pradeep Singh1,3, Gopal Singh1,2, Ram Kumar Sharma1,2*
1Biotechnology Department, CSIR-Institute of Himalayan Bioresource Technology (CSIR-IHBT), Palampur, Himachal Pradesh, 176061, India, 2Academy of Scientific and Innovative Research (AcSIR), CSIR-IHBT, Palampur, Himachal Pradesh, 176061, India, 3Department of Biotechnology, Guru Nanak Dev University, Amritsar, 143005, India
Supplementary Table S6b: Shortlisted differentially expressed transcripts of targeted pathways in response to drought stress in tolerant and sensitive genotypes.
S. No.	Pathway Gene Name	Transcript ID	DT_G1_T Vs DT_G1_C	DT_G2_T Vs DT_G2_C	DS_G1_T Vs DS_G1_C	DS_G2_T Vs DS_G2_C	Gene ID	Gene Name	Gene
1	Glutathione S-transferase	TRINITY_DN25578_c0_g1_i1	-1.72748	-2.06816	1.54947	-1.82965	GSTL3	Glutathione S-transferase family protein	AT5G02790.1 | Symbols: GSTL3 | Glutathione S-transferase family protein | chr5:632877-634858 FORWARD LENGTH=235
		TRINITY_DN22320_c0_g1_i2	-4.47604	-7.08091	3.89682	-6.44231	GST6	Glutathione S-transferase phi 8	AT2G47730.1 | Symbols: ATGSTF8, ATGSTF5, GST6, GSTF8 | glutathione S-transferase phi 8 | chr2:19558213-19559266 FORWARD LENGTH=263
		TRINITY_DN19843_c0_g1_i1	-1.83729	-2.19229	2.57842	-2.87301	GSTU26	Glutathione S-transferase	AT5G12110.1 | Symbols: | Glutathione S-transferase, C-terminal-like;Translation elongation factor EF1B/ribosomal protein S6 | chr5:3914483-3915732 FORWARD LENGTH=228
		TRINITY_DN25192_c1_g1_i6	-6.47161	-5.26412	6.1469	-4.87812	GSTU26	Glutathione S-transferase tau 26	AT1G17190.1 | Symbols: ATGSTU26, GSTU26 | glutathione S-transferase tau 26 | chr1:5875452-5876375 FORWARD LENGTH=220
		TRINITY_DN26557_c0_g2_i1	-4.47655	-5.16072	4.44653	-5.07243	GSTF9	Glutathione S-transferase PHI 9	AT2G30860.2 | Symbols: ATGSTF9, GLUTTR, ATGSTF7, GSTF9 | glutathione S-transferase PHI 9 | chr2:13139132-13140079 FORWARD LENGTH=166
		TRINITY_DN25108_c0_g5_i7	-4.10732	-2.50402	2.01675		GSTU25	Glutathione S-transferase TAU 25	AT1G17180.1 | Symbols: ATGSTU25, GSTU25 | glutathione S-transferase TAU 25 | chr1:5872208-5872958 FORWARD LENGTH=221
2	Catalase	TRINITY_DN26656_c0_g1_i7	-1.49482	-4.98566			CAT 2	Catalase 2	AT4G35090.1 | Symbols: CAT2 | catalase 2 | chr4:16700937-16703215 REVERSE LENGTH=492
		TRINITY_DN26656_c0_g1_i11	-5.74574	-5.9885	4.8601	-4.72483	CAT 2	Catalase 2	AT4G35090.1 | Symbols: CAT2 | catalase 2 | chr4:16700937-16703215 REVERSE LENGTH=492
3	Superoxide dismutase	TRINITY_DN19136_c0_g2_i1	2.42774	2.00307	-2.19064	1.82653	CSD1	Copper/zinc superoxide dismutase 1	AT1G08830.2 | Symbols: CSD1 | copper/zinc superoxide dismutase 1 | chr1:2827700-2829053 FORWARD LENGTH=152
		TRINITY_DN25259_c0_g1_i1		1.98043		1.31673	MSD1	Manganese superoxide dismutase 1	AT3G10920.1 | Symbols: MSD1, MEE33, ATMSD1 | manganese superoxide dismutase 1 | chr3:3418015-3419581 FORWARD LENGTH=231
		TRINITY_DN19136_c0_g2_i1	2.42774	2.00307	-2.19064	1.82653		Superoxide dismutase [Cu-Zn] 2	sp|Q8L5E0|SODC2_OLEEU Superoxide dismutase [Cu-Zn] 2 OS=Olea europaea OX=4146 GN=OLE5 PE=1 SV=2
		TRINITY_DN23330_c1_g3_i1	-1.91551		2.89704		CSD2	Copper/zinc superoxide dismutase 2	AT2G28190.1 | Symbols: CSD2, CZSOD2 | copper/zinc superoxide dismutase 2 | chr2:12014548-12016303 FORWARD LENGTH=216
4	Peroxidase	TRINITY_DN17100_c0_g1_i2	-2.35821				APX4	Ascorbate peroxidase 4	AT4G09010.1 | Symbols: APX4, TL29 | ascorbate peroxidase 4 | chr4:5777502-5779338 REVERSE LENGTH=349
		TRINITY_DN24758_c2_g2_i1		2.57317	2.15053		APX1	Ascorbate peroxidase 1	AT1G07890.8 | Symbols: APX1, MEE6, CS1, ATAPX1, ATAPX01 | ascorbate peroxidase 1 | chr1:2438005-2439435 FORWARD LENGTH=250
		TRINITY_DN17762_c0_g1_i1		1.92179			APX3	Ascorbate peroxidase 3	AT4G35000.1 | Symbols: APX3 | ascorbate peroxidase 3 | chr4:16665007-16667541 REVERSE LENGTH=287
		TRINITY_DN26097_c1_g1_i1	-2.50692	-3.1913	4.32686	-4.95276	PER4	Peroxidase 4	sp|A7NY33|PER4_VITVI Peroxidase 4 OS=Vitis vinifera OX=29760 GN=GSVIVT00023967001 PE=1 SV=1

## Sheet: Primary and Secondary Met
Original Research Article
Transcriptional profiling of contrasting genotypes revealed key candidates and nucleotide variations for drought dissection in Camellia sinensis (L.) O. Kuntze
Rajni Parmar1,2, Romit Seth1,3, Pradeep Singh1,3, Gopal Singh1,2, Ram Kumar Sharma1,2*
1Biotechnology Department, CSIR-Institute of Himalayan Bioresource Technology (CSIR-IHBT), Palampur, Himachal Pradesh, 176061, India, 2Academy of Scientific and Innovative Research (AcSIR), CSIR-IHBT, Palampur, Himachal Pradesh, 176061, India, 3Department of Biotechnology, Guru Nanak Dev University, Amritsar, 143005, India
Supplementary Table S6b: Shortlisted differentially expressed transcripts of targeted pathways in response to drought stress in tolerant and sensitive genotypes.
S. No.	Pathway Gene Name	Transcript ID	DS_G1_T vs DT_G1_T	DS_G2_T vs DT_G1_T	DT_G2_T vs DS_G1_T	DS_G2_T vs DT_G2_T	Gene	Gene ID	Function
1	Glycolysis Pathway Genes	TRINITY_DN22640_c0_g1_i2	-3.28808	-3.49258	2.47013	-2.61509	Hexokinase-like 1	HKL1	AT1G50460.1 | Symbols: HKL1, ATHKL1 | hexokinase-like 1 | chr1:18694031-18697429 FORWARD LENGTH=498
		TRINITY_DN23802_c2_g1_i5	-1.67332		2.27576		Hexokinase 1	HXK1	AT4G29130.1 | Symbols: ATHXK1, GIN2, HXK1 | hexokinase 1 | chr4:14352338-14354865 REVERSE LENGTH=496
		TRINITY_DN26297_c0_g1_i5		-1.77843	2.78486	-3.26948	Phosphofructokinase family protein		AT1G20950.1 | Symbols: | Phosphofructokinase family protein | chr1:7297467-7301336 REVERSE LENGTH=614
		TRINITY_DN26297_c0_g1_i3	3.30543	3.41631	-2.51718	2.68893	Phosphofructokinase family protein		AT1G76550.1 | Symbols: | Phosphofructokinase family protein | chr1:28722900-28726929 REVERSE LENGTH=617
		TRINITY_DN21747_c0_g4_i1	-1.59518	-3.22755		-2.81198	Phosphofructokinase 3	PFK3	AT4G26270.1 | Symbols: PFK3 | phosphofructokinase 3 | chr4:13301094-13304030 REVERSE LENGTH=489
		TRINITY_DN24881_c2_g1_i1	1.73871		-1.89837	1.46737	Aldolase superfamily protein		AT2G01140.1 | Symbols: | Aldolase superfamily protein | chr2:95006-96491 REVERSE LENGTH=391
		TRINITY_DN25375_c0_g1_i5	-3.16233	-1.60266	2.32994		Aldolase superfamily protein	HEMB1	AT1G69740.2 | Symbols: HEMB1 | Aldolase superfamily protein | chr1:26232197-26234713 FORWARD LENGTH=430
		TRINITY_DN24799_c1_g1_i3	4.5784	4.79828	-1.64381	1.92524	Aldolase superfamily protein		AT1G12230.1 | Symbols: | Aldolase superfamily protein | chr1:4148050-4150708 FORWARD LENGTH=405
		TRINITY_DN26658_c2_g1_i6	-1.67111	-1.78194			Triosephosphate isomerase	TIM	AT2G21170.1 | Symbols: TIM, PDTPI | triosephosphate isomerase | chr2:9071047-9073106 REVERSE LENGTH=315
		TRINITY_DN26082_c3_g1_i1	-2.65025	-3.21017	1.58807	-2.08787	Glyceraldehyde-3-phosphate dehydrogenase C subunit 1	GAPC2	AT3G04120.1 | Symbols: GAPC, GAPC-1, GAPC1 | glyceraldehyde-3-phosphate dehydrogenase C subunit 1 | chr3:1081077-1083131 FORWARD LENGTH=338
		TRINITY_DN26082_c3_g2_i2	-4.63749	-7.62172	3.85802	-6.78268	Glyceraldehyde-3-phosphate dehydrogenase	GAPC2	AT1G13440.1 | Symbols: GAPC-2, GAPC2 | glyceraldehyde-3-phosphate dehydrogenase C2 | chr1:4608465-4610494 REVERSE LENGTH=338
		TRINITY_DN26626_c1_g2_i1	-3.23878	-5.80247	2.37158	-4.87547	Glyceraldehyde-3-phosphate dehydrogenase	GAPC2	AT1G13440.1 | Symbols: GAPC-2, GAPC2 | glyceraldehyde-3-phosphate dehydrogenase C2 | chr1:4608465-4610494 REVERSE LENGTH=338
		TRINITY_DN23556_c0_g1_i4	-2.86988	-2.97403	4.64157	-4.68643	Glyceraldehyde-3-phosphate dehydrogenase	GAPC2	AT1G13440.2 | Symbols: GAPC-2, GAPC2 | glyceraldehyde-3-phosphate dehydrogenase C2 | chr1:4608465-4610494 REVERSE LENGTH=310
		TRINITY_DN25424_c1_g1_i2	-1.96675	-2.79937	3.26804	-4.04299	Phosphoglycerate kinase		AT1G79550.2 | Symbols: PGK | phosphoglycerate kinase | chr1:29924347-29926295 REVERSE LENGTH=401
		TRINITY_DN25424_c1_g1_i7	-1.42205		2.53248	-2.32362	Phosphoglycerate kinase		AT1G79550.2 | Symbols: PGK | phosphoglycerate kinase | chr1:29924347-29926295 REVERSE LENGTH=401
		TRINITY_DN25424_c1_g1_i4		-1.72901		-2.38172	Phosphoglycerate kinase		AT1G79550.2 | Symbols: PGK | phosphoglycerate kinase | chr1:29924347-29926295 REVERSE LENGTH=401
		TRINITY_DN24728_c0_g1_i8	1.43641		-3.11489	2.91967	Phosphoglycerate mutase family protein		AT5G64460.8 | Symbols: | Phosphoglycerate mutase family protein | chr5:25773009-25775104 REVERSE LENGTH=282
		TRINITY_DN19047_c0_g1_i2			3.26369	-1.95549	Enolase 1	ENO1	AT1G74030.1 | Symbols: ENO1 | enolase 1 | chr1:27839465-27841901 REVERSE LENGTH=477
		TRINITY_DN22432_c0_g2_i1	-1.63472		2.06411		Enolase	ENO1	AT2G29560.1 | Symbols: ENOC | cytosolic enolase | chr2:12646635-12649694 FORWARD LENGTH=475
		TRINITY_DN26254_c0_g1_i1	-2.95691	-2.38893	2.54224	-1.91379	Pyruvate kinase family protein	PKP1	AT3G22960.1 | Symbols: PKP1, PKP-ALPHA | Pyruvate kinase family protein | chr3:8139369-8141771 FORWARD LENGTH=596
2	Citrate Cycle	TRINITY_DN27013_c2_g1_i1	-3.26814	-7.0455	2.69182	-6.41229	Citrate synthase 2	CSY2	AT3G58750.1 | Symbols: CSY2 | citrate synthase 2 | chr3:21724564-21727458 REVERSE LENGTH=514
		TRINITY_DN27013_c2_g1_i6	-3.28077		3.42706		Citrate synthase 2	CSY2	AT3G58750.1 | Symbols: CSY2 | citrate synthase 2 | chr3:21724564-21727458 REVERSE LENGTH=514
		TRINITY_DN21641_c0_g1_i1		-2.5611		-2.28651	Aconitase 3	ACO3	AT2G05710.1 | Symbols: ACO3 | aconitase 3 | chr2:2141591-2146350 FORWARD LENGTH=990
		TRINITY_DN21641_c0_g1_i4	4.66538	2.08936	-2.97103		Aconitase 3	ACO3	AT2G05710.1 | Symbols: ACO3 | aconitase 3 | chr2:2141591-2146350 FORWARD LENGTH=990
		TRINITY_DN17354_c1_g1_i3	-2.41776	-2.52308	2.80878	-2.85444	Isocitrate dehydrogenase 1	IDH1	AT4G35260.1 | Symbols: IDH1, IDH-I | isocitrate dehydrogenase 1 | chr4:16774494-16776233 REVERSE LENGTH=367
		TRINITY_DN17354_c0_g1_i1	2.30779	2.78178	-1.90128	2.43709	Isocitrate dehydrogenase 1	IDH1	AT4G35260.1 | Symbols: IDH1, IDH-I | isocitrate dehydrogenase 1 | chr4:16774494-16776233 REVERSE LENGTH=367
		TRINITY_DN25760_c1_g3_i1	-3.57246	-3.26617	2.11808		Succinate dehydrogenase 3-1	SDH3-1	AT5G09600.2 | Symbols: SDH3-1 | succinate dehydrogenase 3-1 | chr5:2979777-2980527 FORWARD LENGTH=186
		TRINITY_DN26979_c0_g1_i2	-1.59897		1.81329		Succinate dehydrogenase 5	SDH5	AT1G47420.1 | Symbols: SDH5 | succinate dehydrogenase 5 | chr1:17395774-17397176 REVERSE LENGTH=257
		TRINITY_DN26215_c1_g1_i2	2.68688	3.20059	-2.80523	3.37952	Malate dehydrogenase	MDH	AT3G47520.1 | Symbols: MDH | malate dehydrogenase | chr3:17513657-17514868 FORWARD LENGTH=403
3	Pentose Phosphate Pathway	TRINITY_DN26345_c0_g3_i5			-1.95061		Glucose-6-phosphate dehydrogenase 2	G6PD2	AT5G13110.1 | Symbols: G6PD2 | glucose-6-phosphate dehydrogenase 2 | chr5:4158952-4161640 FORWARD LENGTH=596
		TRINITY_DN26345_c0_g3_i2		-2.44427		-1.70917	Glucose-6-phosphate dehydrogenase 2	G6PD2	AT5G13110.1 | Symbols: G6PD2 | glucose-6-phosphate dehydrogenase 2 | chr5:4158952-4161640 FORWARD LENGTH=596
		TRINITY_DN24494_c0_g2_i1	-1.83409		1.48439		Glucose-6-phosphate dehydrogenase 1	G6PD1	AT5G35790.1 | Symbols: G6PD1 | glucose-6-phosphate dehydrogenase 1 | chr5:13956879-13959686 REVERSE LENGTH=576
		TRINITY_DN25904_c1_g1_i1				-1.65516	Glucose-6-phosphate dehydrogenase 6	G6PD6	AT5G40760.1 | Symbols: G6PD6 | glucose-6-phosphate dehydrogenase 6 | chr5:16311284-16314556 FORWARD LENGTH=515
		TRINITY_DN25291_c0_g1_i1	3.61366	4.50398	-3.85329	4.80445	6-phosphogluconolactonase 1		AT1G13700.1 | Symbols: PGL1 | 6-phosphogluconolactonase 1 | chr1:4694475-4695600 REVERSE LENGTH=268
		TRINITY_DN23452_c3_g1_i2	6.48452	6.40424	-3.05059	3.03338	6-phosphogluconate dehydrogenase family protein		AT5G41670.2 | Symbols: | 6-phosphogluconate dehydrogenase family protein | chr5:16665647-16667110 REVERSE LENGTH=487
		TRINITY_DN26064_c0_g1_i2	2.13469	2.34124		1.54605	Transketolase family protein		AT5G50850.1 | Symbols: MAB1 | Transketolase family protein | chr5:20689671-20692976 FORWARD LENGTH=363
4	Calvin Cycle and Photosynthesis	TRINITY_DN19871_c0_g1_i1			3.68683	-2.0643	Ribulose bisphosphate carboxylase (small chain) family protein		AT5G38410.1 | Symbols: | Ribulose bisphosphate carboxylase (small chain) family protein | chr5:15377501-15378306 REVERSE LENGTH=181
		TRINITY_DN18212_c0_g1_i1	-2.17674		2.91584		Ribulose bisphosphate carboxylase (small chain) family protein		AT5G38410.1 | Symbols: | Ribulose bisphosphate carboxylase (small chain) family protein | chr5:15377501-15378306 REVERSE LENGTH=181
		TRINITY_DN25424_c1_g1_i2	-1.96675	-2.79937	3.26804	-4.04299	Phosphoglycerate kinase		sp|Q42962|PGKY_TOBAC Phosphoglycerate kinase, cytosolic OS=Nicotiana tabacum OX=4097 PE=2 SV=1
		TRINITY_DN25424_c1_g1_i7	-1.42205		2.53248	-2.32362	Phosphoglycerate kinase		sp|Q42962|PGKY_TOBAC Phosphoglycerate kinase, cytosolic OS=Nicotiana tabacum OX=4097 PE=2 SV=1
		TRINITY_DN26082_c3_g1_i1	-2.65025	-3.21017	1.58807	-2.08787	Glyceraldehyde-3-phosphate dehydrogenase		sp|P26518|G3PC_MAGLI Glyceraldehyde-3-phosphate dehydrogenase, cytosolic OS=Magnolia liliiflora OX=3403 GN=GAPC PE=2 SV=1
		TRINITY_DN26082_c3_g2_i2	-4.63749	-7.62172	3.85802	-6.78268	Glyceraldehyde-3-phosphate dehydrogenase		sp|P26518|G3PC_MAGLI Glyceraldehyde-3-phosphate dehydrogenase, cytosolic OS=Magnolia liliiflora OX=3403 GN=GAPC PE=2 SV=1
		TRINITY_DN26626_c1_g2_i1	-3.23878	-5.80247	2.37158	-4.87547	Glyceraldehyde-3-phosphate dehydrogenase 2		sp|Q7FAH2|G3PC2_ORYSJ Glyceraldehyde-3-phosphate dehydrogenase 2, cytosolic OS=Oryza sativa subsp. japonica OX=39947 GN=GAPC2 PE=1 SV=1
		TRINITY_DN23556_c0_g1_i4	-2.86988	-2.97403	4.64157	-4.68643	Glyceraldehyde-3-phosphate dehydrogenase		sp|P25861|G3PC_ANTMA Glyceraldehyde-3-phosphate dehydrogenase, cytosolic OS=Antirrhinum majus OX=4151 GN=GAPC PE=2 SV=1
		TRINITY_DN26658_c2_g1_i6	-1.67111	-1.78194			Triosephosphate isomerase		sp|P48496|TPIC_SPIOL Triosephosphate isomerase, chloroplastic OS=Spinacia oleracea OX=3562 GN=TPIP1 PE=1 SV=1
		TRINITY_DN24799_c1_g1_i3	4.5784	4.79828	-1.64381	1.92524	Transaldolase		sp|A5UCY0|TAL_HAEIE Transaldolase OS=Haemophilus influenzae (strain PittEE) OX=374930 GN=tal PE=3 SV=1
		TRINITY_DN24357_c1_g1_i1		-1.4509			Ribose-5-phosphate isomerase 2	RPI2	AT2G01290.1 | Symbols: RPI2 | ribose-5-phosphate isomerase 2 | chr2:149192-149989 REVERSE LENGTH=265
5	Flavanoid Biosynthetic Pathway	TRINITY_DN23384_c0_g2_i3	-1.77801	-4.59791	2.42554	-5.18832	Phenylalanine ammonia-lyase 2	PAL2	AT3G53260.1 | Symbols: PAL2, ATPAL2 | phenylalanine ammonia-lyase 2 | chr3:19744256-19746619 REVERSE LENGTH=717
		TRINITY_DN23799_c0_g2_i1	1.6458			-2.45079	Cinnamate-4-hydroxylase	C4H	AT2G30490.1 | Symbols: ATC4H, C4H, CYP73A5, REF3 | cinnamate-4-hydroxylase | chr2:12993861-12995683 REVERSE LENGTH=505
		TRINITY_DN24946_c1_g1_i2	-1.45873			2.01303	4-coumarate:CoA ligase 2	4CL2	AT3G21240.1 | Symbols: 4CL2, AT4CL2 | 4-coumarate:CoA ligase 2 | chr3:7454497-7457314 REVERSE LENGTH=556
		TRINITY_DN26000_c1_g1_i2	-5.77128	-5.14638	4.18666	-3.50128	Chalcone and stilbene synthase family protein	CHS	AT5G13930.1 | Symbols: CHS, TT4, ATCHS | Chalcone and stilbene synthase family protein | chr5:4488762-4490035 FORWARD LENGTH=395
		TRINITY_DN26000_c1_g1_i2	-5.77128	-5.14638	4.18666	-3.50128	Chalcone synthase 2	CHS2	sp|P48387|CHS2_CAMSI Chalcone synthase 2 OS=Camellia sinensis OX=4442 GN=CHS2 PE=2 SV=1
		TRINITY_DN24117_c0_g2_i1		-2.39018	4.40335	-5.3496	Chalcone-flavanone isomerase family protein	CFI	AT3G55120.1 | Symbols: TT5, A11, CFI | Chalcone-flavanone isomerase family protein | chr3:20430248-20431415 REVERSE LENGTH=246
		TRINITY_DN20496_c0_g1_i1		1.71883		-3.68608	Flavonoid 3'-monooxygenase	F3PH	sp|Q9SD85|F3PH_ARATH Flavonoid 3'-monooxygenase OS=Arabidopsis thaliana OX=3702 GN=CYP75B1 PE=1 SV=1
		TRINITY_DN20074_c0_g1_i1	2.44337	2.2667	-1.60685		Flavonoid 3',5'-hydroxylase 1	CYP75A1	sp|P48418|C75A1_PETHY Flavonoid 3',5'-hydroxylase 1 OS=Petunia hybrida OX=4102 GN=CYP75A1 PE=2 SV=1
		TRINITY_DN23577_c0_g1_i4	1.6488	-1.53497	-1.44509	-1.67851	Dihydroflavonol 4-reductase	DFR	AT5G42800.1 | Symbols: DFR, TT3, M318 | dihydroflavonol 4-reductase | chr5:17164296-17165864 REVERSE LENGTH=382
		TRINITY_DN24606_c0_g2_i1	-2.89375		5.45635	-3.67205	Leucoanthocyanidin reductase	LAR	sp|Q84V83|LAR_DESUN Leucoanthocyanidin reductase OS=Desmodium uncinatum OX=225101 GN=LAR PE=1 SV=1
		TRINITY_DN23427_c1_g2_i1	-2.19069		5.75429	-3.58528	Anthocyanidin reductase ((2S)-flavan-3-ol-forming)	ANR	sp|D7U6G6|ANRPN_VITVI Anthocyanidin reductase ((2S)-flavan-3-ol-forming) OS=Vitis vinifera OX=29760 GN=ANR PE=3 SV=1
		TRINITY_DN23577_c0_g1_i4	1.6488	-1.53497	-1.44509	-1.67851	Anthocyanidin reductase ((2S)-flavan-3-ol-forming)		sp|D7U6G6|ANRPN_VITVI Anthocyanidin reductase ((2S)-flavan-3-ol-forming) OS=Vitis vinifera OX=29760 GN=ANR PE=3 SV=1
		TRINITY_DN26766_c0_g1_i1	-5.61042		5.36486		Isoflavone reductase-like protein		sp|E1U332|ALL12_OLEEU Isoflavone reductase-like protein OS=Olea europaea OX=4146 PE=1 SV=1
		TRINITY_DN18398_c0_g1_i2	-2.01339		1.65052		Isoflavone reductase-like protein	ALL12	sp|E1U332|ALL12_OLEEU Isoflavone reductase-like protein OS=Olea europaea OX=4146 PE=1 SV=1
6	Theanine Biosynthetic Pathaway	TRINITY_DN27185_c1_g2_i3	-6.0721	-5.27499	4.69598	-3.83823	NADH-dependent glutamate synthase 1	GLT1	AT5G53460.3 | Symbols: GLT1 | NADH-dependent glutamate synthase 1 | chr5:21700518-21709629 FORWARD LENGTH=2208
		TRINITY_DN24603_c0_g2_i1	-1.54048	-1.69061	1.44798	-1.53775	N-acetyl-l-glutamate synthase 2	NAGS2	AT4G37670.2 | Symbols: NAGS2 | N-acetyl-l-glutamate synthase 2 | chr4:17696179-17698836 REVERSE LENGTH=613
		TRINITY_DN25526_c1_g1_i2	3.25721	-2.1103	-2.34109	-2.96726	Glutamate dehydrogenase 2	GDH2	AT5G07440.2 | Symbols: GDH2 | glutamate dehydrogenase 2 | chr5:2356153-2358012 FORWARD LENGTH=411
		TRINITY_DN25871_c0_g3_i1	-2.19964	-2.30398			NADP-specific glutamate dehydrogenase		sp|P28724|DHE4_GIAIN NADP-specific glutamate dehydrogenase OS=Giardia intestinalis OX=5741 PE=2 SV=1
		TRINITY_DN25945_c0_g1_i1	2.07532		-1.61286		Arginine decarboxylase 2	ADC2	AT4G34710.2 | Symbols: ADC2, SPE2, ATADC2 | arginine decarboxylase 2 | chr4:16560315-16562450 REVERSE LENGTH=711
		TRINITY_DN23084_c5_g1_i1		-4.11725	-1.74005	-4.12855	S-adenosylmethionine decarboxylase		AT3G02470.4 | Symbols: | S-adenosylmethionine decarboxylase | chr3:510223-511323 FORWARD LENGTH=366
7	Caffeine Biosynthetic	TRINITY_DN26801_c1_g2_i6	-3.24967	-2.58066	2.60538	-1.87583	AMP deaminase	FAC1	AT2G38280.2 | Symbols: FAC1, ATAMPD | AMP deaminase, putative / myoadenylate deaminase, putative | chr2:16033767-16038793 REVERSE LENGTH=839
		TRINITY_DN24915_c4_g1_i4	-2.04293	-2.32967	2.45758	-2.68422	S-adenosylmethionine synthetase 1	SAM1	AT1G02500.2 | Symbols: SAM1, SAM-1, MAT1, AtSAM1 | S-adenosylmethionine synthetase 1 | chr1:519037-520218 FORWARD LENGTH=393

## Sheet: Transpoters
Original Research Article
Transcriptional profiling of contrasting genotypes revealed key candidates and nucleotide variations for drought dissection in Camellia sinensis (L.) O. Kuntze
Rajni Parmar1,2, Romit Seth1,3, Pradeep Singh1,3, Gopal Singh1,2, Ram Kumar Sharma1,2*
1Biotechnology Department, CSIR-Institute of Himalayan Bioresource Technology (CSIR-IHBT), Palampur, Himachal Pradesh, 176061, India, 2Academy of Scientific and Innovative Research (AcSIR), CSIR-IHBT, Palampur, Himachal Pradesh, 176061, India, 3Department of Biotechnology, Guru Nanak Dev University, Amritsar, 143005, India
Supplementary Table S6b: Shortlisted differentially expressed transcripts of targeted pathways in response to drought stress in tolerant and sensitive genotypes.
S. No.	Pathway Gene Name	Transcript ID	DS_G1_T vs DT_G1_T	DS_G2_T vs DT_G1_T	DT_G2_T vs DS_G1_T	DS_G2_T vs DT_G2_T	Gene name	Gene ID	Function
1	ABC Transporters	TRINITY_DN26927_c0_g2_i2	-3.07871	-2.18729	2.22397		Peroxisomal ABC transporter 1	PXA1	AT4G39850.1 | Symbols: PXA1, PED3, CTS, ACN2, AtABCD1 | peroxisomal ABC transporter 1 | chr4:18489220-18496762 FORWARD LENGTH=1337
		TRINITY_DN26495_c0_g1_i2	-1.95856	-3.84376	1.64804	-3.47301	ABC transporter family protein	GCN1	AT5G60790.1 | Symbols: ATGCN1, GCN1 | ABC transporter family protein | chr5:24453760-24455767 REVERSE LENGTH=595
		TRINITY_DN26495_c0_g1_i3		-2.04929		-1.94043	ABC transporter family protein	GCN1	AT5G60790.1 | Symbols: ATGCN1, GCN1 | ABC transporter family protein | chr5:24453760-24455767 REVERSE LENGTH=595
		TRINITY_DN26495_c0_g1_i1		-1.5266		-1.82817	ABC transporter family protein	GCN1	AT5G60790.1 | Symbols: ATGCN1, GCN1 | ABC transporter family protein | chr5:24453760-24455767 REVERSE LENGTH=595
		TRINITY_DN22264_c0_g1_i8	3.49019	1.70754	-2.55714		ABC transporter family protein	GCN1	AT1G54350.1 | Symbols: | ABC transporter family protein | chr1:20286917-20290245 FORWARD LENGTH=706
		TRINITY_DN23466_c0_g1_i1		-3.42586	1.72495	-3.76794	ABC transporter A family member 2	ABCA2	sp|Q84K47|AB2A_ARATH ABC transporter A family member 2 OS=Arabidopsis thaliana OX=3702 GN=ABCA2 PE=2 SV=1
		TRINITY_DN24329_c0_g3_i2	-2.53549	-5.11627	2.92084	-5.44379	ABC transporter A family member 7	ABCA7	sp|Q9STT5|AB7A_ARATH ABC transporter A family member 7 OS=Arabidopsis thaliana OX=3702 GN=ABCA7 PE=3 SV=2
		TRINITY_DN24329_c0_g3_i1		-2.46145		-2.47599	ABC transporter A family member 7	ABCA7	sp|Q9STT5|AB7A_ARATH ABC transporter A family member 7 OS=Arabidopsis thaliana OX=3702 GN=ABCA7 PE=3 SV=2
		TRINITY_DN25117_c3_g1_i1	-3.65227		2.82646		ABC transporter B family member 1	ABCB1	sp|Q9ZR72|AB1B_ARATH ABC transporter B family member 1 OS=Arabidopsis thaliana OX=3702 GN=ABCB1 PE=1 SV=1
		TRINITY_DN25117_c3_g1_i2		1.6462		1.71784	ABC transporter B family member 1	ABCB1	sp|Q9ZR72|AB1B_ARATH ABC transporter B family member 1 OS=Arabidopsis thaliana OX=3702 GN=ABCB1 PE=1 SV=1
		TRINITY_DN23768_c0_g1_i1	1.72068	2.04745			ABC transporter B family member 11	ABCB11	sp|Q9FWX7|AB11B_ARATH ABC transporter B family member 11 OS=Arabidopsis thaliana OX=3702 GN=ABCB11 PE=2 SV=1
		TRINITY_DN21336_c0_g1_i1	-1.93422		2.98118		ABC transporter B family member 19	ABCB19	sp|Q9LJX0|AB19B_ARATH ABC transporter B family member 19 OS=Arabidopsis thaliana OX=3702 GN=ABCB19 PE=1 SV=1
		TRINITY_DN25744_c3_g1_i1		-3.81435		-3.60169	ABC transporter B family member 20	ABCB20	sp|Q9M3B9|AB20B_ARATH ABC transporter B family member 20 OS=Arabidopsis thaliana OX=3702 GN=ABCB20 PE=1 SV=1
		TRINITY_DN25744_c3_g1_i3		-4.13703		-3.93623	ABC transporter B family member 20	ABCB20	sp|Q9M3B9|AB20B_ARATH ABC transporter B family member 20 OS=Arabidopsis thaliana OX=3702 GN=ABCB20 PE=1 SV=1
		TRINITY_DN17338_c0_g1_i1		-1.85551			ABC transporter B family member 28	ABCB28	sp|Q8LPQ6|AB28B_ARATH ABC transporter B family member 28 OS=Arabidopsis thaliana OX=3702 GN=ABCB28 PE=2 SV=1
		TRINITY_DN18556_c0_g1_i2	-2.37267	-2.47758			ABC transporter B family member 29	ABCB29	sp|Q9LZB8|AB29B_ARATH ABC transporter B family member 29, chloroplastic OS=Arabidopsis thaliana OX=3702 GN=ABCB29 PE=1 SV=1
		TRINITY_DN17357_c0_g1_i2		2.14236		2.95447	ABC transporter C family member 1	ABCC1	sp|Q9C8G9|AB1C_ARATH ABC transporter C family member 1 OS=Arabidopsis thaliana OX=3702 GN=ABCC1 PE=1 SV=1
		TRINITY_DN26927_c0_g2_i1	1.51209		-2.69714		ABC transporter D family member 1	ABCC1	sp|Q94FB9|AB1D_ARATH ABC transporter D family member 1 OS=Arabidopsis thaliana OX=3702 GN=ABCC1 PE=1 SV=1
		TRINITY_DN26927_c0_g2_i2	-3.07871	-2.18729	2.22397		ABC transporter D family member 1	ABCC1	sp|Q94FB9|AB1D_ARATH ABC transporter D family member 1 OS=Arabidopsis thaliana OX=3702 GN=ABCC1 PE=1 SV=1
		TRINITY_DN22264_c0_g1_i8	3.49019	1.70754	-2.55714		ABC transporter D family member 2	ABCC2	sp|Q6NLC1|AB2D_ARATH ABC transporter D family member 2, chloroplastic OS=Arabidopsis thaliana OX=3702 GN=ABCC2 PE=1 SV=1
		TRINITY_DN27170_c1_g1_i2	-2.19741	-2.28745	2.01359	-2.04318	ABC transporter C family member 2	ABCC2	sp|Q42093|AB2C_ARATH ABC transporter C family member 2 OS=Arabidopsis thaliana OX=3702 GN=ABCC2 PE=1 SV=2
		TRINITY_DN25563_c1_g1_i2		-1.84793		-1.99705	ABC transporter C family member 3	ABCC3	sp|Q9LK64|AB3C_ARATH ABC transporter C family member 3 OS=Arabidopsis thaliana OX=3702 GN=ABCC3 PE=1 SV=1
		TRINITY_DN25852_c2_g3_i3	-1.86263		3.2838	-2.16096	ABC transporter C family member 4	ABCC4	sp|Q7DM58|AB4C_ARATH ABC transporter C family member 4 OS=Arabidopsis thaliana OX=3702 GN=ABCC4 PE=1 SV=2
		TRINITY_DN23946_c0_g1_i1	-3.10326	-3.29219	2.71072	-2.83951	ABC transporter C family member 5	ABCC5	sp|Q7GB25|AB5C_ARATH ABC transporter C family member 5 OS=Arabidopsis thaliana OX=3702 GN=ABCC5 PE=2 SV=2
		TRINITY_DN22983_c0_g2_i2	-3.65743	-2.97349	2.2942		ABC transporter C family member 9	ABCC9	sp|Q9M1C7|AB9C_ARATH ABC transporter C family member 9 OS=Arabidopsis thaliana OX=3702 GN=ABCC9 PE=2 SV=2
		TRINITY_DN22983_c0_g2_i1			2.59397	-2.85855	ABC transporter C family member 9	ABCC9	sp|Q9M1C7|AB9C_ARATH ABC transporter C family member 9 OS=Arabidopsis thaliana OX=3702 GN=ABCC9 PE=2 SV=2
		TRINITY_DN26702_c0_g1_i1	-4.07149		2.34813		ABC transporter C family member 10	ABCC10	sp|Q9LYS2|AB10C_ARATH ABC transporter C family member 10 OS=Arabidopsis thaliana OX=3702 GN=ABCC10 PE=2 SV=2
		TRINITY_DN26702_c0_g2_i1		-1.42287	-1.94921		ABC transporter C family member 10	ABCC10	sp|Q9LYS2|AB10C_ARATH ABC transporter C family member 10 OS=Arabidopsis thaliana OX=3702 GN=ABCC10 PE=2 SV=2
		TRINITY_DN18555_c0_g1_i1	-2.22893		1.59969		ABC transporter C family member 13	ABCC13	sp|Q9SKX0|AB13C_ARATH ABC transporter C family member 13 OS=Arabidopsis thaliana OX=3702 GN=ABCC13 PE=2 SV=3
		TRINITY_DN26495_c0_g1_i2	-1.95856	-3.84376	1.64804	-3.47301	ABC transporter F family member 1	ABCF1	sp|Q9FJH6|AB1F_ARATH ABC transporter F family member 1 OS=Arabidopsis thaliana OX=3702 GN=ABCF1 PE=2 SV=1
		TRINITY_DN26495_c0_g1_i1		-1.5266		-1.82817	ABC transporter F family member 1	ABCF1	sp|Q9FJH6|AB1F_ARATH ABC transporter F family member 1 OS=Arabidopsis thaliana OX=3702 GN=ABCF1 PE=2 SV=1
		TRINITY_DN25880_c0_g1_i6		-1.43597		-1.7695	ABC transporter F family member 4	ABCF4	sp|Q9M1H3|AB4F_ARATH ABC transporter F family member 4 OS=Arabidopsis thaliana OX=3702 GN=ABCF4 PE=2 SV=1
		TRINITY_DN25880_c0_g1_i7	-3.12666	-3.23242			ABC transporter F family member 4	ABCF4	sp|Q9M1H3|AB4F_ARATH ABC transporter F family member 4 OS=Arabidopsis thaliana OX=3702 GN=ABCF4 PE=2 SV=1
		TRINITY_DN23209_c0_g3_i1		-1.85007		-2.43918	ABC transporter G family member 1	ABCG1	sp|O80946|AB1G_ARATH ABC transporter G family member 1 OS=Arabidopsis thaliana OX=3702 GN=ABCG1 PE=2 SV=1
		TRINITY_DN24253_c0_g1_i2	-3.68692	-1.35632	2.60053		ABC transporter G family member 7	ABCG7	sp|Q9ZU35|AB7G_ARATH ABC transporter G family member 7 OS=Arabidopsis thaliana OX=3702 GN=ABCG7 PE=2 SV=1
		TRINITY_DN24253_c0_g1_i3	-4.09779	-3.39993	2.80894	-2.05055	ABC transporter G family member 7	ABCG7	sp|Q9ZU35|AB7G_ARATH ABC transporter G family member 7 OS=Arabidopsis thaliana OX=3702 GN=ABCG7 PE=2 SV=1
		TRINITY_DN24253_c0_g1_i1	-4.02627	-2.51217	3.03287	-1.45812	ABC transporter G family member 7	ABCG7	sp|Q9ZU35|AB7G_ARATH ABC transporter G family member 7 OS=Arabidopsis thaliana OX=3702 GN=ABCG7 PE=2 SV=1
		TRINITY_DN18598_c0_g1_i2	-2.30078		1.91924	-1.52346	ABC transporter G family member 11	ABCG11	sp|Q8RXN0|AB11G_ARATH ABC transporter G family member 11 OS=Arabidopsis thaliana OX=3702 GN=ABCG11 PE=1 SV=1
		TRINITY_DN23362_c3_g1_i1	-1.35429	-1.42372	2.10671	-2.11564	ABC transporter G family member 11	ABCG11	sp|Q8RXN0|AB11G_ARATH ABC transporter G family member 11 OS=Arabidopsis thaliana OX=3702 GN=ABCG11 PE=1 SV=1
		TRINITY_DN23761_c3_g1_i2	-2.84909		2.18205		ABC transporter G family member 15	ABCG15	sp|Q8RWI9|AB15G_ARATH ABC transporter G family member 15 OS=Arabidopsis thaliana OX=3702 GN=ABCG15 PE=2 SV=2
		TRINITY_DN23337_c0_g1_i2	-3.86661	-4.71052	1.97622	-2.75976	ABC transporter G family member 22	ABCG22	sp|Q93YS4|AB22G_ARATH ABC transporter G family member 22 OS=Arabidopsis thaliana OX=3702 GN=ABCG22 PE=1 SV=1
		TRINITY_DN23337_c0_g1_i1	-3.63369				ABC transporter G family member 22	ABCG22	sp|Q93YS4|AB22G_ARATH ABC transporter G family member 22 OS=Arabidopsis thaliana OX=3702 GN=ABCG22 PE=1 SV=1
		TRINITY_DN20127_c0_g1_i1			1.49568	-1.68746	ABC transporter G family member 36	ABCG36	sp|Q9XIE2|AB36G_ARATH ABC transporter G family member 36 OS=Arabidopsis thaliana OX=3702 GN=ABCG36 PE=1 SV=1
		TRINITY_DN20983_c0_g1_i1	-1.63468	-1.7185			ABC transporter I family member 19	ABCI19	sp|Q3EDJ0|AB19I_ARATH ABC transporter I family member 19 OS=Arabidopsis thaliana OX=3702 GN=ABCI19 PE=2 SV=1
		TRINITY_DN27156_c0_g4_i1	-1.33713	-5.99773		-5.17258	ABC transporter I family member 17	ABCI17	sp|Q9C9W0|AB17I_ARATH ABC transporter I family member 17 OS=Arabidopsis thaliana OX=3702 GN=ABCI17 PE=2 SV=1
2	Potassium Transporters	TRINITY_DN24886_c0_g1_i1			2.29285		Potassium transporter 2	KT2	AT2G40540.2 | Symbols: KT2, ATKT2, SHY3, KUP2, ATKUP2, TRK2 | potassium transporter 2 | chr2:16931445-16934516 FORWARD LENGTH=794
		TRINITY_DN20917_c0_g1_i1	-2.30817	-1.85982	2.52964	-2.02079	Potassium transporter family protein		AT1G60160.1 | Symbols: | Potassium transporter family protein | chr1:22188330-22191395 REVERSE LENGTH=827
3	Copper Transporters	TRINITY_DN26801_c1_g3_i2			1.71082	-2.06104	Copper transporter 1	COPT1	sp|Q39065|COPT1_ARATH Copper transporter 1 OS=Arabidopsis thaliana OX=3702 GN=COPT1 PE=2 SV=2
4	Zinc Transporters	TRINITY_DN24979_c0_g1_i3			-2.81189	2.02795	Putative zinc transporter		sp|Q9C9Z1|ZTP50_ARATH Putative zinc transporter At3g08650 OS=Arabidopsis thaliana OX=3702 GN=At3g08650 PE=2 SV=2
		TRINITY_DN16876_c0_g1_i1		2.82564		2.7927	Zinc transporter 5	ZIP5	sp|O23039|ZIP5_ARATH Zinc transporter 5 OS=Arabidopsis thaliana OX=3702 GN=ZIP5 PE=2 SV=1
		TRINITY_DN22221_c0_g4_i1	2.26819		-2.27156		Zinc transporter 6	ZIP6	sp|O64738|ZIP6_ARATH Zinc transporter 6, chloroplastic OS=Arabidopsis thaliana OX=3702 GN=ZIP6 PE=3 SV=1
		TRINITY_DN22221_c0_g3_i1	1.94324				Zinc transporter 6	ZIP6	sp|O64738|ZIP6_ARATH Zinc transporter 6, chloroplastic OS=Arabidopsis thaliana OX=3702 GN=ZIP6 PE=3 SV=1
5	Sulphate Transporters	TRINITY_DN21386_c1_g1_i5		3.43052			Sulfate transporter 3;1	SULTR3;1	AT3G51895.1 | Symbols: SULTR3;1, AST12 | sulfate transporter 3;1 | chr3:19251503-19255677 REVERSE LENGTH=658
		TRINITY_DN24407_c2_g1_i3			-2.80594	1.97768	Sulfate transporter 4.1	SULTR4;1	AT5G13550.1 | Symbols: SULTR4;1 | sulfate transporter 4.1 | chr5:4355412-4359490 REVERSE LENGTH=685
		TRINITY_DN24288_c0_g1_i2		-3.41204		-3.05325	Sulfate transporter 3;5	SULTR3;5	AT5G19600.1 | Symbols: SULTR3;5 | sulfate transporter 3;5 | chr5:6613113-6616891 REVERSE LENGTH=634
		TRINITY_DN22538_c0_g1_i1		1.51758			Sulfate transporter 1;3	SULTR1;3	AT1G22150.1 | Symbols: SULTR1;3 | sulfate transporter 1;3 | chr1:7818361-7821344 FORWARD LENGTH=656
6	Nitrate Transporters	TRINITY_DN23113_c0_g1_i1		4.22192		3.81793	High-affinity nitrate transporter-activating protein 2.1	NAR2.1	sp|Q6ZI50|NAR21_ORYSJ High-affinity nitrate transporter-activating protein 2.1 OS=Oryza sativa subsp. japonica OX=39947 GN=NAR2.1 PE=1 SV=1
7	Sugar Transporters	TRINITY_DN23649_c0_g1_i1	1.73367	2.30875	-1.46815	2.10416	Sugar transporter ERD6-like 5	ERDL5	sp|Q3ECP7|ERDL5_ARATH Sugar transporter ERD6-like 5 OS=Arabidopsis thaliana OX=3702 GN=At1g54730 PE=2 SV=2
		TRINITY_DN18732_c0_g1_i3	3.24751	3.63641			Bidirectional sugar transporter SWEET2	SWEET2	sp|Q9LH79|SWET2_ARATH Bidirectional sugar transporter SWEET2 OS=Arabidopsis thaliana OX=3702 GN=SWEET2 PE=1 SV=1
		TRINITY_DN15622_c0_g1_i1			-2.37051		Sugar transporter ERD6-like 4	ERDL4	sp|Q93YP9|ERDL4_ARATH Sugar transporter ERD6-like 4 OS=Arabidopsis thaliana OX=3702 GN=At1g19450 PE=2 SV=1
8	Lysine Histidine transporters	TRINITY_DN21233_c0_g1_i1	-2.5892		2.65278		Lysine histidine transporter-like 8	AATL1	sp|Q9SX98|LHTL8_ARATH Lysine histidine transporter-like 8 OS=Arabidopsis thaliana OX=3702 GN=AATL1 PE=1 SV=1
		TRINITY_DN24496_c0_g2_i1	-2.09554	-4.99375	3.24214	-6.0812	Lysine histidine transporter 1	LHT1	sp|Q9FKS8|LHT1_ARATH Lysine histidine transporter 1 OS=Arabidopsis thaliana OX=3702 GN=LHT1 PE=1 SV=1
10	Aquaporins	TRINITY_DN24430_c0_g1_i2	-2.56698	-2.93633	3.63313	-3.9423	Probable aquaporin PIP2-5	PIP2-5	sp|Q9SV31|PIP25_ARATH Probable aquaporin PIP2-5 OS=Arabidopsis thaliana OX=3702 GN=PIP2-5 PE=1 SV=1
		TRINITY_DN24889_c1_g4_i1	-1.76557	-1.60118	1.42017	-3.84247	Aquaporin PIP2-7	PIP2-7	sp|P93004|PIP27_ARATH Aquaporin PIP2-7 OS=Arabidopsis thaliana OX=3702 GN=PIP2-7 PE=1 SV=2
		TRINITY_DN25668_c1_g2_i1	-5.54738	-7.88804	4.46724	-6.7507	Aquaporin PIP1-2	PIP1-2	sp|Q06611|PIP12_ARATH Aquaporin PIP1-2 OS=Arabidopsis thaliana OX=3702 GN=PIP1-2 PE=1 SV=1
		TRINITY_DN24889_c2_g1_i1	-2.61432		2.99363		Probable aquaporin PIP1-2	PIP1-2	sp|Q7XSQ9|PIP12_ORYSJ Probable aquaporin PIP1-2 OS=Oryza sativa subsp. japonica OX=39947 GN=PIP1-2 PE=2 SV=3
		TRINITY_DN20732_c0_g1_i1	-2.02023		1.78548		Aquaporin TIP1-3	TIP1-3	sp|O82598|TIP13_ARATH Aquaporin TIP1-3 OS=Arabidopsis thaliana OX=3702 GN=TIP1-3 PE=1 SV=1
		TRINITY_DN21673_c1_g1_i2		-1.68298	1.82488	-2.17886	Aquaporin TIP3-1	TIP3-1	sp|P26587|TIP31_ARATH Aquaporin TIP3-1 OS=Arabidopsis thaliana OX=3702 GN=TIP3-1 PE=2 SV=1
		TRINITY_DN25090_c0_g1_i1	-2.09003	-3.05905	2.72545	-3.6371	Aquaporin TIP1-1	TIP1-1	sp|P25818|TIP11_ARATH Aquaporin TIP1-1 OS=Arabidopsis thaliana OX=3702 GN=TIP1-1 PE=1 SV=1

## Sheet: Ubiquitination
Original Research Article
Transcriptional profiling of contrasting genotypes revealed key candidates and nucleotide variations for drought dissection in Camellia sinensis (L.) O. Kuntze
Rajni Parmar1,2, Romit Seth1,3, Pradeep Singh1,3, Gopal Singh1,2, Ram Kumar Sharma1,2*
1Biotechnology Department, CSIR-Institute of Himalayan Bioresource Technology (CSIR-IHBT), Palampur, Himachal Pradesh, 176061, India, 2Academy of Scientific and Innovative Research (AcSIR), CSIR-IHBT, Palampur, Himachal Pradesh, 176061, India, 3Department of Biotechnology, Guru Nanak Dev University, Amritsar, 143005, India
Supplementary Table S6b: Shortlisted differentially expressed transcripts of targeted pathways in response to drought stress in tolerant and sensitive genotypes.
S. No.	Pathway Gene Name	Transcript ID	DS_G1_T vs DT_G1_T	DS_G2_T vs DT_G1_T	DT_G2_T vs DS_G1_T	DS_G2_T vs DT_G2_T	Gene name	Gene ID	Function
1	E2 (Ubiquitin-conjugating Enzyme)	TRINITY_DN21854_c0_g1_i1		-1.87776			Ubiquitin-conjugating enzyme E2C-binding protein		AT3G26750.1 | Symbols: | CONTAINS InterPro DOMAIN/s: Ubiquitin-conjugating enzyme E2C-binding protein (InterPro:IPR019193); Has 26 Blast hits to 25 proteins in 9 species: Archae - 0; Bacteria - 0; Metazoa - 0; Fungi - 0; Plants - 26; Viruses - 0; Other Eukaryotes - 0 (source: NCBI BLink). | chr3:9840139-9841719 REVERSE LENGTH=526
		TRINITY_DN26662_c1_g1_i1	-1.87199		1.46305		Probable ubiquitin-conjugating enzyme E2 24	UBC24	sp|Q8VY10|UBC24_ARATH Probable ubiquitin-conjugating enzyme E2 24 OS=Arabidopsis thaliana OX=3702 GN=UBC24 PE=1 SV=1
		TRINITY_DN23515_c0_g2_i2	2.28512	2.73531	-2.08435	2.59506	Ubiquitin-conjugating enzyme E2 32	UBC32	sp|Q9LSP7|UBC32_ARATH Ubiquitin-conjugating enzyme E2 32 OS=Arabidopsis thaliana OX=3702 GN=UBC32 PE=2 SV=1
		TRINITY_DN23515_c0_g2_i4	-4.19471	-6.25094	2.34439	-4.34079	Ubiquitin-conjugating enzyme E2 32	UBC32	sp|Q9LSP7|UBC32_ARATH Ubiquitin-conjugating enzyme E2 32 OS=Arabidopsis thaliana OX=3702 GN=UBC32 PE=2 SV=1
		TRINITY_DN23580_c1_g1_i2	-2.10106	-2.71637	2.08802	-2.64314	Probable ubiquitin-conjugating enzyme E2 25	UBC25	sp|Q9LUQ5|UBC25_ARATH Probable ubiquitin-conjugating enzyme E2 25 OS=Arabidopsis thaliana OX=3702 GN=UBC25 PE=2 SV=1
		TRINITY_DN23580_c1_g1_i3	-1.85699		1.8466		Probable ubiquitin-conjugating enzyme E2 25	UBC25	sp|Q9LUQ5|UBC25_ARATH Probable ubiquitin-conjugating enzyme E2 25 OS=Arabidopsis thaliana OX=3702 GN=UBC25 PE=2 SV=1
		TRINITY_DN21013_c1_g1_i2		-2.35375		-1.50186	Ubiquitin-conjugating enzyme E2 2	UBC2	sp|P42745|UBC2_ARATH Ubiquitin-conjugating enzyme E2 2 OS=Arabidopsis thaliana OX=3702 GN=UBC2 PE=2 SV=1
		TRINITY_DN24243_c0_g1_i1	-1.65222	-3.29556		-1.87972	Ubiquitin-conjugating enzyme E2 28	UBC28	sp|Q94F47|UBC28_ARATH Ubiquitin-conjugating enzyme E2 28 OS=Arabidopsis thaliana OX=3702 GN=UBC28 PE=1 SV=1
		TRINITY_DN21949_c1_g1_i1	2.76226	3.35423			Ubiquitin-conjugating enzyme E2 5	UBC5	sp|P42749|UBC5_ARATH Ubiquitin-conjugating enzyme E2 5 OS=Arabidopsis thaliana OX=3702 GN=UBC5 PE=2 SV=2
		TRINITY_DN23825_c1_g3_i5		1.77947		1.50425	Ubiquitin-conjugating enzyme E2 variant 1D	UEV1D	sp|Q9SVD7|UEV1D_ARATH Ubiquitin-conjugating enzyme E2 variant 1D OS=Arabidopsis thaliana OX=3702 GN=UEV1D PE=1 SV=1
		TRINITY_DN26209_c1_g1_i8			1.87675		Ubiquitin-conjugating enzyme E2 35	UBC35	sp|Q94A97|UBC35_ARATH Ubiquitin-conjugating enzyme E2 35 OS=Arabidopsis thaliana OX=3702 GN=UBC35 PE=1 SV=1
		TRINITY_DN21380_c3_g2_i8	2.91306	3.59617			Ubiquitin-conjugating enzyme E2 7	UBC7	sp|Q42540|UBC7_ARATH Ubiquitin-conjugating enzyme E2 7 OS=Arabidopsis thaliana OX=3702 GN=UBC7 PE=1 SV=1
		TRINITY_DN21380_c3_g2_i1	-2.95756		2.96764		Ubiquitin-conjugating enzyme E2 7	UBC7	sp|Q42540|UBC7_ARATH Ubiquitin-conjugating enzyme E2 7 OS=Arabidopsis thaliana OX=3702 GN=UBC7 PE=1 SV=1
		TRINITY_DN21380_c3_g4_i1			1.64102	-1.68753	Ubiquitin-conjugating enzyme E2 7	UBC7	sp|Q42540|UBC7_ARATH Ubiquitin-conjugating enzyme E2 7 OS=Arabidopsis thaliana OX=3702 GN=UBC7 PE=1 SV=1
		TRINITY_DN22293_c0_g2_i2	3.9556	3.70887			Probable ubiquitin-conjugating enzyme E2 16	UBC16	sp|Q9FWT2|UBC16_ARATH Probable ubiquitin-conjugating enzyme E2 16 OS=Arabidopsis thaliana OX=3702 GN=UBC16 PE=2 SV=1
		TRINITY_DN24555_c0_g4_i1	-2.06694	-3.59752	1.89796	-3.37035	Probable ubiquitin-conjugating enzyme E2 16	UBC16	sp|Q9FWT2|UBC16_ARATH Probable ubiquitin-conjugating enzyme E2 16 OS=Arabidopsis thaliana OX=3702 GN=UBC16 PE=2 SV=1
		TRINITY_DN21013_c1_g1_i8	-3.07328	-3.67275	1.73915	-2.27896	Ubiquitin-conjugating enzyme E2 2	UBC2	sp|P42745|UBC2_ARATH Ubiquitin-conjugating enzyme E2 2 OS=Arabidopsis thaliana OX=3702 GN=UBC2 PE=2 SV=1
		TRINITY_DN24737_c1_g2_i2	-4.32874		3.3412		Ubiquitin-conjugating enzyme E2 27	UBC27	sp|Q9FI61|UBC27_ARATH Ubiquitin-conjugating enzyme E2 27 OS=Arabidopsis thaliana OX=3702 GN=UBC27 PE=2 SV=1
		TRINITY_DN23366_c0_g1_i1	-3.07561	-3.87465	3.24581	-3.98664	Ubiquitin-conjugating enzyme E2 28	UBC28	sp|Q94F47|UBC28_ARATH Ubiquitin-conjugating enzyme E2 28 OS=Arabidopsis thaliana OX=3702 GN=UBC28 PE=1 SV=1
2	HECT Domain	TRINITY_DN27072_c1_g1_i7			3.2787	-3.54316	E3 ubiquitin-protein ligase UPL1	UPL1	sp|Q8GY23|UPL1_ARATH E3 ubiquitin-protein ligase UPL1 OS=Arabidopsis thaliana OX=3702 GN=UPL1 PE=1 SV=3
		TRINITY_DN26967_c0_g1_i3	-2.87028		2.75865		E3 ubiquitin-protein ligase UPL3	UPL3	sp|Q6WWW4|UPL3_ARATH E3 ubiquitin-protein ligase UPL3 OS=Arabidopsis thaliana OX=3702 GN=UPL3 PE=1 SV=1
		TRINITY_DN26967_c0_g1_i7	-3.76431	-2.08309	2.79306		E3 ubiquitin-protein ligase UPL3	UPL3	sp|Q6WWW4|UPL3_ARATH E3 ubiquitin-protein ligase UPL3 OS=Arabidopsis thaliana OX=3702 GN=UPL3 PE=1 SV=1
		TRINITY_DN26967_c0_g1_i4	-3.2808	-4.07238	3.25763	-3.98973	E3 ubiquitin-protein ligase UPL3	UPL3	sp|Q6WWW4|UPL3_ARATH E3 ubiquitin-protein ligase UPL3 OS=Arabidopsis thaliana OX=3702 GN=UPL3 PE=1 SV=1
		TRINITY_DN27072_c1_g1_i4	-2.68503	-1.98729	2.86251	-2.10412	E3 ubiquitin-protein ligase UPL1	UPL1	sp|Q8GY23|UPL1_ARATH E3 ubiquitin-protein ligase UPL1 OS=Arabidopsis thaliana OX=3702 GN=UPL1 PE=1 SV=3
		TRINITY_DN26963_c0_g1_i3	-2.53585	-2.86392	2.66125	-2.92937	E3 ubiquitin-protein ligase PRT6	PRT6	sp|F4KCC2|PRT6_ARATH E3 ubiquitin-protein ligase PRT6 OS=Arabidopsis thaliana OX=3702 GN=PRT6 PE=2 SV=1
		TRINITY_DN25979_c0_g1_i6		-1.86046		-2.18919	E3 ubiquitin-protein ligase UPL6	UPL6	sp|Q8RWB8|UPL6_ARATH E3 ubiquitin-protein ligase UPL6 OS=Arabidopsis thaliana OX=3702 GN=UPL6 PE=2 SV=1
		TRINITY_DN26944_c0_g1_i3		-3.01574		-2.5222	E3 ubiquitin-protein ligase UPL1	UPL1	sp|Q8GY23|UPL1_ARATH E3 ubiquitin-protein ligase UPL1 OS=Arabidopsis thaliana OX=3702 GN=UPL1 PE=1 SV=3
		TRINITY_DN18533_c0_g1_i1	-1.66179	-1.50622	1.55669		E3 ubiquitin-protein ligase COP1	COP1	sp|P43254|COP1_ARATH E3 ubiquitin-protein ligase COP1 OS=Arabidopsis thaliana OX=3702 GN=COP1 PE=1 SV=2
		TRINITY_DN25337_c1_g1_i1		-2.61117		-2.20091	E3 ubiquitin-protein ligase BRE1-like 2	HUB2	sp|Q9C895|BRE1B_ARATH E3 ubiquitin-protein ligase BRE1-like 2 OS=Arabidopsis thaliana OX=3702 GN=HUB2 PE=1 SV=2
		TRINITY_DN27072_c1_g1_i8		-1.74669		-1.55701	E3 ubiquitin-protein ligase UPL1	UPL1	sp|Q8GY23|UPL1_ARATH E3 ubiquitin-protein ligase UPL1 OS=Arabidopsis thaliana OX=3702 GN=UPL1 PE=1 SV=3
		TRINITY_DN19372_c0_g1_i1		-1.86781		-1.94556	ERAD-associated E3 ubiquitin-protein ligase component HRD3A	HRD3A	sp|Q9LM25|HRD3A_ARATH ERAD-associated E3 ubiquitin-protein ligase component HRD3A OS=Arabidopsis thaliana OX=3702 GN=HRD3A PE=1 SV=1
		TRINITY_DN26845_c0_g1_i2	-4.1613		3.08773		E3 ubiquitin-protein ligase UPL4	UPL4	sp|Q9LYZ7|UPL4_ARATH E3 ubiquitin-protein ligase UPL4 OS=Arabidopsis thaliana OX=3702 GN=UPL4 PE=3 SV=1
		TRINITY_DN25299_c0_g1_i5		-2.82103		-2.69058	E3 ubiquitin-protein ligase ARI1	ARI1	sp|Q949V6|ARI1_ARATH Probable E3 ubiquitin-protein ligase ARI1 OS=Arabidopsis thaliana OX=3702 GN=ARI1 PE=2 SV=1
		TRINITY_DN25299_c0_g1_i2	-1.44623	-1.60383			E3 ubiquitin-protein ligase ARI1	ARI1	sp|Q949V6|ARI1_ARATH Probable E3 ubiquitin-protein ligase ARI1 OS=Arabidopsis thaliana OX=3702 GN=ARI1 PE=2 SV=1
		TRINITY_DN25614_c1_g2_i1	-3.20061		3.16119		E3 ubiquitin-protein ligase ARI7	ARI7	sp|Q84RR0|ARI7_ARATH Probable E3 ubiquitin-protein ligase ARI7 OS=Arabidopsis thaliana OX=3702 GN=ARI7 PE=2 SV=1
		TRINITY_DN25614_c1_g2_i2	2.21889	1.77369	-2.70934	2.32462	E3 ubiquitin-protein ligase ARI7	ARI7	sp|Q84RR0|ARI7_ARATH Probable E3 ubiquitin-protein ligase ARI7 OS=Arabidopsis thaliana OX=3702 GN=ARI7 PE=2 SV=1
		TRINITY_DN27072_c1_g1_i5	2.02783	2.70231			E3 ubiquitin-protein ligase UPL1	UPL1	sp|Q8GY23|UPL1_ARATH E3 ubiquitin-protein ligase UPL1 OS=Arabidopsis thaliana OX=3702 GN=UPL1 PE=1 SV=3
		TRINITY_DN22689_c0_g1_i1	-2.32046	-3.49541	2.01106	-3.12622	E3 ubiquitin-protein ligase ARI8	ARI8	sp|Q8W468|ARI8_ARATH Probable E3 ubiquitin-protein ligase ARI8 OS=Arabidopsis thaliana OX=3702 GN=ARI8 PE=2 SV=1
		TRINITY_DN24365_c3_g1_i1	-1.99017	-2.48667	1.93657	-2.37351	E3 ubiquitin-protein ligase KEG	KEG	sp|Q9FY48|KEG_ARATH E3 ubiquitin-protein ligase KEG OS=Arabidopsis thaliana OX=3702 GN=KEG PE=1 SV=2
		TRINITY_DN26701_c0_g1_i4	-3.46731		2.5169		ERAD-associated E3 ubiquitin-protein ligase HRD1A	HRD1A	sp|Q9LW77|HRD1A_ARATH ERAD-associated E3 ubiquitin-protein ligase HRD1A OS=Arabidopsis thaliana OX=3702 GN=HRD1A PE=2 SV=1
		TRINITY_DN22655_c1_g1_i2		-6.27242		-5.72096	E3 ubiquitin-protein ligase RGLG2	RGLG2	sp|Q9LY87|RGLG2_ARATH E3 ubiquitin-protein ligase RGLG2 OS=Arabidopsis thaliana OX=3702 GN=RGLG2 PE=1 SV=1
		TRINITY_DN23932_c0_g2_i3	-1.57723	-2.40781		-1.97307	E3 ubiquitin-protein ligase SP1	SP1	sp|Q8L7N4|SP1_ARATH E3 ubiquitin-protein ligase SP1 OS=Arabidopsis thaliana OX=3702 GN=SP1 PE=1 SV=1
		TRINITY_DN23224_c0_g3_i1	-1.82619	-1.93126	1.97112	-2.01669	E3 ubiquitin-protein ligase RKP	RKP	sp|Q9SIZ8|RKP_ARATH E3 ubiquitin-protein ligase RKP OS=Arabidopsis thaliana OX=3702 GN=RKP PE=2 SV=2
		TRINITY_DN22145_c0_g1_i7	-2.2234		3.6705		E3 ubiquitin-protein ligase SINAT2	SINAT2	sp|Q9M2P4|SINA2_ARATH E3 ubiquitin-protein ligase SINAT2 OS=Arabidopsis thaliana OX=3702 GN=SINAT2 PE=1 SV=1
		TRINITY_DN24366_c0_g2_i2	-2.09113	-1.88165			E3 ubiquitin-protein ligase MIEL1	MIEL1	sp|Q8VZK0|MIEL1_ARATH E3 ubiquitin-protein ligase MIEL1 OS=Arabidopsis thaliana OX=3702 GN=MIEL1 PE=1 SV=1
		TRINITY_DN19261_c0_g1_i1	-3.75538		3.20904		E3 ubiquitin-protein ligase CHIP	CHIP	sp|Q9SRS9|CHIP_ARATH E3 ubiquitin-protein ligase CHIP OS=Arabidopsis thaliana OX=3702 GN=CHIP PE=1 SV=1
		TRINITY_DN23826_c0_g1_i4	-2.41138	-2.78167	2.37198	-2.68182	Probable E3 ubiquitin-protein ligase RZFP34	RZFP34	sp|Q5JL96|ZFP34_ORYSJ Probable E3 ubiquitin-protein ligase RZFP34 OS=Oryza sativa subsp. japonica OX=39947 GN=RZFP34 PE=2 SV=1
		TRINITY_DN23826_c0_g1_i9	-1.80012	-1.61363			Probable E3 ubiquitin-protein ligase RZFP34	RZFP34	sp|Q5JL96|ZFP34_ORYSJ Probable E3 ubiquitin-protein ligase RZFP34 OS=Oryza sativa subsp. japonica OX=39947 GN=RZFP34 PE=2 SV=1
		TRINITY_DN19836_c0_g1_i2	-2.86508		2.50109		E3 ubiquitin-protein ligase At1g12760		sp|Q9LN71|RING1_ARATH E3 ubiquitin-protein ligase At1g12760 OS=Arabidopsis thaliana OX=3702 GN=At1g12760 PE=1 SV=1
		TRINITY_DN23402_c0_g2_i1					E3 ubiquitin-protein ligase RHF2A		sp|Q9ZT42|RHF2A_ARATH E3 ubiquitin-protein ligase RHF2A OS=Arabidopsis thaliana OX=3702 GN=RHF2A PE=2 SV=1
		TRINITY_DN26440_c2_g1_i5	-4.0159		2.9451		E3 ubiquitin-protein ligase At1g12760		sp|Q9LN71|RING1_ARATH E3 ubiquitin-protein ligase At1g12760 OS=Arabidopsis thaliana OX=3702 GN=At1g12760 PE=1 SV=1
		TRINITY_DN26440_c2_g1_i4	-3.97991		3.10049		E3 ubiquitin-protein ligase At4g11680		sp|Q93Z92|RING4_ARATH E3 ubiquitin-protein ligase At4g11680 OS=Arabidopsis thaliana OX=3702 GN=At4g11680 PE=2 SV=1
		TRINITY_DN26383_c4_g1_i3	2.4381	2.30083	-3.49752	3.42033	E3 ubiquitin-protein ligase MBR2	MBR2	sp|O49500|MBR2_ARATH E3 ubiquitin-protein ligase MBR2 OS=Arabidopsis thaliana OX=3702 GN=MBR2 PE=1 SV=1
		TRINITY_DN25396_c1_g2_i1		-2.01099		-1.99185	E3 ubiquitin-protein ligase SDIR1	SDIR1	sp|Q9M2S6|SDIR1_ARATH E3 ubiquitin-protein ligase SDIR1 OS=Arabidopsis thaliana OX=3702 GN=SDIR1 PE=1 SV=1
		TRINITY_DN26383_c4_g1_i1	-3.18253		2.11243		E3 ubiquitin-protein ligase MBR2	MBR2	sp|O49500|MBR2_ARATH E3 ubiquitin-protein ligase MBR2 OS=Arabidopsis thaliana OX=3702 GN=MBR2 PE=1 SV=1
		TRINITY_DN24670_c2_g2_i2	-2.8304		2.74733		E3 ubiquitin-protein ligase RING1	RING1	sp|P0CH30|RING1_GOSHI E3 ubiquitin-protein ligase RING1 OS=Gossypium hirsutum OX=3635 GN=RING1 PE=1 SV=1
		TRINITY_DN23892_c1_g1_i2	-3.52439		4.28818		E3 ubiquitin-protein ligase AIRP2	AIRP2	sp|Q9M022|AIRP2_ARATH E3 ubiquitin-protein ligase AIRP2 OS=Arabidopsis thaliana OX=3702 GN=AIRP2 PE=1 SV=1
		TRINITY_DN24909_c1_g2_i4		-3.53583		-2.18518	E3 ubiquitin-protein ligase RMA1H1	RMA1H1	sp|Q6R567|RMA1_CAPAN E3 ubiquitin-protein ligase RMA1H1 OS=Capsicum annuum OX=4072 GN=RMA1H1 PE=1 SV=1
		TRINITY_DN25007_c0_g1_i1			2.16874	-1.95286	E3 ubiquitin-protein ligase WAV3	WAV3	sp|Q9LTA6|WAV3_ARATH E3 ubiquitin-protein ligase WAV3 OS=Arabidopsis thaliana OX=3702 GN=WAV3 PE=1 SV=1
		TRINITY_DN13546_c0_g1_i1	-2.17335	-3.26699	1.72257	-2.75919	E3 ubiquitin-protein ligase AIRP2	AIRP2	sp|Q9M022|AIRP2_ARATH E3 ubiquitin-protein ligase AIRP2 OS=Arabidopsis thaliana OX=3702 GN=AIRP2 PE=1 SV=1
		TRINITY_DN20730_c0_g2_i1	2.74005		-2.32179		E3 ubiquitin-protein ligase ATL15	ATL15	sp|Q9SK92|ATL15_ARATH E3 ubiquitin-protein ligase ATL15 OS=Arabidopsis thaliana OX=3702 GN=ATL15 PE=1 SV=1
		TRINITY_DN26081_c0_g1_i2		-1.46312		-1.45844	E3 ubiquitin-protein ligase WAV3	WAV3	sp|Q9LTA6|WAV3_ARATH E3 ubiquitin-protein ligase WAV3 OS=Arabidopsis thaliana OX=3702 GN=WAV3 PE=1 SV=1
		TRINITY_DN25438_c1_g4_i4	-3.22117		1.86334		Probable E3 ubiquitin-protein ligase XBOS34	XBOS34	sp|Q7XI08|XB34_ORYSJ Probable E3 ubiquitin-protein ligase XBOS34 OS=Oryza sativa subsp. japonica OX=39947 GN=XBOS34 PE=2 SV=1
		TRINITY_DN22981_c0_g2_i3	-1.51787	-3.10231			Probable E3 ubiquitin-protein ligase ZFP1	ZFP1	sp|Q5QLR5|ZFP1_ORYSJ Probable E3 ubiquitin-protein ligase ZFP1 OS=Oryza sativa subsp. japonica OX=39947 GN=ZFP1 PE=1 SV=1
		TRINITY_DN27173_c0_g2_i4	-3.36906	-3.28318	3.64047	-3.49461	E3 ubiquitin-protein ligase RFI2	RFI2	sp|O82239|RFI2_ARATH E3 ubiquitin-protein ligase RFI2 OS=Arabidopsis thaliana OX=3702 GN=RFI2 PE=1 SV=2
		TRINITY_DN25211_c0_g1_i3	3.50469	3.4534	-3.21286	3.22249	E3 ubiquitin-protein ligase AIRP2	AIRP2	sp|Q9M022|AIRP2_ARATH E3 ubiquitin-protein ligase AIRP2 OS=Arabidopsis thaliana OX=3702 GN=AIRP2 PE=1 SV=1
		TRINITY_DN23449_c0_g1_i3	-1.88766	-2.57655	1.52984	-2.15921	E3 ubiquitin-protein ligase WAV3	WAV3	sp|Q9LTA6|WAV3_ARATH E3 ubiquitin-protein ligase WAV3 OS=Arabidopsis thaliana OX=3702 GN=WAV3 PE=1 SV=1
		TRINITY_DN26311_c0_g1_i1		-2.61349		-2.58714	E3 ubiquitin-protein ligase hel2		sp|Q76PD2|HEL2_SCHPO E3 ubiquitin-protein ligase hel2 OS=Schizosaccharomyces pombe (strain 972 / ATCC 24843) OX=284812 GN=SPCC1223.01 PE=1 SV=2
		TRINITY_DN19114_c0_g1_i1	-2.53159	-2.05673	2.21067		E3 ubiquitin-protein ligase ATL4	ATL4	sp|Q9LY41|ATL4_ARATH E3 ubiquitin-protein ligase ATL4 OS=Arabidopsis thaliana OX=3702 GN=ATL4 PE=1 SV=1
		TRINITY_DN27014_c0_g2_i1	-2.44913	-4.9517	1.73241	-4.17895	BOI-related E3 ubiquitin-protein ligase 1	BRG1	sp|Q9FHE4|BRG1_ARATH BOI-related E3 ubiquitin-protein ligase 1 OS=Arabidopsis thaliana OX=3702 GN=BRG1 PE=1 SV=1
		TRINITY_DN23842_c1_g1_i1	-2.36828		2.25993		E3 ubiquitin-protein ligase RHA2A	RHA2A	sp|Q9ZT50|RHA2A_ARATH E3 ubiquitin-protein ligase RHA2A OS=Arabidopsis thaliana OX=3702 GN=RHA2A PE=1 SV=1
		TRINITY_DN26285_c0_g1_i1	-4.10178		3.71738		E3 ubiquitin-protein ligase MBR2	MBR2	sp|O49500|MBR2_ARATH E3 ubiquitin-protein ligase MBR2 OS=Arabidopsis thaliana OX=3702 GN=MBR2 PE=1 SV=1
		TRINITY_DN25036_c0_g2_i2	-1.72009	-3.58621		-3.05914	E3 ubiquitin-protein ligase MBR2	MBR2	sp|O49500|MBR2_ARATH E3 ubiquitin-protein ligase MBR2 OS=Arabidopsis thaliana OX=3702 GN=MBR2 PE=1 SV=1
		TRINITY_DN26847_c1_g1_i5			-1.62245	1.59767	E3 ubiquitin-protein ligase RHF1A	RHF1A	sp|Q4TU14|RHF1A_ARATH E3 ubiquitin-protein ligase RHF1A OS=Arabidopsis thaliana OX=3702 GN=RHF1A PE=1 SV=1
		TRINITY_DN26581_c1_g2_i1	-2.76895	-1.64043	2.13763		Putative E3 ubiquitin-protein ligase RING1a	RING1A	sp|Q9FKW0|RNG1A_ARATH Putative E3 ubiquitin-protein ligase RING1a OS=Arabidopsis thaliana OX=3702 GN=RING1A PE=1 SV=2
		TRINITY_DN26285_c0_g1_i12	1.75603	1.89862	-2.44182	2.64478	Probable E3 ubiquitin-protein ligase HIP1	HIP1	sp|Q7XTV7|HIP1_ORYSJ Probable E3 ubiquitin-protein ligase HIP1 OS=Oryza sativa subsp. japonica OX=39947 GN=HIP1 PE=1 SV=2
		TRINITY_DN22347_c0_g1_i1		-2.53531		-2.12746	E3 ubiquitin-protein ligase KEG	KEG	sp|Q9FY48|KEG_ARATH E3 ubiquitin-protein ligase KEG OS=Arabidopsis thaliana OX=3702 GN=KEG PE=1 SV=2
		TRINITY_DN7410_c0_g1_i1		-2.67718		-2.8465	E3 ubiquitin-protein ligase RFWD3		sp|Q8CIK8|RFWD3_MOUSE E3 ubiquitin-protein ligase RFWD3 OS=Mus musculus OX=10090 GN=Rfwd3 PE=2 SV=1
		TRINITY_DN24862_c0_g1_i1	-1.72124		1.6336		E3 ubiquitin-protein ligase RING1		sp|Q8LPN7|RNG1L_ARATH E3 ubiquitin-protein ligase RING1-like OS=Arabidopsis thaliana OX=3702 GN=At3g19950 PE=1 SV=1
		TRINITY_DN22844_c0_g2_i1	2.30301		-2.82874		Probable BOI-related E3 ubiquitin-protein ligase 3	BRG3	sp|Q9LDD1|BRG3_ARATH Probable BOI-related E3 ubiquitin-protein ligase 3 OS=Arabidopsis thaliana OX=3702 GN=BRG3 PE=1 SV=1
		TRINITY_DN26574_c0_g1_i2	-3.99293		2.76974		E3 ubiquitin-protein ligase SDIR1	SDIR1	sp|Q9M2S6|SDIR1_ARATH E3 ubiquitin-protein ligase SDIR1 OS=Arabidopsis thaliana OX=3702 GN=SDIR1 PE=1 SV=1
		TRINITY_DN26932_c0_g3_i2	-2.29058	-2.18621	2.83466	-2.67008	Probable E3 ubiquitin-protein ligase ARI10	ARI10	sp|Q9SKC4|ARI10_ARATH Probable E3 ubiquitin-protein ligase ARI10 OS=Arabidopsis thaliana OX=3702 GN=ARI10 PE=2 SV=1
		TRINITY_DN21116_c0_g1_i1	-1.91314	-2.09691			Probable E3 ubiquitin-protein ligase rbrA	rbrA	sp|Q6T486|RBRA_DICDI Probable E3 ubiquitin-protein ligase rbrA OS=Dictyostelium discoideum OX=44689 GN=rbrA PE=3 SV=1
		TRINITY_DN19302_c1_g1_i1		-2.31772		-2.6063	Probable E3 ubiquitin-protein ligase XERICO	XERICO	sp|Q9SI09|XERIC_ARATH Probable E3 ubiquitin-protein ligase XERICO OS=Arabidopsis thaliana OX=3702 GN=XERICO PE=1 SV=1
		TRINITY_DN24930_c2_g1_i2	-2.14324	-3.00086			Probable E3 ubiquitin-protein ligase rbrA	rbrA	sp|Q6T486|RBRA_DICDI Probable E3 ubiquitin-protein ligase rbrA OS=Dictyostelium discoideum OX=44689 GN=rbrA PE=3 SV=1
		TRINITY_DN26753_c0_g1_i1	-1.75005	-1.60373			E3 ubiquitin-protein ligase RNF12-A	rnf12-a	sp|Q641J8|RF12A_XENLA E3 ubiquitin-protein ligase RNF12-A OS=Xenopus laevis OX=8355 GN=rnf12-a PE=1 SV=1
		TRINITY_DN17465_c0_g1_i1	-3.85127	-1.89635	2.19872		E3 ubiquitin-protein ligase RHA2B	RHA2B	sp|Q9ZU51|RHA2B_ARATH E3 ubiquitin-protein ligase RHA2B OS=Arabidopsis thaliana OX=3702 GN=RHA2B PE=1 SV=2
		TRINITY_DN24174_c3_g1_i6	3.37204	2.72051			E3 ubiquitin-protein ligase NEURL1B	NEURL1B	sp|A8MQ27|NEU1B_HUMAN E3 ubiquitin-protein ligase NEURL1B OS=Homo sapiens OX=9606 GN=NEURL1B PE=1 SV=1
		TRINITY_DN21829_c1_g2_i1	-1.85601	-1.70042	2.36772	-2.15175	E3 ubiquitin-protein ligase MARCH3	2003-03-01	sp|Q0IH10|MARH3_XENLA E3 ubiquitin-protein ligase MARCH3 OS=Xenopus laevis OX=8355 GN=march3 PE=2 SV=1
		TRINITY_DN26684_c0_g2_i1	-2.28139		3.41359		E3 ubiquitin-protein ligase Topors	Topors	sp|Q9V8P9|TOPRS_DROME E3 ubiquitin-protein ligase Topors OS=Drosophila melanogaster OX=7227 GN=Topors PE=1 SV=1
		TRINITY_DN6297_c0_g1_i1	-2.25008	-3.27358		-1.9306	E3 ubiquitin-protein ligase MARCH1	2001-03-01	sp|Q6NZQ8|MARH1_MOUSE E3 ubiquitin-protein ligase MARCH1 OS=Mus musculus OX=10090 GN=March1 PE=1 SV=2
		TRINITY_DN26705_c0_g1_i2	-1.6897	-2.65885		-2.52218	E3 ubiquitin-protein ligase Topors	Topors	sp|Q9V8P9|TOPRS_DROME E3 ubiquitin-protein ligase Topors OS=Drosophila melanogaster OX=7227 GN=Topors PE=1 SV=1
		TRINITY_DN26705_c0_g1_i7	-2.22282	-3.00147			E3 ubiquitin-protein ligase Topors	Topors	sp|Q9V8P9|TOPRS_DROME E3 ubiquitin-protein ligase Topors OS=Drosophila melanogaster OX=7227 GN=Topors PE=1 SV=1
		TRINITY_DN27079_c1_g1_i4	-2.82467	-2.92992	2.01266	-3.25852	E3 ubiquitin ligase SUD1	SUD1	sp|F4JKK0|SUD1_ARATH Probable E3 ubiquitin ligase SUD1 OS=Arabidopsis thaliana OX=3702 GN=SUD1 PE=1 SV=1

## Sheet: 86 Transcripts expressed in all
Original Research Article
Transcriptional profiling of contrasting genotypes revealed key candidates and nucleotide variations for drought dissection in Camellia sinensis (L.) O. Kuntze
Rajni Parmar1,2, Romit Seth1,3, Pradeep Singh1,3, Gopal Singh1,2, Ram Kumar Sharma1,2*
1Biotechnology Department, CSIR-Institute of Himalayan Bioresource Technology (CSIR-IHBT), Palampur, Himachal Pradesh, 176061, India, 2Academy of Scientific and Innovative Research (AcSIR), CSIR-IHBT, Palampur, Himachal Pradesh, 176061, India, 3Department of Biotechnology, Guru Nanak Dev University, Amritsar, 143005, India
Supplementary Table S6b: List of transcripts expression pattern in both the drought tolerant and sensitive genotypes.
S. No	Pathway Gene Name	Transcript ID	DS_G1_T vs DT_G1_T	DS_G2_T vs DT_G1_T	DT_G2_T vs DS_G1_T	DS_G2_T vs DT_G2_T	Gene	Gene ID	Function
1	Transporters (Importer and Exporter)	TRINITY_DN22322_c0_g1_i1	-1.35008	-1.60074	1.78684	-1.97711	Protein NRT1/ PTR FAMILY 5.6	NPF5.6	sp|P0CI03|PTR28_ARATH Protein NRT1/ PTR FAMILY 5.6 OS=Arabidopsis thaliana OX=3702 GN=NPF5.6 PE=2 SV=1
2	ABA Biosynthesis	TRINITY_DN24599_c0_g1_i1	-8.15152	-8.08154	6.71232	-6.58219	Nine-cis-epoxycarotenoid dioxygenase 3	NCED3	AT3G14440.1 | Symbols: NCED3, ATNCED3, STO1, SIS7 | nine-cis-epoxycarotenoid dioxygenase 3 | chr3:4831678-4833477 REVERSE LENGTH=599
3	ABA Catabolism	TRINITY_DN21983_c1_g1_i1	1.918	2.70261	-1.48212	-1.52186		CYP707A2	AT2G29090.2 | Symbols: CYP707A2 | cytochrome P450, family 707, subfamily A, polypeptide 2 | chr2:12495038-12499080 REVERSE LENGTH=482
5	PP2C	TRINITY_DN20563_c0_g1_i1	-2.29513	-4.65607	2.60206	-4.90684	Probable protein phosphatase 2C	PP2C	sp|Q8RX37|P2C02_ARATH Probable protein phosphatase 2C 2 OS=Arabidopsis thaliana OX=3702 GN=At1g07160 PE=2 SV=1
6	B3 domain-containing protein	TRINITY_DN25501_c0_g1_i1	-1.49227	-3.17197	1.5106	-3.13272	B3 domain-containing protein		sp|Q8LMR9|Y3209_ORYSJ B3 domain-containing protein Os03g0120900 OS=Oryza sativa subsp. japonica OX=39947 GN=Os03g0120900 PE=2 SV=1
7	Ethylene-responsive transcription factor	TRINITY_DN23498_c1_g1_i2	1.94412	2.46452	-2.62804	3.20872			AT3G15210.1 | Symbols: ATERF-4, ERF4, RAP2.5, ATERF4 | ethylene responsive element binding factor 4 | chr3:5121472-5122140 FORWARD LENGTH=222
8	bZIP transcription factor	TRINITY_DN25015_c2_g1_i1	-2.9176	-2.27114	2.64783	-1.94083	Basic-leucine zipper (bZIP) transcription factor family protein	bZIP	AT4G38900.3 | Symbols: | Basic-leucine zipper (bZIP) transcription factor family protein | chr4:18139564-18141520 REVERSE LENGTH=547
10	Transcription factor bHLH	TRINITY_DN17926_c0_g1_i1	-2.6458	-2.82946	2.03533	-2.15921	Basic helix-loop-helix (bHLH) DNA-binding superfamily protein	bHLH	AT3G26744.4 | Symbols: ICE1, ATICE1, SCRM | basic helix-loop-helix (bHLH) DNA-binding superfamily protein | chr3:9832953-9834790 REVERSE LENGTH=494
11	Homeobox-leucine zipper protein	TRINITY_DN17616_c0_g1_i2	-1.99181	-5.07357	2.20064	-5.22421	Homeobox-leucine zipper protein family	HAT9	AT2G22800.1 | Symbols: HAT9 | Homeobox-leucine zipper protein family | chr2:9704949-9706048 REVERSE LENGTH=274
12	WRKY transcription factor	TRINITY_DN24701_c0_g1_i2	-1.99681	-3.44211	2.57862	-3.96415	WRKY DNA-binding protein 4	WRKY4	AT1G13960.1 | Symbols: WRKY4 | WRKY DNA-binding protein 4 | chr1:4776622-4779043 FORWARD LENGTH=514
13	NAC	TRINITY_DN20431_c0_g1_i2	-3.13022	-3.68984	3.9511	-4.45221	NAC domain containing protein 80	NAC080	AT5G07680.2 | Symbols: ANAC080, NAC080 | NAC domain containing protein 80 | chr5:2436134-2437322 FORWARD LENGTH=315
14	ERF	TRINITY_DN16884_c0_g1_i1	-2.28588	-1.42546	2.12594	-3.763	AP2-like ethylene-responsive transcription factor		sp|Q8GWK2|AP2L4_ARATH AP2-like ethylene-responsive transcription factor At2g41710 OS=Arabidopsis thaliana OX=3702 GN=At2g41710 PE=2 SV=2
15	Dehydration-responsive element	TRINITY_DN24651_c2_g1_i2	-1.65099	-1.39412	3.5458	1.70539	DREB2A-interacting protein 2	DREB2A	AT2G30580.1 | Symbols: DRIP2 | DREB2A-interacting protein 2 | chr2:13026444-13030363 FORWARD LENGTH=420
22	CDPK	TRINITY_DN23859_c2_g1_i2	2.63636	1.90726	-2.56254	1.89407	CDPK-related kinase 3	CRK3	AT2G46700.1 | Symbols: ATCRK3, CRK3 | CDPK-related kinase 3 | chr2:19182968-19186430 REVERSE LENGTH=595
23	Calcineurin B-like protein 2	TRINITY_DN26918_c0_g1_i4	3.92767	3.59652	-3.5049	3.23492	Calcineurin B-like protein 1	CBL1	AT4G17615.1 | Symbols: CBL1, ATCBL1, SCABP5 | calcineurin B-like protein 1 | chr4:9817142-9818995 FORWARD LENGTH=213
24	Mitogen-activated protein kinase kinase kinase	TRINITY_DN26717_c0_g1_i1	-1.90082	-5.14718	2.5508	-1.86324	Homeobox-leucine zipper protein ATHB-21	ATHB-21	sp|Q9ZU70|ATB21_ARATH Homeobox-leucine zipper protein ATHB-21 OS=Arabidopsis thaliana OX=3702 GN=ATHB-21 PE=2 SV=1
25	Glutathione S-transferase	TRINITY_DN25578_c0_g1_i1	-1.72748	-2.06816	1.54947	-1.82965	GSTL3	Glutathione S-transferase family protein	AT5G02790.1 | Symbols: GSTL3 | Glutathione S-transferase family protein | chr5:632877-634858 FORWARD LENGTH=235
26	Catalase	TRINITY_DN26656_c0_g1_i11	-5.74574	-5.9885	4.8601	-4.72483	CAT 2	Catalase 2	AT4G35090.1 | Symbols: CAT2 | catalase 2 | chr4:16700937-16703215 REVERSE LENGTH=492
27	Superoxide dismutase	TRINITY_DN19136_c0_g2_i1	2.42774	2.00307	-2.19064	1.82653	CSD1	Copper/zinc superoxide dismutase 1	AT1G08830.2 | Symbols: CSD1 | copper/zinc superoxide dismutase 1 | chr1:2827700-2829053 FORWARD LENGTH=152
28	Peroxidase	TRINITY_DN26097_c1_g1_i1	-2.50692	-3.1913	4.32686	-4.95276	PER4	Peroxidase 4	sp|A7NY33|PER4_VITVI Peroxidase 4 OS=Vitis vinifera OX=29760 GN=GSVIVT00023967001 PE=1 SV=1
29	Glycolysis Pathway Genes	TRINITY_DN22640_c0_g1_i2	-3.28808	-3.49258	2.47013	-2.61509	Hexokinase-like 1	HKL1	AT1G50460.1 | Symbols: HKL1, ATHKL1 | hexokinase-like 1 | chr1:18694031-18697429 FORWARD LENGTH=498
30		TRINITY_DN26082_c3_g1_i1	-2.65025	-3.21017	1.58807	-2.08787	Glyceraldehyde-3-phosphate dehydrogenase C subunit 1	GAPC2	AT3G04120.1 | Symbols: GAPC, GAPC-1, GAPC1 | glyceraldehyde-3-phosphate dehydrogenase C subunit 1 | chr3:1081077-1083131 FORWARD LENGTH=338
31		TRINITY_DN26082_c3_g2_i2	-4.63749	-7.62172	3.85802	-6.78268	Glyceraldehyde-3-phosphate dehydrogenase	GAPC2	AT1G13440.1 | Symbols: GAPC-2, GAPC2 | glyceraldehyde-3-phosphate dehydrogenase C2 | chr1:4608465-4610494 REVERSE LENGTH=338
32		TRINITY_DN26626_c1_g2_i1	-3.23878	-5.80247	2.37158	-4.87547	Glyceraldehyde-3-phosphate dehydrogenase	GAPC2	AT1G13440.1 | Symbols: GAPC-2, GAPC2 | glyceraldehyde-3-phosphate dehydrogenase C2 | chr1:4608465-4610494 REVERSE LENGTH=338
33		TRINITY_DN23556_c0_g1_i4	-2.86988	-2.97403	4.64157	-4.68643	Glyceraldehyde-3-phosphate dehydrogenase	GAPC2	AT1G13440.2 | Symbols: GAPC-2, GAPC2 | glyceraldehyde-3-phosphate dehydrogenase C2 | chr1:4608465-4610494 REVERSE LENGTH=310
34		TRINITY_DN25424_c1_g1_i2	-1.96675	-2.79937	3.26804	-4.04299	Phosphoglycerate kinase		AT1G79550.2 | Symbols: PGK | phosphoglycerate kinase | chr1:29924347-29926295 REVERSE LENGTH=401
35		TRINITY_DN26254_c0_g1_i1	-2.95691	-2.38893	2.54224	-1.91379	Pyruvate kinase family protein	PKP1	AT3G22960.1 | Symbols: PKP1, PKP-ALPHA | Pyruvate kinase family protein | chr3:8139369-8141771 FORWARD LENGTH=596
36	Citrate Cycle	TRINITY_DN27013_c2_g1_i1	-3.26814	-7.0455	2.69182	-6.41229	Citrate synthase 2	CSY2	AT3G58750.1 | Symbols: CSY2 | citrate synthase 2 | chr3:21724564-21727458 REVERSE LENGTH=514
37		TRINITY_DN17354_c1_g1_i3	-2.41776	-2.52308	2.80878	-2.85444	Isocitrate dehydrogenase 1	IDH1	AT4G35260.1 | Symbols: IDH1, IDH-I | isocitrate dehydrogenase 1 | chr4:16774494-16776233 REVERSE LENGTH=367
38	Calvin Cycle and Photosynthesis	TRINITY_DN26082_c3_g1_i1	-2.65025	-3.21017	1.58807	-2.08787	Glyceraldehyde-3-phosphate dehydrogenase		sp|P26518|G3PC_MAGLI Glyceraldehyde-3-phosphate dehydrogenase, cytosolic OS=Magnolia liliiflora OX=3403 GN=GAPC PE=2 SV=1
39		TRINITY_DN26082_c3_g2_i2	-4.63749	-7.62172	3.85802	-6.78268	Glyceraldehyde-3-phosphate dehydrogenase		sp|P26518|G3PC_MAGLI Glyceraldehyde-3-phosphate dehydrogenase, cytosolic OS=Magnolia liliiflora OX=3403 GN=GAPC PE=2 SV=1
40		TRINITY_DN26626_c1_g2_i1	-3.23878	-5.80247	2.37158	-4.87547	Glyceraldehyde-3-phosphate dehydrogenase 2		sp|Q7FAH2|G3PC2_ORYSJ Glyceraldehyde-3-phosphate dehydrogenase 2, cytosolic OS=Oryza sativa subsp. japonica OX=39947 GN=GAPC2 PE=1 SV=1
41		TRINITY_DN23556_c0_g1_i4	-2.86988	-2.97403	4.64157	-4.68643	Glyceraldehyde-3-phosphate dehydrogenase		sp|P25861|G3PC_ANTMA Glyceraldehyde-3-phosphate dehydrogenase, cytosolic OS=Antirrhinum majus OX=4151 GN=GAPC PE=2 SV=1
42	Flavanoid Biosynthetic Pathway	TRINITY_DN23384_c0_g2_i3	-1.77801	-4.59791	2.42554	-5.18832	Phenylalanine ammonia-lyase 2	PAL2	AT3G53260.1 | Symbols: PAL2, ATPAL2 | phenylalanine ammonia-lyase 2 | chr3:19744256-19746619 REVERSE LENGTH=717
43		TRINITY_DN26000_c1_g1_i2	-5.77128	-5.14638	4.18666	-3.50128	Chalcone and stilbene synthase family protein	CHS	AT5G13930.1 | Symbols: CHS, TT4, ATCHS | Chalcone and stilbene synthase family protein | chr5:4488762-4490035 FORWARD LENGTH=395
44		TRINITY_DN26000_c1_g1_i2	-5.77128	-5.14638	4.18666	-3.50128	Chalcone synthase 2	CHS2	sp|P48387|CHS2_CAMSI Chalcone synthase 2 OS=Camellia sinensis OX=4442 GN=CHS2 PE=2 SV=1
45	Theanine Biosynthetic Pathaway	TRINITY_DN27185_c1_g2_i3	-6.0721	-5.27499	4.69598	-3.83823	NADH-dependent glutamate synthase 1	GLT1	AT5G53460.3 | Symbols: GLT1 | NADH-dependent glutamate synthase 1 | chr5:21700518-21709629 FORWARD LENGTH=2208
46		TRINITY_DN24603_c0_g2_i1	-1.54048	-1.69061	1.44798	-1.53775	N-acetyl-l-glutamate synthase 2	NAGS2	AT4G37670.2 | Symbols: NAGS2 | N-acetyl-l-glutamate synthase 2 | chr4:17696179-17698836 REVERSE LENGTH=613
47	Caffeine Biosynthetic	TRINITY_DN26801_c1_g2_i6	-3.24967	-2.58066	2.60538	-1.87583	AMP deaminase	FAC1	AT2G38280.2 | Symbols: FAC1, ATAMPD | AMP deaminase, putative / myoadenylate deaminase, putative | chr2:16033767-16038793 REVERSE LENGTH=839
48		TRINITY_DN24915_c4_g1_i4	-2.04293	-2.32967	2.45758	-2.68422	S-adenosylmethionine synthetase 1	SAM1	AT1G02500.2 | Symbols: SAM1, SAM-1, MAT1, AtSAM1 | S-adenosylmethionine synthetase 1 | chr1:519037-520218 FORWARD LENGTH=393
49	ABC Transporters	TRINITY_DN26495_c0_g1_i2	-1.95856	-3.84376	1.64804	-3.47301	ABC transporter family protein	GCN1	AT5G60790.1 | Symbols: ATGCN1, GCN1 | ABC transporter family protein | chr5:24453760-24455767 REVERSE LENGTH=595
50		TRINITY_DN24329_c0_g3_i2	-2.53549	-5.11627	2.92084	-5.44379	ABC transporter A family member 7	ABCA7	sp|Q9STT5|AB7A_ARATH ABC transporter A family member 7 OS=Arabidopsis thaliana OX=3702 GN=ABCA7 PE=3 SV=2
51		TRINITY_DN27170_c1_g1_i2	-2.19741	-2.28745	2.01359	-2.04318	ABC transporter C family member 2	ABCC2	sp|Q42093|AB2C_ARATH ABC transporter C family member 2 OS=Arabidopsis thaliana OX=3702 GN=ABCC2 PE=1 SV=2
52		TRINITY_DN23946_c0_g1_i1	-3.10326	-3.29219	2.71072	-2.83951	ABC transporter C family member 5	ABCC5	sp|Q7GB25|AB5C_ARATH ABC transporter C family member 5 OS=Arabidopsis thaliana OX=3702 GN=ABCC5 PE=2 SV=2
53		TRINITY_DN24253_c0_g1_i3	-4.09779	-3.39993	2.80894	-2.05055	ABC transporter G family member 7	ABCG7	sp|Q9ZU35|AB7G_ARATH ABC transporter G family member 7 OS=Arabidopsis thaliana OX=3702 GN=ABCG7 PE=2 SV=1
54		TRINITY_DN24253_c0_g1_i1	-4.02627	-2.51217	3.03287	-1.45812	ABC transporter G family member 7	ABCG7	sp|Q9ZU35|AB7G_ARATH ABC transporter G family member 7 OS=Arabidopsis thaliana OX=3702 GN=ABCG7 PE=2 SV=1
55		TRINITY_DN23362_c3_g1_i1	-1.35429	-1.42372	2.10671	-2.11564	ABC transporter G family member 11	ABCG11	sp|Q8RXN0|AB11G_ARATH ABC transporter G family member 11 OS=Arabidopsis thaliana OX=3702 GN=ABCG11 PE=1 SV=1
56		TRINITY_DN23337_c0_g1_i2	-3.86661	-4.71052	1.97622	-2.75976	ABC transporter G family member 22	ABCG22	sp|Q93YS4|AB22G_ARATH ABC transporter G family member 22 OS=Arabidopsis thaliana OX=3702 GN=ABCG22 PE=1 SV=1
57	Potassium Transporters	TRINITY_DN20917_c0_g1_i1	-2.30817	-1.85982	2.52964	-2.02079	Potassium transporter family protein		AT1G60160.1 | Symbols: | Potassium transporter family protein | chr1:22188330-22191395 REVERSE LENGTH=827
58	Sugar Transporters	TRINITY_DN23649_c0_g1_i1	1.73367	2.30875	-1.46815	2.10416	Sugar transporter ERD6-like 5	ERDL5	sp|Q3ECP7|ERDL5_ARATH Sugar transporter ERD6-like 5 OS=Arabidopsis thaliana OX=3702 GN=At1g54730 PE=2 SV=2
59	Lysine Histidine transporters	TRINITY_DN24496_c0_g2_i1	-2.09554	-4.99375	3.24214	-6.0812	Lysine histidine transporter 1	LHT1	sp|Q9FKS8|LHT1_ARATH Lysine histidine transporter 1 OS=Arabidopsis thaliana OX=3702 GN=LHT1 PE=1 SV=1
60	Aquaporins	TRINITY_DN24430_c0_g1_i2	-2.56698	-2.93633	3.63313	-3.9423	Probable aquaporin PIP2-5	PIP2-5	sp|Q9SV31|PIP25_ARATH Probable aquaporin PIP2-5 OS=Arabidopsis thaliana OX=3702 GN=PIP2-5 PE=1 SV=1
61		TRINITY_DN24889_c1_g4_i1	-1.76557	-1.60118	1.42017	-3.84247	Aquaporin PIP2-7	PIP2-7	sp|P93004|PIP27_ARATH Aquaporin PIP2-7 OS=Arabidopsis thaliana OX=3702 GN=PIP2-7 PE=1 SV=2
62		TRINITY_DN25668_c1_g2_i1	-5.54738	-7.88804	4.46724	-6.7507	Aquaporin PIP1-2	PIP1-2	sp|Q06611|PIP12_ARATH Aquaporin PIP1-2 OS=Arabidopsis thaliana OX=3702 GN=PIP1-2 PE=1 SV=1
63		TRINITY_DN25090_c0_g1_i1	-2.09003	-3.05905	2.72545	-3.6371	Aquaporin TIP1-1	TIP1-1	sp|P25818|TIP11_ARATH Aquaporin TIP1-1 OS=Arabidopsis thaliana OX=3702 GN=TIP1-1 PE=1 SV=1
64	E2 (Ubiquitin-conjugating Enzyme)	TRINITY_DN23515_c0_g2_i2	2.28512	2.73531	-2.08435	2.59506	Ubiquitin-conjugating enzyme E2 32	UBC32	sp|Q9LSP7|UBC32_ARATH Ubiquitin-conjugating enzyme E2 32 OS=Arabidopsis thaliana OX=3702 GN=UBC32 PE=2 SV=1
65		TRINITY_DN23515_c0_g2_i4	-4.19471	-6.25094	2.34439	-4.34079	Ubiquitin-conjugating enzyme E2 32	UBC32	sp|Q9LSP7|UBC32_ARATH Ubiquitin-conjugating enzyme E2 32 OS=Arabidopsis thaliana OX=3702 GN=UBC32 PE=2 SV=1
66		TRINITY_DN23580_c1_g1_i2	-2.10106	-2.71637	2.08802	-2.64314	Probable ubiquitin-conjugating enzyme E2 25	UBC25	sp|Q9LUQ5|UBC25_ARATH Probable ubiquitin-conjugating enzyme E2 25 OS=Arabidopsis thaliana OX=3702 GN=UBC25 PE=2 SV=1
67		TRINITY_DN24555_c0_g4_i1	-2.06694	-3.59752	1.89796	-3.37035	Probable ubiquitin-conjugating enzyme E2 16	UBC16	sp|Q9FWT2|UBC16_ARATH Probable ubiquitin-conjugating enzyme E2 16 OS=Arabidopsis thaliana OX=3702 GN=UBC16 PE=2 SV=1
68		TRINITY_DN21013_c1_g1_i8	-3.07328	-3.67275	1.73915	-2.27896	Ubiquitin-conjugating enzyme E2 2	UBC2	sp|P42745|UBC2_ARATH Ubiquitin-conjugating enzyme E2 2 OS=Arabidopsis thaliana OX=3702 GN=UBC2 PE=2 SV=1
69	HECT Domain	TRINITY_DN26967_c0_g1_i4	-3.2808	-4.07238	3.25763	-3.98973	E3 ubiquitin-protein ligase UPL3	UPL3	sp|Q6WWW4|UPL3_ARATH E3 ubiquitin-protein ligase UPL3 OS=Arabidopsis thaliana OX=3702 GN=UPL3 PE=1 SV=1
70		TRINITY_DN27072_c1_g1_i4	-2.68503	-1.98729	2.86251	-2.10412	E3 ubiquitin-protein ligase UPL1	UPL1	sp|Q8GY23|UPL1_ARATH E3 ubiquitin-protein ligase UPL1 OS=Arabidopsis thaliana OX=3702 GN=UPL1 PE=1 SV=3
71		TRINITY_DN26963_c0_g1_i3	-2.53585	-2.86392	2.66125	-2.92937	E3 ubiquitin-protein ligase PRT6	PRT6	sp|F4KCC2|PRT6_ARATH E3 ubiquitin-protein ligase PRT6 OS=Arabidopsis thaliana OX=3702 GN=PRT6 PE=2 SV=1
72		TRINITY_DN25614_c1_g2_i2	2.21889	1.77369	-2.70934	2.32462	E3 ubiquitin-protein ligase ARI7	ARI7	sp|Q84RR0|ARI7_ARATH Probable E3 ubiquitin-protein ligase ARI7 OS=Arabidopsis thaliana OX=3702 GN=ARI7 PE=2 SV=1
73		TRINITY_DN22689_c0_g1_i1	-2.32046	-3.49541	2.01106	-3.12622	E3 ubiquitin-protein ligase ARI8	ARI8	sp|Q8W468|ARI8_ARATH Probable E3 ubiquitin-protein ligase ARI8 OS=Arabidopsis thaliana OX=3702 GN=ARI8 PE=2 SV=1
74		TRINITY_DN24365_c3_g1_i1	-1.99017	-2.48667	1.93657	-2.37351	E3 ubiquitin-protein ligase KEG	KEG	sp|Q9FY48|KEG_ARATH E3 ubiquitin-protein ligase KEG OS=Arabidopsis thaliana OX=3702 GN=KEG PE=1 SV=2
75		TRINITY_DN23224_c0_g3_i1	-1.82619	-1.93126	1.97112	-2.01669	E3 ubiquitin-protein ligase RKP	RKP	sp|Q9SIZ8|RKP_ARATH E3 ubiquitin-protein ligase RKP OS=Arabidopsis thaliana OX=3702 GN=RKP PE=2 SV=2
76		TRINITY_DN23826_c0_g1_i4	-2.41138	-2.78167	2.37198	-2.68182	Probable E3 ubiquitin-protein ligase RZFP34	RZFP34	sp|Q5JL96|ZFP34_ORYSJ Probable E3 ubiquitin-protein ligase RZFP34 OS=Oryza sativa subsp. japonica OX=39947 GN=RZFP34 PE=2 SV=1
77		TRINITY_DN26383_c4_g1_i3	2.4381	2.30083	-3.49752	3.42033	E3 ubiquitin-protein ligase MBR2	MBR2	sp|O49500|MBR2_ARATH E3 ubiquitin-protein ligase MBR2 OS=Arabidopsis thaliana OX=3702 GN=MBR2 PE=1 SV=1
78		TRINITY_DN13546_c0_g1_i1	-2.17335	-3.26699	1.72257	-2.75919	E3 ubiquitin-protein ligase AIRP2	AIRP2	sp|Q9M022|AIRP2_ARATH E3 ubiquitin-protein ligase AIRP2 OS=Arabidopsis thaliana OX=3702 GN=AIRP2 PE=1 SV=1
79		TRINITY_DN27173_c0_g2_i4	-3.36906	-3.28318	3.64047	-3.49461	E3 ubiquitin-protein ligase RFI2	RFI2	sp|O82239|RFI2_ARATH E3 ubiquitin-protein ligase RFI2 OS=Arabidopsis thaliana OX=3702 GN=RFI2 PE=1 SV=2
80		TRINITY_DN25211_c0_g1_i3	3.50469	3.4534	-3.21286	3.22249	E3 ubiquitin-protein ligase AIRP2	AIRP2	sp|Q9M022|AIRP2_ARATH E3 ubiquitin-protein ligase AIRP2 OS=Arabidopsis thaliana OX=3702 GN=AIRP2 PE=1 SV=1
81		TRINITY_DN23449_c0_g1_i3	-1.88766	-2.57655	1.52984	-2.15921	E3 ubiquitin-protein ligase WAV3	WAV3	sp|Q9LTA6|WAV3_ARATH E3 ubiquitin-protein ligase WAV3 OS=Arabidopsis thaliana OX=3702 GN=WAV3 PE=1 SV=1
82		TRINITY_DN27014_c0_g2_i1	-2.44913	-4.9517	1.73241	-4.17895	BOI-related E3 ubiquitin-protein ligase 1	BRG1	sp|Q9FHE4|BRG1_ARATH BOI-related E3 ubiquitin-protein ligase 1 OS=Arabidopsis thaliana OX=3702 GN=BRG1 PE=1 SV=1
83		TRINITY_DN26285_c0_g1_i12	1.75603	1.89862	-2.44182	2.64478	Probable E3 ubiquitin-protein ligase HIP1	HIP1	sp|Q7XTV7|HIP1_ORYSJ Probable E3 ubiquitin-protein ligase HIP1 OS=Oryza sativa subsp. japonica OX=39947 GN=HIP1 PE=1 SV=2
84		TRINITY_DN26932_c0_g3_i2	-2.29058	-2.18621	2.83466	-2.67008	Probable E3 ubiquitin-protein ligase ARI10	ARI10	sp|Q9SKC4|ARI10_ARATH Probable E3 ubiquitin-protein ligase ARI10 OS=Arabidopsis thaliana OX=3702 GN=ARI10 PE=2 SV=1
85		TRINITY_DN21829_c1_g2_i1	-1.85601	-1.70042	2.36772	-2.15175	E3 ubiquitin-protein ligase MARCH3	2003-03-01	sp|Q0IH10|MARH3_XENLA E3 ubiquitin-protein ligase MARCH3 OS=Xenopus laevis OX=8355 GN=march3 PE=2 SV=1
86		TRINITY_DN27079_c1_g1_i4	-2.82467	-2.92992	2.01266	-3.25852	E3 ubiquitin ligase SUD1	SUD1	sp|F4JKK0|SUD1_ARATH Probable E3 ubiquitin ligase SUD1 OS=Arabidopsis thaliana OX=3702 GN=SUD1 PE=1 SV=1
