# Supplementary material for: Transcriptional profiling of contrasting genotypes revealed key candidates and nucleotide variations for drought dissection in Camellia sinensis (L.) O. Kuntze
Source: Sci Rep. 2019 May 16;9:7487. doi: 10.1038/s41598-019-43925-w (PMC6522520; doi:10.1038/s41598-019-43925-w)
Supplement: Supplementary file 7 — Supplementary Table S7 [file 41598_2019_43925_MOESM7_ESM.xlsx]

## Sheet: qRT PCR Sequences with An Temp
Original Research Article
Transcriptional profiling of contrasting genotypes revealed key candidates and nucleotide variations for drought dissection in Camellia sinensis (L.) O. Kuntze
Rajni Parmar1,2, Romit Seth1,3, Pradeep Singh1,3, Gopal Singh1,2, Ram Kumar Sharma1,2*
1Biotechnology Department, CSIR-Institute of Himalayan Bioresource Technology (CSIR-IHBT), Palampur, Himachal Pradesh, 176061, India, 2Academy of Scientific and Innovative Research (AcSIR), CSIR-IHBT, Palampur, Himachal Pradesh, 176061, India, 3Department of Biotechnology, Guru Nanak Dev University, Amritsar, 143005, India
Supplementary Table S7: List of primer sequences of selected transcripts used for quantitative reverse transcriptase-polymerase chain reaction (qRT-PCR) analysis
S. No	Transcript_Id	Gene Name	Gene Id	Tm (°C)	Primer Seqrence	Length
1	TRINITY_DN24599_c0_g1_i3	9-cis-epoxycarotenoid dioxygenase 1 (NCED)	NCED	58	Fwd 5'-TGATCAGCTCGAAACCACCAT	28
					Rev 5'-ATTTCAATGTCCGGCGATTTC	28
2	TRINITY_DN24841_c0_g1_i1	Homeobox-leucine zipper protein (ATHB-12)	ATHB12	58	Fwd 5'-TGCAGGTGGCTAGAGAGCTTG	28
					Rev 5'-CGAACTGGGAAACCAGGGTAG	28
3	TRINITY_DN25854_c0_g1_i6	Homeobox-leucine zipper protein ATHB-7	ATHB-7	56	Fwd 5'-GTGCGCCACAACCACTAGAAG	28
					Rev 5'-TGCACCTTCTTCCTTGGTTCA	28
4	TRINITY_DN24646_c1_g1_i1	Abscisic acid receptor(PYL9)	PYL9	55	Fwd 5'-TGCTTGATGATGAGGAGCACA	28
					Rev 5'-GGCACATCCACCACAAATGAC	28
5	TRINITY_DN26460_c0_g1_i1	Protein NRT1/ PTR FAMILY 1.2 (NPF1.2)	NPF1.2	58	Fwd 5'-CCCTGCTCTTCTCATGGCTTT	28
					Rev 5'-GGACTCGGAGGGAGATCAATG	28
6	TRINITY_DN19978_c0_g1_i1	Dehydration-responsive element-binding protein 1A	DREB 2A	58	Fwd 5'-GGCTTGTCTCAATTTCGCTGA	28
					Rev 5'-CCACGTCACCAGAAACATCGT	28
7	TRINITY_DN21983_c1_g1_i1	Abscisic acid 8'-hydroxylase 2	CYP707A2	58	Fwd 5'-CAAGACGAAATTCGACGCAGA	28
					Rev 5'-TGTCCTCAACTGCTTCCCTGA	28
8	TRINITY_DN17799_c0_g1_i1	Calcineurin B-like protein 1	CBL1	58	Fwd 5'-GAGTGGCAGAATTTCGTGAGC	28
					Rev 5'-TCACACAAACACGCCTTTCAA	28
