# Supplementary material for: Transcriptional profiling of contrasting genotypes revealed key candidates and nucleotide variations for drought dissection in Camellia sinensis (L.) O. Kuntze
Source: Sci Rep. 2019 May 16;9:7487. doi: 10.1038/s41598-019-43925-w (PMC6522520; doi:10.1038/s41598-019-43925-w)
Supplement: Supplementary file 8 — Supplementary Table S8 [file 41598_2019_43925_MOESM8_ESM.xlsx]

## Sheet: ABA Dep and Inde
Original Research Article
Transcriptional profiling of contrasting genotypes revealed key candidates and nucleotide variations for drought dissection in Camellia sinensis (L.) O. Kuntze
Rajni Parmar1,2, Romit Seth1,3, Pradeep Singh1,3, Gopal Singh1,2, Ram Kumar Sharma1,2*
1Biotechnology Department, CSIR-Institute of Himalayan Bioresource Technology (CSIR-IHBT), Palampur, Himachal Pradesh, 176061, India, 2Academy of Scientific and Innovative Research (AcSIR), CSIR-IHBT, Palampur, Himachal Pradesh, 176061, India, 3Department of Biotechnology, Guru Nanak Dev University, Amritsar, 143005, India
Supplementary Table S: SNPs in Drought related Pathways
S. No	Pathway Gene Name	Transcript ID	Gene	Gene ID	Function	Codon_1	Codon_2	Amino_acid_1	Amino_acid_2	SNP	Transition/transversion
1	Transporters (Importer and Exporter)	TRINITY_DN25447_c0_g2_i1	Nitrate transporter 1.7	NRT1.7	AT1G69870.1 | Symbols: NRT1.7 | nitrate transporter 1.7 | chr1:26316208-26320097 FORWARD LENGTH=620	GTT	ATT	V	I	G/A	Transition
		TRINITY_DN26329_c0_g1_i1	Nitrate transporter 1.5	NRT1.5	AT1G32450.1 | Symbols: NRT1.5 | nitrate transporter 1.5 | chr1:11715337-11719807 REVERSE LENGTH=614	GTC	ATC	V	I	G/A	Transition
2	ABA Biosynthesis	TRINITY_DN24599_c0_g1_i1	Nine-cis-epoxycarotenoid dioxygenase 3	NCED3	AT3G14440.1 | Symbols: NCED3, ATNCED3, STO1, SIS7 | nine-cis-epoxycarotenoid dioxygenase 3 | chr3:4831678-4833477 REVERSE LENGTH=599	AAC	CAC	N	H	A/C	Transversion
		TRINITY_DN24599_c0_g1_i4	Nine-cis-epoxycarotenoid dioxygenase 3	NCED3	AT3G14440.1 | Symbols: NCED3, ATNCED3, STO1, SIS7 | nine-cis-epoxycarotenoid dioxygenase 3 | chr3:4831678-4833477 REVERSE LENGTH=599	GTC	CTC	V	L	G/C	Transversion
		TRINITY_DN24599_c0_g1_i3	Nine-cis-epoxycarotenoid dioxygenase 5	NCED5	AT1G30100.1 | Symbols: NCED5, ATNCED5 | nine-cis-epoxycarotenoid dioxygenase 5 | chr1:10571383-10573152 FORWARD LENGTH=589	AAC	CAC	N	H	A/C	Transversion
3	ABA Catabolism	TRINITY_DN21983_c1_g1_i1		CYP707A2	AT2G29090.2 | Symbols: CYP707A2 | cytochrome P450, family 707, subfamily A, polypeptide 2 | chr2:12495038-12499080 REVERSE LENGTH=482	GCA	ACA	A	T	G/A	Transition
		TRINITY_DN21983_c1_g1_i1	Abscisic acid 8'-hydroxylase 2		sp|O81077|ABAH2_ARATH Abscisic acid 8'-hydroxylase 2 OS=Arabidopsis thaliana OX=3702 GN=CYP707A2 PE=2 SV=1	GCA	ACA	A	T	G/A	Transition
4	ABA Receptors	TRINITY_DN23494_c3_g1_i4	GPCR-type G protein 2	GTG2	AT4G27630.2 | Symbols: GTG2 | GPCR-type G protein 2 | chr4:13791980-13797033 REVERSE LENGTH=467	TGC	CGC	C	R	T/C	Transition
		TRINITY_DN24646_c1_g1_i1	Abscisic acid receptor PYL9	PYL9	sp|Q84MC7|PYL9_ARATH Abscisic acid receptor PYL9 OS=Arabidopsis thaliana OX=3702 GN=PYL9 PE=1 SV=1	GTC	ATC	V	I	G/A	Transition
		TRINITY_DN24646_c1_g1_i2	Abscisic acid receptor PYL9	PYL9	sp|Q84MC7|PYL9_ARATH Abscisic acid receptor PYL9 OS=Arabidopsis thaliana OX=3702 GN=PYL9 PE=1 SV=1	GTC	ATC	V	I	G/A	Transition
		TRINITY_DN24646_c1_g1_i1	ABA receptor 1	PYL9	AT1G01360.1 | Symbols: RCAR1, PYL9 | regulatory component of ABA receptor 1 | chr1:142138-142914 FORWARD LENGTH=187	GTC	ATC	V	I	G/A	Transition
		TRINITY_DN24646_c1_g1_i2	ABA receptor 1	PYL9	AT1G01360.1 | Symbols: RCAR1, PYL9 | regulatory component of ABA receptor 1 | chr1:142138-142914 FORWARD LENGTH=187	GTC	ATC	V	I	G/A	Transition
5	Signalling Intermediates	TRINITY_DN25052_c0_g2_i1	Probable protein phosphatase 2C	PP2C	sp|O80871|P2C25_ARATH Probable protein phosphatase 2C 25 OS=Arabidopsis thaliana OX=3702 GN=At2g30020 PE=1 SV=1	AGG	GGG	R	G	A/G	Transition
		TRINITY_DN25709_c1_g3_i3	Probable protein phosphatase 2C	PP2C	sp|Q0JLP9|P2C06_ORYSJ Probable protein phosphatase 2C 6 OS=Oryza sativa subsp. japonica OX=39947 GN=PP2C06 PE=1 SV=1	GCA	GTA	A	V	G/T	Transversion
		TRINITY_DN20563_c0_g1_i1	Probable protein phosphatase 2C	PP2C	sp|Q8RX37|P2C02_ARATH Probable protein phosphatase 2C 2 OS=Arabidopsis thaliana OX=3702 GN=At1g07160 PE=2 SV=1	GGA	CGA	G	R	G/C	Transversion
		TRINITY_DN27122_c1_g2_i1	Probable protein phosphatase 2C	PP2C	sp|Q9SZ53|P2C60_ARATH Probable protein phosphatase 2C 60 OS=Arabidopsis thaliana OX=3702 GN=At4g31860 PE=2 SV=1	GTT	ATT	V	I	G/A	Transition
		TRINITY_DN26241_c0_g1_i3	Probable protein phosphatase 2C	PP2C	sp|Q5SN75|P2C08_ORYSJ Probable protein phosphatase 2C 8 OS=Oryza sativa subsp. japonica OX=39947 GN=Os01g0656200 PE=2 SV=1	ATC	GTC	I	V	A/G	Transition
	Transcriptional Regulators
6	B3 domain-containing protein	TRINITY_DN27102_c1_g1_i4	B3 domain-containing protein	B3	sp|Q5N6V0|Y1054_ORYSJ B3 domain-containing protein Os01g0905400 OS=Oryza sativa subsp. japonica OX=39947 GN=Os01g0905400 PE=2 SV=1	ATC	GTC	I	V	A/G	Transition
		TRINITY_DN25501_c0_g1_i1			sp|Q8LMR9|Y3209_ORYSJ B3 domain-containing protein Os03g0120900 OS=Oryza sativa subsp. japonica OX=39947 GN=Os03g0120900 PE=2 SV=1	GCA	ACA	A	T	G/A	Transition
7	bZIP transcription factor	TRINITY_DN25015_c2_g1_i1	Basic-leucine zipper (bZIP) transcription factor family protein	bZIP	AT4G38900.3 | Symbols: | Basic-leucine zipper (bZIP) transcription factor family protein | chr4:18139564-18141520 REVERSE LENGTH=547	GTG	CTG	V	L	G/C	Transversion
		TRINITY_DN23078_c1_g2_i5			AT4G35040.1 | Symbols: bZIP19 | Basic-leucine zipper (bZIP) transcription factor family protein | chr4:16680821-16681805 FORWARD LENGTH=261	AGT	GGT	S	G	A/G	Transition
8	Myb family transcription factor	TRINITY_DN25828_c0_g2_i2	Myb-like transcription factor family protein	Myb	AT2G47210.1 | Symbols: | myb-like transcription factor family protein | chr2:19379039-19382204 FORWARD LENGTH=441	ACA	GCA	T	A	A/G	Transition
		TRINITY_DN21328_c0_g1_i3	Myb-like transcription factor family protein	Myb	AT1G70000.2 | Symbols: | myb-like transcription factor family protein | chr1:26363674-26364635 REVERSE LENGTH=261	AGA	GGA	R	G	A/G	Transition
9	Transcription factor bHLH	TRINITY_DN24153_c2_g2_i1	Basic helix-loop-helix (bHLH) DNA-binding superfamily protein	bHLH	AT1G01260.3 | Symbols: | basic helix-loop-helix (bHLH) DNA-binding superfamily protein | chr1:109595-111367 FORWARD LENGTH=590	CCA	CAA	P	Q	G/T	Transversion
		TRINITY_DN18120_c0_g1_i1	Basic helix-loop-helix (bHLH) DNA-binding superfamily protein	bHLH	AT3G23690.1 | Symbols: | basic helix-loop-helix (bHLH) DNA-binding superfamily protein | chr3:8528933-8530655 REVERSE LENGTH=371	AAC	GAC	N	D	A/G	Transition
10	Homeobox-leucine zipper protein	TRINITY_DN17616_c0_g1_i2	Homeobox-leucine zipper protein family	HAT9	AT2G22800.1 | Symbols: HAT9 | Homeobox-leucine zipper protein family | chr2:9704949-9706048 REVERSE LENGTH=274	CAC	AAC	H	N	C/A	Transversion
11	WRKY transcription factor	TRINITY_DN24701_c0_g1_i2	WRKY DNA-binding protein 4	WRKY4	AT1G13960.1 | Symbols: WRKY4 | WRKY DNA-binding protein 4 | chr1:4776622-4779043 FORWARD LENGTH=514	GGT	GAT	G	D	G/T	Transversion
		TRINITY_DN25965_c2_g1_i4	WRKY DNA-binding protein 33	WRKY33	AT2G38470.1 | Symbols: WRKY33, ATWRKY33 | WRKY DNA-binding protein 33 | chr2:16108476-16110539 FORWARD LENGTH=519	CAG	AAG	Q	K	C/A	Transversion
12	NAC	TRINITY_DN23461_c0_g1_i2	NAC domain containing protein 100	NAC100	AT5G61430.1 | Symbols: ANAC100, ATNAC5, NAC100 | NAC domain containing protein 100 | chr5:24701328-24702553 REVERSE LENGTH=336	CAA	CCA	Q	P	G/T	Transversion
		TRINITY_DN20431_c0_g1_i2	NAC domain containing protein 80	NAC080	AT5G07680.2 | Symbols: ANAC080, NAC080 | NAC domain containing protein 80 | chr5:2436134-2437322 FORWARD LENGTH=315	AAT	GAT	N	D	A/G	Transition
13	Dehydration-responsive element	TRINITY_DN24651_c2_g1_i2	DREB2A-interacting protein 2	DREB2A	AT2G30580.1 | Symbols: DRIP2 | DREB2A-interacting protein 2 | chr2:13026444-13030363 FORWARD LENGTH=420	TCA	GCA	S	A	T/G	Transversion
		TRINITY_DN21966_c0_g1_i3	Dehydration-responsive element-binding protein 2C	DRE2C	sp|Q8LFR2|DRE2C_ARATH Dehydration-responsive element-binding protein 2C OS=Arabidopsis thaliana OX=3702 GN=DREB2C PE=2 SV=2	CCT	ACT	P	T	C/A	Transversion
		TRINITY_DN21966_c0_g1_i1	Integrase-type DNA-binding superfamily protein	DREB2C	AT2G40340.1 | Symbols: DREB2C, AtERF48 | Integrase-type DNA-binding superfamily protein | chr2:16848665-16850357 REVERSE LENGTH=341	CCT	ACT	P	T	C/A	Transversion
		TRINITY_DN21966_c0_g1_i1	Dehydration-responsive element-binding protein 2C	DREB2C	sp|Q8LFR2|DRE2C_ARATH Dehydration-responsive element-binding protein 2C OS=Arabidopsis thaliana OX=3702 GN=DREB2C PE=2 SV=2	CCT	ACT	P	T	C/A	Transversion
		TRINITY_DN19978_c0_g1_i1	Dehydration-responsive element-binding protein 1A	DRE1A	sp|Q9M0L0|DRE1A_ARATH Dehydration-responsive element-binding protein 1A OS=Arabidopsis thaliana OX=3702 GN=DREB1A PE=1 SV=2	ACA	GCA	T	A	A/G	Transition
	Regulators of Epigenetic Effects on ABA
14	Histone Deacetylase	TRINITY_DN24131_c1_g1_i1	Histone deacetylase 1	HD1	AT4G38130.1 | Symbols: HD1, ATHD1, HDA1, RPD3A, HDA19, ATHDA19 | histone deacetylase 1 | chr4:17896493-17899057 REVERSE LENGTH=501	ACA	GCA	T	A	A/G	Transition
15	Mitogen-activated protein kinase kinase kinase	TRINITY_DN26741_c1_g1_i2	Mitogen-activated protein kinase kinase kinase 3	MAP3KA	AT1G53570.4 | Symbols: MAP3KA | mitogen-activated protein kinase kinase kinase 3 | chr1:19987391-19990733 FORWARD LENGTH=608	ACT	ATT	T	I	G/T	Transversion
		TRINITY_DN25442_c0_g1_i1	Mitogen-activated protein kinase kinase kinase 7	MAPKKK7	AT3G13530.1 | Symbols: MAPKKK7, MAP3KE1 | mitogen-activated protein kinase kinase kinase 7 | chr3:4411934-4419320 REVERSE LENGTH=1368	GCC	ACC	A	T	G/A	Transition
		TRINITY_DN25442_c0_g1_i2	Mitogen-activated protein kinase kinase kinase 7	MAPKKK7	AT3G13530.1 | Symbols: MAPKKK7, MAP3KE1 | mitogen-activated protein kinase kinase kinase 7 | chr3:4411934-4419320 REVERSE LENGTH=1368	GCC	ACC	A	T	G/A	Transition
		TRINITY_DN19198_c0_g1_i1	Mitogen-activated protein kinase kinase 3	MKK3	AT5G40440.1 | Symbols: ATMKK3, MKK3 | mitogen-activated protein kinase kinase 3 | chr5:16182149-16184513 FORWARD LENGTH=520	CCA	GCA	P	A	C/G	Transversion

## Sheet: Antioxidant Defence
Original Research Article
Transcriptional profiling of contrasting genotypes revealed key candidates and nucleotide variations for drought dissection in Camellia sinensis (L.) O. Kuntze
Rajni Parmar1,2, Romit Seth1,3, Pradeep Singh1,3, Gopal Singh1,2, Ram Kumar Sharma1,2*
1Biotechnology Department, CSIR-Institute of Himalayan Bioresource Technology (CSIR-IHBT), Palampur, Himachal Pradesh, 176061, India, 2Academy of Scientific and Innovative Research (AcSIR), CSIR-IHBT, Palampur, Himachal Pradesh, 176061, India, 3Department of Biotechnology, Guru Nanak Dev University, Amritsar, 143005, India
Supplementary Table S: SNPs in Drought related Pathways
S. No.	Pathway Gene Name	Transcript ID	Gene ID	Gene Name	Gene	Codon_1	Codon_2	Amino_acid_1	Amino_acid_2	SNP	Transition/transversion
1	Glutathione S-transferase	TRINITY_DN25578_c0_g1_i1	GSTL3	Glutathione S-transferase family protein	AT5G02790.1 | Symbols: GSTL3 | Glutathione S-transferase family protein | chr5:632877-634858 FORWARD LENGTH=235	GAA	CAA	E	Q	G/C	Transversion
		TRINITY_DN22320_c0_g1_i2	GST6	Glutathione S-transferase phi 8	AT2G47730.1 | Symbols: ATGSTF8, ATGSTF5, GST6, GSTF8 | glutathione S-transferase phi 8 | chr2:19558213-19559266 FORWARD LENGTH=263	AAT	CAT	N	H	A/C	Transversion
		TRINITY_DN19843_c0_g1_i1	GSTU26	Glutathione S-transferase	AT5G12110.1 | Symbols: | Glutathione S-transferase, C-terminal-like;Translation elongation factor EF1B/ribosomal protein S6 | chr5:3914483-3915732 FORWARD LENGTH=228	CTT	GTT	L	V	C/G	Transversion
		TRINITY_DN25192_c1_g1_i6	GSTU26	Glutathione S-transferase tau 26	AT1G17190.1 | Symbols: ATGSTU26, GSTU26 | glutathione S-transferase tau 26 | chr1:5875452-5876375 FORWARD LENGTH=220	ATG	TTG	M	L	A/T	Transversion
		TRINITY_DN25108_c0_g5_i7	GSTU25	Glutathione S-transferase TAU 25	AT1G17180.1 | Symbols: ATGSTU25, GSTU25 | glutathione S-transferase TAU 25 | chr1:5872208-5872958 FORWARD LENGTH=221	ATG	TTG	M	L	A/T	Transversion
2	Catalase	TRINITY_DN26656_c0_g1_i7	CAT 2	Catalase 2	AT4G35090.1 | Symbols: CAT2 | catalase 2 | chr4:16700937-16703215 REVERSE LENGTH=492	CAT	TAT	H	Y	C/T	Transition
		TRINITY_DN26656_c0_g1_i3	CAT 2	Catalase 2	AT4G35090.1 | Symbols: CAT2 | catalase 2 | chr4:16700937-16703215 REVERSE LENGTH=492	TCT	TAT	S	Y	G/T	Transversion
		TRINITY_DN26656_c0_g1_i4	CAT 2	Catalase 2	AT4G35090.1 | Symbols: CAT2 | catalase 2 | chr4:16700937-16703215 REVERSE LENGTH=492	TGT	TCT	C	S	G/T	Transversion
		TRINITY_DN26656_c0_g1_i11	CAT 2	Catalase 2	AT4G35090.1 | Symbols: CAT2 | catalase 2 | chr4:16700937-16703215 REVERSE LENGTH=492	CAG	GAG	Q	E	C/G	Transversion
3	Superoxide dismutase	TRINITY_DN19136_c0_g2_i1	CSD1	Copper/zinc superoxide dismutase 1	AT1G08830.2 | Symbols: CSD1 | copper/zinc superoxide dismutase 1 | chr1:2827700-2829053 FORWARD LENGTH=152	AAA	CAA	K	Q	A/C	Transversion
		TRINITY_DN25259_c0_g1_i1	MSD1	Manganese superoxide dismutase 1	AT3G10920.1 | Symbols: MSD1, MEE33, ATMSD1 | manganese superoxide dismutase 1 | chr3:3418015-3419581 FORWARD LENGTH=231	CGT	CAT	R	H	G/T	Transversion
4	Peroxidase	TRINITY_DN17100_c0_g1_i2	APX4	Ascorbate peroxidase 4	AT4G09010.1 | Symbols: APX4, TL29 | ascorbate peroxidase 4 | chr4:5777502-5779338 REVERSE LENGTH=349	GCA	ACA	A	T	G/A	Transition
		TRINITY_DN24758_c2_g2_i1	APX1	Ascorbate peroxidase 1	AT1G07890.8 | Symbols: APX1, MEE6, CS1, ATAPX1, ATAPX01 | ascorbate peroxidase 1 | chr1:2438005-2439435 FORWARD LENGTH=250	ACT	GCT	T	A	A/G	Transition
		TRINITY_DN17762_c0_g1_i1	APX3	Ascorbate peroxidase 3	AT4G35000.1 | Symbols: APX3 | ascorbate peroxidase 3 | chr4:16665007-16667541 REVERSE LENGTH=287	GCG	ACG	A	T	G/A	Transition

## Sheet: Prim and Secon Met
Original Research Article
Transcriptional profiling of contrasting genotypes revealed key candidates and nucleotide variations for drought dissection in Camellia sinensis (L.) O. Kuntze
Rajni Parmar1,2, Romit Seth1,3, Pradeep Singh1,3, Gopal Singh1,2, Ram Kumar Sharma1,2*
1Biotechnology Department, CSIR-Institute of Himalayan Bioresource Technology (CSIR-IHBT), Palampur, Himachal Pradesh, 176061, India, 2Academy of Scientific and Innovative Research (AcSIR), CSIR-IHBT, Palampur, Himachal Pradesh, 176061, India, 3Department of Biotechnology, Guru Nanak Dev University, Amritsar, 143005, India
Supplementary Table S: SNPs in Drought related Pathways
S. No.	Pathway Gene Name	Transcript ID	Gene	Gene ID	Function	Codon_1	Codon_2	Amino_acid_1	Amino_acid_2	SNP	Transition/transversion
1	Glycolysis Pathway Genes	TRINITY_DN22640_c0_g1_i2	Hexokinase-like 1	HKL1	AT1G50460.1 | Symbols: HKL1, ATHKL1 | hexokinase-like 1 | chr1:18694031-18697429 FORWARD LENGTH=498	ATA	CTA	I	L	A/C	Transversion
		TRINITY_DN23802_c2_g1_i5	Hexokinase 1	HXK1	AT4G29130.1 | Symbols: ATHXK1, GIN2, HXK1 | hexokinase 1 | chr4:14352338-14354865 REVERSE LENGTH=496	CCT	TCT	P	S	C/T	Transition
		TRINITY_DN26297_c0_g1_i5	Phosphofructokinase family protein		AT1G20950.1 | Symbols: | Phosphofructokinase family protein | chr1:7297467-7301336 REVERSE LENGTH=614	GCT	TCT	A	S	G/T	Transversion
		TRINITY_DN26297_c0_g1_i3	Phosphofructokinase family protein		AT1G76550.1 | Symbols: | Phosphofructokinase family protein | chr1:28722900-28726929 REVERSE LENGTH=617	GCT	TCT	A	S	G/T	Transversion
		TRINITY_DN21747_c0_g4_i1	Phosphofructokinase 3	PFK3	AT4G26270.1 | Symbols: PFK3 | phosphofructokinase 3 | chr4:13301094-13304030 REVERSE LENGTH=489	ATT	GTT	I	V	A/G	Transition
		TRINITY_DN25375_c0_g1_i5	Aldolase superfamily protein	HEMB1	AT1G69740.2 | Symbols: HEMB1 | Aldolase superfamily protein | chr1:26232197-26234713 FORWARD LENGTH=430	GTT	ATT	V	I	G/A	Transition
		TRINITY_DN24799_c1_g1_i3	Aldolase superfamily protein		AT1G12230.1 | Symbols: | Aldolase superfamily protein | chr1:4148050-4150708 FORWARD LENGTH=405	GAG	AAG	E	K	G/A	Transition
		TRINITY_DN26658_c2_g1_i6	Triosephosphate isomerase	TIM	AT2G21170.1 | Symbols: TIM, PDTPI | triosephosphate isomerase | chr2:9071047-9073106 REVERSE LENGTH=315	AAG	CAG	K	Q	A/C	Transversion
		TRINITY_DN26082_c3_g1_i1	Glyceraldehyde-3-phosphate dehydrogenase C subunit 1	GAPC2	AT3G04120.1 | Symbols: GAPC, GAPC-1, GAPC1 | glyceraldehyde-3-phosphate dehydrogenase C subunit 1 | chr3:1081077-1083131 FORWARD LENGTH=338	GCT	ACT	A	T	G/A	Transition
		TRINITY_DN26082_c3_g2_i2	Glyceraldehyde-3-phosphate dehydrogenase	GAPC2	AT1G13440.1 | Symbols: GAPC-2, GAPC2 | glyceraldehyde-3-phosphate dehydrogenase C2 | chr1:4608465-4610494 REVERSE LENGTH=338	ATT	CTT	I	L	A/C	Transversion
		TRINITY_DN26626_c1_g2_i1	Glyceraldehyde-3-phosphate dehydrogenase	GAPC2	AT1G13440.1 | Symbols: GAPC-2, GAPC2 | glyceraldehyde-3-phosphate dehydrogenase C2 | chr1:4608465-4610494 REVERSE LENGTH=338	GCT	ACT	A	T	G/A	Transition
		TRINITY_DN25424_c1_g1_i2	Phosphoglycerate kinase		AT1G79550.2 | Symbols: PGK | phosphoglycerate kinase | chr1:29924347-29926295 REVERSE LENGTH=401	GAT	GTT	D	V	G/T	Transversion
		TRINITY_DN25424_c1_g1_i7	Phosphoglycerate kinase		AT1G79550.2 | Symbols: PGK | phosphoglycerate kinase | chr1:29924347-29926295 REVERSE LENGTH=401	AAA	GAA	K	E	A/G	Transition
		TRINITY_DN25424_c1_g1_i4	Phosphoglycerate kinase		AT1G79550.2 | Symbols: PGK | phosphoglycerate kinase | chr1:29924347-29926295 REVERSE LENGTH=401	TGG	CGG	W	R	T/C	Transition
		TRINITY_DN24728_c0_g1_i8	Phosphoglycerate mutase family protein		AT5G64460.8 | Symbols: | Phosphoglycerate mutase family protein | chr5:25773009-25775104 REVERSE LENGTH=282	TGT	TTT	C	F	G/T	Transversion
		TRINITY_DN26254_c0_g1_i1	Pyruvate kinase family protein	PKP1	AT3G22960.1 | Symbols: PKP1, PKP-ALPHA | Pyruvate kinase family protein | chr3:8139369-8141771 FORWARD LENGTH=596	ACT	AGT	T	S	G/T	Transversion
2	Citrate Cycle	TRINITY_DN27013_c2_g1_i1	Citrate synthase 2	CSY2	AT3G58750.1 | Symbols: CSY2 | citrate synthase 2 | chr3:21724564-21727458 REVERSE LENGTH=514	ACA	GCA	T	A	A/G	Transition
		TRINITY_DN27013_c2_g1_i6	Citrate synthase 2	CSY2	AT3G58750.1 | Symbols: CSY2 | citrate synthase 2 | chr3:21724564-21727458 REVERSE LENGTH=514	ACA	GCA	T	A	A/G	Transition
		TRINITY_DN21641_c0_g1_i1	Aconitase 3	ACO3	AT2G05710.1 | Symbols: ACO3 | aconitase 3 | chr2:2141591-2146350 FORWARD LENGTH=990	TAT	TTT	Y	F	G/T	Transversion
		TRINITY_DN21641_c0_g1_i4	Aconitase 3	ACO3	AT2G05710.1 | Symbols: ACO3 | aconitase 3 | chr2:2141591-2146350 FORWARD LENGTH=990	TAT	TTT	Y	F	G/T	Transversion
		TRINITY_DN17354_c1_g1_i3	Isocitrate dehydrogenase 1	IDH1	AT4G35260.1 | Symbols: IDH1, IDH-I | isocitrate dehydrogenase 1 | chr4:16774494-16776233 REVERSE LENGTH=367	GGG	GAG	G	E	G/T	Transversion
		TRINITY_DN26979_c0_g1_i2	Succinate dehydrogenase 5	SDH5	AT1G47420.1 | Symbols: SDH5 | succinate dehydrogenase 5 | chr1:17395774-17397176 REVERSE LENGTH=257	GCC	ACC	A	T	G/A	Transition
		TRINITY_DN26215_c1_g1_i2	Malate dehydrogenase	MDH	AT3G47520.1 | Symbols: MDH | malate dehydrogenase | chr3:17513657-17514868 FORWARD LENGTH=403	TCA	TTA	S	L	G/A	Transition
3	Pentose Phosphate Pathway	TRINITY_DN26345_c0_g3_i5	Glucose-6-phosphate dehydrogenase 2	G6PD2	AT5G13110.1 | Symbols: G6PD2 | glucose-6-phosphate dehydrogenase 2 | chr5:4158952-4161640 FORWARD LENGTH=596	AAA	CAA	K	Q	A/C	Transversion
		TRINITY_DN26345_c0_g3_i2	Glucose-6-phosphate dehydrogenase 2	G6PD2	AT5G13110.1 | Symbols: G6PD2 | glucose-6-phosphate dehydrogenase 2 | chr5:4158952-4161640 FORWARD LENGTH=596	AAA	CAA	K	Q	A/C	Transversion
		TRINITY_DN25904_c1_g1_i1	Glucose-6-phosphate dehydrogenase 6	G6PD6	AT5G40760.1 | Symbols: G6PD6 | glucose-6-phosphate dehydrogenase 6 | chr5:16311284-16314556 FORWARD LENGTH=515	CGA	CAA	R	Q	G/T	Transversion
		TRINITY_DN25291_c0_g1_i1	6-phosphogluconolactonase 1		AT1G13700.1 | Symbols: PGL1 | 6-phosphogluconolactonase 1 | chr1:4694475-4695600 REVERSE LENGTH=268	GGC	AGC	G	S	G/A	Transition
		TRINITY_DN26064_c0_g1_i2	Transketolase family protein		AT5G50850.1 | Symbols: MAB1 | Transketolase family protein | chr5:20689671-20692976 FORWARD LENGTH=363	ACC	GCC	T	A	A/G	Transition
4	Calvin Cycle and Photosynthesis	TRINITY_DN19871_c0_g1_i1	Ribulose bisphosphate carboxylase (small chain) family protein		AT5G38410.1 | Symbols: | Ribulose bisphosphate carboxylase (small chain) family protein | chr5:15377501-15378306 REVERSE LENGTH=181	GTA	ATA	V	I	G/A	Transition
		TRINITY_DN18212_c0_g1_i1	Ribulose bisphosphate carboxylase (small chain) family protein		AT5G38410.1 | Symbols: | Ribulose bisphosphate carboxylase (small chain) family protein | chr5:15377501-15378306 REVERSE LENGTH=181	ATG	ATA	M	I	G/T	Transversion
		TRINITY_DN25424_c1_g1_i2	Phosphoglycerate kinase		sp|Q42962|PGKY_TOBAC Phosphoglycerate kinase, cytosolic OS=Nicotiana tabacum OX=4097 PE=2 SV=1	GAT	GTT	D	V	G/T	Transversion
		TRINITY_DN25424_c1_g1_i7	Phosphoglycerate kinase		sp|Q42962|PGKY_TOBAC Phosphoglycerate kinase, cytosolic OS=Nicotiana tabacum OX=4097 PE=2 SV=1	AAA	GAA	K	E	A/G	Transition
		TRINITY_DN26082_c3_g1_i1	Glyceraldehyde-3-phosphate dehydrogenase		sp|P26518|G3PC_MAGLI Glyceraldehyde-3-phosphate dehydrogenase, cytosolic OS=Magnolia liliiflora OX=3403 GN=GAPC PE=2 SV=1	GCT	ACT	A	T	G/A	Transition
		TRINITY_DN26082_c3_g2_i2	Glyceraldehyde-3-phosphate dehydrogenase		sp|P26518|G3PC_MAGLI Glyceraldehyde-3-phosphate dehydrogenase, cytosolic OS=Magnolia liliiflora OX=3403 GN=GAPC PE=2 SV=1	ATT	CTT	I	L	A/C	Transversion
		TRINITY_DN26626_c1_g2_i1	Glyceraldehyde-3-phosphate dehydrogenase 2		sp|Q7FAH2|G3PC2_ORYSJ Glyceraldehyde-3-phosphate dehydrogenase 2, cytosolic OS=Oryza sativa subsp. japonica OX=39947 GN=GAPC2 PE=1 SV=1	GCT	ACT	A	T	G/A	Transition
		TRINITY_DN26658_c2_g1_i6	Triosephosphate isomerase		sp|P48496|TPIC_SPIOL Triosephosphate isomerase, chloroplastic OS=Spinacia oleracea OX=3562 GN=TPIP1 PE=1 SV=1	AAG	CAG	K	Q	A/C	Transversion
		TRINITY_DN24799_c1_g1_i3	Transaldolase		sp|A5UCY0|TAL_HAEIE Transaldolase OS=Haemophilus influenzae (strain PittEE) OX=374930 GN=tal PE=3 SV=1	GAG	AAG	E	K	G/A	Transition
		TRINITY_DN24357_c1_g1_i1	Ribose-5-phosphate isomerase 2	RPI2	AT2G01290.1 | Symbols: RPI2 | ribose-5-phosphate isomerase 2 | chr2:149192-149989 REVERSE LENGTH=265	GGA	GAA	G	E	G/T	Transversion
5	Flavanoid Biosynthetic Pathway	TRINITY_DN23384_c0_g1_i2	Phenylalanine ammonia-lyase 2	PAL2	AT3G53260.1 | Symbols: PAL2, ATPAL2 | phenylalanine ammonia-lyase 2 | chr3:19744256-19746619 REVERSE LENGTH=717	CAG	CGG	Q	R	G/T	Transversion
		TRINITY_DN23384_c0_g2_i3	Phenylalanine ammonia-lyase 2	PAL2	AT3G53260.1 | Symbols: PAL2, ATPAL2 | phenylalanine ammonia-lyase 2 | chr3:19744256-19746619 REVERSE LENGTH=717	GAG	GAC	E	D	G/T	Transversion
		TRINITY_DN23384_c0_g2_i1	Phenylalanine ammonia-lyase 2	PAL2	AT3G53260.1 | Symbols: PAL2, ATPAL2 | phenylalanine ammonia-lyase 2 | chr3:19744256-19746619 REVERSE LENGTH=717	GAG	GAC	E	D	G/T	Transversion
		TRINITY_DN24946_c1_g1_i2	4-coumarate:CoA ligase 2	4CL2	AT3G21240.1 | Symbols: 4CL2, AT4CL2 | 4-coumarate:CoA ligase 2 | chr3:7454497-7457314 REVERSE LENGTH=556	CTG	ATG	L	M	C/A	Transversion
		TRINITY_DN24946_c1_g2_i3	4-coumarate:CoA ligase 2	4CL2	AT3G21240.1 | Symbols: 4CL2, AT4CL2 | 4-coumarate:CoA ligase 2 | chr3:7454497-7457314 REVERSE LENGTH=556	AAT	GAT	N	D	A/G	Transition
		TRINITY_DN26000_c1_g1_i2	Chalcone and stilbene synthase family protein	CHS	AT5G13930.1 | Symbols: CHS, TT4, ATCHS | Chalcone and stilbene synthase family protein | chr5:4488762-4490035 FORWARD LENGTH=395	ACG	AAG	T	K	G/T	Transversion
		TRINITY_DN26000_c1_g1_i2	Chalcone synthase 2	CHS2	sp|P48387|CHS2_CAMSI Chalcone synthase 2 OS=Camellia sinensis OX=4442 GN=CHS2 PE=2 SV=1	ACG	AAG	T	K	G/T	Transversion
		TRINITY_DN24117_c0_g2_i1	Chalcone-flavanone isomerase family protein	CFI	AT3G55120.1 | Symbols: TT5, A11, CFI | Chalcone-flavanone isomerase family protein | chr3:20430248-20431415 REVERSE LENGTH=246	CGG	CCG	R	P	G/T	Transversion
		TRINITY_DN22382_c0_g1_i1	Flavonoid 3'-monooxygenase	F3PH	sp|Q9SBQ9|F3PH_PETHY Flavonoid 3'-monooxygenase OS=Petunia hybrida OX=4102 GN=CYP75B2 PE=2 SV=1	TGG	CGG	W	R	T/C	Transition
		TRINITY_DN17859_c0_g1_i1	Flavonol synthase 1	DFR	AT5G08640.2 | Symbols: FLS1 | flavonol synthase 1 | chr5:2804009-2805175 FORWARD LENGTH=336	GCC	GTC	A	V	G/T	Transversion
		TRINITY_DN23577_c0_g1_i4	Dihydroflavonol 4-reductase	DFR	AT5G42800.1 | Symbols: DFR, TT3, M318 | dihydroflavonol 4-reductase | chr5:17164296-17165864 REVERSE LENGTH=382	TCT	GCT	S	A	T/G	Transversion
		TRINITY_DN24606_c0_g2_i1	Leucoanthocyanidin reductase	LAR	sp|Q84V83|LAR_DESUN Leucoanthocyanidin reductase OS=Desmodium uncinatum OX=225101 GN=LAR PE=1 SV=1	GCT	TCT	A	S	G/T	Transversion
		TRINITY_DN23427_c1_g2_i1	Anthocyanidin reductase ((2S)-flavan-3-ol-forming)	ANR	sp|D7U6G6|ANRPN_VITVI Anthocyanidin reductase ((2S)-flavan-3-ol-forming) OS=Vitis vinifera OX=29760 GN=ANR PE=3 SV=1	GCC	ACC	A	T	G/A	Transition
		TRINITY_DN23577_c0_g1_i4	Anthocyanidin reductase ((2S)-flavan-3-ol-forming)		sp|D7U6G6|ANRPN_VITVI Anthocyanidin reductase ((2S)-flavan-3-ol-forming) OS=Vitis vinifera OX=29760 GN=ANR PE=3 SV=1	TCT	GCT	S	A	T/G	Transversion
		TRINITY_DN26766_c0_g1_i1	Isoflavone reductase-like protein		sp|E1U332|ALL12_OLEEU Isoflavone reductase-like protein OS=Olea europaea OX=4146 PE=1 SV=1	GTA	CTA	V	L	G/C	Transversion
		TRINITY_DN18398_c0_g1_i2	Isoflavone reductase-like protein	ALL12	sp|E1U332|ALL12_OLEEU Isoflavone reductase-like protein OS=Olea europaea OX=4146 PE=1 SV=1	AGT	AGA	S	R	G/T	Transversion
6	Theanine Biosynthetic Pathaway	TRINITY_DN27185_c1_g2_i3	NADH-dependent glutamate synthase 1	GLT1	AT5G53460.3 | Symbols: GLT1 | NADH-dependent glutamate synthase 1 | chr5:21700518-21709629 FORWARD LENGTH=2208	ATA	GTA	I	V	A/G	Transition
		TRINITY_DN27185_c1_g1_i1	NADH-dependent glutamate synthase 1	GLT1	AT5G53460.3 | Symbols: GLT1 | NADH-dependent glutamate synthase 1 | chr5:21700518-21709629 FORWARD LENGTH=2208	CAA	GAA	Q	E	C/G	Transversion
		TRINITY_DN24603_c0_g2_i1	N-acetyl-l-glutamate synthase 2	NAGS2	AT4G37670.2 | Symbols: NAGS2 | N-acetyl-l-glutamate synthase 2 | chr4:17696179-17698836 REVERSE LENGTH=613	AAT	GAT	N	D	A/G	Transition
		TRINITY_DN25526_c1_g1_i2	Glutamate dehydrogenase 2	GDH2	AT5G07440.2 | Symbols: GDH2 | glutamate dehydrogenase 2 | chr5:2356153-2358012 FORWARD LENGTH=411	GTA	CTA	V	L	G/C	Transversion
		TRINITY_DN25526_c1_g1_i4	Glutamate dehydrogenase 3	GDH2	AT5G07440.2 | Symbols: GDH2 | glutamate dehydrogenase 2 | chr5:2356153-2358012 FORWARD LENGTH=411	GTA	CTA	V	L	G/C	Transversion
		TRINITY_DN25945_c0_g1_i1	Arginine decarboxylase 2	ADC2	AT4G34710.2 | Symbols: ADC2, SPE2, ATADC2 | arginine decarboxylase 2 | chr4:16560315-16562450 REVERSE LENGTH=711	GCC	TCC	A	S	G/T	Transversion
		TRINITY_DN23084_c5_g1_i1	S-adenosylmethionine decarboxylase		AT3G02470.4 | Symbols: | S-adenosylmethionine decarboxylase | chr3:510223-511323 FORWARD LENGTH=366	ATA	GTA	I	V	A/G	Transition
		TRINITY_DN23084_c5_g1_i2	S-adenosylmethionine decarboxylase		AT3G02470.4 | Symbols: | S-adenosylmethionine decarboxylase | chr3:510223-511323 FORWARD LENGTH=366	ATA	GTA	I	V	A/G	Transition
7	Caffeine Biosynthetic	TRINITY_DN26801_c1_g2_i3	AMP deaminase	FAC1	AT2G38280.2 | Symbols: FAC1, ATAMPD | AMP deaminase, putative / myoadenylate deaminase, putative | chr2:16033767-16038793 REVERSE LENGTH=839	TAC	CAC	Y	H	T/C	Transition
		TRINITY_DN26801_c1_g2_i6	AMP deaminase	FAC1	AT2G38280.2 | Symbols: FAC1, ATAMPD | AMP deaminase, putative / myoadenylate deaminase, putative | chr2:16033767-16038793 REVERSE LENGTH=839	TAC	CAC	Y	H	T/C	Transition
		TRINITY_DN24915_c4_g1_i4	S-adenosylmethionine synthetase 1	SAM1	AT1G02500.2 | Symbols: SAM1, SAM-1, MAT1, AtSAM1 | S-adenosylmethionine synthetase 1 | chr1:519037-520218 FORWARD LENGTH=393	AGT	AAT	S	N	G/T	Transversion

## Sheet: Transporters
Original Research Article
Transcriptional profiling of contrasting genotypes revealed key candidates and nucleotide variations for drought dissection in Camellia sinensis (L.) O. Kuntze
Rajni Parmar1,2, Romit Seth1,3, Pradeep Singh1,3, Gopal Singh1,2, Ram Kumar Sharma1,2*
1Biotechnology Department, CSIR-Institute of Himalayan Bioresource Technology (CSIR-IHBT), Palampur, Himachal Pradesh, 176061, India, 2Academy of Scientific and Innovative Research (AcSIR), CSIR-IHBT, Palampur, Himachal Pradesh, 176061, India, 3Department of Biotechnology, Guru Nanak Dev University, Amritsar, 143005, India
Supplementary Table S: SNPs in Drought related Pathways
S. No.	Pathway Gene Name	Transcript ID	Gene name	Gene ID	Function	Codon_1	Codon_2	Amino_acid_1	Amino_acid_2	SNP	Transition/transversion
1	ABC Transporters	TRINITY_DN26927_c0_g2_i2	Peroxisomal ABC transporter 1	PXA1	AT4G39850.1 | Symbols: PXA1, PED3, CTS, ACN2, AtABCD1 | peroxisomal ABC transporter 1 | chr4:18489220-18496762 FORWARD LENGTH=1337	GAG	AAG	E	K	G/A	Transition
		TRINITY_DN26495_c0_g1_i2	ABC transporter family protein	GCN1	AT5G60790.1 | Symbols: ATGCN1, GCN1 | ABC transporter family protein | chr5:24453760-24455767 REVERSE LENGTH=595	GCT	ACT	A	T	G/A	Transition
		TRINITY_DN26495_c0_g1_i3	ABC transporter family protein	GCN1	AT5G60790.1 | Symbols: ATGCN1, GCN1 | ABC transporter family protein | chr5:24453760-24455767 REVERSE LENGTH=595	GTG	GCG	V	A	G/T	Transversion
		TRINITY_DN26495_c0_g1_i1	ABC transporter family protein	GCN1	AT5G60790.1 | Symbols: ATGCN1, GCN1 | ABC transporter family protein | chr5:24453760-24455767 REVERSE LENGTH=595	GTG	GCG	V	A	G/T	Transversion
		TRINITY_DN22264_c0_g1_i8	ABC transporter family protein	GCN1	AT1G54350.1 | Symbols: | ABC transporter family protein | chr1:20286917-20290245 FORWARD LENGTH=706	ACT	GCT	T	A	A/G	Transition
		TRINITY_DN23466_c0_g1_i1	ABC transporter A family member 2	ABCA2	sp|Q84K47|AB2A_ARATH ABC transporter A family member 2 OS=Arabidopsis thaliana OX=3702 GN=ABCA2 PE=2 SV=1	GAG	GCG	E	A	G/T	Transversion
		TRINITY_DN24329_c0_g3_i2	ABC transporter A family member 7	ABCA7	sp|Q9STT5|AB7A_ARATH ABC transporter A family member 7 OS=Arabidopsis thaliana OX=3702 GN=ABCA7 PE=3 SV=2	ATC	GTC	I	V	A/G	Transition
		TRINITY_DN25117_c3_g1_i1	ABC transporter B family member 1	ABCB1	sp|Q9ZR72|AB1B_ARATH ABC transporter B family member 1 OS=Arabidopsis thaliana OX=3702 GN=ABCB1 PE=1 SV=1	AGA	AAA	R	K	G/T	Transversion
		TRINITY_DN25117_c3_g1_i2	ABC transporter B family member 1	ABCB1	sp|Q9ZR72|AB1B_ARATH ABC transporter B family member 1 OS=Arabidopsis thaliana OX=3702 GN=ABCB1 PE=1 SV=1	AGA	AAA	R	K	G/T	Transversion
		TRINITY_DN23768_c0_g1_i1	ABC transporter B family member 11	ABCB11	sp|Q9FWX7|AB11B_ARATH ABC transporter B family member 11 OS=Arabidopsis thaliana OX=3702 GN=ABCB11 PE=2 SV=1	GTG	ATG	V	M	G/A	Transition
		TRINITY_DN26927_c0_g2_i2	ABC transporter D family member 1	ABCC1	sp|Q94FB9|AB1D_ARATH ABC transporter D family member 1 OS=Arabidopsis thaliana OX=3702 GN=ABCC1 PE=1 SV=1	GAG	AAG	E	K	G/A	Transition
		TRINITY_DN22264_c0_g1_i8	ABC transporter D family member 2	ABCC2	sp|Q6NLC1|AB2D_ARATH ABC transporter D family member 2, chloroplastic OS=Arabidopsis thaliana OX=3702 GN=ABCC2 PE=1 SV=1	ACT	GCT	T	A	A/G	Transition
		TRINITY_DN27170_c1_g1_i2	ABC transporter C family member 2	ABCC2	sp|Q42093|AB2C_ARATH ABC transporter C family member 2 OS=Arabidopsis thaliana OX=3702 GN=ABCC2 PE=1 SV=2	AGA	GGA	R	G	A/G	Transition
		TRINITY_DN25563_c1_g1_i2	ABC transporter C family member 3	ABCC3	sp|Q9LK64|AB3C_ARATH ABC transporter C family member 3 OS=Arabidopsis thaliana OX=3702 GN=ABCC3 PE=1 SV=1	ATT	GTT	I	V	A/G	Transition
		TRINITY_DN25852_c2_g1_i2	ABC transporter C family member 4	ABCC4	sp|Q7DM58|AB4C_ARATH ABC transporter C family member 4 OS=Arabidopsis thaliana OX=3702 GN=ABCC4 PE=1 SV=2	GCT	TCT	A	S	G/T	Transversion
		TRINITY_DN25852_c2_g3_i3	ABC transporter C family member 4	ABCC4	sp|Q7DM58|AB4C_ARATH ABC transporter C family member 4 OS=Arabidopsis thaliana OX=3702 GN=ABCC4 PE=1 SV=2	ATA	GTA	I	V	A/G	Transition
		TRINITY_DN23946_c0_g1_i1	ABC transporter C family member 5	ABCC5	sp|Q7GB25|AB5C_ARATH ABC transporter C family member 5 OS=Arabidopsis thaliana OX=3702 GN=ABCC5 PE=2 SV=2	GGT	GTT	G	V	G/T	Transversion
		TRINITY_DN22983_c0_g2_i2	ABC transporter C family member 9	ABCC9	sp|Q9M1C7|AB9C_ARATH ABC transporter C family member 9 OS=Arabidopsis thaliana OX=3702 GN=ABCC9 PE=2 SV=2	GTA	ATA	V	I	G/A	Transition
		TRINITY_DN22983_c0_g2_i1	ABC transporter C family member 9	ABCC9	sp|Q9M1C7|AB9C_ARATH ABC transporter C family member 9 OS=Arabidopsis thaliana OX=3702 GN=ABCC9 PE=2 SV=2	GTA	ATA	V	I	G/A	Transition
		TRINITY_DN26702_c0_g1_i1	ABC transporter C family member 10	ABCC10	sp|Q9LYS2|AB10C_ARATH ABC transporter C family member 10 OS=Arabidopsis thaliana OX=3702 GN=ABCC10 PE=2 SV=2	CCA	CAA	P	Q	G/T	Transversion
		TRINITY_DN26495_c0_g1_i2	ABC transporter F family member 1	ABCF1	sp|Q9FJH6|AB1F_ARATH ABC transporter F family member 1 OS=Arabidopsis thaliana OX=3702 GN=ABCF1 PE=2 SV=1	GCT	ACT	A	T	G/A	Transition
		TRINITY_DN26495_c0_g1_i1	ABC transporter F family member 1	ABCF1	sp|Q9FJH6|AB1F_ARATH ABC transporter F family member 1 OS=Arabidopsis thaliana OX=3702 GN=ABCF1 PE=2 SV=1	GTG	GCG	V	A	G/T	Transversion
		TRINITY_DN25880_c0_g1_i6	ABC transporter F family member 4	ABCF4	sp|Q9M1H3|AB4F_ARATH ABC transporter F family member 4 OS=Arabidopsis thaliana OX=3702 GN=ABCF4 PE=2 SV=1	GTA	ATA	V	I	G/A	Transition
		TRINITY_DN25880_c0_g1_i7	ABC transporter F family member 4	ABCF4	sp|Q9M1H3|AB4F_ARATH ABC transporter F family member 4 OS=Arabidopsis thaliana OX=3702 GN=ABCF4 PE=2 SV=1	GTA	ATA	V	I	G/A	Transition
		TRINITY_DN23209_c0_g3_i1	ABC transporter G family member 1	ABCG1	sp|O80946|AB1G_ARATH ABC transporter G family member 1 OS=Arabidopsis thaliana OX=3702 GN=ABCG1 PE=2 SV=1	CTC	GTC	L	V	C/G	Transversion
		TRINITY_DN24253_c0_g1_i2	ABC transporter G family member 7	ABCG7	sp|Q9ZU35|AB7G_ARATH ABC transporter G family member 7 OS=Arabidopsis thaliana OX=3702 GN=ABCG7 PE=2 SV=1	CTG	CCG	L	P	G/T	Transversion
		TRINITY_DN24253_c0_g1_i3	ABC transporter G family member 7	ABCG7	sp|Q9ZU35|AB7G_ARATH ABC transporter G family member 7 OS=Arabidopsis thaliana OX=3702 GN=ABCG7 PE=2 SV=1	CTG	CCG	L	P	G/T	Transversion
		TRINITY_DN24253_c0_g1_i1	ABC transporter G family member 7	ABCG7	sp|Q9ZU35|AB7G_ARATH ABC transporter G family member 7 OS=Arabidopsis thaliana OX=3702 GN=ABCG7 PE=2 SV=1	AGC	GGC	S	G	A/G	Transition
		TRINITY_DN25469_c0_g2_i1	ABC transporter G family member 11	ABCG11	sp|Q8RXN0|AB11G_ARATH ABC transporter G family member 11 OS=Arabidopsis thaliana OX=3702 GN=ABCG11 PE=1 SV=1	ACT	GCT	T	A	A/G	Transition
		TRINITY_DN23362_c3_g1_i1	ABC transporter G family member 11	ABCG11	sp|Q8RXN0|AB11G_ARATH ABC transporter G family member 11 OS=Arabidopsis thaliana OX=3702 GN=ABCG11 PE=1 SV=1	GAA	AAA	E	K	G/A	Transition
		TRINITY_DN23761_c3_g1_i2	ABC transporter G family member 15	ABCG15	sp|Q8RWI9|AB15G_ARATH ABC transporter G family member 15 OS=Arabidopsis thaliana OX=3702 GN=ABCG15 PE=2 SV=2	ATG	ACG	M	T	G/T	Transversion
		TRINITY_DN23337_c0_g1_i2	ABC transporter G family member 22	ABCG22	sp|Q93YS4|AB22G_ARATH ABC transporter G family member 22 OS=Arabidopsis thaliana OX=3702 GN=ABCG22 PE=1 SV=1	AGA	AGC	R	S	G/T	Transversion
		TRINITY_DN23337_c0_g1_i1	ABC transporter G family member 22	ABCG22	sp|Q93YS4|AB22G_ARATH ABC transporter G family member 22 OS=Arabidopsis thaliana OX=3702 GN=ABCG22 PE=1 SV=1	AGA	AGC	R	S	G/T	Transversion
		TRINITY_DN20127_c0_g1_i1	ABC transporter G family member 36	ABCG36	sp|Q9XIE2|AB36G_ARATH ABC transporter G family member 36 OS=Arabidopsis thaliana OX=3702 GN=ABCG36 PE=1 SV=1	GTT	GCT	V	A	G/T	Transversion
		TRINITY_DN27156_c0_g4_i1	ABC transporter I family member 17	ABCI17	sp|Q9C9W0|AB17I_ARATH ABC transporter I family member 17 OS=Arabidopsis thaliana OX=3702 GN=ABCI17 PE=2 SV=1	CAA	GAA	Q	E	C/G	Transversion
4	Zinc Transporters	TRINITY_DN24979_c0_g1_i3	Putative zinc transporter		sp|Q9C9Z1|ZTP50_ARATH Putative zinc transporter At3g08650 OS=Arabidopsis thaliana OX=3702 GN=At3g08650 PE=2 SV=2	ACC	ATC	T	I	G/T	Transversion
		TRINITY_DN18535_c0_g1_i1	Zinc transporter 1	ZIP1	sp|Q94DG6|ZIP1_ORYSJ Zinc transporter 1 OS=Oryza sativa subsp. japonica OX=39947 GN=ZIP1 PE=1 SV=1	GAC	CAC	D	H	G/C	Transversion
		TRINITY_DN24979_c0_g1_i1	Putative zinc transporter		sp|Q9C9Z1|ZTP50_ARATH Putative zinc transporter At3g08650 OS=Arabidopsis thaliana OX=3702 GN=At3g08650 PE=2 SV=2	ACC	ATC	T	I	G/T	Transversion
	Sulphate Transporters	TRINITY_DN24407_c2_g1_i3	Sulfate transporter 4.1	SULTR4;1	AT5G13550.1 | Symbols: SULTR4;1 | sulfate transporter 4.1 | chr5:4355412-4359490 REVERSE LENGTH=685	CAA	AAA	Q	K	C/A	Transversion
		TRINITY_DN24288_c0_g1_i2	Sulfate transporter 3;5	SULTR3;5	AT5G19600.1 | Symbols: SULTR3;5 | sulfate transporter 3;5 | chr5:6613113-6616891 REVERSE LENGTH=634	CGC	TGC	R	C	C/T	Transition
6	Nitrate Transporters	TRINITY_DN17199_c0_g1_i1	High-affinity nitrate transporter 3.1	NRT3.1	sp|Q9FGS5|NRT31_ARATH High-affinity nitrate transporter 3.1 OS=Arabidopsis thaliana OX=3702 GN=NRT3.1 PE=1 SV=1	AGT	AGA	S	R	G/T	Transversion
7	Inorganic Phosphate	TRINITY_DN27026_c0_g1_i2	Probable inorganic phosphate transporter 1-3	PHT1-3	sp|O48639|PHT13_ARATH Probable inorganic phosphate transporter 1-3 OS=Arabidopsis thaliana OX=3702 GN=PHT1-3 PE=2 SV=1	GAC	GAA	D	E	G/T	Transversion
8	Anion Transporters	TRINITY_DN19083_c0_g1_i2	Probable anion transporter 3	ANTR3	sp|Q7XJR2|ANTR3_ARATH Probable anion transporter 3, chloroplastic OS=Arabidopsis thaliana OX=3702 GN=ANTR3 PE=2 SV=2	CAC	CGC	H	R	G/T	Transversion
		TRINITY_DN21741_c0_g1_i1	Probable anion transporter 4	ANTR4	sp|Q66GI9|ANTR4_ARATH Probable anion transporter 4, chloroplastic OS=Arabidopsis thaliana OX=3702 GN=ANTR4 PE=2 SV=1	ATC	GTC	I	V	A/G	Transition
9	Sugar Transporters	TRINITY_DN26386_c1_g2_i4	Sugar transporter ERD6-like 7	ERDL7	sp|P93051|ERDL7_ARATH Sugar transporter ERD6-like 7 OS=Arabidopsis thaliana OX=3702 GN=At2g48020 PE=2 SV=2	GGC	GAC	G	D	G/T	Transversion
		TRINITY_DN26386_c1_g2_i3	Sugar transporter ERD6-like 7	ERDL7	sp|P93051|ERDL7_ARATH Sugar transporter ERD6-like 7 OS=Arabidopsis thaliana OX=3702 GN=At2g48020 PE=2 SV=2	TTG	TCG	L	S	G/T	Transversion
		TRINITY_DN26386_c1_g2_i2	Sugar transporter ERD6-like 7	ERDL7	sp|P93051|ERDL7_ARATH Sugar transporter ERD6-like 7 OS=Arabidopsis thaliana OX=3702 GN=At2g48020 PE=2 SV=2	TTG	TCG	L	S	G/T	Transversion
10	Polyols Transporters	TRINITY_DN25448_c1_g2_i2	Probable polyol transporter 6	PLT6	sp|Q8GXR2|PLT6_ARATH Probable polyol transporter 6 OS=Arabidopsis thaliana OX=3702 GN=PLT6 PE=2 SV=2	GTC	GCC	V	A	G/T	Transversion
		TRINITY_DN26999_c0_g2_i1	Probable polyol transporter 4	PLT4	sp|Q0WUU6|PLT4_ARATH Probable polyol transporter 4 OS=Arabidopsis thaliana OX=3702 GN=PLT4 PE=2 SV=1	CGG	CAG	R	Q	G/T	Transversion
		TRINITY_DN27162_c1_g1_i8	Polyol transporter 5	PLT5	sp|Q8VZ80|PLT5_ARATH Polyol transporter 5 OS=Arabidopsis thaliana OX=3702 GN=PLT5 PE=1 SV=2	GCC	GTC	A	V	G/T	Transversion
		TRINITY_DN26449_c0_g1_i3	Polyol transporter 5	PLT5	sp|Q8VZ80|PLT5_ARATH Polyol transporter 5 OS=Arabidopsis thaliana OX=3702 GN=PLT5 PE=1 SV=2	ATG	TTG	M	L	A/T	Transversion
		TRINITY_DN26449_c0_g2_i5	Polyol transporter 5	PLT5	sp|Q8VZ80|PLT5_ARATH Polyol transporter 5 OS=Arabidopsis thaliana OX=3702 GN=PLT5 PE=1 SV=2	AAG	GAG	K	E	A/G	Transition
11	Amnio Acid Permease	TRINITY_DN23304_c0_g1_i2	Amino acid permease 3	AAP3	sp|Q39134|AAP3_ARATH Amino acid permease 3 OS=Arabidopsis thaliana OX=3702 GN=AAP3 PE=1 SV=2	ATA	TTA	I	L	A/T	Transversion
		TRINITY_DN26648_c2_g1_i1	Probable amino acid permease 7	AAP7	sp|Q9FF99|AAP7_ARATH Probable amino acid permease 7 OS=Arabidopsis thaliana OX=3702 GN=AAP7 PE=2 SV=1	CAC	CGC	H	R	G/T	Transversion
	Lysine Histidine transporters	TRINITY_DN24496_c0_g1_i3	Lysine histidine transporter 1	LHT1	sp|Q9FKS8|LHT1_ARATH Lysine histidine transporter 1 OS=Arabidopsis thaliana OX=3702 GN=LHT1 PE=1 SV=1	GTT	ATT	V	I	G/A	Transition
		TRINITY_DN24430_c0_g1_i2	Probable aquaporin PIP2-5	PIP2-5	sp|Q9SV31|PIP25_ARATH Probable aquaporin PIP2-5 OS=Arabidopsis thaliana OX=3702 GN=PIP2-5 PE=1 SV=1	GAC	AAC	D	N	G/A	Transition
		TRINITY_DN20732_c0_g1_i1	Aquaporin TIP1-3	TIP1-3	sp|O82598|TIP13_ARATH Aquaporin TIP1-3 OS=Arabidopsis thaliana OX=3702 GN=TIP1-3 PE=1 SV=1	GTG	CTG	V	L	G/C	Transversion
		TRINITY_DN23883_c1_g3_i3	Aquaporin PIP2-7	PIP2-7	sp|Q9ATM4|PIP27_MAIZE Aquaporin PIP2-7 OS=Zea mays OX=4577 GN=PIP2-7 PE=2 SV=1	ACG	AGG	T	R	G/T	Transversion
		TRINITY_DN26985_c0_g4_i1	Aquaporin TIP2-1	TIP2-1	sp|Q41951|TIP21_ARATH Aquaporin TIP2-1 OS=Arabidopsis thaliana OX=3702 GN=TIP2-1 PE=1 SV=2	ATG	ATC	M	I	G/T	Transversion
		TRINITY_DN21673_c1_g1_i2	Aquaporin TIP3-1	TIP3-1	sp|P26587|TIP31_ARATH Aquaporin TIP3-1 OS=Arabidopsis thaliana OX=3702 GN=TIP3-1 PE=2 SV=1	GCA	TCA	A	S	G/T	Transversion
		TRINITY_DN24889_c1_g4_i2	Aquaporin PIP2-7	PIP2-7	sp|P93004|PIP27_ARATH Aquaporin PIP2-7 OS=Arabidopsis thaliana OX=3702 GN=PIP2-7 PE=1 SV=2	AAC	TAC	N	Y	A/T	Transversion

## Sheet: Ubiquitination
Original Research Article
Transcriptional profiling of contrasting genotypes revealed key candidates and nucleotide variations for drought dissection in Camellia sinensis (L.) O. Kuntze
Rajni Parmar1,2, Romit Seth1,3, Pradeep Singh1,3, Gopal Singh1,2, Ram Kumar Sharma1,2*
1Biotechnology Department, CSIR-Institute of Himalayan Bioresource Technology (CSIR-IHBT), Palampur, Himachal Pradesh, 176061, India, 2Academy of Scientific and Innovative Research (AcSIR), CSIR-IHBT, Palampur, Himachal Pradesh, 176061, India, 3Department of Biotechnology, Guru Nanak Dev University, Amritsar, 143005, India
Supplementary Table S: SNPs in Drought related Pathways
S. No.	Pathway Gene Name	Transcript ID	Gene name	Gene ID	Function	Codon_1	Codon_2	Amino_acid_1	Amino_acid_2	SNP	Transition/transversion
1	E2 (Ubiquitin-conjugating Enzyme)	TRINITY_DN21854_c0_g1_i1	Ubiquitin-conjugating enzyme E2C-binding protein		AT3G26750.1 | Symbols: | CONTAINS InterPro DOMAIN/s: Ubiquitin-conjugating enzyme E2C-binding protein (InterPro:IPR019193); Has 26 Blast hits to 25 proteins in 9 species: Archae - 0; Bacteria - 0; Metazoa - 0; Fungi - 0; Plants - 26; Viruses - 0; Other Eukaryotes - 0 (source: NCBI BLink). | chr3:9840139-9841719 REVERSE LENGTH=526	ATA	ATG	I	M	G/T	Transversion
		TRINITY_DN26662_c1_g1_i1	Probable ubiquitin-conjugating enzyme E2 24	UBC24	sp|Q8VY10|UBC24_ARATH Probable ubiquitin-conjugating enzyme E2 24 OS=Arabidopsis thaliana OX=3702 GN=UBC24 PE=1 SV=1	CAA	GAA	Q	E	C/G	Transversion
		TRINITY_DN23515_c0_g2_i2	Ubiquitin-conjugating enzyme E2 32	UBC32	sp|Q9LSP7|UBC32_ARATH Ubiquitin-conjugating enzyme E2 32 OS=Arabidopsis thaliana OX=3702 GN=UBC32 PE=2 SV=1	ACT	AGT	T	S	G/T	Transversion
		TRINITY_DN23515_c0_g2_i4	Ubiquitin-conjugating enzyme E2 32	UBC32	sp|Q9LSP7|UBC32_ARATH Ubiquitin-conjugating enzyme E2 32 OS=Arabidopsis thaliana OX=3702 GN=UBC32 PE=2 SV=1	GCA	TCA	A	S	G/T	Transversion
		TRINITY_DN23580_c1_g1_i2	Probable ubiquitin-conjugating enzyme E2 25	UBC25	sp|Q9LUQ5|UBC25_ARATH Probable ubiquitin-conjugating enzyme E2 25 OS=Arabidopsis thaliana OX=3702 GN=UBC25 PE=2 SV=1	TAT	CAT	Y	H	A/G	Transition
		TRINITY_DN23580_c1_g1_i3	Probable ubiquitin-conjugating enzyme E2 25	UBC25	sp|Q9LUQ5|UBC25_ARATH Probable ubiquitin-conjugating enzyme E2 25 OS=Arabidopsis thaliana OX=3702 GN=UBC25 PE=2 SV=1	TCG	CCG	S	P	T/C	Transition
		TRINITY_DN21949_c1_g1_i1	Ubiquitin-conjugating enzyme E2 5	UBC5	sp|P42749|UBC5_ARATH Ubiquitin-conjugating enzyme E2 5 OS=Arabidopsis thaliana OX=3702 GN=UBC5 PE=2 SV=2	CCT	ACT	P	T	C/A	Transversion
		TRINITY_DN23825_c1_g3_i5	Ubiquitin-conjugating enzyme E2 variant 1D	UEV1D	sp|Q9SVD7|UEV1D_ARATH Ubiquitin-conjugating enzyme E2 variant 1D OS=Arabidopsis thaliana OX=3702 GN=UEV1D PE=1 SV=1	CGA	CTA	R	L	G/T	Transversion
		TRINITY_DN22293_c0_g2_i2	Probable ubiquitin-conjugating enzyme E2 16	UBC16	sp|Q9FWT2|UBC16_ARATH Probable ubiquitin-conjugating enzyme E2 16 OS=Arabidopsis thaliana OX=3702 GN=UBC16 PE=2 SV=1	GCC	GTC	A	V	G/A	Transition
		TRINITY_DN24737_c1_g2_i2	Ubiquitin-conjugating enzyme E2 27	UBC27	sp|Q9FI61|UBC27_ARATH Ubiquitin-conjugating enzyme E2 27 OS=Arabidopsis thaliana OX=3702 GN=UBC27 PE=2 SV=1	GAC	GAA	D	E	G/T	Transversion
2	HECT Domain	TRINITY_DN27072_c1_g1_i7	E3 ubiquitin-protein ligase UPL1	UPL1	sp|Q8GY23|UPL1_ARATH E3 ubiquitin-protein ligase UPL1 OS=Arabidopsis thaliana OX=3702 GN=UPL1 PE=1 SV=3	ATT	GTT	I	V	A/G	Transition
		TRINITY_DN26967_c0_g1_i3	E3 ubiquitin-protein ligase UPL3	UPL3	sp|Q6WWW4|UPL3_ARATH E3 ubiquitin-protein ligase UPL3 OS=Arabidopsis thaliana OX=3702 GN=UPL3 PE=1 SV=1	GGT	AGT	G	S	G/A	Transition
		TRINITY_DN26967_c0_g1_i7	E3 ubiquitin-protein ligase UPL3	UPL3	sp|Q6WWW4|UPL3_ARATH E3 ubiquitin-protein ligase UPL3 OS=Arabidopsis thaliana OX=3702 GN=UPL3 PE=1 SV=1	GGT	AGT	G	S	G/A	Transition
		TRINITY_DN26967_c0_g1_i4	E3 ubiquitin-protein ligase UPL3	UPL3	sp|Q6WWW4|UPL3_ARATH E3 ubiquitin-protein ligase UPL3 OS=Arabidopsis thaliana OX=3702 GN=UPL3 PE=1 SV=1	GGT	AGT	G	S	G/A	Transition
		TRINITY_DN27072_c1_g1_i4	E3 ubiquitin-protein ligase UPL1	UPL1	sp|Q8GY23|UPL1_ARATH E3 ubiquitin-protein ligase UPL1 OS=Arabidopsis thaliana OX=3702 GN=UPL1 PE=1 SV=3	AAT	AGT	N	S	G/T	Transversion
		TRINITY_DN26963_c0_g1_i3	E3 ubiquitin-protein ligase PRT6	PRT6	sp|F4KCC2|PRT6_ARATH E3 ubiquitin-protein ligase PRT6 OS=Arabidopsis thaliana OX=3702 GN=PRT6 PE=2 SV=1	AAA	GAA	K	E	A/G	Transition
		TRINITY_DN25979_c0_g1_i6	E3 ubiquitin-protein ligase UPL6	UPL6	sp|Q8RWB8|UPL6_ARATH E3 ubiquitin-protein ligase UPL6 OS=Arabidopsis thaliana OX=3702 GN=UPL6 PE=2 SV=1	ACT	GCT	T	A	A/G	Transition
		TRINITY_DN26944_c0_g1_i3	E3 ubiquitin-protein ligase UPL1	UPL1	sp|Q8GY23|UPL1_ARATH E3 ubiquitin-protein ligase UPL1 OS=Arabidopsis thaliana OX=3702 GN=UPL1 PE=1 SV=3	CAT	AAT	H	N	C/A	Transversion
		TRINITY_DN18533_c0_g1_i1	E3 ubiquitin-protein ligase COP1	COP1	sp|P43254|COP1_ARATH E3 ubiquitin-protein ligase COP1 OS=Arabidopsis thaliana OX=3702 GN=COP1 PE=1 SV=2	CAG	CTG	Q	L	G/T	Transversion
		TRINITY_DN25337_c1_g1_i1	E3 ubiquitin-protein ligase BRE1-like 2	HUB2	sp|Q9C895|BRE1B_ARATH E3 ubiquitin-protein ligase BRE1-like 2 OS=Arabidopsis thaliana OX=3702 GN=HUB2 PE=1 SV=2	GCA	ACA	A	T	G/A	Transition
		TRINITY_DN27072_c1_g1_i8	E3 ubiquitin-protein ligase UPL1	UPL1	sp|Q8GY23|UPL1_ARATH E3 ubiquitin-protein ligase UPL1 OS=Arabidopsis thaliana OX=3702 GN=UPL1 PE=1 SV=3	TCC	CCC	S	P	G/T	Transversion
		TRINITY_DN19372_c0_g1_i1	ERAD-associated E3 ubiquitin-protein ligase component HRD3A	HRD3A	sp|Q9LM25|HRD3A_ARATH ERAD-associated E3 ubiquitin-protein ligase component HRD3A OS=Arabidopsis thaliana OX=3702 GN=HRD3A PE=1 SV=1	GAC	GAG	D	E	G/T	Transversion
		TRINITY_DN26845_c0_g1_i2	E3 ubiquitin-protein ligase UPL4	UPL4	sp|Q9LYZ7|UPL4_ARATH E3 ubiquitin-protein ligase UPL4 OS=Arabidopsis thaliana OX=3702 GN=UPL4 PE=3 SV=1	AAC	GAC	N	D	A/G	Transition
		TRINITY_DN25299_c0_g1_i5	E3 ubiquitin-protein ligase ARI1	ARI1	sp|Q949V6|ARI1_ARATH Probable E3 ubiquitin-protein ligase ARI1 OS=Arabidopsis thaliana OX=3702 GN=ARI1 PE=2 SV=1	TTA	GTA	L	V	T/G	Transversion
		TRINITY_DN25299_c0_g1_i2	E3 ubiquitin-protein ligase ARI1	ARI1	sp|Q949V6|ARI1_ARATH Probable E3 ubiquitin-protein ligase ARI1 OS=Arabidopsis thaliana OX=3702 GN=ARI1 PE=2 SV=1	AGG	AGC	R	S	G/T	Transversion
		TRINITY_DN25614_c1_g2_i1	E3 ubiquitin-protein ligase ARI7	ARI7	sp|Q84RR0|ARI7_ARATH Probable E3 ubiquitin-protein ligase ARI7 OS=Arabidopsis thaliana OX=3702 GN=ARI7 PE=2 SV=1	TGT	TAT	C	Y	G/T	Transversion
		TRINITY_DN22689_c0_g1_i1	E3 ubiquitin-protein ligase ARI8	ARI8	sp|Q8W468|ARI8_ARATH Probable E3 ubiquitin-protein ligase ARI8 OS=Arabidopsis thaliana OX=3702 GN=ARI8 PE=2 SV=1	AGG	GGG	R	G	A/G	Transition
		TRINITY_DN26701_c0_g1_i4	ERAD-associated E3 ubiquitin-protein ligase HRD1A	HRD1A	sp|Q9LW77|HRD1A_ARATH ERAD-associated E3 ubiquitin-protein ligase HRD1A OS=Arabidopsis thaliana OX=3702 GN=HRD1A PE=2 SV=1	CAG	CGG	Q	R	G/T	Transversion
		TRINITY_DN22655_c1_g1_i2	E3 ubiquitin-protein ligase RGLG2	RGLG2	sp|Q9LY87|RGLG2_ARATH E3 ubiquitin-protein ligase RGLG2 OS=Arabidopsis thaliana OX=3702 GN=RGLG2 PE=1 SV=1	TAT	TGT	Y	C	G/T	Transversion
		TRINITY_DN23932_c0_g2_i3	E3 ubiquitin-protein ligase SP1	SP1	sp|Q8L7N4|SP1_ARATH E3 ubiquitin-protein ligase SP1 OS=Arabidopsis thaliana OX=3702 GN=SP1 PE=1 SV=1	TTA	TCA	L	S	G/T	Transversion
		TRINITY_DN23224_c0_g3_i1	E3 ubiquitin-protein ligase RKP	RKP	sp|Q9SIZ8|RKP_ARATH E3 ubiquitin-protein ligase RKP OS=Arabidopsis thaliana OX=3702 GN=RKP PE=2 SV=2	AAC	AGC	N	S	G/T	Transversion
		TRINITY_DN22145_c0_g1_i7	E3 ubiquitin-protein ligase SINAT2	SINAT2	sp|Q9M2P4|SINA2_ARATH E3 ubiquitin-protein ligase SINAT2 OS=Arabidopsis thaliana OX=3702 GN=SINAT2 PE=1 SV=1	GTA	ATA	V	I	G/A	Transition
		TRINITY_DN19261_c0_g1_i1	E3 ubiquitin-protein ligase CHIP	CHIP	sp|Q9SRS9|CHIP_ARATH E3 ubiquitin-protein ligase CHIP OS=Arabidopsis thaliana OX=3702 GN=CHIP PE=1 SV=1	ATG	ATA	M	I	G/T	Transversion
		TRINITY_DN23826_c0_g1_i4	Probable E3 ubiquitin-protein ligase RZFP34	RZFP34	sp|Q5JL96|ZFP34_ORYSJ Probable E3 ubiquitin-protein ligase RZFP34 OS=Oryza sativa subsp. japonica OX=39947 GN=RZFP34 PE=2 SV=1	AAT	GAT	N	D	A/G	Transition
		TRINITY_DN23826_c0_g1_i9	Probable E3 ubiquitin-protein ligase RZFP34	RZFP34	sp|Q5JL96|ZFP34_ORYSJ Probable E3 ubiquitin-protein ligase RZFP34 OS=Oryza sativa subsp. japonica OX=39947 GN=RZFP34 PE=2 SV=1	AAT	GAT	N	D	A/G	Transition
		TRINITY_DN19836_c0_g1_i2	E3 ubiquitin-protein ligase At1g12760		sp|Q9LN71|RING1_ARATH E3 ubiquitin-protein ligase At1g12760 OS=Arabidopsis thaliana OX=3702 GN=At1g12760 PE=1 SV=1	CTG	CGG	L	R	G/T	Transversion
		TRINITY_DN26440_c2_g1_i5	E3 ubiquitin-protein ligase At1g12760		sp|Q9LN71|RING1_ARATH E3 ubiquitin-protein ligase At1g12760 OS=Arabidopsis thaliana OX=3702 GN=At1g12760 PE=1 SV=1	CGG	CAG	R	Q	G/T	Transversion
		TRINITY_DN26440_c2_g1_i4	E3 ubiquitin-protein ligase At4g11680		sp|Q93Z92|RING4_ARATH E3 ubiquitin-protein ligase At4g11680 OS=Arabidopsis thaliana OX=3702 GN=At4g11680 PE=2 SV=1	CGG	CAG	R	Q	G/T	Transversion
		TRINITY_DN26383_c4_g1_i3	E3 ubiquitin-protein ligase MBR2	MBR2	sp|O49500|MBR2_ARATH E3 ubiquitin-protein ligase MBR2 OS=Arabidopsis thaliana OX=3702 GN=MBR2 PE=1 SV=1	CAG	CGG	Q	R	G/T	Transversion
		TRINITY_DN25396_c1_g2_i1	E3 ubiquitin-protein ligase SDIR1	SDIR1	sp|Q9M2S6|SDIR1_ARATH E3 ubiquitin-protein ligase SDIR1 OS=Arabidopsis thaliana OX=3702 GN=SDIR1 PE=1 SV=1	ATG	ATA	M	I	G/T	Transversion
		TRINITY_DN26383_c4_g1_i1	E3 ubiquitin-protein ligase MBR2	MBR2	sp|O49500|MBR2_ARATH E3 ubiquitin-protein ligase MBR2 OS=Arabidopsis thaliana OX=3702 GN=MBR2 PE=1 SV=1	CAG	CGG	Q	R	G/T	Transversion
		TRINITY_DN24670_c2_g2_i2	E3 ubiquitin-protein ligase RING1	RING1	sp|P0CH30|RING1_GOSHI E3 ubiquitin-protein ligase RING1 OS=Gossypium hirsutum OX=3635 GN=RING1 PE=1 SV=1	TTA	TCA	L	S	G/T	Transversion
		TRINITY_DN23892_c1_g1_i2	E3 ubiquitin-protein ligase AIRP2	AIRP2	sp|Q9M022|AIRP2_ARATH E3 ubiquitin-protein ligase AIRP2 OS=Arabidopsis thaliana OX=3702 GN=AIRP2 PE=1 SV=1	GTT	GCT	V	A	G/T	Transversion
		TRINITY_DN24909_c1_g3_i1	E3 ubiquitin-protein ligase RMA1H1	RMA1H1	sp|Q6R567|RMA1_CAPAN E3 ubiquitin-protein ligase RMA1H1 OS=Capsicum annuum OX=4072 GN=RMA1H1 PE=1 SV=1	GCC	ACC	A	T	G/A	Transition
		TRINITY_DN25007_c0_g1_i1	E3 ubiquitin-protein ligase WAV3	WAV3	sp|Q9LTA6|WAV3_ARATH E3 ubiquitin-protein ligase WAV3 OS=Arabidopsis thaliana OX=3702 GN=WAV3 PE=1 SV=1	TGT	TCT	C	S	G/T	Transversion
		TRINITY_DN13546_c0_g1_i1	E3 ubiquitin-protein ligase AIRP2	AIRP2	sp|Q9M022|AIRP2_ARATH E3 ubiquitin-protein ligase AIRP2 OS=Arabidopsis thaliana OX=3702 GN=AIRP2 PE=1 SV=1	GAC	GAG	D	E	G/T	Transversion
		TRINITY_DN20730_c0_g2_i1	E3 ubiquitin-protein ligase ATL15	ATL15	sp|Q9SK92|ATL15_ARATH E3 ubiquitin-protein ligase ATL15 OS=Arabidopsis thaliana OX=3702 GN=ATL15 PE=1 SV=1	CGA	GGA	R	G	C/G	Transversion
		TRINITY_DN26081_c0_g1_i2	E3 ubiquitin-protein ligase WAV3	WAV3	sp|Q9LTA6|WAV3_ARATH E3 ubiquitin-protein ligase WAV3 OS=Arabidopsis thaliana OX=3702 GN=WAV3 PE=1 SV=1	TGT	TTT	C	F	G/T	Transversion
		TRINITY_DN25438_c1_g4_i4	Probable E3 ubiquitin-protein ligase XBOS34	XBOS34	sp|Q7XI08|XB34_ORYSJ Probable E3 ubiquitin-protein ligase XBOS34 OS=Oryza sativa subsp. japonica OX=39947 GN=XBOS34 PE=2 SV=1	AGC	AAC	S	N	G/T	Transversion
		TRINITY_DN22981_c0_g2_i3	Probable E3 ubiquitin-protein ligase ZFP1	ZFP1	sp|Q5QLR5|ZFP1_ORYSJ Probable E3 ubiquitin-protein ligase ZFP1 OS=Oryza sativa subsp. japonica OX=39947 GN=ZFP1 PE=1 SV=1	ATG	GTG	M	V	A/G	Transition
		TRINITY_DN27173_c0_g2_i4	E3 ubiquitin-protein ligase RFI2	RFI2	sp|O82239|RFI2_ARATH E3 ubiquitin-protein ligase RFI2 OS=Arabidopsis thaliana OX=3702 GN=RFI2 PE=1 SV=2	ATT	GTT	I	V	A/G	Transition
		TRINITY_DN25211_c0_g1_i3	E3 ubiquitin-protein ligase AIRP2	AIRP2	sp|Q9M022|AIRP2_ARATH E3 ubiquitin-protein ligase AIRP2 OS=Arabidopsis thaliana OX=3702 GN=AIRP2 PE=1 SV=1	GCA	GTA	A	V	G/T	Transversion
		TRINITY_DN23449_c0_g1_i3	E3 ubiquitin-protein ligase WAV3	WAV3	sp|Q9LTA6|WAV3_ARATH E3 ubiquitin-protein ligase WAV3 OS=Arabidopsis thaliana OX=3702 GN=WAV3 PE=1 SV=1	GTT	ATT	V	I	G/A	Transition
		TRINITY_DN26311_c0_g1_i1	E3 ubiquitin-protein ligase hel2		sp|Q76PD2|HEL2_SCHPO E3 ubiquitin-protein ligase hel2 OS=Schizosaccharomyces pombe (strain 972 / ATCC 24843) OX=284812 GN=SPCC1223.01 PE=1 SV=2	CCC	ACC	P	T	C/A	Transversion
		TRINITY_DN19114_c0_g1_i1	E3 ubiquitin-protein ligase ATL4	ATL4	sp|Q9LY41|ATL4_ARATH E3 ubiquitin-protein ligase ATL4 OS=Arabidopsis thaliana OX=3702 GN=ATL4 PE=1 SV=1	CAC	CGC	H	R	G/T	Transversion
		TRINITY_DN27014_c0_g2_i1	BOI-related E3 ubiquitin-protein ligase 1	BRG1	sp|Q9FHE4|BRG1_ARATH BOI-related E3 ubiquitin-protein ligase 1 OS=Arabidopsis thaliana OX=3702 GN=BRG1 PE=1 SV=1	GAT	GGT	D	G	G/T	Transversion
		TRINITY_DN23842_c1_g1_i1	E3 ubiquitin-protein ligase RHA2A	RHA2A	sp|Q9ZT50|RHA2A_ARATH E3 ubiquitin-protein ligase RHA2A OS=Arabidopsis thaliana OX=3702 GN=RHA2A PE=1 SV=1	TAA	TAT	*	Y	G/T	Transversion
		TRINITY_DN26285_c0_g1_i1	E3 ubiquitin-protein ligase MBR2	MBR2	sp|O49500|MBR2_ARATH E3 ubiquitin-protein ligase MBR2 OS=Arabidopsis thaliana OX=3702 GN=MBR2 PE=1 SV=1	AAG	GAG	K	E	A/G	Transition
		TRINITY_DN25036_c0_g2_i2	E3 ubiquitin-protein ligase MBR2	MBR2	sp|O49500|MBR2_ARATH E3 ubiquitin-protein ligase MBR2 OS=Arabidopsis thaliana OX=3702 GN=MBR2 PE=1 SV=1	AAA	GAA	K	E	A/G	Transition
		TRINITY_DN26847_c1_g1_i5	E3 ubiquitin-protein ligase RHF1A	RHF1A	sp|Q4TU14|RHF1A_ARATH E3 ubiquitin-protein ligase RHF1A OS=Arabidopsis thaliana OX=3702 GN=RHF1A PE=1 SV=1	CGC	CAC	R	H	G/T	Transversion
		TRINITY_DN26581_c1_g2_i1	Putative E3 ubiquitin-protein ligase RING1a	RING1A	sp|Q9FKW0|RNG1A_ARATH Putative E3 ubiquitin-protein ligase RING1a OS=Arabidopsis thaliana OX=3702 GN=RING1A PE=1 SV=2	CAA	CGA	Q	R	G/T	Transversion
		TRINITY_DN26285_c0_g1_i12	Probable E3 ubiquitin-protein ligase HIP1	HIP1	sp|Q7XTV7|HIP1_ORYSJ Probable E3 ubiquitin-protein ligase HIP1 OS=Oryza sativa subsp. japonica OX=39947 GN=HIP1 PE=1 SV=2	AAG	GAG	K	E	A/G	Transition
		TRINITY_DN22347_c0_g1_i1	E3 ubiquitin-protein ligase KEG	KEG	sp|Q9FY48|KEG_ARATH E3 ubiquitin-protein ligase KEG OS=Arabidopsis thaliana OX=3702 GN=KEG PE=1 SV=2	CCG	TCG	P	S	C/T	Transition
		TRINITY_DN22844_c0_g2_i1	Probable BOI-related E3 ubiquitin-protein ligase 3	BRG3	sp|Q9LDD1|BRG3_ARATH Probable BOI-related E3 ubiquitin-protein ligase 3 OS=Arabidopsis thaliana OX=3702 GN=BRG3 PE=1 SV=1	GGG	CGG	G	R	G/C	Transversion
		TRINITY_DN26574_c0_g1_i2	E3 ubiquitin-protein ligase SDIR1	SDIR1	sp|Q9M2S6|SDIR1_ARATH E3 ubiquitin-protein ligase SDIR1 OS=Arabidopsis thaliana OX=3702 GN=SDIR1 PE=1 SV=1	ACG	CCG	T	P	A/C	Transversion
		TRINITY_DN26932_c0_g3_i2	Probable E3 ubiquitin-protein ligase ARI10	ARI10	sp|Q9SKC4|ARI10_ARATH Probable E3 ubiquitin-protein ligase ARI10 OS=Arabidopsis thaliana OX=3702 GN=ARI10 PE=2 SV=1	AAC	AGC	N	S	G/T	Transversion
		TRINITY_DN21116_c0_g1_i1	Probable E3 ubiquitin-protein ligase rbrA	rbrA	sp|Q6T486|RBRA_DICDI Probable E3 ubiquitin-protein ligase rbrA OS=Dictyostelium discoideum OX=44689 GN=rbrA PE=3 SV=1	CAG	CTG	Q	L	G/T	Transversion
		TRINITY_DN19302_c1_g1_i1	Probable E3 ubiquitin-protein ligase XERICO	XERICO	sp|Q9SI09|XERIC_ARATH Probable E3 ubiquitin-protein ligase XERICO OS=Arabidopsis thaliana OX=3702 GN=XERICO PE=1 SV=1	GGA	AGA	G	R	G/A	Transition
		TRINITY_DN24930_c2_g1_i2	Probable E3 ubiquitin-protein ligase rbrA	rbrA	sp|Q6T486|RBRA_DICDI Probable E3 ubiquitin-protein ligase rbrA OS=Dictyostelium discoideum OX=44689 GN=rbrA PE=3 SV=1	GGG	GAG	G	E	G/T	Transversion
		TRINITY_DN26753_c0_g1_i1	E3 ubiquitin-protein ligase RNF12-A	rnf12-a	sp|Q641J8|RF12A_XENLA E3 ubiquitin-protein ligase RNF12-A OS=Xenopus laevis OX=8355 GN=rnf12-a PE=1 SV=1	ACT	GCT	T	A	A/G	Transition
		TRINITY_DN17465_c0_g1_i1	E3 ubiquitin-protein ligase RHA2B	RHA2B	sp|Q9ZU51|RHA2B_ARATH E3 ubiquitin-protein ligase RHA2B OS=Arabidopsis thaliana OX=3702 GN=RHA2B PE=1 SV=2	GAG	AAG	E	K	G/A	Transition
		TRINITY_DN24174_c3_g1_i6	E3 ubiquitin-protein ligase NEURL1B	NEURL1B	sp|A8MQ27|NEU1B_HUMAN E3 ubiquitin-protein ligase NEURL1B OS=Homo sapiens OX=9606 GN=NEURL1B PE=1 SV=1	AGG	AAG	R	K	G/T	Transversion
		TRINITY_DN21829_c1_g2_i1	E3 ubiquitin-protein ligase MARCH3	2003-03-01	sp|Q0IH10|MARH3_XENLA E3 ubiquitin-protein ligase MARCH3 OS=Xenopus laevis OX=8355 GN=march3 PE=2 SV=1	ACG	ATG	T	M	G/T	Transversion
		TRINITY_DN26684_c0_g2_i1	E3 ubiquitin-protein ligase Topors	Topors	sp|Q9V8P9|TOPRS_DROME E3 ubiquitin-protein ligase Topors OS=Drosophila melanogaster OX=7227 GN=Topors PE=1 SV=1	GTG	ATG	V	M	G/A	Transition
		TRINITY_DN26705_c0_g1_i2	E3 ubiquitin-protein ligase Topors	Topors	sp|Q9V8P9|TOPRS_DROME E3 ubiquitin-protein ligase Topors OS=Drosophila melanogaster OX=7227 GN=Topors PE=1 SV=1	GCC	ACC	A	T	G/A	Transition
		TRINITY_DN26705_c0_g1_i7	E3 ubiquitin-protein ligase Topors	Topors	sp|Q9V8P9|TOPRS_DROME E3 ubiquitin-protein ligase Topors OS=Drosophila melanogaster OX=7227 GN=Topors PE=1 SV=1	GCC	ACC	A	T	G/A	Transition
