# Supplementary material for: Transcriptional profiling of contrasting genotypes revealed key candidates and nucleotide variations for drought dissection in Camellia sinensis (L.) O. Kuntze
Source: Sci Rep. 2019 May 16;9:7487. doi: 10.1038/s41598-019-43925-w (PMC6522520; doi:10.1038/s41598-019-43925-w)
Supplement: Supplementary file 9 — Supplementary Table S10 [file 41598_2019_43925_MOESM9_ESM.xlsx]

## Sheet: Total SNPs Synthesized
Original Research Article
Transcriptional profiling of contrasting genotypes revealed key candidates and nucleotide variations for drought dissection in Camellia sinensis (L.) O. Kuntze
Rajni Parmar1,2, Romit Seth1,3, Pradeep Singh1,2, Gopal Singh1,3, Ram Kumar Sharma1,2*
1Biotechnology Department, CSIR-Institute of Himalayan Bioresource Technology (CSIR-IHBT), Palampur, Himachal Pradesh, 176061, India, 2Academy of Scientific and Innovative Research (AcSIR), CSIR-IHBT, Palampur, Himachal Pradesh, 176061, India, 3Department of Biotechnology, Guru Nanak Dev University, Amritsar, 143005, India
Supplementary Table S10: Synthesized and validated 45 SNPs, identified in drought stress responsive transcripts
S.No.	Pathways	Transcript_Id	Gene ID	Gene Name	Query_coverage	SNP_position	Codon_1	Codon_2	Amino_acid_1	Amino_acid_2	Annotation
1	ABA Dependent and Independent Pathways	TRINITY_DN21836_c0_g1_i1	RAP2-4	Ethylene-responsive transcription factor RAP2-4	100	1029	CAT	CAA	H	Q	RAP24_ARATH Ethylene-responsive transcription factor RAP2-4 OS=Arabidopsis thaliana GN=RAP2-4 PE=1 SV=1
2		TRINITY_DN22568_c0_g1_i2	PP2C	Probable protein phosphatase 2C	100	1278	TTG	GTG	L	V	P2C24_ARATH Probable protein phosphatase 2C 24 OS=Arabidopsis thaliana GN=At2g29380 PE=2 SV=1
3		TRINITY_DN20268_c0_g1_i1	RAP2-12	Ethylene-responsive transcription factor RAP2-12	100	1567	CTC	CCC	L	P	RA212_ARATH Ethylene-responsive transcription factor RAP2-12 OS=Arabidopsis thaliana GN=RAP2-12 PE=1 SV=1
4		TRINITY_DN17513_c0_g1_i1	ERF118	Ethylene-responsive transcription factor ERF118	100	1649	CTC	GTC	L	V	EF118_ARATH Ethylene-responsive transcription factor ERF118 OS=Arabidopsis thaliana GN=ERF118 PE=2 SV=1
5		TRINITY_DN24701_c0_g1_i2	WRKY4	WRKY transcription factor 4	100	397	GGT	GAT	G	D	WRKY4_ARATH Probable WRKY transcription factor 4 OS=Arabidopsis thaliana GN=WRKY4 PE=1 SV=2
6		TRINITY_DN27081_c0_g1_i4	NAC17	NAC domain-containing protein 17	100	1897	TTT	TTA	F	L	NAC17_ARATH NAC domain-containing protein 17 OS=Arabidopsis thaliana GN=NAC017 PE=2 SV=1
7		TRINITY_DN16430_c0_g1_i1	HDA5	Histone deacetylase 5	100	1364	CAT	CGT	H	R	HDA5_ARATH Histone deacetylase 5 OS=Arabidopsis thaliana GN=HDA5 PE=1 SV=1
8		TRINITY_DN26043_c1_g1_i1	MPK20	Mitogen-activated protein kinase 20	91.57	1008	TCC	GCC	S	A	MPK20_ARATH Mitogen-activated protein kinase 20 OS=Arabidopsis thaliana GN=MPK20 PE=1 SV=2
9		TRINITY_DN25707_c0_g1_i1	NPF2.11	Protein NRT1/ PTR FAMILY 2.11	100	947	AGC	AAC	S	N	PTR53_ARATH Protein NRT1/ PTR FAMILY 2.11 OS=Arabidopsis thaliana GN=NPF2.11 PE=1 SV=1
10		TRINITY_DN24525_c0_g3_i1	NPF5.2	Protein NRT1/ PTR FAMILY 5.2	100	912	GTA	ATA	V	I	PTR3_ARATH Protein NRT1/ PTR FAMILY 5.2 OS=Arabidopsis thaliana GN=NPF5.2 PE=2 SV=1
11		TRINITY_DN27152_c3_g1_i1	RAP2-3	Ethylene-responsive transcription factor RAP2-3	100	533	CTG	CCG	L	P	RAP23_ARATH Ethylene-responsive transcription factor RAP2-3 OS=Arabidopsis thaliana GN=RAP2-3 PE=1 SV=2
12		TRINITY_DN15182_c0_g1_i1	ERF018	Ethylene-responsive transcription factor ERF018	100	214	GCC	TCC	A	S	ERF18_ARATH Ethylene-responsive transcription factor ERF018 OS=Arabidopsis thaliana GN=ERF018 PE=2 SV=1
13		TRINITY_DN24545_c0_g1_i1	NAC72	NAC domain-containing protein 72	100	890	CGC	CTC	R	L	NAC72_ARATH NAC domain-containing protein 72 OS=Arabidopsis thaliana GN=NAC072 PE=2 SV=1
14		TRINITY_DN24419_c0_g1_i1	HDA15	Histone deacetylase 15	100	429	TCA	CCA	S	P	HDA15_ARATH Histone deacetylase 15 OS=Arabidopsis thaliana GN=HDA15 PE=2 SV=2
15		TRINITY_DN18763_c0_g1_i1	MKK9	Mitogen-activated protein kinase kinase 9	100	433	GCC	GTC	A	V	M2K9_ARATH Mitogen-activated protein kinase kinase 9 OS=Arabidopsis thaliana GN=MKK9 PE=1 SV=1
16		TRINITY_DN26699_c2_g1_i1	MEKK5	Mitogen-activated protein kinase kinase kinase 5	100	2107	AGT	AAT	S	N	M3K5G_ARATH Mitogen-activated protein kinase kinase kinase 5 OS=Arabidopsis thaliana GN=MAPKKK5 PE=1 SV=1
17	Transporters	TRINITY_DN24253_c0_g1_i2	ABCG7	ABC transporter G family member 7	100	2137	CTG	CCG	L	P	AB7G_ARATH ABC transporter G family member 7 OS=Arabidopsis thaliana GN=ABCG7 PE=2 SV=1
18		TRINITY_DN23044_c3_g2_i2	ABCB9	ABC transporter B family member 9	100	328	TAT	CAT	Y	H	AB9B_ARATH ABC transporter B family member 9 OS=Arabidopsis thaliana GN=ABCB9 PE=3 SV=2
19		TRINITY_DN23768_c0_g1_i1	ABCB11	ABC transporter B family member 11	100	1058	GTG	ATG	V	M	AB11B_ARATH ABC transporter B family member 11 OS=Arabidopsis thaliana GN=ABCB11 PE=2 SV=1
20		TRINITY_DN26495_c0_g1_i3	ABCF1	ABC transporter F family member 1	97.59	1420	GTG	GCG	V	A	AB1F_ARATH ABC transporter F family member 1 OS=Arabidopsis thaliana GN=ABCF1 PE=2 SV=1
21		TRINITY_DN23209_c0_g3_i1	ABCG1	ABC transporter G family member 1	100	1200	CTC	GTC	L	V	AB1G_ARATH ABC transporter G family member 1 OS=Arabidopsis thaliana GN=ABCG1 PE=2 SV=1
22		TRINITY_DN23337_c0_g1_i2	ABCG22	ABC transporter G family member 22	100	1468	AGA	AGC	R	S	AB22G_ARATH ABC transporter G family member 22 OS=Arabidopsis thaliana GN=ABCG22 PE=1 SV=1
23		TRINITY_DN24490_c0_g1_i2	ABCI20	ABC transporter I family member 20	100	941	ACC	GCC	T	A	AB20I_ARATH ABC transporter I family member 20 OS=Arabidopsis thaliana GN=ABCI20 PE=2 SV=1
24	Oxidative Stress	TRINITY_DN22170_c0_g1_i1		Glutathione S-transferase zeta class	100	312	AGA	GGA	R	G	GSTZ_EUPES Glutathione S-transferase zeta class OS=Euphorbia esula PE=2 SV=1
25		TRINITY_DN17014_c0_g1_i1	PARC	Probable glutathione S-transferase	100	112	ACT	GCT	T	A	GSTXC_TOBAC Probable glutathione S-transferase parC OS=Nicotiana tabacum GN=PARC PE=2 SV=1
26		TRINITY_DN26656_c0_g1_i11	CAT1	Catalase isozyme 1	100	1526	CAC	CGC	T	A	CATA1_GOSHI Catalase isozyme 1 OS=Gossypium hirsutum GN=CAT1 PE=2 SV=2
27		TRINITY_DN25192_c1_g1_i6	GSTU17	Glutathione S transferase U 17	100	636	ATG	TTG	M	L	GSTUH_ARATH Glutathione S-transferase U17 OS=Arabidopsis thaliana GN=GSTU17 PE=2 SV=1
28	Primary & Secondary Metabolism	TRINITY_DN17354_c1_g1_i3	IDH	Isocitrate dehydrogenase [NAD] regulatory subunit 1	100	618	GGG	GAG	G	E	IDH1_ARATH Isocitrate dehydrogenase [NAD] regulatory subunit 1, mitochondrial OS=Arabidopsis thaliana GN=IDH1 PE=1 SV=2
29		TRINITY_DN18212_c0_g1_i1	RBCL	Ribulose bisphosphate carboxylase	100	1468	ATA	GTA	I	V	RBL_CARCO Ribulose bisphosphate carboxylase large chain OS=Carpinus caroliniana GN=rbcL PE=3 SV=1
30		TRINITY_DN24742_c1_g2_i1	SAMDC	S-adenosylmethionine decarboxylase proenzyme	100	685	GAC	GGC	D	G	DCAM_NICSY S-adenosylmethionine decarboxylase proenzyme OS=Nicotiana sylvestris GN=SAMDC1 PE=2 SV=1
31		TRINITY_DN20895_c1_g1_i2	4CLL9	4-coumarate--CoA ligase-like 9	95.18	497	AAT	TAT	N	Y	4CLL9_ARATH 4-coumarate--CoA ligase-like 9 OS=Arabidopsis thaliana GN=4CLL9 PE=1 SV=2
32		TRINITY_DN25318_c2_g1_i1	4CL1	4-coumarate--CoA ligase 1	100	1270	GAG	AAG	E	K	4CL1_TOBAC 4-coumarate--CoA ligase 1 OS=Nicotiana tabacum GN=4CL1 PE=2 SV=1
33		TRINITY_DN17859_c0_g1_i1	F3H	Flavonol synthase/flavanone 3-hydroxylase	100	138	GCC	GTC	A	V	FLS_CITUN Flavonol synthase/flavanone 3-hydroxylase OS=Citrus unshiu GN=FLS PE=1 SV=1
34		TRINITY_DN26990_c1_g2_i4	ASS	Adenylosuccinate lyase	100	493	GTG	ATG	V	M	PUR8_HAEIN Adenylosuccinate lyase OS=Haemophilus influenzae (strain ATCC 51907 / DSM 11121 / KW20 / Rd) GN=purB PE=3 SV=1
35		TRINITY_DN26248_c0_g1_i5	CS 2	Citrate synthase 2	100	1242	ACA	ATA	T	I	ACLB2_ARATH ATP-citrate synthase beta chain protein 2 OS=Arabidopsis thaliana GN=ACLB-2 PE=1 SV=1
36		TRINITY_DN21641_c0_g1_i1	ACO	Aconitate hydratase	100	394	TAT	TTT	Y	F	ACO2M_ARATH Aconitate hydratase 2, mitochondrial OS=Arabidopsis thaliana GN=ACO2 PE=1 SV=2
37	Ubiquitination	TRINITY_DN18186_c0_g1_i1	XERICO	E3 ubiquitin-protein ligase XERICO	100	742	ATA	GTA	I	V	XERIC_ARATH Probable E3 ubiquitin-protein ligase XERICO OS=Arabidopsis thaliana GN=XERICO PE=1 SV=1

## Sheet: 26 SNPs Results
Original Research Article
Comparative global transcriptional profiling of contrasting genotypes revealed key candidates and nucleotide variations for dissection of drought tolerance in tea [Camellia sinensis (L.) O. Kuntze]
Rajni Parmar1,2, Romit Seth1,3, Pradeep Singh1,3, Gopal Singh1,3, Ram Kumar Sharma1,2*
1Biotechnology Department, CSIR-Institute of Himalayan Bioresource Technology (CSIR-IHBT), Palampur, Himachal Pradesh, 176061, India, 2Academy of Scientific and Innovative Research (AcSIR), CSIR-IHBT, Palampur, Himachal Pradesh, 176061, India, 3Department of Biotechnology, Guru Nanak Dev University, Amritsar, 143005, India
Supplementary Table S10: Synthesized and validated 45 SNPs, identified in drought stress responsive transcripts
							In-silico Results		Wet Lab validation
S.No.	Pathway	Trancript	Primer	Sequence	F/R	SEQUENCE	Melting temperature	Expected Product size	Annealing Temperature	Product size (bp)
1	ABA Dependent and Independent Pathways	TRINITY_DN21836_c0_g1_i1	Ethylene-responsive transcription factor RAP2-4	RAP2-4	Forward inner primer (T allele):	AGCAGATGAACAATCAATGGCCTCAACT	69	176	67	176
					Reverse inner primer (A allele):	GCTGAGGAAACTCAGGGTCGGCTATT		193		193
					Forward outer primer (5' - 3'):	CACCTCGACAACCCAACTCTTTTCTCAA
					Reverse outer primer (5' - 3'):	GTCCGGTTCTTGGGTAAACGGATCTC		315		315
2		TRINITY_DN22568_c0_g1_i2	Probable protein phosphatase 2C	PP2C	Forward inner primer (A allele):	TACACCTCCTGAACAACCAGAGCAGCCA	73	196	66	196
					Reverse inner primer (C allele):	TGAATCCGATTCTGAGTCCATCGCTGTG		219		219
					Forward outer primer (5' - 3'):	TACACTTCATCGCCACATGAGAGCAGCC
					Reverse outer primer (5' - 3'):	TGATCTCCCTACGGCCTCATCTGTTTCG		359		359
3		TRINITY_DN20268_c0_g1_i1	Ethylene-responsive transcription factor RAP2-12	RAP2-12	Forward inner primer (A allele):	CGAGATCGATGACCTCGGATCGCTAA	69	165	66	165
					Reverse inner primer (G allele):	AAGAAGCCTAGCAGTCACTACTCCAAAACC		120		120
					Forward outer primer (5' - 3'):	GACGCCATCGTTCTCATCATCAGAGTAA
					Reverse outer primer (5' - 3'):	TTCTCGGAAAAGAAAGAAGATGTGTGGC		229		229
4		TRINITY_DN17513_c0_g1_i1	Ethylene-responsive transcription factor ERF118	ERF118	Forward inner primer (C allele):	TTTTGTGTGATTTTGGCAGCCTAGATGTTC	71	143	69	143
					Reverse inner primer (G allele):	ATCGTCCTCAAACCCGCCTATTTGCAC		158		158
					Forward outer primer (5' - 3'):	CTGTGGATGATGAGCCATTGGTTTCTCA
					Reverse outer primer (5' - 3'):	TTGAGGGGTCCAACTTCATCAATCCAAG		244		244
5		TRINITY_DN24701_c0_g1_i2	WRKY transcription factor 4	WRKY4	Forward inner primer (G allele):	TAGCCAGTAGTTTGTCGAACGAAGTTGG	68	170	67	170
					Reverse inner primer (A allele):	CTAATTTCTGTTCACACGCATCTTCAGCAT		190		190
					Forward outer primer (5' - 3'):	ATGACCCTCGTCTCGAGTTTCTTCTCC
					Reverse outer primer (5' - 3'):	GGAGAGAAGAAACCGGGCGAATTAAG		302		302
6		TRINITY_DN27081_c0_g1_i4	NAC domain-containing protein 17	NAC17	Forward inner primer (A allele):	AATACTGCCCTGGTGAATAGGGCATA	66	186	NA	NA
					Reverse inner primer (T allele):	TCCTACCAAAGCTAGACATTCGTTGTA		228
					Forward outer primer (5' - 3'):	CTCCACCAACCTCAGGTGTAATATATGA
					Reverse outer primer (5' - 3'):	CAATGCTCACTAAAGTAGTCTTTGTGGG		361
7		TRINITY_DN25707_c0_g1_i1	Protein NRT1/ PTR FAMILY 2.11	NPF2.11	Forward inner primer (G allele):	TGGGTATCCAGAGACTCAACGTCAGCCTG	76	249	70	249
					Reverse inner primer (A allele):	ATCCCCGCCGCATCGTACCCTGTCTTCCAT		202		202
					Forward outer primer (5' - 3'):	TCCTCCTCCAATTTTCAATGAAGGCGGCA
					Reverse outer primer (5' - 3'):	CAACGGATCGTCAGCCAACCTGTGGAGA		392		392
8		TRINITY_DN24525_c0_g3_i1	Protein NRT1/ PTR FAMILY 5.2	NPF5.2	Forward inner primer (T allele):	CTGCCAACACTGGGCCTTGGAGTGGCT	75	226	70	226
					Reverse inner primer (C allele):	AGGTGTGCCCACCAAGAACACCACTCTG		255		255
					Forward outer primer (5' - 3'):	ATAGCCCTGGGAACAGGCGGTACCAAGC
					Reverse outer primer (5' - 3'):	GGGGGTGTGGTCAATTCTGAACTTGCCA		426		426
9		TRINITY_DN27152_c3_g1_i1	Ethylene-responsive transcription factor RAP2-3	RAP2-3	Forward inner primer (T allele):	GCTCAGCCACCACCAACGCCGCCTCT	78	109	70	109
					Reverse inner primer (C allele):	TCAGGGATGACGCATCGCCTCTTGGACG		119		119
					Forward outer primer (5' - 3'):	GAAGCCGCCATAGCCTACGACGAAGCCGC
					Reverse outer primer (5' - 3'):	ATTGACCTGGGGTGGTGGTGGTGGCTCG		174		174
10		TRINITY_DN15182_c0_g1_i1	Ethylene-responsive transcription factor ERF018	ERF018	Forward inner primer (T allele):	CCGCCAGGGCCTATGACGCCGTCT	77	166	72	166
					Reverse inner primer (G allele):	GCCGCCTGGCCACGTAAGCAGAAAGC		132		132
					Forward outer primer (5' - 3'):	ATGGGGGAAGTGGGTGGCGGAGGTC
					Reverse outer primer (5' - 3'):	CCGCTGCTGCTGCCGGAACTCTACGA		248		248
11		TRINITY_DN18763_c0_g1_i1	Mitogen-activated protein kinase kinase 9	MKK9	Forward inner primer (C allele):	CACCTCCGCCCTCTACGCCCTCAAAGTCGC	80	161	69	161
					Reverse inner primer (T allele):	GATGGTGGGGTCGCTGTCGCCGTTGA		186		186
					Forward outer primer (5' - 3'):	CCACCCCCACCTCCCACTTCCCACTCCA
					Reverse outer primer (5' - 3'):	AAAAGCGATGTCGCCGCTGGGCTTCTCG		291		291
12		TRINITY_DN25192_c1_g1_i6	Glutathione S transferase U 17	GSTU17	Forward inner primer (T allele)	TTCTTCCTCTCCTTTTGCCATCCCAT	69	201	NA	NA
					Reverse inner primer (A allele):	CAAGTGGTACCCATCCCTGAAGCAGAT		162
					Forward outer primer (5' - 3'):	AGGTAACCAATGCTATCCCCACCAAAGA
					Reverse outer primer (5' - 3'):	CAGTTCTAATCCATGCTCACAAGCCCAT		310
13		TRINITY_DN22170_c0_g1_i1	Glutathione S-transferase zeta class		Forward inner primer (C allele):	GCAGACTTACTACATGGCATCAGGTGGC	70	153	66	153
					Reverse inner primer (T allele):	AATTCCAAGCTTCTTTGCCAGACCGA		191		191
					Forward outer primer (5' - 3'):	CAACTACCTTTGAAAAAGGTGTCCCCCA
					Reverse outer primer (5' - 3'):	TGGCCCCACAAATTGCTATTGCTG		290		290
14	Transporters	TRINITY_DN24253_c0_g1_i2	ABC transporter G family member 7	ABCG7	Forward inner primer (C allele):	GTGAAACCAAACCAGCAGCCTGACCC	73	236	66	236
					Reverse inner primer (T allele):	TTACCTTGGTCTTGCATGGGAAGCGTCA		262		262
					Forward outer primer (5' - 3'):	AATCTGGAGAACAGGCACTTGAGCGGCT
					Reverse outer primer (5' - 3'):	GCAAGGGAGCTCCCTTTATTGCATAGGCA		444		444
15		TRINITY_DN23044_c3_g2_i2	ABC transporter B family member 9	ABCB9	Forward inner primer (C allele):	GTCATGTGAAGTGCCACTAGAGATGAAC	65	182	66	182
					Reverse inner primer (T allele):	CTCATGAAGATCACTGATGGTGCCTA		256		256
					Forward outer primer (5' - 3'):	CTCAATGGAAAGTCATTGAGTCTACGTG
					Reverse outer primer (5' - 3'):	CATTGGACAGAGTGATGGTGAATAGAAC		384		384
16		TRINITY_DN26495_c0_g1_i3	ABC transporter F family member 1	ABCF1	Forward inner primer (T allele):	CGAGGTGGGCTTATGGAGAAGGTTGT	69	187	66	187
					Reverse inner primer (C allele):	GAAATCGAAAAACAAGAACCTTATCTCGCG		163		163
					Forward outer primer (5' - 3'):	CAGGAGCAGATTGCTTCAATGAAGGAGT
					Reverse outer primer (5' - 3'):	CCCCACAAGAGCTACTCTTGAGTCCAAA		294		294
17		TRINITY_DN23209_c0_g3_i1	ABC transporter G family member 1	ABCG1	Forward inner primer (C allele):	ATCTTCGTATGTCGTCTCGCGCTGAC	70	216	65	216
					Reverse inner primer (G allele):	GAATATCAACGCAGGAATTGCGGTCAC		191		191
					Forward outer primer (5' - 3'):	CCAGAGGCCTACAAGAGCGATTAGGGTT
					Reverse outer primer (5' - 3'):	TGTAACCGAGCATGACGTGAGGGACTAC		354		354
18		TRINITY_DN25318_c2_g1_i1	4-coumarate--CoA ligase 1	4CL1	Forward inner primer (C allele):	AATCGTCACTTTATACCTCTGAATCATCC	63	189	59	189
					Reverse inner primer (T allele):	GAAGTTTGAGATTGGGTCGTTTTTTAA		210		210
					Forward outer primer (5' - 3'):	AGTTTGGCATGAGGAAACTTAGCTCT
					Reverse outer primer (5' - 3'):	ATGGAGAGAATCCAAACCTGTATATTCA		343		343
19		TRINITY_DN17859_c0_g1_i1	Flavonol synthase/flavanone 3-hydroxylase	F3H	Forward inner primer (C all	CTCCCTGCAAAATTTATCCGACCTGC	70	121	59	121
					Reverse inner primer (T allele):	CTTGCTGTTCTCCGGTTGCTCGTTGA		100		100
					Forward outer primer (5' - 3'):	CATGGAGGTAGAGAGAGTGCAAGCCCTG
					Reverse outer primer (5' - 3'):	TAATGCATCGACCACCACATCGTGTG		169		169
20		TRINITY_DN26990_c1_g2_i4	Adenylosuccinate lyase	ASS	Forward inner primer (C allele):	ATCCTAGTCTGTTCACTGAATTCACATCC	64	192	59	192
					Reverse inner primer (T allele):	CAGTTGAATTGGCTAGAGCAGTTGATTTA		167		167
					Forward outer primer (5' - 3'):	TTCCTCAATTATAGAGTTGCTCAAAGGC
					Reverse outer primer (5' - 3'):	GAAGCTGAAAGAGCTAACCAGAGGAA		301		301
21		TRINITY_DN26248_c0_g1_i5	Citrate synthase 2	CS 2	Forward inner primer (C allele):	GGATTTGTGGAGGCTTAACTTCCTTGAC	67	209	59	NA
					Reverse inner primer (T allele):	GGTTGAGGGGGGCAATGTTACTCATA		182
					Forward outer primer (5' - 3'):	GTTCAACAATGGAAGACATTGGGATACC
					Reverse outer primer (5' - 3'):	AAGTCAGAAGTACAATTTGGTCATGCGG		337
22		TRINITY_DN21641_c0_g1_i1	Aconitate hydratase	ACO	Forward inner primer (A allele):	TCTTTCTCTTCTCTCTCTAAACCCGTGTA	64	207	59	207
					Reverse inner primer (T allele):	ACAGAACAGGCGAAGAAGAGGAAGTAA		228		228
					Forward outer primer (5' - 3'):	TTCTCTAGCAGATCAATCCATTGACAAC
					Reverse outer primer (5' - 3'):	ATAAGAGGAGAAGCAGTCCTGATCTGAG		379		379
23		TRINITY_DN24742_c1_g2_i1	Succinate dehydrogenase assembly factor 4	SDHAF4	Forward inner primer (T allele):	GAAGACGAAGATGAAGATGACGACCTT	66	129	61	129
					Reverse inner primer (A allele):	AATCTCACCGGTCTCTTTGTTCATACCT		150		150
					Forward outer primer (5' - 3'):	TCGATTCAGCTTCAACAAGAAGATCAA
					Reverse outer primer (5' - 3'):	AATTAGAAATCAGAGCACCGACCGTT		224		224
24		TRINITY_DN17354_c1_g1_i3	Isocitrate dehydrogenase [NAD] regulatory subunit 1	IDH	Forward inner primer (A allele):	AGGGCGAATATTCGGGACTCGAGCCCA	76	220	69	220
					Reverse inner primer (G allele):	GCTTTCCACGACGCCAGGAACGACATC		242		242
					Forward outer primer (5' - 3'):	CGATCCGCAAGAACAAGGTGTGCTTGAAGG
					Reverse outer primer (5' - 3'):	GATACAGGCTCGCGACCTCTTGGCAGGA		408		408
25		TRINITY_DN18212_c0_g1_i1	Ribulose bisphosphate carboxylase	RBCL	Forward inner primer (C allele):	TTTGGTTTCATAGTCAGGAGTATAACAC	60	196	59	NA
					Reverse inner primer (A allele):	CTGGTGTTAAAGATTACAAATTGGCT		163
					Forward outer primer (5' - 3'):	ACAGTTGTCCATGTACCAGTAGAAGAT
					Reverse outer primer (5' - 3'):	TGAAATATTCCTGTGAAAAGTTTCATTA		305
26	Ubiquitination	TRINITY_DN18186_c0_g1_i1	E3 ubiquitin-protein ligase XERICO	XERICO	Forward inner primer (A allele):	CCATGGCGTGGAGGATGAAAAAGATTA	70	159	59	305
					Reverse inner primer (G allele):	GCCATATCCTTCTCCGTCGTCAAAGAAAC		118
					Forward outer primer (5' - 3'):	GGCATTCACAGACATCTGAAGCGTTTTC
					Reverse outer primer (5' - 3'):	TTTGAAAGCTCACCTCATCCCTGTTTCC		221
40 ng of genomic DNA , 0.5µl of each inner primers (10 pmole), 0.1µl of each outer primers (10 pmole), 0.1µl of dNTPs (200µM), 1µl of MgCl2 (2.5mM), 1.5µL of 10x buffer, 0.5U Taq DNA polymerase and final reaction volume was obtained 12.5µl. PCR cycles were maintained for pre-denaturation at 940C for 4 mins, 35 cycles of denaturation at 940C for 1 min, annealing for 1 min followed by extension at …
